# Supplementary material for: Corticosterone pattern-dependent glucocorticoid receptor binding and transcriptional regulation within the liver
Source: PLoS Genet. 2021 Aug 10;17(8):e1009737. doi: 10.1371/journal.pgen.1009737 (PMC8378686; doi:10.1371/journal.pgen.1009737)
Supplement: S1 Data — Raw output from DESeq2 (HOMER, getDiffExpression.pl) analysis of GR read counts in response to CORT infused treatments, compared to VEH at de novo enriched regions to 1% input control. Spreadsheet detail’s chromosomal locations of enrichments (columns A-E) and whether they were ‘Enriched’ for GR tags compared to 1% input control in response to each CORT and VEH infused time point (F-J), genetic feature information (M-Z), raw tag counts for each replicate (AA-AJ) and DESeq2 results including log2 fold changes and associated p-values (columns AK-BW). (XLSX) [file pgen.1009737.s010.xlsx]

## Sheet: Sheet1
PeakID (cmd=annotatePeaks.pl Final_GR_enrichment_chr_location_list_21_08_2018.txt rn6 -gtf /Users/benflynn_1/Desktop/Final_ChIP_Seq_results/Rattus_norvegicus.Rnor_6.0.92.chr.gtf/Rattus_norvegicus.Rnor_6.0.92.chr.gtf -size given -raw -d /Users/benflynn_1/Desktop/rmdup_chr20_alignments/Tag_directories/GH1992_VEH_GR_140_TagDirectory /Users/benflynn_1/Desktop/rmdup_chr20_alignments/Tag_directories/GH…	Chr	Start	End	Strand	Veh	PEAK_140	NADIR_180	CONS_140	CONS_180	Peak Score	Focus Ratio/Region Size	Edited annotation	Simplified edited annotation	Annotation	Detailed Annotation	Distance to TSS	Nearest PromoterID	Entrez ID	Nearest Unigene	Nearest Refseq	Nearest Ensembl	Gene Name	Gene Alias	Gene Description	Gene Type	/Users/benflynn_1/Desktop/rmdup_chr20_alignments/Tag_directories/GH1992_VEH_GR_140_TagDirectory Tag Count in given bp (3236498.0 Total, normalization factor = 1, effective total = 10000000)	/Users/benflynn_1/Desktop/rmdup_chr20_alignments/Tag_directories/GH1995_VEH_GR_180_TagDirectory Tag Count in given bp (3902296.0 Total, normalization factor = 1, effective total = 10000000)	/Users/benflynn_1/Desktop/rmdup_chr20_alignments/Tag_directories/GH1803_PLS_GR_140_TagDirectory Tag Count in given bp (2568317.0 Total, normalization factor = 1, effective total = 10000000)	/Users/benflynn_1/Desktop/rmdup_chr20_alignments/Tag_directories/GH1805_PLS_GR_140_TagDirectory Tag Count in given bp (2051977.0 Total, normalization factor = 1, effective total = 10000000)	/Users/benflynn_1/Desktop/rmdup_chr20_alignments/Tag_directories/GH1799_PLS_GR_180_TagDirectory Tag Count in given bp (3026250.0 Total, normalization factor = 1, effective total = 10000000)	/Users/benflynn_1/Desktop/rmdup_chr20_alignments/Tag_directories/GH1801_PLS_GR_180_TagDirectory Tag Count in given bp (2556380.0 Total, normalization factor = 1, effective total = 10000000)	/Users/benflynn_1/Desktop/rmdup_chr20_alignments/Tag_directories/GH2002_CNS_GR_140_TagDirectory Tag Count in given bp (6715803.0 Total, normalization factor = 1, effective total = 10000000)	/Users/benflynn_1/Desktop/rmdup_chr20_alignments/Tag_directories/GH2005_CNS_GR_140_TagDirectory Tag Count in given bp (3663062.0 Total, normalization factor = 1, effective total = 10000000)	/Users/benflynn_1/Desktop/rmdup_chr20_alignments/Tag_directories/GH2008_CNS_GR_180_TagDirectory Tag Count in given bp (4877662.0 Total, normalization factor = 1, effective total = 10000000)	/Users/benflynn_1/Desktop/rmdup_chr20_alignments/Tag_directories/GH2011_CNS_GR_180_TagDirectory Tag Count in given bp (4495077.0 Total, normalization factor = 1, effective total = 10000000)	Veh vs. PEAK_140 Log2 Fold Change	Veh vs. PEAK_140 p-value	Veh vs. PEAK_140 adj. p-value	Enriched	Veh vs. NADIR_180 Log2 Fold Change	Veh vs. NADIR_180 p-value	Veh vs. NADIR_180 adj. p-value	Enriched	Veh vs. CONS_140 Log2 Fold Change	Veh vs. CONS_140 p-value	Veh vs. CONS_140 adj. p-value	Enriched	Veh vs. CONS_180 Log2 Fold Change	Veh vs. CONS_180 p-value
3220	chr8	117916241	117916866	+		Enriched		Enriched	Enriched	0	NA	intron (ENSRNOT00000056180, intron 5 of 5)	intron	intron (ENSRNOT00000056180, intron 5 of 5)	intron (NM_001106860, intron 5 of 5)	-4391	ENSRNOT00000028125				ENSRNOG00000020721	Nme6				-0.789692	-0.968672	4.77518	4.78767	-0.724567	-0.558297	3.75965	4.63861	4.02685	4.50458	6.70239	0.000173756	0.000751358	Yes	NA	1	1	No	5.92046	0.00326542	0.0121995	Yes	6.15528	0.000330255
1438	chr1	256137236	256137861	+		Enriched			Enriched	0	NA	Intergenic	Intergenic	Intergenic	MIR|SINE|MIR	35645	ENSRNOT00000022384				ENSRNOG00000016595	Hhex				-0.729425	-0.905271	4.97884	4.90536	0.725566	2.15534	2.90711	2.96321	3.81406	3.11775	6.92159	7.30025e-05	0.000379332	Yes	2.02868	0.326119	0.947222	No	4.43476	0.0560251	0.08848	No	5.31085	0.0046499
198	chr6	127775528	127775923	+		Enriched				0	NA	promoter-TSS (ENSRNOT00000070051)	promoter-TSS	promoter-TSS (ENSRNOT00000070051)	Intergenic	-771	ENSRNOT00000070051				ENSRNOG00000044784	RF00001				-1.03142	-1.19557	3.64741	3.45643	-0.972482	-0.824425	2.73599	-1.14006	2.66057	1.20417	5.8296	0.00330252	0.00751801	Yes	NA	1	1	No	2.96683	0.309069	1	No	4.01031	0.0725282
522	chr2	123546779	123547174	+		Enriched				0	NA	Intergenic	Intergenic	Intergenic	RatSatRep2|Unknown|Unknown	-8697	ENSRNOT00000084349				ENSRNOG00000038436	RGD1307100				-0.824249	-0.980898	3.41652	3.83421	-0.762331	0.839922	3.29257	2.4624	2.11216	3.52946	5.63074	0.00575273	0.0115298	Yes	0.729313	0.71928	0.947222	No	4.59959	0.044804	0.0752427	No	4.86755	0.0150507
3149	chr15	8906803	8907428	+		Enriched		Enriched	Enriched	0	NA	intron (ENSRNOT00000061402, intron 6 of 8)	intron	intron (ENSRNOT00000061402, intron 6 of 8)	intron (NM_012672, intron 9 of 11)	7386	ENSRNOT00000008752				ENSRNOG00000006649	Thrb				-0.825606	0.3706	5.05815	5.19407	2.28633	-0.59356	4.50309	-0.944097	2.73459	4.3976	5.83601	0.000235709	0.000959039	Yes	1.16312	0.573353	0.947222	No	3.67228	0.129828	0.169226	Yes	4.39749	0.0105957
2737	chr7	98897973	98898598	+		Enriched		Enriched	Enriched	0	NA	intron (ENSRNOT00000011984, intron 4 of 15)	intron	intron (ENSRNOT00000011984, intron 4 of 15)	intron (NM_001130563, intron 4 of 15)	62451	ENSRNOT00000011984				ENSRNOG00000009001	Mtss1				-0.501957	0.521332	5.11518	5.77577	2.67177	1.75452	5.40704	5.01031	4.27681	4.80725	6.07808	9.73831e-05	0.000477215	Yes	1.99812	0.312958	0.947222	No	5.68573	0.000739917	0.00442394	Yes	5.12079	0.00102318
2528	chr19	53500872	53501497	+		Enriched		Enriched	Enriched	0	NA	intron (ENSRNOT00000079651, intron 2 of 8)	intron	intron (ENSRNOT00000079651, intron 2 of 8)	intron (NM_001044259, intron 2 of 8)	-4178	ENSRNOT00000074005				ENSRNOG00000042274	Fbxo31				0.729591	-0.722075	5.6524	5.88769	1.52121	-0.278662	6.15088	5.75376	5.09512	5.51512	6.31035	2.63988e-05	0.000171948	Yes	0.469627	0.817912	0.947222	No	6.32352	8.62219e-05	0.00109605	Yes	5.82325	6.23492e-05
3615	chr1	221735254	221735781	+				Enriched		0	NA	promoter-TSS (ENSRNOT00000028628)	promoter-TSS	promoter-TSS (ENSRNOT00000044866)	promoter-TSS (NM_058210)	0	ENSRNOT00000028628				ENSRNOG00000021085	Sf1				0.459715	-1.15172	2.27226	-0.571192	1.25745	-0.769699	4.08835	-1.09458	3.57706	3.25124	1.69913	0.554922	1	No	0.469627	0.817912	0.947222	No	3.46746	0.153441	0.19402	Yes	4.27392	0.0106297
636	chr8	115439143	115439538	+		Enriched				0	NA	intron (ENSRNOT00000018475, intron 1 of 24)	intron	intron (ENSRNOT00000018475, intron 1 of 24)	intron (NM_001134520, intron 2 of 22)	12065	ENSRNOT00000018475				ENSRNOG00000013570	Rad54l2				0.710097	1.56837	3.14352	3.06098	2.15645	-0.405453	1.89904	0.593557	3.14257	1.41848	2.29525	0.162314	0.182339	Yes	0.19017	0.9241	0.983425	No	0.264015	0.899156	1	No	1.63347	0.316532
2604	chr18	66783875	66784537	+		Enriched		Enriched	Enriched	0	NA	intron (ENSRNOT00000064947, intron 11 of 27)	intron	intron (ENSRNOT00000064947, intron 11 of 27)	intron (NM_012841, intron 12 of 28)	43062	ENSRNOT00000021161				ENSRNOG00000015806	AABR07032457.1				-0.801983	1.11246	1.62815	3.87212	-0.737069	-0.572732	4.74649	4.69275	3.65885	4.36902	2.89563	0.158125	0.177949	Yes	-0.850041	0.67582	0.947222	No	4.52205	0.0048344	0.0157087	Yes	3.91216	0.00759652
3216	chr10	106835686	106836428	+		Enriched		Enriched	Enriched	0	NA	intron (ENSRNOT00000073809, intron 2 of 10)	intron	intron (ENSRNOT00000073809, intron 2 of 10)	B2_Rat2|SINE|B2	7076	ENSRNOT00000073809				ENSRNOG00000050205	Afmid				-0.631016	-0.81659	4.60159	5.36507	2.63645	0.974424	4.80339	4.57052	3.47565	3.75864	6.92381	8.13309e-05	0.000414645	Yes	2.47764	0.228197	0.947222	No	6.35995	0.000964426	0.0053001	Yes	5.38785	0.00363351
3415	chr1	234631724	234632349	+					Enriched	0	NA	Intergenic	Intergenic	Intergenic	(GA)n|Simple_repeat|Simple_repeat	-35065	ENSRNOT00000017892				ENSRNOG00000013053	Trpm6				1.22963	1.43328	-0.383471	1.03184	1.96625	0.848906	1.99438	-0.555115	2.06103	3.23404	-1.21937	0.642809	1	No	0.220225	0.906757	0.980392	No	-0.0130765	0.995456	1	No	1.90037	0.175056
3780	chr3	119346832	119347359	+				Enriched		0	NA	Intergenic	Intergenic	Intergenic	promoter-TSS (NM_053705)	-7809	ENSRNOT00000046977				ENSRNOG00000033429	LOC100363112				0.149355	-1.29444	2.04538	-0.803519	0.872981	-0.971385	3.64529	-1.24612	-0.199089	-1.40245	1.99746	0.47421	0.496217	No	0.469627	0.817912	0.947222	No	3.66526	0.126877	0.166071	Yes	-0.272921	0.925245
1516	chr18	18741821	18742446	+		Enriched			Enriched	0	NA	Intergenic	Intergenic	Intergenic	Intergenic	-93454	ENSRNOT00000077801				ENSRNOG00000061627	RF00560				1.42358	-0.785837	5.25074	4.21986	1.50784	0.991777	3.84189	4.18496	4.67277	3.75504	4.53161	0.00277319	0.0065861	Yes	0.447461	0.826934	0.947222	No	3.56588	0.042728	0.0727726	No	3.9717	0.00581934
1320	chr4	301161	301786	+		Enriched			Enriched	0	NA	Intergenic	Intergenic	Intergenic	Intergenic	-40829	ENSRNOT00000009233				ENSRNOG00000006859	Insig1				-0.626345	-0.81883	6.03588	6.22783	-0.557878	4.29912	4.06902	3.02206	5.76569	3.61093	8.03213	4.82463e-07	7.98066e-06	Yes	2.17075	0.289491	0.947222	No	5.15281	0.0174969	0.0376292	No	6.81834	6.18139e-05
3831	chr1	231531249	231531776	+				Enriched		0	NA	promoter-TSS (ENSRNOT00000018272)	promoter-TSS	promoter-TSS (ENSRNOT00000018272)	promoter-TSS (NM_019141)	-726	ENSRNOT00000018272				ENSRNOG00000013239	Tle4				-0.986203	0.90437	2.40804	-0.596725	2.22001	-0.784579	4.19728	-1.09202	1.42313	0.756566	1.46041	0.592886	0.614124	No	0.944549	0.644445	0.947222	No	3.20839	0.17358	0.215476	Yes	1.0453	0.642377
1851	chr17	11076098	11076723	+		Enriched			Enriched	0	NA	intron (ENSRNOT00000024707, intron 1 of 10)	intron	intron (ENSRNOT00000024707, intron 1 of 10)	RSINE1|SINE|B4	5637	ENSRNOT00000024707				ENSRNOG00000018279	Sfxn1				-0.66929	-0.844669	4.36607	4.5771	2.60415	0.954554	3.45363	3.1258	3.67216	3.85329	6.39797	0.000536848	0.00180442	Yes	2.47764	0.228197	0.947222	No	4.86138	0.0283644	0.0536898	No	5.60974	0.00189839
1297	chr10	3384087	3384712	+		Enriched			Enriched	0	NA	Intergenic	Intergenic	Intergenic	RNLTR10A|LTR|ERV1	15196	ENSRNOT00000063751				ENSRNOG00000041998	RF00001				-0.679023	1.16466	3.97293	2.80956	1.47517	-0.462734	3.83481	4.04792	4.56227	3.98308	3.29499	0.0793289	0.0958221	Yes	0.168561	0.93476	0.983425	No	3.70512	0.0335679	0.0610641	No	4.1709	0.00315547
1821	chr13	111976844	111977469	+		Enriched			Enriched	0	NA	Intergenic	Intergenic	Intergenic	RLTR14-int|LTR|ERV1	-4553	ENSRNOT00000007870				ENSRNOG00000005861	Hsd11b1				-0.773299	-0.908502	2.79598	3.25019	0.663634	-0.573335	2.39192	1.90515	3.14866	3.07191	5.01079	0.0240454	0.0352492	Yes	0.729313	0.71928	0.947222	No	3.7133	0.140292	1	No	5.17375	0.00643259
3392	chr4	178088928	178089553	+					Enriched	0	NA	intron (ENSRNOT00000087434, intron 10 of 13)	intron	intron (ENSRNOT00000087434, intron 10 of 13)	intron (NM_001271267, intron 11 of 14)	79450	ENSRNOT00000020729				ENSRNOG00000027869	Sox5				-1.07732	-1.24715	3.12298	1.64906	-1.01634	-0.863164	1.77764	-1.18971	4.18149	3.72443	4.42203	0.0691556	0.084832	No	NA	1	1	No	2.1086	0.47486	1	No	6.21705	0.000266785
2022	chr10	71463495	71464022	+		Enriched		Enriched		0	NA	TTS (ENSRNOT00000038955)	TTS	TTS (ENSRNOT00000038955)	B1_Rn|SINE|Alu	-22369	ENSRNOT00000003699				ENSRNOG00000002757	Tada2a				-0.699671	-0.878432	4.94774	4.1807	3.05268	-0.476817	3.80929	4.34875	3.02404	4.00912	6.52025	0.000378731	0.00138528	Yes	2.47028	0.231401	0.947222	No	5.7605	0.00454775	0.0150485	Yes	5.38856	0.00390216
3036	chr2	197991469	197992094	+		Enriched		Enriched	Enriched	0	NA	promoter-TSS (ENSRNOT00000085632)	promoter-TSS	promoter-TSS (ENSRNOT00000085632)	promoter-TSS (NM_001134593)	-207	ENSRNOT00000085632				ENSRNOG00000042717	Ciart				-0.694683	-0.881889	4.69372	4.10422	1.96168	-0.462651	6.3357	5.01778	4.13298	3.5912	6.24168	0.000954319	0.00287129	Yes	1.45344	0.475134	0.947222	No	7.45842	5.72183e-05	0.000865756	Yes	5.67041	0.00162614
2899	chr12	24092043	24092975	+		Enriched		Enriched	Enriched	0	NA	TTS (ENSRNOT00000084789)	TTS	TTS (ENSRNOT00000084789)	exon (NM_001191827, exon 4 of 4)	1291	ENSRNOT00000084789				ENSRNOG00000055795	AABR07035832.1				-0.779074	-0.9568	4.88768	4.04316	-0.715166	0.894158	4.92061	2.58031	4.18549	4.29638	6.42307	0.000542079	0.00181736	Yes	0.729313	0.71928	0.947222	No	5.7629	0.006657	0.0196012	Yes	6.12327	0.000356144
3735	chr2	188719321	188719848	+				Enriched		0	NA	promoter-TSS (ENSRNOT00000028010)	promoter-TSS	promoter-TSS (ENSRNOT00000028010)	Intergenic	-880	ENSRNOT00000028010				ENSRNOG00000020640	Zbtb7b				0.536738	0.342564	3.34058	-0.469925	0.606521	-0.668883	4.3974	1.10667	1.83463	3.11466	2.24615	0.327172	0.349401	No	-0.335059	0.870484	0.965414	No	3.49349	0.059187	0.0923108	Yes	2.53441	0.136323
3235	chr12	38995648	38996316	+		Enriched		Enriched	Enriched	0	NA	promoter-TSS (ENSRNOT00000001806)	promoter-TSS	promoter-TSS (ENSRNOT00000001806)	promoter-TSS (NM_001013982)	-412	ENSRNOT00000001806				ENSRNOG00000001336	Orai1				1.40328	-0.835426	4.41934	4.72357	1.97298	-0.426299	5.27107	4.17389	3.0423	3.66129	4.28063	0.00562042	0.0114095	Yes	0.365644	0.85944	0.958002	No	4.40343	0.00786036	0.0218095	Yes	3.01174	0.0650511
1288	chrX	11417695	11418320	+		Enriched			Enriched	0	NA	Intergenic	Intergenic	Intergenic	RLTR40|LTR|ERVK	-230982	ENSRNOT00000041003				ENSRNOG00000034240	Bcor				-0.638328	1.64767	4.40357	3.69644	1.48812	1.68986	3.65631	1.72534	4.12697	2.51865	3.46912	0.0323368	0.0446887	Yes	0.551111	0.783466	0.947222	No	2.20948	0.277325	0.322618	No	2.86909	0.0692516
541	chr2	221828158	221828553	+		Enriched				0	NA	intron (ENSRNOT00000072735, intron 1 of 9)	intron	intron (ENSRNOT00000072735, intron 1 of 9)	intron (NM_031027, intron 1 of 21)	4668	ENSRNOT00000072735				ENSRNOG00000017105	Dpyd				1.35766	-0.746589	2.85814	3.86573	1.8668	0.933942	2.82249	2.23225	1.65456	1.43011	3.35543	0.064013	0.0796326	Yes	0.707216	0.726922	0.947222	No	2.22783	0.281193	0.326146	No	1.09208	0.613666
411	chr10	38777074	38777469	+		Enriched				0	NA	Intergenic	Intergenic	Intergenic	Intergenic	-2822	ENSRNOT00000049820				ENSRNOG00000007218	Leap2				-0.817144	-0.882661	2.2244	2.89969	-0.78228	-0.663964	1.67663	0.250802	0.564506	0.632625	5.2623	0.0144067	0.0231632	Yes	NA	1	1	No	2.83092	0.308197	1	No	2.07982	0.453879
1358	chr1	78157985	78158610	+		Enriched			Enriched	0	NA	Intergenic	Intergenic	Intergenic	RNLTR10|LTR|ERV1	21919	ENSRNOT00000071576				ENSRNOG00000049028	C5ar2				3.01397	-0.771996	6.2067	5.29264	2.36109	-0.342798	3.30779	3.18738	5.17804	4.32112	3.78987	0.00287429	0.00680063	Yes	-0.43683	0.826253	0.947222	No	1.11575	0.564811	0.60423	No	2.75851	0.0321941
2266	chr6	136683579	136684223	+		Enriched		Enriched	Enriched	0	NA	intron (ENSRNOT00000017454, intron 1 of 14)	intron	intron (ENSRNOT00000017454, intron 1 of 14)	intron (NM_144750, intron 1 of 14)	1775	ENSRNOT00000017454				ENSRNOG00000012843	Aspg				-0.349412	2.97507	6.52019	6.28148	2.69751	1.11146	6.30755	5.90101	5.93949	5.43313	4.32772	9.96309e-05	0.000486342	Yes	-0.00544084	0.997717	0.99893	No	3.90341	0.0106546	0.0267029	Yes	3.62012	0.00104998
1314	chr18	8275333	8275958	+		Enriched			Enriched	0	NA	intron (ENSRNOT00000021170, intron 3 of 16)	intron	intron (ENSRNOT00000021170, intron 3 of 16)	intron (NM_031333, intron 4 of 17)	85039	ENSRNOT00000021170				ENSRNOG00000015602	Cdh2				-0.905543	-1.08119	4.2013	3.99422	-0.842477	-0.684048	2.69446	1.95467	3.73014	2.86667	6.15532	0.00122177	0.0034876	Yes	NA	1	1	No	3.87654	0.117646	1	No	5.30217	0.00487191
856	chr4	98617198	98617593	+		Enriched				0	NA	Intergenic	Intergenic	Intergenic	Intergenic	-23731	ENSRNOT00000007927				ENSRNOG00000005576	Rpia				0.5177	-1.11293	4.4343	4.31895	2.70339	0.777084	3.18713	-1.05332	2.7607	-1.24068	5.17133	0.00209267	0.00532373	Yes	1.84375	0.353396	0.947222	No	2.3975	0.359241	1	No	2.16174	0.370941
3727	chr10	91244369	91244896	+				Enriched		0	NA	Intergenic	Intergenic	Intergenic	RNLTR2d|LTR|ERVK	-9426	ENSRNOT00000087218				ENSRNOG00000003207	Fmnl1				0.757244	2.50217	3.01998	2.44012	1.51695	1.71271	4.26504	3.90346	2.00539	2.3277	0.945103	0.594586	0.615549	No	-0.26006	0.889508	0.975183	No	2.36656	0.104024	0.139846	Yes	0.308177	0.849171
507	chr1	250450598	250450993	+		Enriched				0	NA	intron (ENSRNOT00000067643, intron 1 of 11)	intron	intron (ENSRNOT00000067643, intron 1 of 11)	intron (NM_133400, intron 1 of 11)	24637	ENSRNOT00000067643				ENSRNOG00000033195	A1cf				-1.01848	-1.1769	3.94053	2.35602	0.438377	0.600127	2.08604	-1.12333	2.45699	-1.29667	5.7059	0.00565918	0.0114636	Yes	1.22521	0.546588	0.947222	No	2.44229	0.407506	1	No	3.16691	0.23116
2760	chr7	53414592	53415217	+		Enriched		Enriched	Enriched	0	NA	Intergenic	Intergenic	Intergenic	Intergenic	139228	ENSRNOT00000031986				ENSRNOG00000026252	E2f7				-0.684524	-0.868496	5.25569	4.97505	-0.619138	2.18235	3.88811	4.44694	4.27634	4.22545	7.04053	4.55153e-05	0.000262823	Yes	1.55975	0.443691	0.947222	No	5.82264	0.00393248	0.0136936	Yes	6.09096	0.000397866
489	chr1	11503850	11504245	+		Enriched				0	NA	Intergenic	Intergenic	Intergenic	Intergenic	-254183	ENSRNOT00000072832				ENSRNOG00000047193	Olr905				-0.910801	-1.06315	3.37383	3.52256	-0.853923	-0.711038	1.34836	2.02172	1.13642	2.00218	5.77799	0.00381214	0.00835671	Yes	NA	1	1	No	3.28762	0.211718	1	No	3.37076	0.161606
2625	chr2	200699938	200700563	+		Enriched		Enriched	Enriched	0	NA	intron (ENSRNOT00000056172, intron 6 of 6)	intron	intron (ENSRNOT00000056172, intron 6 of 6)	Lx|LINE|L1	-7915	ENSRNOT00000026290				ENSRNOG00000019417	Hsd3b5				0.770909	-0.66922	5.21057	5.03012	3.12478	3.14606	4.20094	4.36992	5.09508	4.58278	5.66629	0.000375074	0.00138208	Yes	2.76059	0.136711	0.947222	No	4.65777	0.00945822	0.0245851	Yes	5.38306	0.000349509
1916	chr2	185143448	185144073	+		Enriched			Enriched	0	NA	intron (ENSRNOT00000093447, intron 1 of 4)	intron	intron (ENSRNOT00000093447, intron 1 of 4)	Intergenic	24716	ENSRNOT00000093447				ENSRNOG00000048256	Fam160a1				-0.653429	0.473546	4.37902	4.04105	2.84994	-0.434129	3.69755	3.135	4.37196	3.99933	4.87807	0.00597653	0.011884	Yes	1.60272	0.433571	0.947222	No	3.95414	0.0434179	0.0734712	No	4.84781	0.00242109
1280	chr13	78799999	78800624	+		Enriched			Enriched	0	NA	Intergenic	Intergenic	Intergenic	Intergenic	-5036	ENSRNOT00000003748				ENSRNOG00000002783	Serpinc1				-0.714756	-0.890095	4.59921	4.38254	2.30687	2.15836	3.73748	0.513124	4.4039	3.61947	6.42167	0.000495264	0.00169319	Yes	2.79729	0.169356	0.947222	No	4.22813	0.0897983	0.125078	No	5.94168	0.000721422
3675	chr2	23237586	23238113	+				Enriched		0	NA	intron (ENSRNOT00000015336, intron 7 of 7)	intron	intron (ENSRNOT00000015336, intron 7 of 7)	intron (NM_030850, intron 7 of 7)	18309	ENSRNOT00000015336				ENSRNOG00000011200	Bhmt				-1.42901	-1.58401	-1.23742	-1.05145	0.830506	-1.23356	4.26529	-1.53159	-1.76886	1.47153	NA	1	1	No	1.17354	0.563482	0.947222	No	5.17794	0.0452649	0.0758539	Yes	2.21216	0.437921
166	chr17	76017737	76018132	+		Enriched				0	NA	intron (ENSRNOT00000070895, intron 2 of 2)	intron	intron (ENSRNOT00000070895, intron 2 of 2)	intron (NM_001101010, intron 6 of 6)	9127	ENSRNOT00000070895				ENSRNOG00000048114	Echdc3				1.32813	-0.866526	3.63603	3.79182	1.85614	-0.52486	2.66772	2.23459	2.60448	0.965383	3.63432	0.0335941	0.0459734	Yes	0.365644	0.85944	0.958002	No	2.10877	0.313638	0.359248	No	1.65958	0.415954
3093	chr1	94606018	94606643	+		Enriched		Enriched	Enriched	0	NA	Intergenic	Intergenic	Intergenic	Intergenic	4524	ENSRNOT00000020383				ENSRNOG00000027724	Plekhf1				1.42611	-0.769105	5.63894	4.12113	2.89591	-0.34241	5.60696	4.06181	4.58932	4.19947	4.73763	0.00158364	0.00428487	Yes	1.00579	0.620015	0.947222	No	4.54394	0.00648109	0.0191735	Yes	4.07371	0.00370862
3025	chr9	11062980	11063605	+		Enriched		Enriched	Enriched	0	NA	promoter-TSS (ENSRNOT00000075121)	promoter-TSS	Intergenic	ID_B1|SINE|B4	-1313	ENSRNOT00000075121				ENSRNOG00000047306	Stap2				-0.331987	-0.538048	6.92598	7.06889	4.29553	4.12876	5.57219	5.32601	5.94349	5.40922	8.84331	7.78425e-09	4.15306e-07	Yes	4.87258	0.00809766	0.947222	No	7.04984	0.000129571	0.00145222	Yes	7.48356	1.77684e-06
3289	chr1	102772057	102772682	+		Enriched		Enriched	Enriched	0	NA	Intergenic	Intergenic	Intergenic	Intergenic	8012	ENSRNOT00000080132				ENSRNOG00000055531	Hps5				1.96058	1.71786	4.71373	4.86702	3.469	2.26666	5.02735	2.87593	4.71623	3.87433	3.09527	0.0100331	0.0174336	Yes	1.01216	0.553203	0.947222	No	2.54933	0.0880783	0.123457	Yes	2.64403	0.0212008
512	chr6	127757533	127757928	+		Enriched				0	NA	Intergenic	Intergenic	Intergenic	Intergenic	-8740	ENSRNOT00000013138				ENSRNOG00000009855	Serpina5				-0.914504	-1.08313	3.16641	3.72716	-0.853946	-0.701818	3.51431	1.08306	2.22127	2.88123	5.55034	0.00715173	0.0136753	Yes	NA	1	1	No	4.43949	0.0647635	0.0983085	No	4.48692	0.0308091
821	chr14	28583368	28583763	+		Enriched				0	NA	intron (ENSRNOT00000048175, intron 6 of 24)	intron	intron (ENSRNOT00000048175, intron 6 of 24)	intron (NM_130822, intron 7 of 24)	-47305	ENSRNOT00000059942				ENSRNOG00000030149	Adgrl3				-0.767204	2.1679	4.14942	-0.358222	-0.713526	2.0559	2.5851	3.43811	2.30957	2.8527	1.95583	0.378749	0.40109	Yes	-0.0879605	0.965515	0.985739	No	1.79966	0.34668	0.390936	No	1.34506	0.432783
2197	chr11	81444295	81445005	+		Enriched		Enriched	Enriched	0	NA	promoter-TSS (ENSRNOT00000084867)	promoter-TSS	promoter-TSS (ENSRNOT00000084867)	promoter-TSS (NM_001009628)	-29	ENSRNOT00000084867				ENSRNOG00000030387	Kng1				-0.261219	1.73097	6.99296	6.5003	5.09346	4.70617	5.68546	4.96723	5.67894	5.59268	5.99974	7.14167e-08	2.03403e-06	Yes	3.52473	0.0279504	0.947222	No	4.47422	0.00369649	0.0131765	Yes	4.84919	2.50709e-05
2681	chr1	148123391	148124172	+		Enriched		Enriched	Enriched	0	NA	Intergenic	Intergenic	Intergenic	Intergenic	-3924	ENSRNOT00000040325				ENSRNOG00000021405	Cyp2c7				0.744727	1.20663	5.26476	5.89043	2.91012	-0.278327	4.71083	4.82056	4.37369	4.21267	4.87603	5.43898e-05	0.000301652	Yes	0.825514	0.675658	0.947222	No	3.94515	0.00536084	0.0168849	Yes	3.51948	0.00593282
1308	chr5	5915059	5915684	+		Enriched			Enriched	0	NA	intron (ENSRNOT00000011940, intron 2 of 9)	intron	intron (ENSRNOT00000011940, intron 2 of 9)	MTE-int|LTR|ERVL-MaLR	48474	ENSRNOT00000011940				ENSRNOG00000008966	Slco5a1				-0.738016	-0.901493	4.09035	3.64202	2.54427	-0.52456	3.24883	3.53503	2.82747	3.1678	5.81103	0.00353669	0.00792721	Yes	1.99528	0.333086	0.947222	No	5.06826	0.0194006	0.0405248	No	4.8031	0.0157851
3357	chr10	46585890	46586515	+					Enriched	0	NA	intron (ENSRNOT00000047053, intron 1 of 18)	intron	intron (ENSRNOT00000047053, intron 1 of 18)	intron (NM_001276707, intron 1 of 18)	-3348	ENSRNOT00000004753				ENSRNOG00000003463	Srebf1				-0.853574	-0.996629	0.752224	3.17093	0.592084	1.45483	3.03986	-0.953004	3.36127	2.67974	4.2322	0.0943958	0.111289	No	1.62232	0.429466	0.947222	No	3.30535	0.24859	1	No	5.20491	0.00618486
1228	chr6	107549944	107550569	+		Enriched			Enriched	0	NA	promoter-TSS (ENSRNOT00000013760)	promoter-TSS	promoter-TSS (ENSRNOT00000013760)	promoter-TSS (NM_001079709)	-648	ENSRNOT00000013760				ENSRNOG00000032508	Acot5				0.717008	-0.785494	3.60925	5.05004	2.62358	2.19483	3.8544	2.61195	3.89453	3.1393	5.08377	0.00339437	0.00769473	Yes	2.08863	0.283777	0.947222	No	3.73694	0.0611706	0.0943198	No	4.08474	0.0174082
1538	chr4	147975061	147975775	+		Enriched			Enriched	0	NA	intron (ENSRNOT00000042418, intron 1 of 3)	intron	intron (ENSRNOT00000042418, intron 1 of 3)	Intergenic	45555	ENSRNOT00000015427				ENSRNOG00000011606	AABR07061825.1				-0.729026	-0.90299	4.43693	4.26286	1.93878	-0.507869	3.92111	3.49581	3.86765	3.69204	6.27036	0.000833537	0.00256702	Yes	1.45344	0.475134	0.947222	No	5.37093	0.0107316	0.0267029	No	5.64268	0.00171871
1756	chr8	6043928	6044794	+		Enriched			Enriched	0	NA	Intergenic	Intergenic	Intergenic	Intergenic	-10219	ENSRNOT00000014560				ENSRNOG00000010602	Birc2				-0.939684	-1.11713	4.39703	4.44622	2.48579	-0.715342	1.48114	-1.05743	3.76188	3.12647	6.48649	0.000389378	0.00141415	Yes	1.99528	0.333086	0.947222	No	1.79651	0.543007	1	No	5.40954	0.00352929
1953	chr1	253022812	253023528	+		Enriched			Enriched	0	NA	Intergenic	Intergenic	Intergenic	Intergenic	-22410	ENSRNOT00000030024				ENSRNOG00000021916	Slc16a12				-0.792392	-0.952797	4.31681	3.43808	1.40943	-0.57254	3.52691	2.51046	3.03737	3.24541	5.91537	0.00276292	0.00656584	Yes	1.17354	0.563482	0.947222	No	4.73535	0.0365498	0.0646078	No	5.00259	0.009896
3700	chr10	64106658	64107185	+				Enriched		0	NA	intron (ENSRNOT00000081725, intron 1 of 8)	intron	intron (ENSRNOT00000081725, intron 1 of 8)	intron (NM_133591, intron 1 of 8)	1633	ENSRNOT00000081725				ENSRNOG00000061429	Rph3al				-0.649655	0.485074	3.70765	3.32485	0.772913	2.52446	4.50141	4.09537	3.11418	2.52001	4.15224	0.0339447	0.0463446	No	1.66368	0.410422	0.947222	No	4.92344	0.00574296	0.0178157	Yes	3.41433	0.0722958
1761	chr6	106600878	106601503	+		Enriched			Enriched	0	NA	exon (ENSRNOT00000086136, exon 15 of 15)	exon	exon (ENSRNOT00000086136, exon 15 of 15)	L3|LINE|CR1	104065	ENSRNOT00000058181				ENSRNOG00000008082	Rgs6				-1.08984	-1.24044	2.90213	0.67705	1.00367	-0.899921	-1.61183	-1.18951	3.55714	1.59048	4.33883	0.0820763	0.0987313	Yes	1.17354	0.563482	0.947222	No	NA	1	1	No	5.36623	0.00536527
908	chrX	37021315	37021710	+		Enriched				0	NA	Intergenic	Intergenic	Intergenic	MER58A|DNA|hAT-Charlie	-4896	ENSRNOT00000051805				ENSRNOG00000032132	AABR07037998.1				-0.523294	-0.643215	3.11386	2.56553	1.83128	2.00976	2.39227	1.93635	2.6436	1.71795	4.80196	0.0359806	0.0486593	Yes	2.58133	0.20778	0.947222	No	3.7133	0.140292	1	No	4.03455	0.0682912
1488	chr2	65037609	65038234	+		Enriched			Enriched	0	NA	Intergenic	Intergenic	Intergenic	Intergenic	-25955	ENSRNOT00000081901				ENSRNOG00000058937	AABR07008568.1				-0.684054	0.446555	4.71884	5.53781	2.3269	-0.459367	3.92235	3.29048	3.70422	3.56592	5.86462	0.000240985	0.000975269	Yes	1.16312	0.573353	0.947222	No	4.14127	0.0311896	0.0576077	No	4.2264	0.0133792
169	chr5	137097548	137097943	+		Enriched				0	NA	intron (ENSRNOT00000027271, intron 1 of 30)	intron	intron (ENSRNOT00000027271, intron 1 of 30)	intron (NM_019249, intron 1 of 30)	7248	ENSRNOT00000027271				ENSRNOG00000019977	Ptprf				-0.943662	0.292117	3.28686	3.93035	-0.883446	-0.732179	2.82982	-1.05465	2.75456	2.45871	4.615	0.0122248	0.0203372	Yes	-0.442208	0.827484	0.947222	No	2.32066	0.38398	1	No	3.42261	0.070661
3486	chr2	39177699	39178324	+					Enriched	0	NA	Intergenic	Intergenic	Intergenic	Intergenic	-136703	ENSRNOT00000083786				ENSRNOG00000031995	Smim15				-0.756123	-0.906914	2.40222	3.54422	-0.7025	2.06123	3.23047	2.97725	2.62486	3.52719	4.90539	0.0305131	0.0427455	No	1.55975	0.443691	0.947222	No	4.81923	0.0304528	0.0564805	No	5.06697	0.00891286
2155	chr4	26510703	26511328	+		Enriched		Enriched	Enriched	0	NA	Intergenic	Intergenic	Intergenic	RNLTR10|LTR|ERV1	-22294	ENSRNOT00000081349				ENSRNOG00000051486	AC112030.1				-0.62889	-0.823899	6.77442	6.60097	-0.559515	-0.386806	5.11018	4.9811	5.78993	4.97345	8.56608	3.29676e-08	1.17812e-06	Yes	NA	1	1	No	6.66331	0.00040708	0.00300931	Yes	7.23997	5.63211e-06
704	chr19	19144192	19144587	+		Enriched				0	NA	Intergenic	Intergenic	Intergenic	Intergenic	-85150	ENSRNOT00000084812				ENSRNOG00000055175	AABR07043075.1				-0.743239	-0.824861	3.04922	2.16954	-0.712178	-0.588016	0.749701	1.58974	1.53332	1.61379	5.13863	0.0192566	0.0292478	Yes	NA	1	1	No	2.77686	0.315847	1	No	3.53084	0.133252
799	chr7	25043075	25043470	+		Enriched				0	NA	intron (ENSRNOT00000010636, intron 1 of 6)	intron	intron (ENSRNOT00000010636, intron 1 of 6)	intron (NM_001106774, intron 1 of 6)	3937	ENSRNOT00000010636				ENSRNOG00000008061	Nuak1				-0.914157	-1.0748	4.01325	1.67199	1.70582	-0.708127	2.61015	-1.02229	2.45556	2.55221	5.40069	0.0133282	0.0217617	Yes	1.45344	0.475134	0.947222	No	2.7657	0.347638	1	No	4.4799	0.0307324
1425	chr8	70792852	70793477	+		Enriched			Enriched	0	NA	intron (ENSRNOT00000048302, intron 1 of 13)	intron	intron (ENSRNOT00000048302, intron 1 of 13)	intron (NM_001007803, intron 1 of 13)	3908	ENSRNOT00000048302				ENSRNOG00000030225	Clpx				2.50203	-0.813129	3.22598	2.791	1.48422	-0.435987	3.84332	3.9305	3.70421	3.66429	1.452	0.457735	0.480837	Yes	-0.676652	0.740903	0.947222	No	2.30865	0.196388	0.238815	No	2.19269	0.134839
2812	chr12	19221114	19221818	+		Enriched		Enriched	Enriched	0	NA	Intergenic	Intergenic	Intergenic	Intergenic	-7152	ENSRNOT00000086773				ENSRNOG00000060512	AABR07035541.2				-0.370705	2.80091	5.34113	4.72975	4.19141	3.17146	5.52378	4.63812	4.86123	4.82366	3.17709	0.022192	0.032953	Yes	1.56262	0.362487	0.947222	No	3.15894	0.0521933	0.0839892	Yes	2.95426	0.0160918
2551	chr3	54028091	54028774	+		Enriched		Enriched	Enriched	0	NA	Intergenic	Intergenic	Intergenic	Intergenic	-112439	ENSRNOT00000085571				ENSRNOG00000051709	RF00004				-0.673311	-0.862311	5.91956	5.22273	-0.606119	0.947729	4.8072	5.29271	4.3577	4.42036	7.5099	6.63962e-06	5.853e-05	Yes	0.729313	0.71928	0.947222	No	6.71897	0.000361392	0.00281112	Yes	6.20613	0.000265672
477	chr17	82152908	82153303	+		Enriched				0	NA	Intergenic	Intergenic	Intergenic	Intergenic	-36430	ENSRNOT00000090821				ENSRNOG00000054110	RF00100				-1.00239	-1.15291	3.55575	-0.635741	-0.948345	0.547667	3.04017	1.61092	-0.0299243	0.671869	4.70101	0.0685506	0.084398	Yes	0.729313	0.71928	0.947222	No	4.58396	0.0485148	0.0795152	No	1.67251	0.560127
2600	chr4	176558768	176559398	+		Enriched		Enriched	Enriched	0	NA	Intergenic	Intergenic	Intergenic	RNLTR10|LTR|ERV1	-6611	ENSRNOT00000016794				ENSRNOG00000012472	Pyroxd1				2.59672	-0.629985	5.63951	5.69625	3.31648	1.78053	4.83834	4.83937	5.08705	4.34586	4.08855	0.00115881	0.00336432	Yes	0.840508	0.650143	0.947222	No	3.10072	0.0617061	0.0949582	Yes	3.15816	0.0138809
1021	chr3	164950900	164951295	+		Enriched				0	NA	intron (ENSRNOT00000014595, intron 1 of 3)	intron	intron (ENSRNOT00000014595, intron 1 of 3)	intron (NM_022681, intron 1 of 3)	13605	ENSRNOT00000014595				ENSRNOG00000010975	Adnp				-0.849753	-0.998107	2.55403	3.04264	-0.790493	-0.641626	3.42414	2.98003	2.85946	1.90256	4.73369	0.0402972	0.0532052	Yes	NA	1	1	No	5.12222	0.0177126	0.0379885	No	4.34839	0.040581
803	chr9	14351306	14351701	+		Enriched				0	NA	Intergenic	Intergenic	Intergenic	Intergenic	-17325	ENSRNOT00000086373				ENSRNOG00000051897	RF00560				-1.03033	-1.1842	3.23256	3.10825	-0.975089	-0.836311	2.48527	-1.13216	2.11606	0.0331631	5.59728	0.00622526	0.0122246	Yes	NA	1	1	No	2.86929	0.327557	1	No	3.25117	0.1901
2869	chr20	30396070	30396695	+		Enriched		Enriched	Enriched	0	NA	intron (ENSRNOT00000038537, intron 1 of 16)	intron	intron (ENSRNOT00000038537, intron 1 of 16)	intron (NM_022207, intron 1 of 16)	9913	ENSRNOT00000038537				ENSRNOG00000000567	Unc5b				-0.625095	-0.817682	4.64748	5.308	0.764544	-0.386069	5.57396	5.70434	5.58553	5.3357	6.84782	0.000106362	0.000514472	Yes	0.729313	0.71928	0.947222	No	7.28553	6.12394e-05	0.000890153	Yes	7.30007	3.61222e-06
3041	chr1	89542207	89542832	+		Enriched		Enriched	Enriched	0	NA	intron (ENSRNOT00000079631, intron 1 of 11)	intron	intron (ENSRNOT00000079631, intron 1 of 11)	intron (NM_017112, intron 3 of 11)	1448	ENSRNOT00000079631				ENSRNOG00000021097	Hpn				-0.877123	-1.0544	4.46184	1.8572	-0.812421	-0.649884	4.29312	3.91384	3.61159	3.98965	5.47721	0.0114438	0.0193522	Yes	NA	1	1	No	5.87281	0.00343962	0.0126145	Yes	5.73087	0.00132717
1844	chr16	17585075	17585700	+		Enriched			Enriched	0	NA	intron (ENSRNOT00000014772, intron 3 of 8)	intron	intron (ENSRNOT00000014772, intron 3 of 8)	intron (NM_001169127, intron 3 of 8)	-25728	ENSRNOT00000032309				ENSRNOG00000042623	Sh2d4b				-0.845627	-1.02267	4.78575	4.13661	0.659103	-0.615802	3.77108	1.17124	4.86781	3.75964	6.43838	0.000493657	0.00169228	Yes	0.729313	0.71928	0.947222	No	4.43949	0.0647635	0.0983085	No	6.33785	0.000206692
326	chr1	32621639	32622034	+		Enriched				0	NA	Intergenic	Intergenic	Intergenic	Intergenic	21935	ENSRNOT00000016975				ENSRNOG00000012720	Irx4				-0.798826	0.394469	2.97255	3.55119	-0.742811	-0.594764	2.97584	1.56545	2.21826	2.85771	4.20793	0.030531	0.0427547	Yes	-0.442208	0.827484	0.947222	No	3.12422	0.152626	0.193223	No	3.36179	0.0790793
690	chr15	10166346	10166741	+		Enriched				0	NA	intron (ENSRNOT00000033048, intron 2 of 7)	intron	intron (ENSRNOT00000033048, intron 2 of 7)	intron (NM_031529, intron 2 of 7)	46337	ENSRNOT00000033048				ENSRNOG00000024061	Rarb				1.31151	1.85119	1.9902	3.66277	1.38139	-0.478521	2.67289	-0.727134	1.60685	2.85564	1.73248	0.286065	0.30802	Yes	-0.807501	0.686071	0.947222	No	0.308511	0.888789	0.905881	No	0.909244	0.552702
268	chr13	82997440	82997835	+		Enriched				0	NA	Intergenic	Intergenic	Intergenic	Intergenic	36807	ENSRNOT00000076743				ENSRNOG00000051363	AABR07021635.2				-0.812996	-0.946945	3.80073	2.80034	1.31276	-0.607631	2.88115	1.10937	2.49501	1.64244	5.52355	0.00808627	0.0147871	Yes	1.17354	0.563482	0.947222	No	3.85547	0.125849	1	No	3.92116	0.0804551
3977	chr1	242221664	242221767	+			Enriched			0	NA	intron (ENSRNOT00000076537, intron 12 of 13)	intron	intron (ENSRNOT00000076537, intron 12 of 13)	intron (NM_001012743, intron 13 of 14)	-68881	ENSRNOT00000020412				ENSRNOG00000015213	Fxn				2.13458	1.60232	-0.660476	-0.504948	0.389422	-0.657248	-1.0736	2.48674	2.19028	-0.941728	-3.6364	0.143997	0.163508	No	-2.2266	0.244903	0.947222	Yes	-0.186862	0.92886	0.940287	No	-0.544399	0.752738
2424	chr4	58385388	58386124	+		Enriched		Enriched	Enriched	0	NA	Intergenic	Intergenic	Intergenic	Intergenic	-41366	ENSRNOT00000053586				ENSRNOG00000035463	Mir29b1				-0.36198	0.577332	5.95759	6.17489	3.63482	2.92778	6.1583	5.60768	5.62546	5.67514	6.63557	7.23524e-06	6.22938e-05	Yes	3.02925	0.0995854	0.947222	No	6.31955	0.000106339	0.00125955	Yes	6.17965	1.55268e-05
1436	chr13	111962888	111963543	+		Enriched			Enriched	0	NA	intron (ENSRNOT00000007870, intron 4 of 5)	intron	intron (ENSRNOT00000007870, intron 4 of 5)	Kanga1c|DNA|TcMar-Tc2	9388	ENSRNOT00000007870				ENSRNOG00000005861	Hsd11b1				-0.671828	0.449319	5.38608	5.1732	2.33294	-0.444523	3.27959	3.15654	4.22066	4.33234	5.95783	0.000146037	0.000661707	Yes	1.16312	0.573353	0.947222	No	3.69163	0.0658149	0.0989056	No	4.88714	0.00210218
38	chr1	11910446	11910595	+	Enriched					0	NA	Intergenic	Intergenic	Intergenic	CpG	-3927	ENSRNOT00000089050				ENSRNOG00000051831	RF00002				3.54117	4.48974	-0.113168	3.85999	4.95354	4.75037	5.01233	4.09924	4.1807	4.81878	-1.18077	0.47114	0.493687	Yes	0.687914	0.622707	0.947222	Yes	0.534648	0.653536	0.688778	Yes	0.441229	0.628007
1334	chr9	14636860	14637485	+		Enriched			Enriched	0	NA	Intergenic	Intergenic	Intergenic	RMER19B|LTR|ERVK	17133	ENSRNOT00000065673				ENSRNOG00000042230	RGD1307182				0.676564	-0.854878	4.33266	2.79354	2.30358	-0.471454	3.71336	4.0227	3.31319	3.89359	4.30548	0.0244093	0.0356997	Yes	1.07171	0.60373	0.947222	No	4.35636	0.018288	0.0389289	No	4.20554	0.0128225
3187	chr20	6994775	6995409	+		Enriched		Enriched	Enriched	0	NA	Intergenic	Intergenic	Intergenic	intron (NM_022666, intron 1 of 8)	21694	ENSRNOT00000041665				ENSRNOG00000000528	Fgd2				0.672221	-0.858527	3.66627	2.40539	2.56286	-0.485566	4.30577	3.44836	3.53407	2.94896	3.66662	0.0769134	0.0935607	Yes	1.30281	0.526397	0.947222	No	4.46615	0.0155007	0.0344697	Yes	3.83878	0.0295944
87	chr1	11912988	11913137	+	Enriched		Enriched			0	NA	Intergenic	Intergenic	Intergenic	CpG-48	2561	ENSRNOT00000081180				ENSRNOG00000052007	RF01518				4.30345	4.89212	-0.423928	-0.201979	2.63628	3.31841	-1.40221	5.69609	5.39573	4.89322	-5.87857	0.00137406	0.00383278	Yes	-1.43488	0.323513	0.947222	Yes	0.0825017	0.966123	0.970467	Yes	0.539285	0.487796
2477	chr6	33632013	33632638	+		Enriched		Enriched	Enriched	0	NA	Intergenic	Intergenic	Intergenic	L1MB4|LINE|L1	58976	ENSRNOT00000008008				ENSRNOG00000021403	Rhob				-0.450639	-0.650215	5.73212	5.80424	2.68099	2.91091	5.46616	5.11518	5.49857	5.76804	7.6256	3.33223e-06	3.40229e-05	Yes	3.35959	0.0910363	0.947222	No	6.915	0.000198289	0.0018904	Yes	7.44955	1.90381e-06
2713	chr13	82474153	82474778	+		Enriched		Enriched	Enriched	0	NA	Intergenic	Intergenic	Intergenic	Intergenic	-5533	ENSRNOT00000079872				ENSRNOG00000057855	F5				-0.698093	-0.882378	5.16105	5.24596	1.46845	-0.469293	4.45144	4.32385	3.63944	4.62714	7.12438	3.13278e-05	0.000195181	Yes	1.17354	0.563482	0.947222	No	6.04	0.00223119	0.00930259	Yes	6.03519	0.000553147
861	chr8	59854516	59854911	+		Enriched				0	NA	Intergenic	Intergenic	Intergenic	Intergenic	-5223	ENSRNOT00000083900				ENSRNOG00000015149	Nrg4				-0.87091	-1.00989	3.09432	2.65059	0.541285	-0.674816	2.73432	2.68497	-1.14913	1.98456	5.06969	0.0214359	0.0321072	Yes	0.729313	0.71928	0.947222	No	4.68373	0.0380763	0.0666523	No	2.48914	0.373668
657	chr13	81308522	81308917	+		Enriched				0	NA	Intergenic	Intergenic	Intergenic	RMER15|LTR|ERVL	-19074	ENSRNOT00000088845				ENSRNOG00000060416	AABR07021610.1				-0.976238	-1.12963	3.62628	1.96408	-0.921162	-0.782805	2.42261	-1.07776	1.60325	2.2286	5.37048	0.0128121	0.0211583	Yes	NA	1	1	No	2.7657	0.347638	1	No	3.96411	0.0749512
1415	chr11	26028804	26029429	+		Enriched			Enriched	0	NA	Intergenic	Intergenic	Intergenic	Intergenic	301115	ENSRNOT00000071013				ENSRNOG00000045887	AABR07033525.1				-0.776526	-0.936321	4.0567	3.00091	2.94666	-0.55968	3.67724	2.28192	1.92815	3.73661	5.52355	0.00808627	0.0147871	Yes	2.47028	0.231401	0.947222	No	4.76946	0.0358005	0.0635042	No	4.92438	0.014011
3240	chr16	81449000	81449662	+		Enriched		Enriched	Enriched	0	NA	Intergenic	Intergenic	Intergenic	Intergenic	-13798	ENSRNOT00000064470				ENSRNOG00000042867	LOC688801				1.90342	-0.788218	4.53336	4.23693	2.35466	-0.368305	5.58349	4.73833	3.17887	4.59791	3.49887	0.0259349	0.0371986	Yes	0.307147	0.880527	0.970347	No	4.24073	0.00757624	0.0212094	Yes	3.15747	0.0320443
651	chr3	155533736	155534131	+		Enriched				0	NA	Intergenic	Intergenic	Intergenic	Intergenic	153851	ENSRNOT00000080025				ENSRNOG00000052767	AABR07054481.1				-0.937479	-1.09641	2.82122	3.84364	1.19457	-0.73707	1.33795	2.22783	1.90252	-1.19023	5.73831	0.0046406	0.00978544	Yes	1.17354	0.563482	0.947222	No	3.47597	0.178753	1	No	2.37178	0.400572
2552	chr12	37118261	37118886	+		Enriched		Enriched	Enriched	0	NA	TTS (ENSRNOT00000085196)	TTS	TTS (ENSRNOT00000085196)	L1MC4a|LINE|L1	12147	ENSRNOT00000085196				ENSRNOG00000057802	AABR07036304.1				-0.51638	-0.711774	5.91713	5.69012	2.01231	2.89671	5.00647	4.50607	5.08072	4.76952	7.69022	2.5091e-06	2.7728e-05	Yes	3.04291	0.131377	0.947222	No	6.38942	0.000919349	0.00511531	Yes	6.74899	3.52528e-05
1199	chr7	108756835	108757230	+		Enriched				0	NA	TTS (ENSRNOT00000007564)	TTS	TTS (ENSRNOT00000007564)	Intergenic	34432	ENSRNOT00000093311				ENSRNOG00000062238	AABR07058291.1				-0.794333	0.408549	3.80309	4.19115	0.68054	-0.578937	3.11023	2.67061	1.90351	2.41817	4.86141	0.00626606	0.0122984	Yes	0.172585	0.932252	0.983425	No	3.53039	0.0847348	0.119776	No	2.77796	0.179528
3097	chr12	5601426	5602124	+		Enriched		Enriched	Enriched	0	NA	intron (ENSRNOT00000077167, intron 52 of 60)	intron	intron (ENSRNOT00000077167, intron 52 of 60)	intron (NM_001170398, intron 64 of 72)	80833	ENSRNOT00000076483				ENSRNOG00000000894	Fry				-0.829744	-1.00246	3.81756	3.50295	-0.76484	-0.601794	4.06204	4.34363	4.01929	3.88224	5.49675	0.00809233	0.0147871	Yes	NA	1	1	No	5.95348	0.00279151	0.0108977	Yes	5.86657	0.000847465
1117	chr3	14258895	14259290	+		Enriched				0	NA	Intergenic	Intergenic	Intergenic	Intergenic	-30012	ENSRNOT00000092865				ENSRNOG00000018899	C5				-0.947845	-1.04109	1.99257	1.91941	-0.910631	-0.817144	-0.0126648	-1.01644	0.517099	-1.06812	5.09858	0.0199859	0.0302102	Yes	NA	1	1	No	0.981853	0.740444	1	No	1.57217	0.587525
2733	chr18	45999445	46000091	+		Enriched		Enriched	Enriched	0	NA	Intergenic	Intergenic	Intergenic	intron (NM_001108432, intron 1 of 1)	39384	ENSRNOT00000085469				ENSRNOG00000058709	AABR07032095.1				1.45588	-0.689473	5.57998	5.30263	2.38336	2.24319	4.82273	5.23762	3.8367	4.43887	5.14624	0.000167804	0.000735695	Yes	1.35333	0.485844	0.947222	No	4.57427	0.00425885	0.014403	Yes	3.79972	0.00923765
2462	chr17	13091164	13091832	+		Enriched		Enriched	Enriched	0	NA	Intergenic	Intergenic	Intergenic	Intergenic	-22014	ENSRNOT00000091031				ENSRNOG00000053171	AABR07027072.1				1.91294	-0.740536	6.07794	6.17501	1.51691	-0.301594	5.16724	5.25488	5.14587	3.87741	5.29404	8.48406e-06	7.01695e-05	Yes	-0.236625	0.908777	0.980392	No	4.1836	0.00773596	0.0215408	Yes	3.7392	0.00570473
588	chr14	7287492	7287887	+		Enriched				0	NA	intron (ENSRNOT00000066071, intron 3 of 19)	intron	intron (ENSRNOT00000066071, intron 3 of 19)	intron (NM_001107206, intron 3 of 19)	37956	ENSRNOT00000066071				ENSRNOG00000002232	Aff1				-0.887523	1.0249	3.87408	3.58827	-0.827235	0.769918	3.13343	2.15614	1.81821	-1.15849	3.88426	0.0206491	0.0311753	Yes	-0.175643	0.931309	0.983425	No	2.65731	0.184907	0.227192	No	0.733696	0.77459
2767	chr8	53135132	53135766	+		Enriched		Enriched	Enriched	0	NA	intron (ENSRNOT00000045356, intron 2 of 6)	intron	intron (ENSRNOT00000045356, intron 2 of 6)	intron (NM_001013181, intron 2 of 6)	11504	ENSRNOT00000045356				ENSRNOG00000029980	Zbtb16				-0.602582	1.17952	5.13592	5.39111	1.98965	-0.368269	5.18654	3.5736	4.35317	4.56204	5.08442	0.000273302	0.00107728	Yes	0.478112	0.816972	0.947222	No	4.25939	0.0132058	0.0308149	Yes	4.24047	0.00230601
2736	chr3	11452464	11453231	+		Enriched		Enriched	Enriched	0	NA	promoter-TSS (ENSRNOT00000020206)	promoter-TSS	promoter-TSS (ENSRNOT00000020206)	promoter-TSS (NM_145677)	-318	ENSRNOT00000020206				ENSRNOG00000014338	Slc25a25				-0.590883	-0.781538	5.4829	5.79486	3.10238	1.72224	5.09505	3.02406	4.78905	3.60698	7.55013	4.8699e-06	4.56613e-05	Yes	3.11325	0.121927	0.947222	No	5.93556	0.00426312	0.014403	Yes	6.10263	0.000468137
719	chr20	45430910	45431305	+		Enriched				0	NA	Intergenic	Intergenic	Intergenic	MER45R|DNA|hAT-Tip100	14030	ENSRNOT00000022008				ENSRNOG00000016336	AABR07045373.1				-0.903886	-1.06368	3.70551	2.51061	-0.844802	-0.696378	3.34532	2.81895	1.77514	1.28151	5.32562	0.0131563	0.0215461	Yes	NA	1	1	No	5.01723	0.0216868	0.0443814	No	3.15091	0.202267
220	chr1	239355706	239356101	+		Enriched				0	NA	Intergenic	Intergenic	Intergenic	L1M5|LINE|L1	22192	ENSRNOT00000078466				ENSRNOG00000052861	AABR07006544.1				-0.99192	-1.16202	4.34424	3.06826	-0.930846	1.45233	2.12795	1.51428	3.32612	-1.29061	6.00642	0.00229672	0.00575015	Yes	1.27422	0.530805	0.947222	No	3.33433	0.203521	1	No	4.00092	0.102199
2210	chr1	142033881	142034660	+		Enriched		Enriched	Enriched	0	NA	promoter-TSS (ENSRNOT00000090006)	promoter-TSS	promoter-TSS (ENSRNOT00000090006)	promoter-TSS (NM_001134962)	-153	ENSRNOT00000090006				ENSRNOG00000056362	Ttll13				1.92172	2.03508	3.67658	4.78093	2.00964	-0.299792	5.97478	5.45473	3.1943	4.01068	2.414	0.0668934	0.0828078	Yes	-0.637463	0.743615	0.947222	No	3.8174	0.00119035	0.0061626	Yes	1.73494	0.163025
847	chr17	69683516	69683911	+		Enriched				0	NA	Intergenic	Intergenic	Intergenic	Intergenic	27976	ENSRNOT00000041925				ENSRNOG00000033010	Akr1c12				0.495946	-0.867489	3.19159	2.53598	0.552974	-0.596464	2.13245	-0.834798	0.725129	2.06912	4.02368	0.0398448	0.0528907	Yes	0.0904048	0.964499	0.985739	No	1.70787	0.535441	1	No	2.25347	0.304882
2116	chr11	65028330	65028955	+		Enriched		Enriched	Enriched	0	NA	intron (ENSRNOT00000003934, intron 1 of 8)	intron	intron (ENSRNOT00000003934, intron 1 of 8)	intron (NM_052980, intron 1 of 8)	6542	ENSRNOT00000003934				ENSRNOG00000002906	Nr1i2				-0.260525	-0.470011	7.00369	6.6937	3.77686	3.73592	7.1772	6.88439	6.30693	6.62736	8.68885	1.82316e-08	7.58915e-07	Yes	4.39096	0.0198395	0.947222	No	8.58765	7.83785e-07	9.07739e-05	Yes	8.24099	5.48512e-08
788	chr5	56435850	56436245	+		Enriched				0	NA	intron (ENSRNOT00000008337, intron 1 of 20)	intron	intron (ENSRNOT00000008337, intron 1 of 20)	intron (NM_017321, intron 1 of 20)	11023	ENSRNOT00000008337				ENSRNOG00000005849	Aco1				-0.876953	-1.01867	3.59967	2.70203	-0.819941	-0.676722	2.91915	1.46815	1.47471	2.02498	5.44387	0.00969496	0.0170218	Yes	NA	1	1	No	4.14476	0.0883051	0.123457	No	3.53917	0.132427
3200	chr5	138424280	138424905	+		Enriched		Enriched	Enriched	0	NA	intron (ENSRNOT00000011325, intron 5 of 16)	intron	intron (ENSRNOT00000011325, intron 5 of 16)	Intergenic	37935	ENSRNOT00000080559				ENSRNOG00000053773	AABR07049792.1				-0.765832	0.407272	4.68421	4.39491	-0.703091	-0.538431	4.39879	4.45454	3.59812	3.44425	5.2333	0.00205215	0.00524177	Yes	-0.442208	0.827484	0.947222	No	4.99506	0.00469741	0.0153652	Yes	4.13557	0.0166608
3454	chr2	257404553	257405178	+					Enriched	0	NA	intron (ENSRNOT00000017381, intron 4 of 5)	intron	intron (ENSRNOT00000017381, intron 4 of 5)	intron (NM_001013076, intron 4 of 5)	13560	ENSRNOT00000086878				ENSRNOG00000013011	Dnajb4				3.01107	3.7676	4.02218	3.60254	3.69102	-0.240197	3.05249	3.44046	2.80361	3.58113	0.411468	0.734792	0.750847	No	-0.558639	0.744246	0.947222	No	-0.196877	0.881307	0.899721	No	-0.212437	0.849064
3779	chr10	86689486	86690013	+				Enriched		0	NA	promoter-TSS (ENSRNOT00000055333)	promoter-TSS	intron (ENSRNOT00000012537, intron 1 of 7)	intron (NM_001113422, intron 1 of 7)	-1019	ENSRNOT00000055333				ENSRNOG00000009329	Nr1d1				-0.775115	-0.91393	-0.576507	2.59124	1.35682	1.99813	3.90457	2.74923	2.55093	2.64831	2.84647	0.351741	1	No	2.32982	0.258228	0.947222	No	5.33264	0.0127394	0.0298845	Yes	4.4799	0.0307324
40	chr1	55217989	55218138	+	Enriched					0	NA	promoter-TSS (ENSRNOT00000041610)	promoter-TSS	Intergenic	Intergenic	-1710	ENSRNOT00000041610				ENSRNOG00000030145	RGD1561667				3.03387	2.91995	-0.751385	-0.564751	-0.887817	-0.747512	-1.4464	2.88962	2.66088	1.17544	-4.66796	0.02957	0.041501	Yes	-3.993	0.0353358	0.947222	Yes	-0.995736	0.612643	0.649622	Yes	-0.996125	0.416141
2633	chr9	61660829	61661454	+		Enriched		Enriched	Enriched	0	NA	intron (ENSRNOT00000040461, intron 1 of 4)	intron	intron (ENSRNOT00000040461, intron 1 of 4)	intron (NM_001009671, intron 1 of 4)	-5108	ENSRNOT00000084904				ENSRNOG00000057866	AABR07067759.1				-0.715664	-0.903248	5.63878	5.08291	-0.649002	-0.482189	5.21349	5.1435	3.94951	5.16425	7.28012	1.73843e-05	0.000122858	Yes	NA	1	1	No	6.8435	0.000238789	0.00213341	Yes	6.49462	0.000121622
112	chr11	19771504	19771653	+	Enriched		Enriched			0	NA	Intergenic	Intergenic	Intergenic	SATI_RN|Satellite|Satellite	-45234	ENSRNOT00000084898				ENSRNOG00000052936	RF02271				2.5367	2.73727	-0.581413	-0.398318	1.24874	-0.577613	-1.18657	2.5516	2.59549	2.57804	-4.15878	0.0716044	0.0875525	Yes	-2.04258	0.261631	0.947222	Yes	-0.996761	0.622809	0.659284	Yes	-0.0757282	0.94767
3737	chr5	150233821	150234348	+				Enriched		0	NA	Intergenic	Intergenic	Intergenic	(GCCTAAG)n|Simple_repeat|Simple_repeat	-67007	ENSRNOT00000088493				ENSRNOG00000010037	Epb41				-0.95291	-1.12316	1.95072	3.08687	-0.891784	-0.738227	4.37132	2.38038	3.18337	1.29775	4.42389	0.0675204	0.083339	No	NA	1	1	No	5.58044	0.00912892	0.0239883	Yes	4.38939	0.04057
2282	chr2	235756532	235757157	+		Enriched		Enriched	Enriched	0	NA	intron (ENSRNOT00000074209, intron 12 of 12)	intron	intron (ENSRNOT00000074209, intron 12 of 12)	Intergenic	18428	ENSRNOT00000074209				ENSRNOG00000045743	Etnppl				-0.4135	-0.615894	6.22054	6.13706	2.03357	3.37108	5.88353	5.91723	5.76663	5.69511	8.03351	4.7347e-07	7.86625e-06	Yes	3.39329	0.0876662	0.947222	No	7.50706	2.99032e-05	0.000559925	Yes	7.5301	1.30426e-06
1861	chr1	48563608	48564237	+		Enriched			Enriched	0	NA	promoter-TSS (ENSRNOT00000023368)	promoter-TSS	promoter-TSS (ENSRNOT00000023368)	promoter-TSS (NM_053491)	-146	ENSRNOT00000023368				ENSRNOG00000017223	Plg				1.8643	-0.840344	4.31367	2.7858	2.58105	-0.462563	4.20062	2.06168	3.70345	3.20598	2.91361	0.102151	0.119613	Yes	0.508412	0.802134	0.947222	No	2.55385	0.19082	0.232993	No	2.65808	0.0855479
2755	chr2	80276002	80276627	+		Enriched		Enriched	Enriched	0	NA	intron (ENSRNOT00000016111, intron 4 of 6)	intron	intron (ENSRNOT00000016111, intron 4 of 6)	intron (NM_001302889, intron 4 of 6)	6653	ENSRNOT00000015975				ENSRNOG00000011997	AABR07008940.1				-0.619478	-0.812809	5.37547	5.48726	0.766258	-0.379496	6.06703	5.70996	4.5661	5.31262	7.29595	1.49041e-05	0.00010878	Yes	0.729313	0.71928	0.947222	No	7.53617	2.84065e-05	0.000548316	Yes	6.79708	3.25518e-05
2850	chr14	115172081	115172706	+		Enriched		Enriched	Enriched	0	NA	intron (ENSRNOT00000088916, intron 1 of 47)	intron	intron (ENSRNOT00000088916, intron 1 of 47)	intron (NM_001025140, intron 1 of 47)	5972	ENSRNOT00000078329				ENSRNOG00000060340	Psme4				-0.659174	-0.844599	4.88102	5.31046	2.63058	-0.429268	4.75246	4.26182	3.86951	4.29004	7.01464	5.17143e-05	0.000289784	Yes	1.99528	0.333086	0.947222	No	6.17957	0.00160774	0.00748126	Yes	5.90949	0.000752155
2245	chr3	93958732	93959357	+		Enriched		Enriched	Enriched	0	NA	Intergenic	Intergenic	Intergenic	Intergenic	-9811	ENSRNOT00000014478				ENSRNOG00000009549	Fbxo3				1.45275	-0.663871	6.65213	6.05804	2.38438	-0.213855	5.49058	5.68451	5.61805	5.47426	6.07609	9.96936e-07	1.38838e-05	Yes	0.613649	0.765342	0.947222	No	5.09275	0.000904758	0.00507021	Yes	5.214	2.4927e-05
2994	chr14	85731571	85732357	+		Enriched		Enriched	Enriched	0	NA	Intergenic	Intergenic	Intergenic	Intergenic	-21796	ENSRNOT00000014044				ENSRNOG00000010298	Xbp1				1.98929	-0.426893	7.58679	7.29354	4.75592	4.14062	5.58106	5.37083	6.82913	6.28147	6.59313	2.69323e-10	3.7785e-08	Yes	2.94637	0.0746303	0.947222	No	4.40848	0.00431585	0.0144643	Yes	5.69465	1.14122e-07
418	chr1	89336898	89337293	+		Enriched				0	NA	Intergenic	Intergenic	Intergenic	Intergenic	-7677	ENSRNOT00000033155				ENSRNOG00000024000	Cd22				-0.938928	-1.08535	2.75718	2.85234	-0.886357	-0.754293	1.70579	2.61836	1.0027	-1.16096	5.22616	0.0151864	0.0241099	Yes	NA	1	1	No	4.27304	0.0721491	0.10592	No	1.57217	0.587525
3252	chr7	119753688	119754313	+		Enriched		Enriched	Enriched	0	NA	promoter-TSS (ENSRNOT00000009551)	promoter-TSS	promoter-TSS (ENSRNOT00000009551)	MIR3|SINE|MIR	624	ENSRNOT00000080245				ENSRNOG00000057757	AABR07058501.1				-0.738104	-0.916808	5.00711	4.3	1.45328	-0.511766	4.65187	3.9138	3.24566	4.07267	6.61124	0.00026811	0.00106124	Yes	1.17354	0.563482	0.947222	No	6.00591	0.00260469	0.0103033	Yes	5.52744	0.00258006
3408	chr3	31064579	31065204	+					Enriched	0	NA	Intergenic	Intergenic	Intergenic	Intergenic	-23271	ENSRNOT00000088810				ENSRNOG00000056181	RF00394				1.30543	-0.893545	3.04072	3.11915	-0.700543	-0.55121	2.97115	1.94596	3.20683	3.12912	2.90682	0.131377	0.150259	No	-0.959754	0.637063	0.947222	No	2.23212	0.283845	0.328492	No	3.05488	0.0584656
2165	chr17	13081485	13082110	+		Enriched		Enriched	Enriched	0	NA	Intergenic	Intergenic	Intergenic	MLT2B3|LTR|ERVL	-12313	ENSRNOT00000091031				ENSRNOG00000053171	AABR07027072.1				-0.510113	-0.709596	6.75021	6.58784	2.37303	-0.262032	5.47365	5.95892	5.22251	5.47439	8.53454	3.86709e-08	1.31969e-06	Yes	1.69535	0.407006	0.947222	No	7.34029	5.48104e-05	0.000855074	Yes	7.15467	6.67921e-06
2846	chr14	44388826	44389451	+		Enriched		Enriched	Enriched	0	NA	Intergenic	Intergenic	Intergenic	B4A|SINE|B4	-13334	ENSRNOT00000042825				ENSRNOG00000031052	LOC100362751				-0.681416	-0.869108	4.76787	5.27504	0.740794	-0.44873	4.21828	4.8903	5.61377	4.73544	6.91515	7.87167e-05	0.000405135	Yes	0.729313	0.71928	0.947222	No	6.22243	0.00147236	0.00704828	Yes	7.09058	1.07572e-05
1896	chrX	74592857	74593482	+		Enriched			Enriched	0	NA	intron (ENSRNOT00000040637, intron 1 of 5)	intron	intron (ENSRNOT00000040637, intron 1 of 5)	B4|SINE|B4	95907	ENSRNOT00000003899				ENSRNOG00000002923	Zcchc13				-0.972761	0.286389	4.04878	4.24455	-0.910461	-0.753958	0.834041	0.354009	3.53859	2.52642	5.07089	0.00337858	0.0076635	Yes	-0.442208	0.827484	0.947222	No	1.04719	0.700568	1	No	3.90742	0.0294905
1083	chr18	14981261	14981656	+		Enriched				0	NA	Intergenic	Intergenic	Intergenic	intron (NM_001101000, intron 3 of 6)	28061	ENSRNOT00000071836				ENSRNOG00000047617	AABR07031465.1				-0.767476	-0.903303	2.80201	3.06677	1.34996	-0.568402	3.69915	2.17028	1.84111	2.48986	4.86608	0.0316207	0.0438752	Yes	1.17354	0.563482	0.947222	No	4.95899	0.026824	0.0519597	No	3.96411	0.0749512
3131	chr10	89285486	89286267	+		Enriched		Enriched	Enriched	0	NA	promoter-TSS (ENSRNOT00000028033)	promoter-TSS	promoter-TSS (ENSRNOT00000028033)	promoter-TSS (NM_013098)	21	ENSRNOT00000028033				ENSRNOG00000051171	G6pc				3.72832	2.93168	1.00531	4.34208	3.92769	-0.339152	5.41734	1.28267	4.11848	3.49482	0.0966125	0.949436	0.95321	Yes	-0.321924	0.850681	0.958002	No	1.11652	0.486439	0.527608	Yes	0.47307	0.648743
85	chr1	11909248	11909397	+	Enriched		Enriched			0	NA	Intergenic	Intergenic	Intergenic	CpG	-2729	ENSRNOT00000089050				ENSRNOG00000051831	RF00002				4.73763	5.16057	-0.30899	-0.0825114	4.42647	4.81012	-1.31969	6.07604	5.08053	5.16416	-6.21075	0.000442178	0.00155666	Yes	-0.297133	0.827705	0.947222	Yes	0.114903	0.952772	0.961071	Yes	0.154296	0.834687
2547	chr4	162958844	162959469	+		Enriched		Enriched	Enriched	0	NA	Intergenic	Intergenic	Intergenic	RMER2B_Rn|LTR|ERVK	21382	ENSRNOT00000083188				ENSRNOG00000059538	Clec2g				1.44855	-0.697244	5.85401	5.37746	3.61157	-0.257564	4.83399	4.88205	5.45759	4.72979	5.32652	7.18633e-05	0.00037444	Yes	1.56112	0.428843	0.947222	No	4.37461	0.00700601	0.020168	Yes	4.80832	0.000220087
2308	chr15	573290	573915	+		Enriched		Enriched	Enriched	0	NA	intron (ENSRNOT00000066928, intron 2 of 28)	intron	intron (ENSRNOT00000066928, intron 2 of 28)	intron (NM_031828, intron 2 of 30)	-93540	ENSRNOT00000084599				ENSRNOG00000054707	RF00026				0.788412	-0.614505	6.09864	6.16211	4.09603	2.26249	5.38151	5.30922	4.29641	5.64186	6.66951	4.86798e-06	4.56613e-05	Yes	3.03416	0.0968967	0.947222	No	5.70479	0.000591154	0.00378791	Yes	5.58654	0.000219308
2304	chr1	163351013	163351641	+		Enriched		Enriched	Enriched	0	NA	Intergenic	Intergenic	Intergenic	Intergenic	-22736	ENSRNOT00000034843				ENSRNOG00000027784	Tsku				-0.436641	-0.63781	6.34369	5.57146	2.68226	2.61971	6.02749	5.98072	5.04202	5.69057	7.85438	1.41631e-06	1.78833e-05	Yes	3.18506	0.111994	0.947222	No	7.61473	2.10363e-05	0.000487262	Yes	7.19552	6.2894e-06
2658	chr5	128737616	128738286	+		Enriched		Enriched	Enriched	0	NA	intron (ENSRNOT00000065280, intron 4 of 24)	intron	intron (ENSRNOT00000065280, intron 4 of 24)	intron (NM_001044234, intron 4 of 23)	-7505	ENSRNOT00000089441				ENSRNOG00000033593	Osbpl9				0.817764	2.06821	6.18404	5.14624	3.14793	2.27853	5.34605	5.76256	4.97699	5.49924	4.3137	0.000159868	0.000708217	Yes	1.04349	0.555583	0.947222	No	4.05669	0.00184073	0.0080842	Yes	3.80841	0.000376758
2227	chr1	89369755	89370380	+		Enriched		Enriched	Enriched	0	NA	promoter-TSS (ENSRNOT00000028545)	promoter-TSS	promoter-TSS (ENSRNOT00000028545)	promoter-TSS (NM_053469)	-107	ENSRNOT00000028545				ENSRNOG00000021029	Hamp				-0.773518	1.60679	5.35173	3.56033	2.59366	-0.543942	5.15615	-0.891383	4.08158	3.54834	4.05264	0.00815528	0.0148878	Yes	0.642635	0.752142	0.947222	No	3.09209	0.182126	0.224215	Yes	3.14332	0.0312445
1421	chr13	109947086	109947711	+		Enriched			Enriched	0	NA	Intergenic	Intergenic	Intergenic	Intergenic	37627	ENSRNOT00000077559				ENSRNOG00000060487	AC125873.2				-0.868806	-1.02788	3.97951	-0.458544	-0.808334	2.32545	2.87041	3.02721	2.796	2.3368	4.70101	0.0685506	0.084398	Yes	1.90575	0.354464	0.947222	No	4.72117	0.0358036	0.0635042	No	4.46286	0.0320269
878	chr5	59573559	59573954	+		Enriched				0	NA	Intergenic	Intergenic	Intergenic	Intergenic	-20340	ENSRNOT00000090490				ENSRNOG00000014365	Gne				-0.947283	1.01161	3.93684	3.31812	-0.885529	-0.730398	3.56566	3.4877	1.83003	-1.2429	3.72918	0.0310587	0.0432698	Yes	-0.850041	0.67582	0.947222	No	3.4981	0.0499125	0.0813746	No	0.733696	0.77459
3621	chr3	10360823	10361350	+				Enriched		0	NA	intron (ENSRNOT00000012075, intron 4 of 14)	intron	intron (ENSRNOT00000012075, intron 4 of 14)	intron (NM_013157, intron 3 of 13)	5247	ENSRNOT00000079384				ENSRNOG00000058802	RF00568				-1.15505	-1.2638	-1.01461	-0.878296	-1.11425	-1.01178	2.03439	1.41433	0.682565	-1.31284	NA	1	1	No	NA	1	1	No	5.14686	0.0182544	0.0388839	Yes	1.83684	0.525894
3708	chr6	41822812	41823339	+				Enriched		0	NA	intron (ENSRNOT00000084155, intron 10 of 19)	intron	intron (ENSRNOT00000084155, intron 10 of 19)	intron (NM_001012111, intron 12 of 21)	19742	ENSRNOT00000084155				ENSRNOG00000004377	Lpin1				-1.5343	-1.68428	-1.34891	-1.16896	-1.48045	-1.34517	4.05896	-1.63356	-1.86315	1.55852	NA	1	1	No	NA	1	1	No	5.11909	0.0483512	0.079367	Yes	2.48914	0.373668
2211	chr1	141917591	141918216	+		Enriched		Enriched	Enriched	0	NA	Intergenic	Intergenic	Intergenic	Intergenic	-24198	ENSRNOT00000085988				ENSRNOG00000013949	Idh2				-0.645594	-0.830624	4.25078	4.22267	2.3413	0.966466	5.69479	4.11362	3.6443	4.49225	6.04513	0.00172434	0.00457728	Yes	2.22342	0.281413	0.947222	No	6.74848	0.000497214	0.00335621	Yes	5.94197	0.000726404
3226	chr1	175419097	175419877	+		Enriched		Enriched	Enriched	0	NA	intron (ENSRNOT00000013126, intron 1 of 39)	intron	intron (ENSRNOT00000013126, intron 1 of 39)	intron (NM_001134970, intron 1 of 39)	619	ENSRNOT00000013126				ENSRNOG00000009812	Sbf2				-0.630109	1.17099	4.16059	4.23537	1.98125	-0.398093	5.81728	5.16375	4.13029	3.59293	3.96859	0.0163395	0.0256396	Yes	0.478112	0.816972	0.947222	No	5.24069	0.000630946	0.00394593	Yes	3.65169	0.0158492
1589	chr5	75260203	75260828	+		Enriched			Enriched	0	NA	intron (ENSRNOT00000047200, intron 3 of 49)	intron	intron (ENSRNOT00000047200, intron 3 of 49)	Intergenic	58674	ENSRNOT00000047200				ENSRNOG00000033110	Svep1				-0.745586	-0.902627	3.93979	3.42121	2.23695	-0.535922	3.20823	2.86815	2.79313	3.12795	5.65126	0.00551367	0.0112168	Yes	1.69535	0.407006	0.947222	No	4.69046	0.0378822	0.0666236	No	4.8031	0.0157851
1824	chr4	50217914	50218553	+		Enriched			Enriched	0	NA	Intergenic	Intergenic	Intergenic	Intergenic	-17905	ENSRNOT00000060530				ENSRNOG00000039494	Aass				-0.830165	-1.00567	4.84809	4.7354	0.668527	-0.600442	2.78642	3.69446	4.51738	2.28909	6.7736	0.000132158	0.000608281	Yes	0.729313	0.71928	0.947222	No	4.88976	0.0276745	0.0528707	No	5.61437	0.00281154
656	chr19	43854410	43854805	+		Enriched				0	NA	Intergenic	Intergenic	Intergenic	Intergenic	-5670	ENSRNOT00000044844				ENSRNOG00000019036	Ldhd				-0.573881	1.06082	3.30288	2.09407	1.7005	0.840708	0.924914	-0.640207	2.09744	2.32887	3.08341	0.114816	0.133207	Yes	0.832441	0.681903	0.947222	No	-0.109002	0.970437	1	No	2.30335	0.214749
3381	chr19	59639155	59639780	+					Enriched	0	NA	Intergenic	Intergenic	Intergenic	Intergenic	-16762	ENSRNOT00000083636				ENSRNOG00000061610	AABR07044148.1				-0.819441	0.392361	3.10758	3.55992	-0.757259	-0.601052	3.67575	2.66674	2.31262	3.81651	4.10438	0.0373154	0.0501956	No	-0.442208	0.827484	0.947222	No	3.92203	0.0477771	0.0785897	No	3.99739	0.0260218
2797	chr18	4530272	4530897	+		Enriched		Enriched	Enriched	0	NA	Intergenic	Intergenic	Intergenic	Intergenic	-69441	ENSRNOT00000082767				ENSRNOG00000053552	AABR07031221.1				-0.706292	-0.889366	5.04398	5.10891	1.46567	-0.478275	4.71206	3.65461	4.05003	4.38346	6.99718	5.3447e-05	0.000297731	Yes	1.17354	0.563482	0.947222	No	5.9054	0.00353162	0.0127817	Yes	6.06729	0.000439162
2857	chr14	22064515	22065219	+		Enriched		Enriched	Enriched	0	NA	Intergenic	Intergenic	Intergenic	RAL_Rn-int|LTR|ERV1	-7157	ENSRNOT00000002680				ENSRNOG00000001957	Sult1e1				-0.661733	-0.853552	5.91466	5.6376	-0.593522	-0.423782	5.82016	4.91878	4.97972	5.25044	7.66707	2.82139e-06	3.0276e-05	Yes	NA	1	1	No	7.05947	0.000150947	0.00161392	Yes	6.94834	1.57287e-05
1251	chr6	103279034	103279679	+		Enriched			Enriched	0	NA	Intergenic	Intergenic	Intergenic	Intergenic	33718	ENSRNOT00000083677				ENSRNOG00000058646	Zfp36l1				1.24774	-1.11064	4.39533	2.64085	-0.873436	-0.716013	3.01577	-1.05161	3.70017	3.36618	3.63971	0.0398517	0.0528907	Yes	-0.959754	0.637063	0.947222	No	1.54669	0.553484	1	No	3.4199	0.0256989
723	chr6	51954363	51954758	+		Enriched				0	NA	Intergenic	Intergenic	Intergenic	Intergenic	-167525	ENSRNOT00000013043				ENSRNOG00000009754	Nampt				-1.03594	-1.17572	3.4009	2.04489	-0.985745	-0.859662	1.25429	-1.12845	-0.110705	1.23813	5.56612	0.00779563	0.0145039	Yes	NA	1	1	No	1.96526	0.505566	1	No	2.43147	0.367316
210	chr9	94702896	94703291	+		Enriched				0	NA	intron (ENSRNOT00000080930, intron 1 of 2)	intron	intron (ENSRNOT00000080930, intron 1 of 2)	Intergenic	964	ENSRNOT00000080930				ENSRNOG00000016962	Neu2				-0.811899	0.397619	3.98786	2.66446	-0.750049	-0.594674	2.77896	3.44453	2.98346	3.0856	4.26163	0.0293992	0.0412766	Yes	-0.442208	0.827484	0.947222	No	3.81147	0.0553214	0.0879908	No	3.77039	0.0369775
2347	chr1	187893089	187893714	+		Enriched		Enriched	Enriched	0	NA	Intergenic	Intergenic	Intergenic	Intergenic	8782	ENSRNOT00000084397				ENSRNOG00000051465	AABR07005565.1				-0.524231	-0.722742	5.53458	6.44561	2.00401	-0.277422	5.66396	6.06282	5.97457	5.47011	7.90437	1.20833e-06	1.58379e-05	Yes	1.45344	0.475134	0.947222	No	7.48709	3.35528e-05	0.000613565	Yes	7.54701	1.33514e-06
1471	chr4	183764581	183765226	+		Enriched			Enriched	0	NA	Intergenic	Intergenic	Intergenic	LTR9_RN|LTR|ERV1	-67372	ENSRNOT00000055441				ENSRNOG00000036917	Amn1				-0.747992	-0.926138	5.159	4.77546	-0.684721	1.65909	3.85497	3.72798	3.75846	3.54655	6.93535	7.13621e-05	0.000372341	Yes	1.27422	0.530805	0.947222	No	5.4225	0.00949045	0.0246141	No	5.47109	0.00286284
3440	chr14	87453555	87454180	+					Enriched	0	NA	TTS (ENSRNOT00000077177)	TTS	TTS (ENSRNOT00000077177)	TTS (NM_013144)	5175	ENSRNOT00000077177				ENSRNOG00000058780	Igfbp1				0.372038	-1.11288	2.27764	-0.594303	-0.907762	-0.771629	3.15577	-1.06184	2.98181	2.33279	1.99746	0.47421	0.496217	No	-0.442208	0.827484	0.947222	No	2.85603	0.258688	0.303533	No	3.77763	0.0338995
1183	chr5	77930719	77931114	+		Enriched				0	NA	Intergenic	Intergenic	Intergenic	intron (NM_058209, intron 3 of 7)	-11992	ENSRNOT00000076466				ENSRNOG00000047520	AABR07048475.1				-0.955154	-1.12175	4.14117	3.66983	-0.895339	0.710068	2.22889	1.04397	1.17621	1.26863	6.19202	0.00111243	0.00326659	Yes	0.729313	0.71928	0.947222	No	3.22508	0.225808	1	No	2.70867	0.297973
3830	chr16	81756096	81756623	+				Enriched		0	NA	promoter-TSS (ENSRNOT00000044085)	promoter-TSS	promoter-TSS (ENSRNOT00000044085)	CpG-6977	272	ENSRNOT00000092551				ENSRNOG00000019649	Cul4a				1.11136	-1.02503	1.78332	-0.509502	-0.828691	-0.690069	3.77285	0.987173	2.03693	2.53849	0.681023	0.813804	1	No	-0.959754	0.637063	0.947222	No	3.03333	0.137386	0.177817	Yes	2.33616	0.195871
2328	chr1	253188706	253189331	+		Enriched		Enriched	Enriched	0	NA	promoter-TSS (ENSRNOT00000080928)	promoter-TSS	Intergenic	Intergenic	-2323	ENSRNOT00000080928				ENSRNOG00000053699	AC096809.1				-0.601113	-0.787085	3.79454	4.65696	2.35357	2.57488	5.20171	5.11409	3.38512	3.84009	6.08637	0.0016256	0.0043703	Yes	3.01824	0.134819	0.947222	No	6.85385	0.000231693	0.00208791	Yes	5.38952	0.00365562
275	chr4	126806747	126807142	+		Enriched				0	NA	Intergenic	Intergenic	Intergenic	Intergenic	-162049	ENSRNOT00000072624				ENSRNOG00000012952	Lrig1				-0.852674	0.367249	4.53036	1.04354	-0.791315	1.54036	3.47904	2.43173	2.08467	1.69227	4.47814	0.0272291	0.0387146	Yes	0.668112	0.74413	0.947222	No	3.74134	0.0642069	0.0977483	No	2.50067	0.244687
2302	chr10	94974779	94975427	+		Enriched		Enriched	Enriched	0	NA	intron (ENSRNOT00000018394, intron 3 of 7)	intron	intron (ENSRNOT00000018394, intron 3 of 7)	ID_B1|SINE|B4	4156	ENSRNOT00000018394				ENSRNOG00000013728	Polg2				-0.418255	-0.620512	6.61753	6.13682	2.92817	2.62321	5.97205	5.89345	5.25555	5.4262	8.25106	1.79786e-07	4.02976e-06	Yes	3.33442	0.0939111	0.947222	No	7.53976	2.69347e-05	0.000537561	Yes	7.14009	7.01878e-06
787	chr2	93911774	93912169	+		Enriched				0	NA	Intergenic	Intergenic	Intergenic	URR1B|DNA|hAT-Charlie	-64644	ENSRNOT00000079444				ENSRNOG00000058574	AABR07009351.1				-0.749424	-0.870392	2.88042	3.44149	-0.706172	0.802413	1.947	1.83962	2.15312	2.39846	5.35975	0.0113948	0.0192953	Yes	0.729313	0.71928	0.947222	No	3.42741	0.186086	1	No	4.19036	0.0518965
991	chr5	92970184	92970579	+		Enriched				0	NA	intron (ENSRNOT00000075474, intron 24 of 36)	intron	intron (ENSRNOT00000075474, intron 24 of 36)	Intergenic	273821	ENSRNOT00000075474				ENSRNOG00000005711	Ptprd				-1.02278	-1.15957	2.54127	3.05184	0.267913	-0.85029	1.38305	-1.11331	-1.28826	0.532944	5.55034	0.00715173	0.0136753	Yes	0.729313	0.71928	0.947222	No	2.1086	0.47486	1	No	1.26842	0.662046
2436	chr9	10796460	10797085	+		Enriched		Enriched	Enriched	0	NA	Intergenic	Intergenic	Intergenic	Intergenic	4368	ENSRNOT00000072771				ENSRNOG00000050646	Fem1a				0.705573	-0.764241	6.15133	6.35256	-0.497243	-0.322667	6.03133	5.5914	5.21463	5.51693	6.80002	2.60397e-06	2.8674e-05	Yes	-0.442208	0.827484	0.947222	No	6.18418	0.000138182	0.00151083	Yes	5.8773	4.88072e-05
3015	chr10	73892591	73893216	+		Enriched		Enriched	Enriched	0	NA	Intergenic	Intergenic	Intergenic	Intergenic	9398	ENSRNOT00000053603				ENSRNOG00000035480	Mir21				2.64374	-0.318998	7.16368	7.01329	5.10555	5.06634	7.35841	7.17848	7.08024	6.70441	5.49998	9.43807e-08	2.48274e-06	Yes	2.91562	0.0669915	0.947222	No	5.43344	0.000177913	0.00177551	Yes	5.30396	9.09088e-08
254	chr11	51276526	51276921	+		Enriched				0	NA	Intergenic	Intergenic	Intergenic	Intergenic	67974	ENSRNOT00000078314				ENSRNOG00000057150	AABR07034073.1				1.87714	-0.78841	4.37956	3.50464	0.788833	1.69066	3.21185	3.35203	2.57845	3.30621	3.22781	0.0521517	0.0667627	Yes	0.163576	0.935579	0.983425	No	2.35011	0.215053	0.257849	No	2.11835	0.209336
2791	chr4	49135503	49136128	+		Enriched		Enriched	Enriched	0	NA	intron (ENSRNOT00000038566, intron 3 of 22)	intron	intron (ENSRNOT00000038566, intron 3 of 22)	Intergenic	79805	ENSRNOT00000038566				ENSRNOG00000021840	Cped1				-0.751817	-0.93553	4.9996	5.47437	-0.68656	-0.519947	4.45261	4.77413	4.32991	4.39196	7.17208	2.69544e-05	0.000174562	Yes	NA	1	1	No	6.28588	0.00118482	0.00614414	Yes	6.20613	0.000265672
3438	chr11	14728773	14729398	+					Enriched	0	NA	intron (ENSRNOT00000002152, intron 1 of 3)	intron	intron (ENSRNOT00000002152, intron 1 of 3)	RSINE1|SINE|B4	12478	ENSRNOT00000002152				ENSRNOG00000001585	Nrip1				-0.898641	-1.01022	0.45324	-0.580773	0.325703	-0.734088	2.00965	-0.985004	2.25828	2.78841	1.29146	0.678269	1	No	0.729313	0.71928	0.947222	No	2.68932	0.361527	1	No	5.29049	0.00487947
743	chr7	124307617	124308012	+		Enriched				0	NA	intron (ENSRNOT00000013398, intron 1 of 10)	intron	intron (ENSRNOT00000013398, intron 1 of 10)	Intergenic	9565	ENSRNOT00000013398				ENSRNOG00000009756	Pacsin2				0.400416	-1.17602	3.285	3.67456	-0.955666	-0.809427	2.9193	-1.12118	-0.000878188	2.1841	4.51354	0.0134146	0.021865	Yes	-0.442208	0.827484	0.947222	No	2.3975	0.359241	1	No	2.0764	0.36189
2272	chr5	67852005	67852698	+		Enriched		Enriched	Enriched	0	NA	TTS (ENSRNOT00000009987)	TTS	TTS (ENSRNOT00000009987)	TTS (NM_201271)	25975	ENSRNOT00000087500				ENSRNOG00000058657	RF00181				2.64491	3.43626	6.03944	6.29489	5.57152	4.46026	5.65985	6.19286	5.32966	5.52409	3.10089	0.000378635	0.00138528	Yes	1.80754	0.206375	0.947222	No	2.83389	0.0108508	0.0269105	Yes	2.35313	0.00672198
3725	chr16	20357723	20358250	+				Enriched		0	NA	Intergenic	Intergenic	Intergenic	Intergenic	5017	ENSRNOT00000080272				ENSRNOG00000053348	AABR07024875.1				0.579633	-1.00308	2.91643	3.39588	-0.778725	-0.621603	4.08353	3.96038	2.63234	1.99512	3.78204	0.0608464	0.0760094	No	-0.442208	0.827484	0.947222	No	4.66602	0.00928304	0.0242507	Yes	2.86495	0.152205
3915	chr3	2136167	2136910	+				Enriched	Enriched	0	NA	intron (ENSRNOT00000010169, intron 1 of 7)	intron	intron (ENSRNOT00000010169, intron 1 of 7)	intron (NM_001100770, intron 1 of 7)	398	ENSRNOT00000010169				ENSRNOG00000007622	Arrdc1				-0.967652	-1.13763	1.94014	2.20312	-0.906621	-0.753306	4.52384	1.87083	2.02407	3.27526	3.69252	0.163862	0.183914	No	NA	1	1	No	5.60194	0.0102622	0.0259417	Yes	4.72765	0.0198979
1229	chr2	8883193	8883818	+		Enriched			Enriched	0	NA	exon (ENSRNOT00000091087, exon 4 of 4)	exon	exon (ENSRNOT00000091087, exon 4 of 4)	Intergenic	23255	ENSRNOT00000091087				ENSRNOG00000058510	AC127140.1				-0.836265	-0.998276	4.43022	3.20675	1.38181	-0.615882	2.60474	1.62844	3.73525	3.00137	5.95018	0.00266426	0.00640777	Yes	1.17354	0.563482	0.947222	No	3.62893	0.154605	1	No	5.35702	0.004136
1080	chr16	1821559	1821954	+		Enriched				0	NA	promoter-TSS (ENSRNOT00000074012)	promoter-TSS	intron (ENSRNOT00000014004, intron 2 of 23)	intron (NM_001108393, intron 2 of 23)	-1049	ENSRNOT00000074012				ENSRNOG00000046554	Mir3075				-0.814519	-0.975512	4.59548	3.76491	2.94325	-0.592575	2.99715	1.64587	2.51176	2.61498	6.27264	0.000904992	0.0027646	Yes	2.47028	0.231401	0.947222	No	3.94643	0.110839	1	No	4.291	0.0435651
2435	chr11	71578187	71578812	+		Enriched		Enriched	Enriched	0	NA	intron (ENSRNOT00000002403, intron 1 of 8)	intron	intron (ENSRNOT00000002403, intron 1 of 8)	MLT1-int|LTR|ERVL-MaLR	13003	ENSRNOT00000002403				ENSRNOG00000001762	Pcyt1a				-0.380286	-0.584282	6.08509	5.73226	3.8863	2.26772	6.54824	6.25543	5.75216	6.00081	7.75954	1.85987e-06	2.21547e-05	Yes	3.87605	0.0459624	0.947222	No	7.99867	6.02723e-06	0.000212696	Yes	7.67315	7.10162e-07
3547	chr14	20125748	20126373	+					Enriched	0	NA	Intergenic	Intergenic	Intergenic	Intergenic	-58899	ENSRNOT00000085065				ENSRNOG00000060080	RF00100				-0.657586	-0.743829	2.02767	-0.358429	1.56992	-0.523999	2.57428	1.00592	2.53763	2.4263	2.57258	0.405595	1	No	1.45344	0.475134	0.947222	No	3.85547	0.125849	1	No	4.79351	0.0160519
3466	chr7	99720183	99720808	+					Enriched	0	NA	intron (ENSRNOT00000086039, intron 3 of 6)	intron	intron (ENSRNOT00000086039, intron 3 of 6)	intron (NM_001024876, intron 3 of 6)	-14898	ENSRNOT00000074578				ENSRNOG00000048680	AABR07058091.1				-0.729635	-0.885853	3.13891	3.22082	2.93521	-0.523367	2.98671	3.75305	3.21952	2.44572	4.98713	0.0250327	0.0362338	No	2.47028	0.231401	0.947222	No	5.14238	0.0173447	0.0374823	No	4.69547	0.0204355
1202	chr17	51600925	51601320	+		Enriched				0	NA	Intergenic	Intergenic	Intergenic	Intergenic	-292436	ENSRNOT00000086421				ENSRNOG00000055771	RF00026				-0.828665	-0.993674	4.40594	4.15814	-0.765148	1.59618	3.29574	3.4097	2.14847	2.25128	6.31834	0.000711578	0.00226008	Yes	1.27422	0.530805	0.947222	No	5.03986	0.0204004	0.0422463	No	3.82622	0.0907615
341	chr11	62582465	62582860	+		Enriched				0	NA	intron (ENSRNOT00000093148, intron 1 of 8)	intron	intron (ENSRNOT00000093148, intron 1 of 8)	HERVL74-int|LTR|ERVL	1541	ENSRNOT00000093148				ENSRNOG00000053406	Gramd1c				1.9884	-0.876588	3.54911	2.49465	0.648089	-0.566201	2.21552	-0.834848	2.5817	2.2601	2.23117	0.225526	0.245981	Yes	-0.924585	0.654459	0.947222	No	0.220259	0.933907	1	No	1.42449	0.412862
2990	chr1	163359632	163360257	+		Enriched		Enriched	Enriched	0	NA	Intergenic	Intergenic	Intergenic	MIR1_Amn|SINE|MIR	-31353	ENSRNOT00000034843				ENSRNOG00000027784	Tsku				2.00537	-0.358708	7.01142	7.26781	4.99779	3.40693	7.69871	7.24605	6.95381	6.86402	6.27739	4.52588e-09	2.85734e-07	Yes	2.85849	0.0877217	0.947222	No	6.37198	5.64874e-06	0.000212696	Yes	6.02604	6.46754e-09
238	chr1	126533147	126533542	+		Enriched				0	NA	intron (ENSRNOT00000051000, intron 4 of 12)	intron	intron (ENSRNOT00000051000, intron 4 of 12)	intron (NM_001014020, intron 4 of 12)	10175	ENSRNOT00000051000				ENSRNOG00000024460	Tarsl2				-0.876855	-1.03759	3.68825	3.27944	-0.816448	-0.664699	3.01135	2.1652	2.04574	3.09865	5.57621	0.00665706	0.0129119	Yes	NA	1	1	No	4.3379	0.0659517	0.0989056	No	4.57172	0.0268137
1518	chr1	146256618	146257243	+		Enriched			Enriched	0	NA	intron (ENSRNOT00000017362, intron 1 of 2)	intron	intron (ENSRNOT00000017362, intron 1 of 2)	intron (NM_001100736, intron 1 of 2)	-30468	ENSRNOT00000036343				ENSRNOG00000012442	Cemip				-0.927927	-1.10721	4.5029	4.64915	0.604557	0.794554	2.24788	-1.04658	4.1757	2.90783	6.62677	0.000232519	0.000949071	Yes	1.22521	0.546588	0.947222	No	2.34345	0.426839	1	No	5.59431	0.00233085
3733	chr18	60751989	60752516	+				Enriched		0	NA	intron (ENSRNOT00000045098, intron 2 of 2)	intron	intron (ENSRNOT00000045098, intron 2 of 2)	intron (NM_001025057, intron 3 of 3)	3128	ENSRNOT00000053725				ENSRNOG00000035602	Mir3591				3.04931	-1.52331	0.384525	-0.955625	-1.29876	-1.14974	4.55746	-1.46743	-1.72035	0.55859	-2.42096	0.350338	0.372252	No	-2.78776	0.172732	0.947222	No	1.37153	0.559986	0.600506	Yes	-2.44098	0.265705
3103	chr6	123091197	123092030	+		Enriched		Enriched	Enriched	0	NA	promoter-TSS (ENSRNOT00000083586)	promoter-TSS	promoter-TSS (ENSRNOT00000083586)	Intergenic	32	ENSRNOT00000083586				ENSRNOG00000055490	AABR07065348.2				-0.668875	-0.852544	4.58976	4.643	2.8674	-0.441199	4.47758	4.85663	3.16154	4.70386	6.48649	0.000389378	0.00141415	Yes	2.25036	0.276031	0.947222	No	6.35541	0.00098833	0.00538573	Yes	5.92886	0.000914745
359	chr16	54359574	54359969	+		Enriched				0	NA	intron (ENSRNOT00000047314, intron 2 of 8)	intron	intron (ENSRNOT00000047314, intron 2 of 8)	intron (NM_178093, intron 3 of 9)	1300	ENSRNOT00000047314				ENSRNOG00000010748	Mtus1				-0.751822	-0.866946	3.37234	-0.388565	1.27408	0.782091	2.46437	1.49805	3.07227	1.83257	4.18822	0.123151	0.141663	Yes	1.55586	0.447528	0.947222	No	3.7152	0.141774	1	No	4.66521	0.0229275
3163	chr1	162388378	162389003	+		Enriched		Enriched	Enriched	0	NA	Intergenic	Intergenic	Intergenic	Intergenic	-3115	ENSRNOT00000016540				ENSRNOG00000012404	Thrsp				1.353	-0.931971	3.91825	3.04992	-0.704631	-0.54366	3.91966	3.5613	3.46223	4.2148	3.24849	0.0770629	0.0936824	Yes	-0.959754	0.637063	0.947222	No	3.39552	0.0584343	0.091637	Yes	3.66523	0.0140561
1090	chr3	156692953	156693348	+		Enriched				0	NA	intron (ENSRNOT00000086260, intron 7 of 18)	intron	intron (ENSRNOT00000086260, intron 7 of 18)	intron (NM_022615, intron 9 of 20)	31030	ENSRNOT00000086260				ENSRNOG00000047611	Top1				-0.645479	-0.687494	2.26973	1.79198	-0.629728	-0.551866	1.5705	0.230142	0.495698	0.107684	4.80196	0.0359806	0.0486593	Yes	NA	1	1	No	2.96294	0.28121	1	No	1.63811	0.569079
827	chr4	153920780	153921175	+		Enriched				0	NA	promoter-TSS (ENSRNOT00000018821)	promoter-TSS	promoter-TSS (ENSRNOT00000018821)	promoter-TSS (NM_017335)	-138	ENSRNOT00000018821				ENSRNOG00000013547	Slc6a12				-0.914014	-1.08018	2.7797	3.92878	2.35933	-0.703285	3.33759	-1.02461	1.53392	2.29966	5.57063	0.00725301	0.0137887	Yes	1.99528	0.333086	0.947222	No	3.58153	0.204086	0.246877	No	3.69485	0.109337
138	chr1	259456479	259456874	+		Enriched				0	NA	intron (ENSRNOT00000021114, intron 5 of 25)	intron	intron (ENSRNOT00000021114, intron 5 of 25)	Intergenic	27893	ENSRNOT00000021226				ENSRNOG00000015658	Sorbs1				0.64797	-0.902717	3.9237	4.42305	1.44602	-0.518372	4.22959	3.08264	2.71306	2.95594	4.84264	0.00571563	0.0115226	Yes	0.469627	0.817912	0.947222	No	4.25039	0.0248726	0.0490085	No	3.3386	0.0748116
3542	chr15	4051524	4052149	+					Enriched	0	NA	exon (ENSRNOT00000084350, exon 3 of 23)	exon	exon (ENSRNOT00000084350, exon 3 of 23)	exon (NM_001109456, exon 3 of 23)	3703	ENSRNOT00000090352				ENSRNOG00000009042	Sec24c				0.676068	-0.789504	2.03745	2.28994	2.18194	-0.476133	3.70349	2.43668	2.82413	2.8063	2.59989	0.27565	0.297313	No	1.07171	0.60373	0.947222	No	3.83894	0.0527918	0.0847433	No	3.48217	0.058239
3689	chr8	69722079	69722606	+				Enriched		0	NA	Intergenic	Intergenic	Intergenic	promoter-TSS (NM_031643)	-31031	ENSRNOT00000066973				ENSRNOG00000043068	Tipin				2.11457	-1.02694	3.28359	-0.435186	0.63966	-0.640096	4.70058	3.3601	2.30903	2.4108	1.11222	0.652459	0.672156	No	-0.924585	0.654459	0.947222	No	3.04107	0.0822231	0.117082	Yes	1.16761	0.517442
1618	chr14	91987294	91987919	+		Enriched			Enriched	0	NA	intron (ENSRNOT00000005851, intron 1 of 14)	intron	intron (ENSRNOT00000005851, intron 1 of 14)	intron (NM_012545, intron 1 of 14)	1701	ENSRNOT00000057051				ENSRNOG00000004327	Ddc				1.10439	-1.20938	3.98837	-0.644746	-0.986042	-0.837819	2.15831	-1.1538	3.46258	2.36442	2.95164	0.189528	0.20986	Yes	-0.959754	0.637063	0.947222	No	0.92925	0.733513	1	No	3.07025	0.0611549
3623	chr6	132701568	132702095	+				Enriched		0	NA	promoter-TSS (ENSRNOT00000005743)	promoter-TSS	promoter-TSS (ENSRNOT00000005743)	promoter-TSS (NM_173290)	-617	ENSRNOT00000005743				ENSRNOG00000004339	Yy1				0.234434	0.67244	-0.815178	-0.653305	1.3036	-0.811818	3.50539	-1.07124	0.475162	-0.0236733	-1.5293	0.621142	1	No	0.165091	0.935392	0.983425	No	2.65998	0.213094	0.256188	Yes	-0.317314	0.885182
1441	chr2	180469780	180470405	+		Enriched			Enriched	0	NA	Intergenic	Intergenic	Intergenic	BLACKJACK|DNA|hAT-Blackjack	76713	ENSRNOT00000078292				ENSRNOG00000054279	AABR07011991.1				-0.673804	-0.859561	5.68454	5.06078	2.33523	-0.443526	4.03821	4.11826	4.52318	4.05092	7.32605	1.45877e-05	0.000107298	Yes	1.69535	0.407006	0.947222	No	5.69238	0.00518917	0.0164736	No	6.1357	0.000353539
3139	chr7	12315226	12315851	+		Enriched		Enriched	Enriched	0	NA	intron (ENSRNOT00000028969, intron 1 of 5)	intron	intron (ENSRNOT00000028969, intron 1 of 5)	intron (NM_012793, intron 1 of 5)	690	ENSRNOT00000028969				ENSRNOG00000024577	Gamt				-0.736337	2.49425	4.07503	4.26443	-0.674545	-0.514583	4.92571	2.77874	3.41616	3.33268	2.61509	0.0969845	0.11411	Yes	-1.71803	0.403798	0.947222	No	2.57237	0.156747	0.197481	Yes	1.78549	0.241839
2202	chr13	47569883	47570508	+		Enriched		Enriched	Enriched	0	NA	promoter-TSS (ENSRNOT00000088449)	promoter-TSS	Intergenic	intron (NM_012723, intron 1 of 11)	-2024	ENSRNOT00000088449				ENSRNOG00000004405	Pigr				2.60421	2.06311	6.54323	6.26274	1.575	2.27261	4.95655	4.25997	5.16467	4.8331	4.13907	3.13444e-06	3.25864e-05	Yes	-0.368846	0.835553	0.952646	No	2.30848	0.0702583	0.103855	Yes	2.70996	0.00540004
3527	chr10	39097711	39098336	+					Enriched	0	NA	Intergenic	Intergenic	Intergenic	Intergenic	5496	ENSRNOT00000089925				ENSRNOG00000052501	AC135771.1				0.452388	-0.881599	2.22197	-0.452154	-0.746465	-0.618648	2.53755	0.351314	2.49996	2.67784	1.99746	0.47421	0.496217	No	-0.442208	0.827484	0.947222	No	2.63064	0.259176	1	No	3.74564	0.0352676
3123	chr12	37811950	37812589	+		Enriched		Enriched	Enriched	0	NA	intron (ENSRNOT00000048528, intron 1 of 26)	intron	intron (ENSRNOT00000048528, intron 1 of 26)	intron (NM_001107139, intron 1 of 26)	6937	ENSRNOT00000048528				ENSRNOG00000029260	Pitpnm2				-0.57775	1.19987	4.66598	3.78641	0.806193	2.21454	4.60077	4.44632	4.37472	4.04414	4.08426	0.0128134	0.0211583	Yes	0.908347	0.653563	0.947222	No	4.24764	0.00991922	0.025341	Yes	4.01528	0.00513511
2724	chr9	94701740	94702365	+		Enriched		Enriched	Enriched	0	NA	promoter-TSS (ENSRNOT00000080930)	promoter-TSS	promoter-TSS (ENSRNOT00000080930)	Intergenic	-77	ENSRNOT00000080930				ENSRNOG00000016962	Neu2				-0.539555	-0.729438	5.29	4.77099	2.90257	2.88644	4.47835	4.53795	4.58516	4.00438	6.92574	7.61773e-05	0.000394207	Yes	3.49441	0.0768402	0.947222	No	6.1387	0.00172552	0.00775243	Yes	6.13138	0.000365632
548	chr16	83918173	83918568	+		Enriched				0	NA	Intergenic	Intergenic	Intergenic	Intergenic	65409	ENSRNOT00000088632				ENSRNOG00000059439	AABR07026565.2				-0.89378	-1.01195	2.89398	2.55896	-0.843979	-0.718873	1.86102	-0.983683	0.953319	1.54418	5.298	0.0130411	0.0214316	Yes	NA	1	1	No	2.44229	0.407506	1	No	3.17956	0.196825
1381	chr12	36634230	36634855	+		Enriched			Enriched	0	NA	Intergenic	Intergenic	Intergenic	Intergenic	-3915	ENSRNOT00000085692				ENSRNOG00000057823	Ubc				-0.808098	-0.970162	3.48646	3.00461	2.51865	-0.585681	4.47019	1.17969	3.14491	3.60045	5.06969	0.0214359	0.0321072	Yes	1.99528	0.333086	0.947222	No	5.20487	0.0231364	0.0463836	No	5.28985	0.00480965
3907	chr14	46678279	46678904	+				Enriched	Enriched	0	NA	promoter-TSS (ENSRNOT00000083735)	promoter-TSS	promoter-TSS (ENSRNOT00000083735)	CpG	-414	ENSRNOT00000083735				ENSRNOG00000054685	RF01518				1.48524	1.71505	3.28351	2.85673	2.37227	3.09193	4.13929	4.12741	2.63598	3.02582	1.62438	0.332043	0.354304	No	1.07279	0.538226	0.947222	No	2.73893	0.0482042	0.079209	Yes	1.37544	0.348569
645	chr7	94961961	94962356	+		Enriched				0	NA	intron (ENSRNOT00000005722, intron 8 of 8)	intron	intron (ENSRNOT00000005722, intron 8 of 8)	RLTR33|LTR|ERVK	-57774	ENSRNOT00000067707				ENSRNOG00000058406	AABR07057946.1				-0.740974	-0.854658	3.12484	3.08407	0.629472	-0.563607	1.16709	1.80469	2.26387	2.35479	5.32242	0.0122186	0.0203372	Yes	0.729313	0.71928	0.947222	No	2.93203	0.282114	1	No	4.291	0.0435651
1278	chr4	22064725	22065450	+		Enriched			Enriched	0	NA	intron (ENSRNOT00000081034, intron 1 of 1)	intron	intron (ENSRNOT00000081034, intron 1 of 1)	Intergenic	-16517	ENSRNOT00000067462				ENSRNOG00000006779	Crot				-0.756427	-0.923372	4.65939	2.39377	3.16437	-0.537571	3.33456	2.91886	3.45771	3.56424	5.79495	0.00509751	0.0105037	Yes	2.66251	0.196016	0.947222	No	4.73608	0.0352225	0.0631179	No	5.38521	0.00363996
1279	chr3	150896587	150897212	+		Enriched			Enriched	0	NA	Intergenic	Intergenic	Intergenic	Intergenic	-11283	ENSRNOT00000038809				ENSRNOG00000025181	Pigu				-0.658116	-0.832102	4.43733	3.54378	2.83812	0.960471	3.56886	4.1164	3.6651	3.33971	5.91537	0.00276292	0.00656584	Yes	2.69609	0.187404	0.947222	No	5.52779	0.00771235	0.0215096	No	5.32478	0.00434077
3301	chr6	127639799	127640424	+					Enriched	0	NA	Intergenic	Intergenic	Intergenic	Intergenic	-7846	ENSRNOT00000084157				ENSRNOG00000032669	Serpina1				-0.941483	-1.10744	3.25549	2.16273	-0.881898	1.91137	2.09882	-1.05131	4.10166	1.86642	4.75841	0.0398809	0.0528907	No	1.55975	0.443691	0.947222	No	2.34345	0.426839	1	No	5.52399	0.00375982
888	chr20	27953446	27953841	+		Enriched				0	NA	promoter-TSS (ENSRNOT00000064288)	promoter-TSS	promoter-TSS (ENSRNOT00000064288)	promoter-TSS (NM_001145456)	-790	ENSRNOT00000064288				ENSRNOG00000037765	Lims1				-0.883254	-1.01981	3.13602	3.12788	0.502362	-0.69247	2.25802	-0.983312	1.63101	1.47592	5.51772	0.00762069	0.0142484	Yes	0.729313	0.71928	0.947222	No	2.61383	0.37522	1	No	3.3528	0.163602
2821	chr2	203902031	203902656	+		Enriched		Enriched	Enriched	0	NA	Intergenic	Intergenic	Intergenic	intron (NM_012830, intron 1 of 6)	129680	ENSRNOT00000040430				ENSRNOG00000030019	Atp1a1				-0.653621	-0.842476	5.24609	5.45353	1.48265	-0.419387	5.34507	4.8957	4.35541	4.36514	7.24631	1.86774e-05	0.000129714	Yes	1.17354	0.563482	0.947222	No	6.79612	0.00028756	0.00240428	Yes	6.17774	0.000293626
1056	chr1	11641584	11641979	+		Enriched				0	NA	Intergenic	Intergenic	Intergenic	Intergenic	-116449	ENSRNOT00000072832				ENSRNOG00000047193	Olr905				-0.723746	-0.840787	3.3985	1.01118	1.29717	-0.548388	2.29674	2.07877	2.85356	2.23215	4.62319	0.0559247	0.0707576	Yes	1.17354	0.563482	0.947222	No	3.86935	0.117581	1	No	4.62224	0.0236272
1141	chr8	21392221	21392616	+		Enriched				0	NA	Intergenic	Intergenic	Intergenic	RNLTR10A|LTR|ERV1	-8287	ENSRNOT00000071010				ENSRNOG00000048394	Zfp560				0.898066	0.215681	2.70566	2.20676	-0.731464	-0.626626	0.632549	-0.792178	-0.876477	1.4479	2.66568	0.111226	0.12932	Yes	-1.20081	0.555477	0.947222	No	-0.6814	0.792783	1	No	0.287909	0.898525
3472	chr5	29594686	29595311	+					Enriched	0	NA	intron (ENSRNOT00000011330, intron 1 of 9)	intron	intron (ENSRNOT00000011330, intron 1 of 9)	intron (NM_057197, intron 1 of 9)	6750	ENSRNOT00000011330				ENSRNOG00000008236	Decr1				2.65142	2.43955	1.94462	-0.322491	-0.628995	-0.507987	2.53724	0.515352	2.99284	3.00022	-1.5305	0.444415	0.467624	No	-3.26707	0.0975622	0.947222	No	-0.736524	0.662861	0.697431	No	0.523787	0.645176
3692	chr1	278022582	278023109	+				Enriched		0	NA	intron (ENSRNOT00000018693, intron 1 of 15)	intron	intron (ENSRNOT00000018693, intron 1 of 15)	CpG	19467	ENSRNOT00000018693				ENSRNOG00000046333	AABR07007032.1				0.643219	-0.902373	2.10063	2.7306	2.25325	-0.530575	4.66558	3.04114	3.33628	2.91729	2.84841	0.216716	0.237054	No	1.07171	0.60373	0.947222	No	4.62923	0.0129601	0.0303567	Yes	3.73015	0.0366639
3018	chr14	11960346	11961022	+		Enriched		Enriched	Enriched	0	NA	Intergenic	Intergenic	Intergenic	Intergenic	-27987	ENSRNOT00000003207				ENSRNOG00000002345	Rasgef1b				2.8883	2.39441	6.94721	7.23485	5.38434	4.87131	6.56436	7.05347	6.69637	6.74919	4.50796	1.30291e-08	6.24737e-07	Yes	2.24129	0.116997	0.947222	No	4.16228	0.000101056	0.00121073	Yes	4.12676	1.0744e-07
1814	chr14	99965045	99965670	+		Enriched			Enriched	0	NA	intron (ENSRNOT00000006087, intron 1 of 27)	intron	intron (ENSRNOT00000006087, intron 1 of 27)	L3|LINE|CR1	45872	ENSRNOT00000006087				ENSRNOG00000004332	Egfr				-0.760043	-0.931765	4.63844	4.3529	2.81064	-0.537084	3.54883	2.04328	4.03091	3.09521	6.46484	0.000427092	0.0015134	Yes	2.25036	0.276031	0.947222	No	4.48898	0.0552505	0.0879676	No	5.48645	0.00296482
686	chr10	11603367	11603762	+		Enriched				0	NA	intron (ENSRNOT00000007079, intron 1 of 30)	intron	intron (ENSRNOT00000007079, intron 1 of 30)	Lx7|LINE|L1	8520	ENSRNOT00000007079				ENSRNOG00000005330	Crebbp				1.32034	-0.786194	3.15736	3.42226	-0.606992	0.894453	2.60878	2.58343	2.0755	1.95969	3.22978	0.0773078	0.0938897	Yes	-0.28204	0.890243	0.975183	No	2.32133	0.253583	0.298552	No	1.70649	0.3889
3740	chr16	54513211	54513738	+				Enriched		0	NA	promoter-TSS (ENSRNOT00000014809)	promoter-TSS	promoter-TSS (ENSRNOT00000014809)	promoter-TSS (NM_022619)	-125	ENSRNOT00000014809				ENSRNOG00000011016	Slc7a2				-1.05935	-1.20498	1.5653	-0.704605	0.308498	-0.875706	3.71537	1.20119	-1.37222	1.74059	2.28963	0.459808	1	No	0.729313	0.71928	0.947222	No	5.29882	0.018138	0.0386624	Yes	2.48914	0.373668
3188	chr19	22630831	22631456	+		Enriched		Enriched	Enriched	0	NA	intron (ENSRNOT00000077275, intron 1 of 10)	intron	intron (ENSRNOT00000077275, intron 1 of 10)	intron (NM_001012057, intron 1 of 10)	928	ENSRNOT00000077275				ENSRNOG00000059579	Gpt2				0.756625	-0.694161	4.85698	4.69737	2.91299	2.60633	5.7571	4.55243	4.09754	4.48385	5.29998	0.00137718	0.00383866	Yes	2.39031	0.210056	0.947222	No	5.64926	0.000928307	0.00513773	Yes	4.80206	0.00241838
367	chr2	32189269	32189664	+		Enriched				0	NA	Intergenic	Intergenic	Intergenic	Intergenic	108448	ENSRNOT00000091466				ENSRNOG00000054794	AABR07007874.1				0.526304	-0.691829	2.70991	2.19742	-0.586806	-0.501357	2.44315	0.431833	1.57109	1.16222	3.59192	0.0836356	0.100257	Yes	-0.442208	0.827484	0.947222	No	2.55865	0.275147	1	No	2.06289	0.354183
883	chr18	8368051	8368446	+		Enriched				0	NA	Intergenic	Intergenic	Intergenic	Intergenic	-7564	ENSRNOT00000021170				ENSRNOG00000015602	Cdh2				-0.692895	-0.810625	3.3005	2.7383	1.73979	-0.524847	1.44027	1.53862	2.56476	2.40062	5.17306	0.0173866	0.0269672	Yes	1.45344	0.475134	0.947222	No	2.82152	0.305293	1	No	4.47266	0.0312015
1444	chr13	68698685	68699400	+		Enriched			Enriched	0	NA	Intergenic	Intergenic	Intergenic	Intergenic	-3778	ENSRNOT00000087301				ENSRNOG00000002618	Ivns1abp				0.668083	-0.86023	5.844	4.98196	1.96703	-0.446149	4.2014	4.0342	3.04604	4.11044	6.08455	8.38262e-05	0.000425079	Yes	0.799571	0.698415	0.947222	No	4.52685	0.0126857	0.0298845	No	4.1603	0.0150436
74	chr1	221186339	221186866	+	Enriched			Enriched		0	NA	Intergenic	Intergenic	Intergenic	Intergenic	-27810	ENSRNOT00000092949				ENSRNOG00000062158	AC134224.3				5.49115	-1.38238	-0.971718	-0.751377	2.72352	0.638839	5.83355	-1.32027	-1.6014	1.65437	-5.53965	0.0165258	0.025904	Yes	-2.00082	0.24785	0.947222	Yes	0.285065	0.903566	0.918845	Yes	-2.40972	0.399529
1530	chr2	122471945	122472570	+		Enriched			Enriched	0	NA	Intergenic	Intergenic	Intergenic	Intergenic	103992	ENSRNOT00000078321				ENSRNOG00000052116	Atp11b				-0.900782	-1.07659	4.13367	4.01165	1.84103	-0.678275	3.66129	-1.01756	3.30394	3.11695	6.1014	0.00144719	0.0039753	Yes	1.45344	0.475134	0.947222	No	3.75906	0.178036	0.220308	No	5.1141	0.00751024
2872	chr11	71461541	71462169	+		Enriched		Enriched	Enriched	0	NA	Intergenic	Intergenic	Intergenic	Intergenic	-7479	ENSRNOT00000074835				ENSRNOG00000046430	AC136847.1				0.67659	-0.849109	4.65748	3.38108	1.48182	-0.43979	4.88314	4.65847	4.16201	4.52426	4.66824	0.0101192	0.0175671	Yes	0.469627	0.817912	0.947222	No	5.22619	0.00232357	0.00956028	Yes	4.9126	0.00170719
1886	chr1	251188840	251189465	+		Enriched			Enriched	0	NA	intron (ENSRNOT00000014979, intron 1 of 11)	intron	intron (ENSRNOT00000014979, intron 1 of 11)	intron (NM_001106375, intron 1 of 11)	30669	ENSRNOT00000054410				ENSRNOG00000036287	AABR07006742.1				1.42149	1.18865	4.84938	4.32214	0.789526	-0.385323	4.25789	3.42811	3.70983	4.5159	3.51866	0.00719545	0.013752	Yes	-0.93272	0.650354	0.947222	No	2.73057	0.0671507	0.100229	No	3.05035	0.0140446
2894	chr1	162386693	162387368	+		Enriched		Enriched	Enriched	0	NA	promoter-TSS (ENSRNOT00000016540)	promoter-TSS	Intergenic	Intergenic	-1455	ENSRNOT00000016540				ENSRNOG00000012404	Thrsp				-0.706159	-0.885593	4.48047	2.82204	2.8489	-0.482015	5.0357	3.91853	3.96651	4.35709	5.63779	0.0066244	0.0129119	Yes	2.25036	0.276031	0.947222	No	6.26163	0.00149743	0.00713791	Yes	6.03746	0.000489473
2879	chr2	235233759	235234431	+		Enriched		Enriched	Enriched	0	NA	promoter-TSS (ENSRNOT00000079943)	promoter-TSS	Intergenic	Intergenic	-1565	ENSRNOT00000079943				ENSRNOG00000061097	Lrit3				-0.716839	-0.901084	3.91338	4.34006	0.725415	-0.486852	5.36621	5.22205	4.22765	4.75345	5.93691	0.0024331	0.00597704	Yes	0.729313	0.71928	0.947222	No	6.99601	0.000151225	0.00161392	Yes	6.36423	0.000158057
2182	chr16	54747232	54747933	+		Enriched		Enriched	Enriched	0	NA	Intergenic	Intergenic	Intergenic	Intergenic	17600	ENSRNOT00000084264				ENSRNOG00000061819	AABR07072515.1				-0.523535	1.66281	6.48327	6.61099	-0.452724	-0.276277	5.45422	6.02307	5.33032	5.47238	5.80306	2.58769e-07	5.22198e-06	Yes	-1.12172	0.581671	0.947222	No	4.88589	0.00102518	0.00550817	Yes	4.63463	8.42345e-05
1437	chr4	44766361	44766986	+		Enriched			Enriched	0	NA	Intergenic	Intergenic	Intergenic	Intergenic	-8068	ENSRNOT00000086902				ENSRNOG00000052745	Met				-0.816638	-0.995444	5.21977	4.51452	-0.750428	-0.584103	3.8579	3.91276	5.06765	3.24067	6.84231	0.000111207	0.000532558	Yes	NA	1	1	No	5.52393	0.0075999	0.0212439	No	6.27111	0.000343319
3429	chr9	78950389	78951014	+					Enriched	0	NA	intron (ENSRNOT00000057585, intron 12 of 44)	intron	intron (ENSRNOT00000057585, intron 12 of 44)	intron (NM_019143, intron 12 of 45)	-18113	ENSRNOT00000057584				ENSRNOG00000037894	AABR07068042.1				-0.946442	-1.1083	1.3924	3.69613	-0.888326	-0.742333	2.94251	0.332012	3.11679	2.21265	5.04221	0.0267331	0.0380553	No	NA	1	1	No	3.80529	0.138954	1	No	4.83115	0.0154792
2130	chr20	6352069	6352694	+		Enriched		Enriched	Enriched	0	NA	intron (ENSRNOT00000091731, intron 1 of 2)	intron	intron (ENSRNOT00000091731, intron 1 of 2)	CpG	923	ENSRNOT00000091731				ENSRNOG00000000521	Cdkn1a				2.64946	2.11272	7.0773	7.0746	4.40119	4.55564	8.26334	7.99722	6.50778	6.41944	4.76418	5.55654e-09	3.39487e-07	Yes	1.86551	0.212337	0.947222	No	5.71894	4.00869e-08	2.08919e-05	Yes	4.14419	4.62352e-07
3526	chr6	78521117	78521742	+					Enriched	0	NA	Intergenic	Intergenic	Intergenic	AmnSINE2|SINE|tRNA-Deu	28240	ENSRNOT00000009940				ENSRNOG00000009284	Foxa1				-0.852502	-0.979672	3.0612	2.0351	1.19639	-0.659275	2.63437	-0.942031	3.07336	1.2119	4.75841	0.0398809	0.0528907	No	1.17354	0.563482	0.947222	No	2.96683	0.309069	1	No	4.54679	0.0311098
2059	chr10	37499624	37500151	+		Enriched		Enriched		0	NA	Intergenic	Intergenic	Intergenic	Intergenic	41435	ENSRNOT00000079411				ENSRNOG00000059485	Cdkl3				-0.822014	-0.993086	4.8095	3.29251	0.673636	-0.594631	4.49157	3.66851	2.84347	3.07693	6.16214	0.00151155	0.00412519	Yes	0.729313	0.71928	0.947222	No	5.87052	0.00367916	0.0131591	Yes	4.72778	0.018557
1264	chr18	26325924	26326549	+		Enriched			Enriched	0	NA	Intergenic	Intergenic	Intergenic	Intergenic	-100142	ENSRNOT00000090511				ENSRNOG00000060774	RF00026				-0.722841	1.60349	4.06966	3.62472	-0.66569	0.912657	2.4137	2.29997	3.83535	3.25769	3.29846	0.0472362	0.0612147	Yes	-0.452351	0.825979	0.947222	No	1.59986	0.447446	0.489732	No	2.98629	0.0462625
1442	chr1	131088158	131088783	+		Enriched			Enriched	0	NA	Intergenic	Intergenic	Intergenic	Intergenic	-29212	ENSRNOT00000082343				ENSRNOG00000054571	RF00560				-0.913624	-1.09513	5.22413	4.70263	-0.848456	-0.684748	2.26969	2.7311	3.5461	3.29227	7.02302	5.13355e-05	0.000288515	Yes	NA	1	1	No	3.99149	0.101792	1	No	5.27639	0.00492973
1797	chr5	77891131	77891756	+		Enriched			Enriched	0	NA	intron (ENSRNOT00000089382, intron 3 of 6)	intron	intron (ENSRNOT00000089382, intron 3 of 6)	intron (NM_203325, intron 3 of 6)	7146	ENSRNOT00000076260				ENSRNOG00000051116	AABR07048475.2				0.658105	-0.88694	4.50562	4.55686	1.45944	-0.496172	3.49935	3.78963	3.22073	3.22183	5.18117	0.00202328	0.00518903	Yes	0.469627	0.817912	0.947222	No	4.10108	0.0301776	0.0562368	No	3.74169	0.0354786
3090	chr1	126801831	126802456	+		Enriched		Enriched	Enriched	0	NA	intron (ENSRNOT00000015845, intron 9 of 27)	intron	intron (ENSRNOT00000015845, intron 9 of 27)	intron (NM_012999, intron 8 of 26)	52635	ENSRNOT00000015845				ENSRNOG00000011526	Pcsk6				-0.69313	-0.874147	5.18024	4.52839	2.61474	0.941298	4.58209	1.71419	3.70178	4.36806	6.81023	0.000124402	0.000576789	Yes	2.47764	0.228197	0.947222	No	5.24712	0.0196202	0.0408742	Yes	5.90992	0.000778596
1947	chr4	178769750	178770455	+		Enriched			Enriched	0	NA	Intergenic	Intergenic	Intergenic	Intergenic	152701	ENSRNOT00000042619				ENSRNOG00000033855	AABR07062466.1				-0.78275	-0.946404	4.49471	2.37257	1.89772	-0.562351	3.60435	3.62904	3.16205	3.16278	5.6678	0.00678062	0.0130779	Yes	1.45344	0.475134	0.947222	No	5.33323	0.0114309	0.0277518	No	4.99845	0.00997029
1805	chr17	13190726	13191351	+		Enriched			Enriched	0	NA	Intergenic	Intergenic	Intergenic	BGLII_Mur|LTR|ERVK	-121554	ENSRNOT00000091031				ENSRNOG00000053171	AABR07027072.1				-0.744191	-0.917917	4.90392	4.36961	1.44825	0.912148	4.0881	2.05158	3.65811	3.32976	6.62406	0.000246965	0.000994158	Yes	1.55586	0.447528	0.947222	No	4.94207	0.0289323	0.0544351	No	5.32478	0.00434077
3881	chr1	255376581	255377247	+				Enriched	Enriched	0	NA	promoter-TSS (ENSRNOT00000024941)	promoter-TSS	promoter-TSS (ENSRNOT00000024941)	promoter-TSS (NM_001012072)	-81	ENSRNOT00000024941				ENSRNOG00000018494	Ppp1r3c				-0.816985	-0.993646	4.28633	1.12841	2.28499	-0.585834	5.69255	3.71369	3.67105	3.70319	5.06597	0.0282218	0.0399492	No	1.69535	0.407006	0.947222	No	6.69146	0.000697714	0.00425293	Yes	5.52183	0.0024575
1697	chr1	64527007	64527632	+		Enriched			Enriched	0	NA	intron (ENSRNOT00000086331, intron 7 of 9)	intron	intron (ENSRNOT00000086331, intron 7 of 9)	intron (NM_001169142, intron 7 of 9)	9384	ENSRNOT00000091889				ENSRNOG00000060612	Mir295-1				-0.611387	-0.792487	4.4911	4.42638	3.0742	1.7144	3.54769	4.48301	3.97837	3.56938	6.33061	0.000675968	0.00217181	Yes	3.11325	0.121927	0.947222	No	5.71433	0.00533913	0.0168471	No	5.59443	0.00201989
1672	chr8	116688119	116688767	+		Enriched			Enriched	0	NA	intron (ENSRNOT00000066104, intron 1 of 19)	intron	intron (ENSRNOT00000066104, intron 1 of 19)	intron (NM_001106855, intron 1 of 18)	1842	ENSRNOT00000066104				ENSRNOG00000032618	Mst1r				-1.01045	-1.17932	3.1317	3.03896	-0.949816	-0.7975	2.35384	-1.12221	3.93274	3.15181	5.09858	0.0199859	0.0302102	Yes	NA	1	1	No	2.53189	0.39044	1	No	5.7699	0.00125541
3618	chr7	70917833	70918360	+				Enriched		0	NA	intron (ENSRNOT00000031005, intron 2 of 88)	intron	intron (ENSRNOT00000031005, intron 2 of 88)	intron (NM_001130490, intron 2 of 88)	8807	ENSRNOT00000031005				ENSRNOG00000025053	Lrp1				-0.771863	1.88088	2.87046	3.50484	-0.718616	-0.566027	3.90004	2.44328	2.10077	2.19827	2.33817	0.202437	0.222722	No	-1.31784	0.51781	0.947222	No	2.4231	0.196735	0.239095	Yes	1.14755	0.53762
2672	chr4	140834926	140835686	+		Enriched		Enriched	Enriched	0	NA	promoter-TSS (ENSRNOT00000080663)	promoter-TSS	Intergenic	Intergenic	-2439	ENSRNOT00000080663				ENSRNOG00000055860	Arl8b				-0.767747	-0.951381	5.64599	5.52815	-0.702528	-0.534809	4.11785	4.25681	4.22765	4.34047	7.52793	5.25632e-06	4.84451e-05	Yes	NA	1	1	No	5.82088	0.00383437	0.0134631	Yes	6.12327	0.000356144
194	chr19	9589673	9590068	+		Enriched				0	NA	intron (ENSRNOT00000015956, intron 1 of 9)	intron	intron (ENSRNOT00000015956, intron 1 of 9)	intron (NM_013177, intron 1 of 9)	2217	ENSRNOT00000015956				ENSRNOG00000011782	Got2				-0.907785	-1.06337	3.48174	3.52446	1.20929	1.38556	-1.42065	1.01105	1.91144	0.800196	5.84582	0.00313725	0.00724186	Yes	1.98649	0.336252	0.947222	No	1.46073	0.621339	1	No	3.12188	0.209873
285	chr2	180930245	180930640	+		Enriched				0	NA	TTS (ENSRNOT00000089493)	TTS	TTS (ENSRNOT00000089493)	Intergenic	-6246	ENSRNOT00000016039				ENSRNOG00000011842	Asic5				-0.893082	-1.07733	5.87413	-0.444268	2.56384	3.98574	4.7735	3.24969	-1.29049	3.43492	6.48286	0.00328652	0.00751801	Yes	4.19084	0.0281631	0.947222	No	5.84947	0.00447266	0.014881	No	3.81619	0.125786
570	chr14	72553771	72554166	+		Enriched				0	NA	Intergenic	Intergenic	Intergenic	Intergenic	-173638	ENSRNOT00000081878				ENSRNOG00000005043	Cpeb2				-0.743097	-0.902819	4.05887	3.00728	0.715807	0.899754	3.22537	3.77824	2.92954	3.03293	5.52355	0.00808627	0.0147871	Yes	1.22521	0.546588	0.947222	No	5.25001	0.013811	0.0317086	No	4.7992	0.0158398
2019	chr3	164499539	164500066	+		Enriched		Enriched		0	NA	Intergenic	Intergenic	Intergenic	Intergenic	75287	ENSRNOT00000083876				ENSRNOG00000057347	Cebpb				0.517875	-1.0988	3.7697	2.2663	0.59002	-0.706921	4.44869	-1.04018	3.15624	2.54219	3.86748	0.056256	0.0710089	Yes	0.0904048	0.964499	0.985739	No	3.71648	0.120595	0.159114	Yes	3.53356	0.0539145
3340	chrX	14440009	14440634	+					Enriched	0	NA	intron (ENSRNOT00000005042, intron 1 of 4)	intron	intron (ENSRNOT00000005042, intron 1 of 4)	ORR1E|LTR|ERVL-MaLR	-57798	ENSRNOT00000051135				ENSRNOG00000003749	Xk				0.765181	-0.676725	2.73269	2.99903	2.27538	2.13786	2.9119	3.15082	2.67645	3.01955	3.37001	0.114802	0.133207	No	1.92827	0.327484	0.947222	No	3.5246	0.0793914	0.113879	No	3.41645	0.0656947
1607	chr18	61960883	61961508	+		Enriched			Enriched	0	NA	Intergenic	Intergenic	Intergenic	Lx7|LINE|L1	-27185	ENSRNOT00000054519				ENSRNOG00000036406	AABR07032343.1				-0.840509	-1.0125	4.12214	3.48438	-0.775975	-0.613857	3.45934	3.9149	3.61356	4.26521	5.72232	0.00459755	0.00971848	Yes	NA	1	1	No	5.40086	0.0100577	0.0255678	No	5.90992	0.000778596
3598	chr1	92057011	92057636	+					Enriched	0	NA	intron (ENSRNOT00000039115, intron 3 of 18)	intron	intron (ENSRNOT00000039115, intron 3 of 18)	intron (NM_001135835, intron 3 of 18)	11837	ENSRNOT00000039115				ENSRNOG00000021573	Dpy19l3				-0.898102	-1.06627	3.34359	-0.484353	-0.837116	0.772996	3.09733	3.26978	3.49677	3.21097	3.85236	0.169928	0.189879	No	0.729313	0.71928	0.947222	No	5.00125	0.0219348	0.0448009	No	5.42226	0.00330606
1945	chr4	100216404	100217029	+		Enriched			Enriched	0	NA	promoter-TSS (ENSRNOT00000079415)	promoter-TSS	Intergenic	Intergenic	-1945	ENSRNOT00000079415				ENSRNOG00000061100	Tmem150a				-0.88365	-1.06051	4.58291	4.07161	-0.819283	-0.657586	3.37949	1.99188	3.73578	3.77486	6.35081	0.000654958	0.00211507	Yes	NA	1	1	No	4.38666	0.0633252	0.0965941	No	5.68757	0.00149197
1231	chr12	39281536	39282161	+		Enriched			Enriched	0	NA	intron (ENSRNOT00000001774, intron 7 of 17)	intron	intron (ENSRNOT00000001774, intron 7 of 17)	intron (NM_031338, intron 6 of 16)	28439	ENSRNOT00000001774				ENSRNOG00000001309	Camkk2				-0.757163	-0.929505	3.95299	4.63998	1.92712	-0.534077	3.99628	2.56653	3.49094	4.14443	6.25976	0.000908493	0.00276539	Yes	1.45344	0.475134	0.947222	No	5.0398	0.0226313	0.0457975	No	5.73169	0.00136942
114	chr20	40878202	40878351	+	Enriched		Enriched			0	NA	Intergenic	Intergenic	Intergenic	Intergenic	99349	ENSRNOT00000001081				ENSRNOG00000000815	Smpdl3a				3.69861	2.74628	-0.76659	-0.566722	-0.912695	-0.762441	-1.56492	3.07374	2.9328	2.9327	-4.83386	0.022029	0.0327624	Yes	-4.14448	0.027899	0.947222	Yes	-1.1385	0.562103	0.602157	Yes	-0.42118	0.693234
1778	chr17	30582856	30583481	+		Enriched			Enriched	0	NA	intron (ENSRNOT00000080929, intron 2 of 9)	intron	intron (ENSRNOT00000080929, intron 2 of 9)	L1MDa|LINE|L1	26242	ENSRNOT00000022022				ENSRNOG00000029549	Eci2				-0.720448	-0.897376	4.68312	4.39534	-0.657594	2.52664	3.63846	3.12605	4.37203	3.93074	6.46484	0.000427092	0.0015134	Yes	1.90575	0.354464	0.947222	No	4.98003	0.0231397	0.0463836	No	6.04931	0.000474047
435	chr3	10382419	10382814	+		Enriched				0	NA	Intergenic	Intergenic	Intergenic	Intergenic	-6790	ENSRNOT00000093365				ENSRNOG00000008837	Ass1				0.629385	-0.933492	5.08207	4.4264	-0.688687	-0.52351	4.42927	4.83997	2.89628	4.51453	5.38715	0.00108799	0.00322229	Yes	-0.442208	0.827484	0.947222	No	5.10023	0.00328786	0.0122394	No	4.43473	0.00846686
1563	chr1	164056063	164056768	+		Enriched			Enriched	0	NA	intron (ENSRNOT00000022176, intron 3 of 14)	intron	intron (ENSRNOT00000022176, intron 3 of 14)	Lx8b|LINE|L1	45163	ENSRNOT00000022176				ENSRNOG00000016206	Uvrag				-1.05819	-1.22024	3.77564	-0.663441	0.430627	-0.853835	1.85304	-1.16543	3.35124	2.81861	4.70101	0.0685506	0.084398	Yes	0.729313	0.71928	0.947222	No	2.23322	0.449019	1	No	5.36477	0.00396691
3802	chr19	57346456	57346983	+				Enriched		0	NA	intron (ENSRNOT00000025357, intron 1 of 19)	intron	intron (ENSRNOT00000025357, intron 1 of 19)	intron (NM_001271140, intron 1 of 19)	4781	ENSRNOT00000025357				ENSRNOG00000018480	Capn9				-0.867372	-1.03248	3.07703	3.35576	-0.805472	-0.649974	3.89616	3.21283	2.45203	3.06744	5.12263	0.0190317	0.0290442	No	NA	1	1	No	5.42722	0.00977916	0.0250446	Yes	4.65444	0.0219978
3685	chr2	2456571	2457098	+				Enriched		0	NA	promoter-TSS (ENSRNOT00000032974)	promoter-TSS	promoter-TSS (ENSRNOT00000032974)	CpG	99	ENSRNOT00000032974				ENSRNOG00000027089	Ell2				0.534348	-1.03788	2.59579	2.23369	0.603958	-0.671512	4.64423	1.10383	1.83102	2.14905	2.99095	0.185375	0.205502	No	0.0904048	0.964499	0.985739	No	4.39172	0.0318172	0.0584906	Yes	2.53728	0.223945
3122	chr3	8801810	8802573	+		Enriched		Enriched	Enriched	0	NA	promoter-TSS (ENSRNOT00000033934)	promoter-TSS	promoter-TSS (ENSRNOT00000033934)	promoter-TSS (NM_001024782)	-661	ENSRNOT00000033934				ENSRNOG00000025296	Lrrc8a				0.701268	1.1782	5.58583	4.92711	0.78215	-0.375359	5.0353	3.78322	3.65862	4.77271	4.58331	0.000264526	0.00105476	Yes	-0.636244	0.758107	0.947222	No	3.73128	0.0126863	0.0298845	Yes	3.56144	0.00636358
715	chr9	83012825	83013220	+		Enriched				0	NA	Intergenic	Intergenic	Intergenic	Intergenic	139053	ENSRNOT00000088865				ENSRNOG00000057462	RF00560				-0.770854	-0.86332	2.92366	2.88365	-0.730228	-0.600524	1.62221	1.36382	1.59908	1.45206	5.32242	0.0122186	0.0203372	Yes	NA	1	1	No	3.09943	0.247776	1	No	3.3528	0.163602
3161	chrX	113265844	113266469	+		Enriched		Enriched	Enriched	0	NA	Intergenic	Intergenic	Intergenic	Intergenic	-37891	ENSRNOT00000060001				ENSRNOG00000039203	AABR07040892.1				-0.764745	-0.940216	4.67306	4.02635	0.705759	-0.538388	4.10141	4.12591	4.2685	3.4376	6.2895	0.00082271	0.00254402	Yes	0.729313	0.71928	0.947222	No	5.80352	0.00399191	0.0138543	Yes	5.7699	0.00125541
3118	chr1	100815316	100815989	+		Enriched		Enriched	Enriched	0	NA	intron (ENSRNOT00000074847, intron 1 of 1)	intron	intron (ENSRNOT00000074847, intron 1 of 1)	intron (NM_023098, intron 1 of 1)	3897	ENSRNOT00000074847				ENSRNOG00000048733	Nup62				-0.613117	-0.799112	5.40181	3.95273	2.64085	1.71498	5.01837	4.11905	3.38413	4.44872	6.70691	0.000239837	0.000973744	Yes	2.75526	0.176639	0.947222	No	6.28309	0.0013325	0.00661508	Yes	5.80231	0.00118698
3691	chr7	138469850	138470377	+				Enriched		0	NA	exon (ENSRNOT00000085620, exon 12 of 15)	exon	exon (ENSRNOT00000085620, exon 12 of 15)	exon (NM_130748, exon 13 of 16)	13499	ENSRNOT00000085620				ENSRNOG00000006653	Slc38a4				-0.819624	0.384796	4.03795	3.49922	-0.754884	-0.592249	4.37222	4.5537	2.17513	3.659	4.4756	0.0169735	0.0265028	No	-0.442208	0.827484	0.947222	No	5.09712	0.00364545	0.0131027	Yes	3.71477	0.0450833
3757	chr9	10300601	10301128	+				Enriched		0	NA	Intergenic	Intergenic	Intergenic	CpG	-4606	ENSRNOT00000072592				ENSRNOG00000048651	Nrtn				0.503545	-0.900417	2.09282	-0.434725	1.19562	-0.61021	3.53374	2.16173	0.149899	2.25996	1.69913	0.554922	1	No	0.469627	0.817912	0.947222	No	3.99246	0.0420546	0.0718212	Yes	2.23748	0.317677
378	chr5	122388157	122388552	+		Enriched				0	NA	promoter-TSS (ENSRNOT00000064567)	promoter-TSS	Intergenic	Intergenic	-2168	ENSRNOT00000064567				ENSRNOG00000006357	Sgip1				-1.0929	-1.203	1.77354	2.03336	-1.05337	-0.954061	-0.52842	-1.16576	0.464797	-1.25822	5.24623	0.0146415	0.0234214	Yes	NA	1	1	No	0.529654	0.858355	1	No	1.57217	0.587525
2222	chr9	113395486	113396111	+		Enriched		Enriched	Enriched	0	NA	intron (ENSRNOT00000067974, intron 5 of 6)	intron	intron (ENSRNOT00000067974, intron 5 of 6)	intron (NM_145094, intron 5 of 6)	-37272	ENSRNOT00000065073				ENSRNOG00000027916	Txndc2				-0.854126	-1.03055	3.93994	4.44841	-0.788992	-0.62537	4.64366	2.54319	4.13331	3.58543	6.13588	0.00132693	0.00373433	Yes	NA	1	1	No	5.58044	0.00912892	0.0239883	Yes	5.78223	0.00115341
2928	chr9	30168951	30169611	+		Enriched		Enriched	Enriched	0	NA	Intergenic	Intergenic	Intergenic	RLTR30|LTR|ERV1	-7703	ENSRNOT00000071330				ENSRNOG00000049127	Smap1				-0.640039	-0.817712	3.99444	3.90368	2.85457	0.971522	4.03447	4.34046	3.61003	4.06648	5.76198	0.00398651	0.00865878	Yes	2.69609	0.187404	0.947222	No	5.8751	0.00338943	0.0125133	Yes	5.69286	0.00150427
2795	chr2	195933008	195933633	+		Enriched		Enriched	Enriched	0	NA	intron (ENSRNOT00000028440, intron 1 of 20)	intron	intron (ENSRNOT00000028440, intron 1 of 20)	Intergenic	2558	ENSRNOT00000028440				ENSRNOG00000020952	Cgn				0.695524	-0.814882	5.58509	4.6426	2.3435	1.70741	4.34265	3.43401	4.16817	2.11169	5.79419	0.000272262	0.0010743	Yes	1.71249	0.391103	0.947222	No	4.35214	0.0196121	0.0408742	Yes	3.92849	0.0290614
3129	chr1	44933593	44934218	+		Enriched		Enriched	Enriched	0	NA	Intergenic	Intergenic	Intergenic	Intergenic	144531	ENSRNOT00000087973				ENSRNOG00000059546	AABR07001448.1				1.38691	-0.859867	4.33133	1.93672	1.94563	-0.476091	3.76224	4.09354	3.78472	3.67613	3.22983	0.0929688	0.109846	Yes	0.365644	0.85944	0.958002	No	3.56588	0.042728	0.0727726	Yes	3.46693	0.0225485
216	chr8	78277407	78277802	+		Enriched				0	NA	Intergenic	Intergenic	Intergenic	MER5B|DNA|hAT-Charlie	-44174	ENSRNOT00000083220				ENSRNOG00000054080	Cgnl1				-1.01259	-1.1757	3.30481	3.9095	-0.954032	0.640918	2.80069	-1.12054	1.11498	1.2055	5.94725	0.00241189	0.00595972	Yes	0.729313	0.71928	0.947222	No	3.05871	0.292065	1	No	2.70867	0.297973
2398	chr3	148289474	148290102	+		Enriched		Enriched	Enriched	0	NA	intron (ENSRNOT00000010762, intron 2 of 2)	intron	intron (ENSRNOT00000010762, intron 2 of 2)	intron (NM_001033671, intron 1 of 1)	6579	ENSRNOT00000006859				ENSRNOG00000005116	LOC108350502				-0.567669	0.482072	5.6336	5.86748	1.50986	-0.326196	5.28245	5.48202	5.01701	4.68219	6.3572	2.6402e-05	0.000171948	Yes	0.558972	0.783789	0.947222	No	5.84494	0.000445905	0.003155	Yes	5.42015	0.000346842
2792	chr11	65033387	65034121	+		Enriched		Enriched	Enriched	0	NA	intron (ENSRNOT00000003934, intron 1 of 8)	intron	intron (ENSRNOT00000003934, intron 1 of 8)	intron (NM_052980, intron 1 of 8)	11654	ENSRNOT00000003934				ENSRNOG00000002906	Nr1i2				-0.663864	-0.852965	5.14553	5.40235	0.748592	-0.42935	4.48046	4.7559	4.99172	5.49393	7.16275	2.69585e-05	0.000174562	Yes	0.729313	0.71928	0.947222	No	6.25797	0.00127134	0.00640176	Yes	7.11394	8.40502e-06
2617	chr6	52617253	52617946	+		Enriched		Enriched	Enriched	0	NA	intron (ENSRNOT00000076183, intron 1 of 7)	intron	intron (ENSRNOT00000076183, intron 1 of 7)	Intergenic	9183	ENSRNOT00000076183				ENSRNOG00000010415	Atxn7l1				-0.639878	-0.83067	5.89863	5.16695	1.97706	-0.403162	4.14988	3.97927	5.84345	5.01601	7.46233	8.32672e-06	6.9475e-05	Yes	1.45344	0.475134	0.947222	No	5.65247	0.0057088	0.0177449	Yes	7.3241	4.01227e-06
1294	chr2	110660758	110661532	+		Enriched			Enriched	0	NA	Intergenic	Intergenic	Intergenic	Intergenic	-97201	ENSRNOT00000092438				ENSRNOG00000061969	AABR07009743.1				-0.953642	-1.13124	3.95072	4.52239	-0.889877	-0.729692	3.05587	0.371564	3.8142	3.32136	6.31072	0.000753394	0.00237031	Yes	NA	1	1	No	3.65622	0.159929	1	No	5.54905	0.00233107
3196	chr7	70798725	70799368	+		Enriched		Enriched	Enriched	0	NA	intron (ENSRNOT00000045964, intron 18 of 22)	intron	intron (ENSRNOT00000045964, intron 18 of 22)	intron (NM_001130557, intron 18 of 22)	-8821	ENSRNOT00000010639				ENSRNOG00000008050	Stac3				-0.533496	-0.725001	4.91592	4.86562	2.664	2.59759	4.3474	4.71081	5.2011	4.82844	6.73852	0.000151217	0.000678505	Yes	3.18506	0.111994	0.947222	No	6.16004	0.00165903	0.00761791	Yes	6.86885	2.21332e-05
1958	chr2	210903765	210904390	+		Enriched			Enriched	0	NA	intron (ENSRNOT00000026710, intron 5 of 8)	intron	intron (ENSRNOT00000026710, intron 5 of 8)	intron (NM_013106, intron 5 of 8)	-9774	ENSRNOT00000080957				ENSRNOG00000054477	RF00026				-0.872213	-1.04583	4.49279	3.92581	-0.808244	-0.64755	3.00733	3.41592	3.71985	2.77228	6.24168	0.000954319	0.00287129	Yes	NA	1	1	No	4.87759	0.027554	0.0528274	No	5.19526	0.00649701
388	chr5	115720915	115721310	+		Enriched				0	NA	Intergenic	Intergenic	Intergenic	Intergenic	22350	ENSRNOT00000070478				ENSRNOG00000045211	RF00001				0.847084	-0.92987	1.83468	-0.628889	-0.835419	1.83912	0.0212282	-0.919042	-0.965695	-0.95301	1.27162	0.617853	0.637892	Yes	0.996725	0.615414	0.947222	No	-1.02214	0.72289	1	No	-2.18925	0.449807
1455	chr2	202792512	202793151	+		Enriched			Enriched	0	NA	Intergenic	Intergenic	Intergenic	Intergenic	23731	ENSRNOT00000020401				ENSRNOG00000015222	Fam46c				0.714034	0.490081	5.11599	5.36921	2.64592	-0.361452	4.08525	4.3345	3.80564	3.68127	5.05629	0.000168428	0.00073758	Yes	0.945742	0.638807	0.947222	No	3.90378	0.0126999	0.0298845	No	3.47435	0.017787
1855	chr17	13395533	13396245	+		Enriched			Enriched	0	NA	Intergenic	Intergenic	Intergenic	Intergenic	-2646	ENSRNOT00000018252				ENSRNOG00000013090	Gadd45g				2.44293	-1.01928	5.08076	2.73043	1.39469	-0.62185	3.76347	-0.963064	3.52041	2.63273	2.90976	0.0773935	0.0939336	Yes	-0.676652	0.740903	0.947222	No	1.14203	0.644123	0.680004	No	1.65338	0.304471
2395	chr2	104740862	104741487	+		Enriched		Enriched	Enriched	0	NA	Intergenic	Intergenic	Intergenic	Intergenic	-3287	ENSRNOT00000016083				ENSRNOG00000011913	Cp				-0.404294	2.58737	5.72541	6.00253	3.14101	2.63099	4.48424	5.33456	4.58422	4.86431	4.20841	0.000408779	0.00146912	Yes	0.972435	0.592958	0.947222	No	3.18631	0.0508852	0.0828308	Yes	3.04689	0.0146476
670	chr5	107941056	107941451	+		Enriched				0	NA	Intergenic	Intergenic	Intergenic	L2c|LINE|L2	-3927	ENSRNOT00000079787				ENSRNOG00000051401	AABR07049156.1				-1.02371	-1.17678	3.22004	2.93488	-0.968751	-0.830686	2.2151	-1.12502	-0.0382993	2.57224	5.49675	0.00809233	0.0147871	Yes	NA	1	1	No	2.61383	0.37522	1	No	3.78313	0.107441
3888	chr14	37284287	37284912	+				Enriched	Enriched	0	NA	promoter-TSS (ENSRNOT00000065458)	promoter-TSS	promoter-TSS (ENSRNOT00000065458)	promoter-TSS (NM_001108359)	2	ENSRNOT00000065458				ENSRNOG00000002152	Dcun1d4				1.39772	-0.849059	4.32152	1.96617	2.86097	-0.443015	5.10964	4.9231	3.26202	4.14959	3.15017	0.104393	0.12205	No	1.00579	0.620015	0.947222	No	4.63575	0.00351074	0.0127755	Yes	3.43716	0.0260095
288	chr1	221205472	221205867	+		Enriched				0	NA	Intergenic	Intergenic	Intergenic	Intergenic	9887	ENSRNOT00000092801				ENSRNOG00000020881	Frmd8				-0.579593	1.66503	6.02312	5.55101	2.65216	1.72746	3.22511	3.32704	3.18561	4.31052	5.12697	3.27786e-05	0.00020059	Yes	1.10606	0.567621	0.947222	No	2.4326	0.199277	0.241902	No	3.09317	0.0384462
968	chr8	127634389	127634784	+		Enriched				0	NA	Intergenic	Intergenic	Intergenic	ORR1E|LTR|ERVL-MaLR	-67948	ENSRNOT00000075793				ENSRNOG00000046257	Ctdspl				0.9175	-0.922202	2.68034	2.03481	-0.791841	-0.672634	1.98385	-0.897985	1.7495	-0.975338	2.85287	0.144643	0.16375	Yes	-0.959754	0.637063	0.947222	No	1.13588	0.672797	1	No	0.966777	0.6927
1044	chr2	61428741	61429136	+		Enriched				0	NA	Intergenic	Intergenic	Intergenic	Intergenic	-14836	ENSRNOT00000088202				ENSRNOG00000019023	Tars				-1.15946	1.38637	4.61217	3.86481	-1.09722	-0.940849	0.739772	-1.2742	3.25267	-1.46389	3.95877	0.00796987	0.0147556	Yes	-1.12172	0.581671	0.947222	No	-0.49308	0.864097	1	No	1.73578	0.42257
3892	chr2	235312240	235312865	+				Enriched	Enriched	0	NA	intron (ENSRNOT00000080183, intron 1 of 2)	intron	intron (ENSRNOT00000080183, intron 1 of 2)	intron (NM_001108565, intron 1 of 2)	825	ENSRNOT00000087287				ENSRNOG00000057470	Pla2g12a				1.36982	-0.910588	4.27583	3.09249	0.722103	-0.513297	5.18891	4.04904	2.87837	3.43686	3.47248	0.0516604	0.0662232	No	-0.36106	0.859377	0.958002	No	4.36452	0.00878168	0.0235307	Yes	2.83812	0.0899819
3943	chr6	52008392	52009017	+				Enriched	Enriched	0	NA	Intergenic	Intergenic	Intergenic	Intergenic	-113381	ENSRNOT00000013043				ENSRNOG00000009754	Nampt				-0.800941	-0.965076	2.97577	3.02278	2.53316	-0.57746	3.97296	4.16793	1.30956	4.13138	4.70517	0.042106	0.0553235	No	1.99528	0.333086	0.947222	No	5.85939	0.00350145	0.0127611	Yes	5.12252	0.0108451
3510	chr8	129988017	129988642	+					Enriched	0	NA	Intergenic	Intergenic	Intergenic	Intergenic	-21244	ENSRNOT00000026106				ENSRNOG00000019262	Trak1				-0.640832	-0.73208	2.51382	-0.339265	1.90737	-0.507963	2.68859	1.71493	1.84401	2.36132	3.17203	0.287474	0.308835	No	1.69535	0.407006	0.947222	No	4.21685	0.0787219	0.113023	No	4.19439	0.0519477
3266	chr7	70828140	70828845	+		Enriched		Enriched	Enriched	0	NA	intron (ENSRNOT00000011082, intron 1 of 11)	intron	intron (ENSRNOT00000011082, intron 1 of 11)	intron (NM_001008322, intron 1 of 11)	1323	ENSRNOT00000011082				ENSRNOG00000008106	Shmt2				-0.851018	0.361001	4.65387	4.64926	1.40431	-0.621201	4.76283	-0.969968	3.792	3.31712	5.37785	0.00125843	0.00357608	Yes	0.558972	0.783789	0.947222	No	3.95708	0.0972229	0.132197	Yes	4.21738	0.0138974
3002	chr3	6136573	6137198	+		Enriched		Enriched	Enriched	0	NA	Intergenic	Intergenic	Intergenic	Intergenic	-52850	ENSRNOT00000089427				ENSRNOG00000055021	RF00619				-0.306212	-0.514785	6.95727	7.17606	3.89319	-0.0460662	7.58817	7.5641	6.78207	6.6528	8.89835	5.94062e-09	3.43169e-07	Yes	2.116	0.301271	0.947222	No	9.09911	1.18264e-07	3.38343e-05	Yes	8.47753	1.72407e-08
123	chr5	151145240	151145635	+		Enriched				0	NA	Intergenic	Intergenic	Intergenic	Intergenic	-26769	ENSRNOT00000013778				ENSRNOG00000009912	Fgr				0.675339	-0.853942	4.11498	4.40626	1.935	2.49648	3.401	0.537386	2.562	3.18978	4.94556	0.00419574	0.00906643	Yes	1.9552	0.319983	0.947222	No	2.88528	0.207126	0.249974	No	3.41891	0.0660134
3400	chr10	106849247	106849872	+					Enriched	0	NA	Intergenic	Intergenic	Intergenic	Intergenic	-6538	ENSRNOT00000072387				ENSRNOG00000050819	Birc5				-0.888752	-1.05578	2.35313	4.14007	-0.827068	-0.67211	2.54977	3.07351	3.39284	2.81866	5.48441	0.00980627	0.0171655	No	NA	1	1	No	4.51684	0.049891	0.0813746	No	5.09989	0.00796
1845	chr16	50151292	50151917	+		Enriched			Enriched	0	NA	promoter-TSS (ENSRNOT00000019237)	promoter-TSS	promoter-TSS (ENSRNOT00000019237)	promoter-TSS (NM_012725)	-404	ENSRNOT00000019237				ENSRNOG00000014118	Klkb1				-0.689196	0.459635	4.94116	4.0046	2.30492	1.67339	3.61239	1.23772	3.79193	2.51482	5.27578	0.0019901	0.00513171	Yes	1.81604	0.364209	0.947222	No	3.31972	0.129035	0.168332	No	3.89787	0.0309042
3328	chr10	103714492	103715117	+					Enriched	0	NA	intron (ENSRNOT00000004351, intron 1 of 5)	intron	intron (ENSRNOT00000004351, intron 1 of 5)	intron (NM_021594, intron 1 of 5)	1759	ENSRNOT00000004351				ENSRNOG00000003232	Slc9a3r1				0.615741	-0.942982	3.45384	3.41085	0.68834	1.59874	3.55214	-0.889779	3.90859	3.11799	4.0715	0.0353495	0.0480459	No	0.983092	0.633264	0.947222	No	2.75516	0.279334	0.324471	No	4.25633	0.0116164
3249	chr11	69930301	69930944	+		Enriched		Enriched	Enriched	0	NA	intron (ENSRNOT00000049292, intron 33 of 58)	intron	intron (ENSRNOT00000049292, intron 33 of 58)	intron (NM_032062, intron 34 of 59)	-103517	ENSRNOT00000002450				ENSRNOG00000001797	Umps				-0.763064	-0.937458	4.44157	4.01834	1.44134	-0.537711	4.05292	4.59525	2.57642	3.9794	6.14036	0.00130343	0.00368739	Yes	1.17354	0.563482	0.947222	No	6.06668	0.00215754	0.00908026	Yes	5.23006	0.00633805
659	chr4	84201581	84201976	+		Enriched				0	NA	intron (ENSRNOT00000084256, intron 1 of 13)	intron	intron (ENSRNOT00000084256, intron 1 of 13)	Intergenic	7431	ENSRNOT00000084256				ENSRNOG00000009411	Chn2				-0.686488	1.8412	2.56832	-0.321156	2.38148	1.98586	3.26359	2.37614	3.12911	-0.914204	0.727402	0.782844	0.795871	Yes	1.01036	0.5935	0.947222	No	2.0184	0.296111	0.341297	No	1.31754	0.541265
3945	chr11	80159444	80160140	+				Enriched	Enriched	0	NA	Intergenic	Intergenic	Intergenic	Intergenic	-95998	ENSRNOT00000002522				ENSRNOG00000001843	Bcl6				-0.877558	-1.0479	3.58625	2.3136	-0.814564	-0.656318	4.22899	3.13367	3.37948	3.40015	4.88035	0.0324289	0.0447018	No	NA	1	1	No	5.57584	0.00755755	0.021176	Yes	5.33436	0.00418742
3186	chr14	105913460	105914085	+		Enriched		Enriched	Enriched	0	NA	promoter-TSS (ENSRNOT00000085828)	promoter-TSS	promoter-TSS (ENSRNOT00000085828)	Intergenic	-997	ENSRNOT00000085828				ENSRNOG00000061602	AABR07016592.1				1.98246	2.98526	4.87566	4.6229	3.48836	2.64825	4.66537	5.09479	4.05656	4.5024	2.24334	0.0534351	0.0681293	Yes	0.488476	0.765445	0.947222	No	2.35286	0.0588556	0.0921667	Yes	1.77256	0.1008
3299	chr11	79117907	79118532	+		Enriched	Enriched	Enriched	Enriched	0	NA	Intergenic	Intergenic	Intergenic	Intergenic	-15603	ENSRNOT00000087988				ENSRNOG00000051670	AABR07034573.1				3.82973	3.44613	7.09527	6.99892	6.10169	5.3018	7.95393	7.64116	6.84986	6.80734	3.41732	1.87218e-06	2.22314e-05	Yes	1.88664	0.167066	0.947222	Yes	4.1071	2.17577e-05	0.000500266	Yes	3.19423	4.28624e-06
1110	chr14	22380592	22380987	+		Enriched				0	NA	intron (ENSRNOT00000063915, intron 3 of 5)	intron	intron (ENSRNOT00000063915, intron 3 of 5)	intron (NM_153314, intron 1 of 6)	4811	ENSRNOT00000034784				ENSRNOG00000046540	Ugt2b				-0.905165	-1.03668	2.57762	2.98025	-0.853464	-0.723585	2.13358	-1.00046	2.03169	1.08075	5.24623	0.0146415	0.0234214	Yes	NA	1	1	No	2.61383	0.37522	1	No	3.64177	0.118116
2743	chr20	46743581	46744349	+		Enriched		Enriched	Enriched	0	NA	intron (ENSRNOT00000065890, intron 1 of 7)	intron	intron (ENSRNOT00000065890, intron 1 of 7)	intron (NM_001106396, intron 1 of 7)	36603	ENSRNOT00000071045				ENSRNOG00000049990	AABR07045411.1				1.4077	-0.815286	5.29407	5.39687	0.770495	-0.391374	4.82905	4.47769	5.29964	3.68991	5.06136	0.000245956	0.000992206	Yes	-0.36106	0.859377	0.958002	No	4.20627	0.0108633	0.0269105	Yes	4.36824	0.0019903
891	chr8	36837462	36837857	+		Enriched				0	NA	Intergenic	Intergenic	Intergenic	Intergenic	4711	ENSRNOT00000074011				ENSRNOG00000046243	Pate3				-0.841051	-0.965604	2.58861	3.32348	1.20361	-0.647931	1.85063	-0.927815	2.66945	1.76663	5.2623	0.0144067	0.0231632	Yes	1.17354	0.563482	0.947222	No	2.23322	0.449019	1	No	4.34839	0.040581
1682	chr3	142255639	142256264	+		Enriched			Enriched	0	NA	Intergenic	Intergenic	Intergenic	Intergenic	41490	ENSRNOT00000082746				ENSRNOG00000054946	AABR07054126.1				1.39795	1.64179	4.79817	5.28933	-0.599567	-0.43778	3.03053	2.99707	4.81144	4.32936	3.69745	0.00168541	0.00449601	Yes	-1.75066	0.396698	0.947222	No	1.5427	0.332533	0.377983	No	3.20208	0.00422712
3669	chr16	21273406	21273933	+				Enriched		0	NA	exon (ENSRNOT00000027953, exon 1 of 1)	exon	exon (ENSRNOT00000027953, exon 1 of 1)	3' UTR (NM_001106078, exon 1 of 1)	1019	ENSRNOT00000027953				ENSRNOG00000020599	Tssk6				-0.619354	2.28444	2.53263	3.54211	2.60761	0.981892	4.97038	3.8815	2.59896	2.70432	1.73125	0.371314	0.393437	No	0.448609	0.816956	0.947222	No	3.15242	0.0598047	0.0930395	Yes	1.25466	0.468869
578	chr13	74706945	74707340	+		Enriched				0	NA	Intergenic	Intergenic	Intergenic	Intergenic	33316	ENSRNOT00000006548				ENSRNOG00000038921	Tex35				-0.884594	-1.05204	3.63702	3.13647	-0.823001	-0.668274	3.75526	2.19978	2.26825	3.33252	5.38794	0.0106517	0.018307	Yes	NA	1	1	No	4.92326	0.0283474	0.0536898	No	4.80361	0.0165991
1508	chr10	89418414	89419039	+		Enriched			Enriched	0	NA	intron (ENSRNOT00000083111, intron 11 of 21)	intron	intron (ENSRNOT00000083111, intron 11 of 21)	intron (NM_012514, intron 12 of 22)	-18572	ENSRNOT00000070310				ENSRNOG00000045043	RF00001				-0.78404	-0.959191	4.9775	4.38284	0.695084	-0.555797	3.62664	3.25342	4.36095	3.61582	6.6609	0.000217564	0.000899708	Yes	0.729313	0.71928	0.947222	No	5.05162	0.0201354	0.0418405	No	5.91139	0.000788693
2046	chr7	60041486	60042013	+		Enriched		Enriched		0	NA	intron (ENSRNOT00000007309, intron 8 of 8)	intron	intron (ENSRNOT00000007309, intron 8 of 8)	intron (NM_001191783, intron 8 of 8)	25751	ENSRNOT00000007309				ENSRNOG00000005491	Best3				-0.786731	-0.956715	4.40382	3.84216	1.42768	-0.561608	4.05983	4.39775	2.85065	2.6635	6.06987	0.00165496	0.00443351	Yes	1.17354	0.563482	0.947222	No	5.98808	0.00257184	0.0102448	Yes	4.47266	0.0312015
3046	chr5	151786477	151787129	+		Enriched		Enriched	Enriched	0	NA	Intergenic	Intergenic	Intergenic	Intergenic	-10011	ENSRNOT00000009394				ENSRNOG00000007097	Gpatch3				-0.779589	-0.952131	4.4262	2.40949	1.4333	-0.553647	4.51717	3.36739	3.85699	4.35481	5.527	0.00922785	0.0164417	Yes	1.17354	0.563482	0.947222	No	5.73717	0.00532744	0.0168272	Yes	6.03796	0.000496242
568	chr4	175149852	175150247	+		Enriched				0	NA	intron (ENSRNOT00000091157, intron 1 of 1)	intron	intron (ENSRNOT00000091157, intron 1 of 1)	Intergenic	3470	ENSRNOT00000091157				ENSRNOG00000055801	AABR07062404.3				-0.856166	-1.01919	3.9947	3.17715	0.639617	-0.637555	3.41339	3.86922	1.61074	2.20771	5.62699	0.00605055	0.0119684	Yes	0.729313	0.71928	0.947222	No	5.48042	0.00849836	0.0229534	No	3.53917	0.132427
1154	chr15	10177249	10177644	+		Enriched				0	NA	intron (ENSRNOT00000033048, intron 2 of 7)	intron	intron (ENSRNOT00000033048, intron 2 of 7)	intron (NM_031529, intron 2 of 7)	57240	ENSRNOT00000033048				ENSRNOG00000024061	Rarb				-1.15901	-0.152716	2.49884	2.48934	-1.11451	-1.00271	-1.5489	-1.24104	-1.43078	0.303031	4.35153	0.0220659	0.0327915	Yes	-0.442208	0.827484	0.947222	No	-1.14287	0.700307	1	No	0.455732	0.873522
1150	chr19	42084608	42085003	+		Enriched				0	NA	Intergenic	Intergenic	Intergenic	Intergenic	-13190	ENSRNOT00000020197				ENSRNOG00000014964	Hp				-0.959236	-1.12967	4.15306	3.74667	-0.898042	1.47444	2.6984	-1.07203	2.53781	1.9074	6.14036	0.00130343	0.00368739	Yes	1.27422	0.530805	0.947222	No	2.7657	0.347638	1	No	4.05232	0.0654903
2108	chr4	121313528	121314238	+		Enriched		Enriched	Enriched	0	NA	Intergenic	Intergenic	Intergenic	Intergenic	-55998	ENSRNOT00000022951				ENSRNOG00000017003	Plxna1				-0.741052	-0.927236	3.48205	4.84563	-0.674905	-0.507643	5.6437	5.61422	4.88104	4.85067	6.09653	0.00173194	0.00458783	Yes	NA	1	1	No	7.31131	5.61722e-05	0.000865273	Yes	6.71966	3.85925e-05
1560	chr8	66239704	66240347	+		Enriched			Enriched	0	NA	Intergenic	Intergenic	Intergenic	MER124|DNA?|DNA?	55595	ENSRNOT00000084792				ENSRNOG00000058023	AABR07070341.3				-0.730011	-0.905227	4.66861	3.09425	2.30283	-0.507619	4.47852	3.38593	4.05656	3.91925	5.92312	0.0030739	0.0071377	Yes	1.69535	0.407006	0.947222	No	5.6944	0.00579511	0.0179083	No	5.86657	0.000847465
3594	chr1	141210621	141211246	+					Enriched	0	NA	promoter-TSS (ENSRNOT00000077093)	promoter-TSS	promoter-TSS (ENSRNOT00000077093)	MLT1C|LTR|ERVL-MaLR	-874	ENSRNOT00000077093				ENSRNOG00000054325	AABR07004397.2				-0.749871	-0.912431	3.87902	3.4592	2.25756	3.1807	3.24185	-0.857183	3.5091	3.45101	5.57621	0.00665706	0.0129119	No	3.53051	0.0734967	0.947222	No	3.2275	0.261954	1	No	5.3816	0.0036751
953	chr4	27024299	27024694	+		Enriched				0	NA	Intergenic	Intergenic	Intergenic	Intergenic	-150747	ENSRNOT00000009985				ENSRNOG00000007234	Cyp51				-0.636035	-0.719869	2.45208	-0.346401	2.08744	-0.510592	2.74003	1.38319	1.38902	2.03612	3.17203	0.287474	0.308835	Yes	1.99528	0.333086	0.947222	No	4.20497	0.0821779	0.117071	No	3.69485	0.109337
1700	chr1	170431609	170432234	+		Enriched			Enriched	0	NA	promoter-TSS (ENSRNOT00000024710)	promoter-TSS	promoter-TSS (ENSRNOT00000024710)	promoter-TSS (NM_053318)	-848	ENSRNOT00000024710				ENSRNOG00000018257	Hpx				1.82458	-0.978757	4.6321	5.06119	1.90876	0.875676	3.1364	-0.92069	3.7784	1.76845	4.15009	0.0032912	0.00751801	Yes	0.371346	0.852998	0.958002	No	1.11752	0.665822	0.69984	No	2.2359	0.193584
1802	chr3	101459077	101459702	+		Enriched			Enriched	0	NA	intron (ENSRNOT00000080175, intron 2 of 6)	intron	intron (ENSRNOT00000080175, intron 2 of 6)	intron (NM_022629, intron 2 of 6)	6606	ENSRNOT00000080175				ENSRNOG00000059519	Bbox1				-0.914588	-1.09165	4.30901	4.24284	-0.851016	-0.691315	2.23235	1.96285	3.54967	3.50031	6.33061	0.000675968	0.00217181	Yes	NA	1	1	No	3.52908	0.168928	1	No	5.47533	0.00281586
1486	chr4	33949350	33949975	+		Enriched			Enriched	0	NA	Intergenic	Intergenic	Intergenic	Intergenic	2818	ENSRNOT00000079946				ENSRNOG00000051445	RF00334				-0.869281	-1.04942	4.85508	5.15873	-0.803629	-0.638705	3.67052	3.69584	3.92769	2.28212	7.00941	5.18084e-05	0.000289882	Yes	NA	1	1	No	5.33323	0.0114309	0.0277518	No	5.105	0.00896478
1248	chr1	17977137	17977762	+		Enriched			Enriched	0	NA	intron (ENSRNOT00000020988, intron 1 of 29)	intron	intron (ENSRNOT00000020988, intron 1 of 29)	intron (NM_001029902, intron 1 of 29)	80606	ENSRNOT00000020988				ENSRNOG00000047605	Ptprk				0.757199	1.22364	4.52554	3.08323	1.98194	2.53339	2.47147	2.09263	3.47741	2.9784	3.35008	0.0306875	0.042863	Yes	1.16352	0.531791	0.947222	No	1.4704	0.431984	0.47497	No	2.5453	0.0846507
3647	chr8	61749668	61750195	+				Enriched		0	NA	Intergenic	Intergenic	Intergenic	CpG	-12837	ENSRNOT00000058685				ENSRNOG00000032254	Sin3a				2.11843	-0.774332	2.86633	-0.267307	1.86669	2.65286	3.90389	2.23544	1.65245	1.99966	0.755908	0.767965	0.782635	No	0.892238	0.635407	0.947222	No	2.18767	0.256797	0.301655	Yes	0.583942	0.765462
3569	chr14	99972558	99973183	+					Enriched	0	NA	intron (ENSRNOT00000006087, intron 1 of 27)	intron	intron (ENSRNOT00000006087, intron 1 of 27)	intron (NM_031507, intron 1 of 27)	53385	ENSRNOT00000006087				ENSRNOG00000004332	Egfr				-1.08211	0.201145	4.35928	-0.663322	-1.02038	-0.865312	3.19652	-1.19589	3.4033	3.27091	4.13199	0.0674938	0.083339	No	-0.442208	0.827484	0.947222	No	2.67301	0.302945	0.348403	No	4.2264	0.0133792
614	chr18	24945379	24945774	+		Enriched				0	NA	Intergenic	Intergenic	Intergenic	Intergenic	-15669	ENSRNOT00000060996				ENSRNOG00000014089	Map3k2				-0.838162	-0.984762	3.84773	-0.434553	2.1099	0.794842	2.9857	1.55826	1.56192	3.40445	4.5878	0.0788364	0.0952575	Yes	2.22342	0.281413	0.947222	No	4.08177	0.0950673	0.130042	No	4.71118	0.02227
722	chr20	14192591	14192986	+		Enriched				0	NA	intron (ENSRNOT00000058237, intron 1 of 14)	intron	intron (ENSRNOT00000058237, intron 1 of 14)	intron (NM_053845, intron 1 of 8)	902	ENSRNOT00000058237				ENSRNOG00000038258	Upb1				-0.648254	0.489963	3.92465	4.0999	1.48123	2.51211	3.79017	3.46634	1.36961	3.08977	4.72644	0.00892287	0.0160952	Yes	1.87757	0.34654	0.947222	No	4.2225	0.0262156	0.0511393	No	2.99867	0.142161
1346	chr14	14161618	14162243	+		Enriched			Enriched	0	NA	intron (ENSRNOT00000060868, intron 8 of 14)	intron	intron (ENSRNOT00000060868, intron 8 of 14)	Intergenic	30118	ENSRNOT00000060868				ENSRNOG00000002040	AABR07014392.1				-1.13301	-1.30641	3.90652	4.37154	-1.07075	-0.914351	1.0984	-1.24777	3.736	1.2307	6.35964	0.000628839	0.00205703	Yes	NA	1	1	No	1.59125	0.590317	1	No	4.93201	0.0154328
532	chr6	124470094	124470489	+		Enriched				0	NA	Intergenic	Intergenic	Intergenic	Intergenic	-40590	ENSRNOT00000037902				ENSRNOG00000027300	Ttc7b				-0.931238	-1.10589	2.65362	4.69003	-0.868529	-0.710998	3.35351	2.44546	2.08931	3.1837	6.0324	0.00254182	0.00617206	Yes	NA	1	1	No	4.64643	0.0417969	0.0715375	No	4.57172	0.0268137
3954	chr13	109112028	109112653	+				Enriched	Enriched	0	NA	Intergenic	Intergenic	Intergenic	Intergenic	-270829	ENSRNOT00000086775				ENSRNOG00000003407	Ptpn14				-0.98697	-1.1626	3.55396	-0.559163	-0.923912	-0.765504	4.26412	2.80873	3.8255	3.53343	4.02898	0.14428	0.163534	No	NA	1	1	No	5.51377	0.00919888	0.0241046	Yes	5.71709	0.00137759
502	chr6	127638795	127639190	+		Enriched				0	NA	Intergenic	Intergenic	Intergenic	RNLTR15A|LTR|ERVK	-6727	ENSRNOT00000084157				ENSRNOG00000032669	Serpina1				-1.08131	-1.2447	3.8775	3.42159	1.14546	-0.875272	1.85953	-1.18944	2.50962	-1.36821	6.01381	0.00194985	0.00508681	Yes	1.17354	0.563482	0.947222	No	2.23322	0.449019	1	No	3.16691	0.23116
3931	chr20	29527803	29528428	+				Enriched	Enriched	0	NA	Intergenic	Intergenic	Intergenic	Intergenic	-16733	ENSRNOT00000085026				ENSRNOG00000057078	Ddit4				-0.816183	-0.983222	3.78712	2.3742	0.676588	-0.590839	3.50961	4.52151	3.52813	3.8512	4.99302	0.0265428	0.0378697	No	0.729313	0.71928	0.947222	No	5.85119	0.00397113	0.0137975	Yes	5.61152	0.00190466
1853	chr15	28312654	28313279	+		Enriched			Enriched	0	NA	intron (ENSRNOT00000042055, intron 1 of 15)	intron	intron (ENSRNOT00000042055, intron 1 of 15)	intron (NM_001270862, intron 1 of 15)	875	ENSRNOT00000085897				ENSRNOG00000010389	Ndrg2				-0.711533	0.451636	4.59858	2.77032	2.28481	-0.499042	3.40596	3.21927	3.94375	2.81863	4.65537	0.0133623	0.0217893	Yes	1.16312	0.573353	0.947222	No	3.87949	0.0485177	0.0795152	No	4.1488	0.0176083
353	chr1	210852814	210853209	+		Enriched				0	NA	Intergenic	Intergenic	Intergenic	RLTR25B|LTR|ERVK	-113411	ENSRNOT00000031734				ENSRNOG00000016737	Tcerg1l				1.38038	-0.603459	2.43118	2.49593	-0.52055	-0.462849	1.50211	0.414506	0.698708	0.762324	2.38287	0.209054	0.229335	Yes	-1.23775	0.543445	0.947222	No	0.434902	0.856658	1	No	-0.0773499	0.972825
761	chr6	123253162	123253557	+		Enriched				0	NA	intron (ENSRNOT00000083665, intron 4 of 6)	intron	intron (ENSRNOT00000083665, intron 4 of 6)	intron (NM_001108047, intron 5 of 6)	33454	ENSRNOT00000084880				ENSRNOG00000059223	AABR07065352.1				-1.08602	-1.17796	1.98576	0.229832	-1.04665	-0.947751	1.3625	-1.15745	0.133873	-1.21872	4.74712	0.0466837	0.0605817	Yes	NA	1	1	No	2.61383	0.37522	1	No	1.2026	0.678669
3077	chr3	164632632	164633335	+		Enriched		Enriched	Enriched	0	NA	Intergenic	Intergenic	Intergenic	Intergenic	7042	ENSRNOT00000078209				ENSRNOG00000060501	AABR07054619.1				-0.704645	-0.889265	4.8793	4.82769	0.731898	-0.475046	5.06143	4.86838	3.93318	4.5862	6.73852	0.000151217	0.000678505	Yes	0.729313	0.71928	0.947222	No	6.65291	0.000421461	0.00304342	Yes	6.12682	0.000375797
3083	chr10	3925265	3925951	+		Enriched		Enriched	Enriched	0	NA	intron (ENSRNOT00000003150, intron 18 of 21)	intron	intron (ENSRNOT00000003150, intron 18 of 21)	intron (NM_001109526, intron 18 of 20)	270570	ENSRNOT00000045047				ENSRNOG00000015118	Cpped1				-0.723272	-0.90378	5.17917	4.19328	-0.659144	2.53612	4.71956	3.53157	2.75706	4.64212	6.66976	0.000233009	0.000949071	Yes	1.90575	0.354464	0.947222	No	5.88181	0.00384492	0.0134637	Yes	5.7813	0.00158535
1900	chr5	173130366	173130991	+		Enriched			Enriched	0	NA	Intergenic	Intergenic	Intergenic	RNLTR10|LTR|ERV1	-8950	ENSRNOT00000065877				ENSRNOG00000042062	AC105662.2				-1.0283	-1.20772	4.74061	-0.591261	-0.963885	-0.802057	2.59882	3.00688	4.88091	3.2313	5.38906	0.0255665	0.0368937	Yes	NA	1	1	No	4.42052	0.0573906	0.0902265	No	6.27991	0.000314768
1428	chr11	80262674	80263299	+		Enriched			Enriched	0	NA	intron (ENSRNOT00000002522, intron 1 of 9)	intron	intron (ENSRNOT00000002522, intron 1 of 9)	intron (NM_001107084, intron 1 of 9)	7196	ENSRNOT00000002522				ENSRNOG00000001843	Bcl6				-1.06908	-1.24064	4.28633	2.82678	-1.00748	-0.852736	3.36584	-1.18262	3.47026	1.24759	5.86419	0.00356488	0.00796682	Yes	NA	1	1	No	3.58153	0.204086	0.246877	No	4.68736	0.024315
2186	chr4	140126322	140126979	+		Enriched		Enriched	Enriched	0	NA	Intergenic	Intergenic	Intergenic	Intergenic	34298	ENSRNOT00000008892				ENSRNOG00000006806	Setmar				-0.430422	-0.633189	6.58329	6.37371	3.75923	-0.177965	6.0613	6.41364	5.8289	5.94525	8.33349	1.08445e-07	2.71538e-06	Yes	2.09923	0.304935	0.947222	No	7.8391	1.04486e-05	0.000309645	Yes	7.68107	6.71188e-07
348	chr5	101512006	101512401	+		Enriched				0	NA	TTS (ENSRNOT00000014357)	TTS	TTS (ENSRNOT00000014357)	Intergenic	1580	ENSRNOT00000014357				ENSRNOG00000047278	AABR07049043.1				-0.86725	-1.0115	3.02343	3.28694	1.2457	-0.666304	2.48135	2.05774	2.75974	-1.10596	5.34294	0.0116816	0.0196389	Yes	1.17354	0.563482	0.947222	No	4.02017	0.0986174	1	No	3.45435	0.179985
812	chr2	207021508	207021903	+		Enriched				0	NA	Intergenic	Intergenic	Intergenic	Intergenic	-24186	ENSRNOT00000027042				ENSRNOG00000019957	Lrig2				-0.866116	-0.989324	2.95912	-0.505548	-0.812969	-0.679458	2.54108	2.10396	2.66253	1.68589	3.85236	0.169928	0.189879	Yes	NA	1	1	No	4.33667	0.0650957	0.0984179	No	4.43464	0.034945
3746	chr15	34270437	34270964	+				Enriched		0	NA	promoter-TSS (ENSRNOT00000026333)	promoter-TSS	promoter-TSS (ENSRNOT00000026333)	promoter-TSS (NM_001108868)	52	ENSRNOT00000026333				ENSRNOG00000019438	Rnf31				-0.862669	-1.00048	1.86507	-0.475274	0.570109	1.42233	4.12528	2.0559	1.94364	1.57513	2.28963	0.459808	1	No	1.62232	0.429466	0.947222	No	5.495	0.0113041	0.0276371	Yes	3.51639	0.13587
2654	chr20	11716911	11717536	+		Enriched		Enriched	Enriched	0	NA	intron (ENSRNOT00000001636, intron 1 of 5)	intron	intron (ENSRNOT00000001636, intron 1 of 5)	intron (NM_001106380, intron 1 of 6)	4615	ENSRNOT00000001636				ENSRNOG00000001222	Ube2g2				-0.498878	-0.696239	5.47917	5.19735	2.6715	1.75222	5.4751	5.84651	4.74426	5.84007	7.19017	2.41233e-05	0.000160596	Yes	2.75526	0.176639	0.947222	No	7.29726	6.11001e-05	0.000890153	Yes	7.18876	8.06453e-06
330	chr2	77882822	77883217	+		Enriched				0	NA	intron (ENSRNOT00000065897, intron 1 of 40)	intron	intron (ENSRNOT00000065897, intron 1 of 40)	intron (NM_001107657, intron 1 of 39)	14587	ENSRNOT00000014022				ENSRNOG00000010161	Myo10				-0.923757	-1.08483	3.52862	1.63872	1.22427	-0.720641	3.36683	1.79099	-1.23959	2.7541	4.9393	0.0311263	0.0432842	Yes	1.17354	0.563482	0.947222	No	4.67253	0.0428547	0.072909	No	3.43728	0.18307
2796	chrX	67113094	67113765	+		Enriched		Enriched	Enriched	0	NA	Intergenic	Intergenic	Intergenic	Intergenic	-34327	ENSRNOT00000063322				ENSRNOG00000050135	AABR07039057.1				-0.549391	-0.741097	5.56861	4.59636	2.36934	2.22674	5.09817	4.48887	4.71718	4.79124	7.01939	6.00871e-05	0.000325803	Yes	2.79729	0.169356	0.947222	No	6.45659	0.000780981	0.00458186	Yes	6.58402	6.55247e-05
413	chr15	77336325	77336720	+		Enriched				0	NA	Intergenic	Intergenic	Intergenic	Lx8b|LINE|L1	400370	ENSRNOT00000057924				ENSRNOG00000038068	Pcdh9				-0.966474	-1.12443	3.09625	3.0524	-0.909761	-0.76729	2.86552	1.98578	-1.2839	2.4432	5.32242	0.0122186	0.0203372	Yes	NA	1	1	No	4.39341	0.061211	0.0943356	No	3.12121	0.240038
1485	chr2	109251187	109251812	+		Enriched			Enriched	0	NA	Intergenic	Intergenic	Intergenic	Intergenic	-65840	ENSRNOT00000049885				ENSRNOG00000031378	AABR07009715.1				0.661742	-0.879843	5.10001	4.4015	-0.638934	1.67595	3.58607	3.40115	3.82651	3.86665	5.42129	0.000978559	0.00293723	Yes	0.585872	0.775255	0.947222	No	3.90512	0.0429754	0.0730745	No	4.40212	0.00752635
2618	chr1	125222926	125223621	+		Enriched		Enriched	Enriched	0	NA	intron (ENSRNOT00000038511, intron 4 of 10)	intron	intron (ENSRNOT00000038511, intron 4 of 10)	intron (NM_001106340, intron 4 of 10)	5779	ENSRNOT00000038511				ENSRNOG00000016266	Mphosph10				-0.746486	-0.93149	5.22705	5.68132	-0.680765	-0.513834	4.61872	4.9653	4.3385	4.04983	7.38936	1.04077e-05	8.14554e-05	Yes	NA	1	1	No	6.46542	0.000727156	0.00435597	Yes	6.0246	0.000505741
398	chr1	140596119	140596514	+		Enriched				0	NA	Intergenic	Intergenic	Intergenic	Intergenic	-5475	ENSRNOT00000091588				ENSRNOG00000054561	Isg20				-0.960463	-1.08266	2.66515	2.04213	-0.91659	-0.806375	1.35285	-1.04133	-0.138861	-0.0828676	5.26936	0.0142067	0.0229391	Yes	NA	1	1	No	2.23322	0.449019	1	No	1.23597	0.670222
2380	chr12	32735027	32735652	+		Enriched		Enriched	Enriched	0	NA	intron (ENSRNOT00000064526, intron 1 of 11)	intron	intron (ENSRNOT00000064526, intron 1 of 11)	Intergenic	5393	ENSRNOT00000064526				ENSRNOG00000000961	Glt1d1				-0.338254	2.79898	6.19503	5.94901	3.33176	2.64303	5.91098	6.00954	4.68395	5.5817	4.18477	0.000313699	0.00121007	Yes	0.90773	0.613976	0.947222	No	3.94017	0.00943055	0.024554	Yes	3.29302	0.00586149
2810	chr2	197802651	197803335	+		Enriched		Enriched	Enriched	0	NA	TTS (ENSRNOT00000074156)	TTS	TTS (ENSRNOT00000074156)	TTS (NM_001034012)	11815	ENSRNOT00000074156				ENSRNOG00000049385	Adamtsl4				-0.639787	-0.828878	5.19494	5.78879	2.88387	-0.405215	5.23264	3.68305	3.8866	4.8209	7.41922	9.50606e-06	7.62902e-05	Yes	2.25036	0.276031	0.947222	No	6.24462	0.00177334	0.00785444	Yes	6.23497	0.000276642
157	chr8	106399358	106399753	+		Enriched				0	NA	intron (ENSRNOT00000018411, intron 2 of 4)	intron	intron (ENSRNOT00000018411, intron 2 of 4)	intron (NM_001013224, intron 2 of 4)	-49766	ENSRNOT00000018622				ENSRNOG00000013794	Rbp1				-0.896277	-1.05499	3.62035	3.78479	-0.836971	0.746453	2.35179	0.385225	2.34683	1.88026	5.92461	0.00249456	0.00608339	Yes	0.729313	0.71928	0.947222	No	3.08434	0.257379	1	No	3.93828	0.0775981
1846	chr3	93183207	93183832	+		Enriched			Enriched	0	NA	intron (ENSRNOT00000010580, intron 6 of 8)	intron	intron (ENSRNOT00000010580, intron 6 of 8)	intron (NM_001106493, intron 6 of 8)	32976	ENSRNOT00000010580				ENSRNOG00000007484	Ehf				-0.743953	1.13723	4.88716	3.70081	-0.68294	0.911186	3.9938	2.04802	3.9162	3.51134	4.31303	0.00699751	0.0134483	Yes	-0.175643	0.931309	0.983425	No	3.05181	0.120893	0.15944	No	3.57918	0.019064
912	chr7	109190309	109190704	+		Enriched				0	NA	intron (ENSRNOT00000068291, intron 1 of 15)	intron	intron (ENSRNOT00000068291, intron 1 of 15)	intron (NM_001134957, intron 1 of 15)	14688	ENSRNOT00000093145				ENSRNOG00000025140	Zfat				-1.1034	-1.26914	2.16808	4.4221	-1.04389	-0.894396	1.53267	-1.21309	2.76592	1.78455	5.96088	0.00333534	0.00758358	Yes	NA	1	1	No	1.96526	0.505566	1	No	4.34839	0.040581
1996	chr5	64790760	64791287	+		Enriched		Enriched		0	NA	intron (ENSRNOT00000009584, intron 2 of 2)	intron	intron (ENSRNOT00000009584, intron 2 of 2)	L2|LINE|L2	837	ENSRNOT00000078502				ENSRNOG00000006972	Zfp189				-0.56632	1.67383	4.94443	3.40865	1.52145	2.21992	5.14406	4.99875	3.28948	3.84409	3.63595	0.0245311	0.0358503	Yes	0.793201	0.688186	0.947222	No	4.2851	0.00561451	0.0174692	Yes	2.83627	0.0642635
885	chr14	18745763	18746158	+		Enriched				0	NA	promoter-TSS (ENSRNOT00000003778)	promoter-TSS	promoter-TSS (ENSRNOT00000003778)	promoter-TSS (NM_030845)	-503	ENSRNOT00000003778				ENSRNOG00000002802	Cxcl1				-0.879641	-1.05161	4.51696	4.23553	0.630454	-0.657431	3.13278	2.48315	2.77878	1.71811	6.46484	0.000427092	0.0015134	Yes	0.729313	0.71928	0.947222	No	4.44815	0.055755	0.0882317	No	4.03455	0.0682912
3155	chr18	24896764	24897389	+		Enriched		Enriched	Enriched	0	NA	Intergenic	Intergenic	Intergenic	ID_B1|SINE|B4	32015	ENSRNOT00000019596				ENSRNOG00000014376	Proc				-0.715169	-0.89628	3.6201	5.09163	-0.650822	1.67389	4.52469	4.09059	4.4035	4.46828	6.38287	0.00072804	0.00230202	Yes	1.27422	0.530805	0.947222	No	5.98904	0.00259668	0.0103033	Yes	6.31061	0.000182435
3613	chr1	79781719	79782246	+				Enriched		0	NA	Intergenic	Intergenic	Intergenic	(AG)n|Simple_repeat|Simple_repeat	-8723	ENSRNOT00000018233				ENSRNOG00000013395	Pglyrp1				2.99002	2.74536	4.4825	2.85406	3.25403	4.48872	-1.27798	4.22783	3.26852	1.50099	1.07578	0.419181	0.442423	No	1.0339	0.494012	0.947222	No	0.392918	0.847429	0.868823	Yes	-0.227899	0.865275
703	chr9	65537121	65537516	+		Enriched				0	NA	intron (ENSRNOT00000016730, intron 2 of 11)	intron	intron (ENSRNOT00000016730, intron 2 of 11)	intron (NM_057138, intron 2 of 5)	2614	ENSRNOT00000016730				ENSRNOG00000012473	Cflar				-0.899223	-1.05181	3.75504	2.41507	-0.842425	1.83786	2.53598	1.7696	1.70555	-1.14421	5.4905	0.00922565	0.0164417	Yes	1.55975	0.443691	0.947222	No	3.9516	0.108104	1	No	2.09798	0.465029
1506	chr6	123231863	123232488	+		Enriched			Enriched	0	NA	intron (ENSRNOT00000083665, intron 4 of 6)	intron	intron (ENSRNOT00000083665, intron 4 of 6)	intron (NM_001108047, intron 5 of 6)	54638	ENSRNOT00000084880				ENSRNOG00000059223	AABR07065352.1				-0.998114	-1.17732	4.95935	4.26576	1.32243	-0.77213	2.80903	-1.11672	4.05765	1.33033	6.73142	0.000170819	0.000742847	Yes	1.17354	0.563482	0.947222	No	2.7657	0.347638	1	No	5.09018	0.0113321
852	chr14	22039884	22040279	+		Enriched				0	NA	Intergenic	Intergenic	Intergenic	MER34B|LTR|ERV1	-30773	ENSRNOT00000087923				ENSRNOG00000055596	Csn1s1				-1.1977	-1.33273	3.07723	2.5192	-1.14922	-1.02743	0.0264304	-1.28707	-1.49377	0.383967	5.72232	0.00459755	0.00971848	Yes	NA	1	1	No	0.981853	0.740444	1	No	1.26842	0.662046
2293	chr10	61742437	61743062	+		Enriched		Enriched	Enriched	0	NA	intron (ENSRNOT00000092314, intron 1 of 23)	intron	intron (ENSRNOT00000092314, intron 1 of 23)	intron (NM_001107020, intron 1 of 22)	2227	ENSRNOT00000079926				ENSRNOG00000027194	Sgsm2				-0.530082	2.03094	6.26178	5.87022	2.00749	-0.287122	4.66397	4.83338	4.61432	4.89008	4.98063	1.80141e-05	0.000126835	Yes	-0.0259727	0.989903	0.993443	No	3.52589	0.0285568	0.0539233	Yes	3.62705	0.00373596
3651	chr3	160887919	160888446	+				Enriched		0	NA	intron (ENSRNOT00000019386, intron 1 of 4)	intron	intron (ENSRNOT00000019386, intron 1 of 4)	intron (NM_012649, intron 1 of 4)	3008	ENSRNOT00000019386				ENSRNOG00000014297	Sdc4				-1.37771	-1.55879	-1.15387	-0.936613	3.02877	1.8999	6.1078	-1.49755	-1.77475	1.19011	NA	1	1	No	3.43889	0.0827777	0.947222	No	6.27138	0.0120462	0.0288336	Yes	1.64107	0.571166
467	chr19	60145224	60145619	+		Enriched				0	NA	intron (ENSRNOT00000042623, intron 2 of 24)	intron	intron (ENSRNOT00000042623, intron 2 of 24)	intron (NM_031235, intron 2 of 24)	40617	ENSRNOT00000078559				ENSRNOG00000032437	Pard3				-1.17711	-1.32702	3.46886	2.80406	-1.12329	-0.988076	2.18272	-1.27633	0.460502	-1.44035	5.78986	0.00385611	0.00841899	Yes	NA	1	1	No	2.68932	0.361527	1	No	1.2026	0.678669
2710	chr17	76144232	76144864	+		Enriched		Enriched	Enriched	0	NA	Intergenic	Intergenic	Intergenic	Intergenic	44431	ENSRNOT00000092442				ENSRNOG00000023593	Upf2				0.652501	-0.885185	5.01075	5.37797	-0.633277	-0.468656	5.2142	4.39924	4.1254	4.5018	5.78925	0.00023834	0.000968703	Yes	-0.442208	0.827484	0.947222	No	5.27629	0.00224581	0.00933583	Yes	4.8584	0.00202826
1663	chr7	70414066	70414769	+		Enriched			Enriched	0	NA	Intergenic	Intergenic	Intergenic	L1MC5a|LINE|L1	-7240	ENSRNOT00000049895				ENSRNOG00000025570	Os9				-0.823008	-0.985996	4.15395	2.99813	1.8754	-0.600666	3.0773	1.17165	3.56434	4.15356	5.59884	0.00678754	0.0130779	Yes	1.45344	0.475134	0.947222	No	3.85547	0.125849	1	No	5.87608	0.000861451
2950	chr8	50548215	50548927	+		Enriched		Enriched	Enriched	0	NA	Intergenic	Intergenic	Intergenic	Intergenic	-9240	ENSRNOT00000088997				ENSRNOG00000059084	AABR07073400.1				-0.148431	1.30355	7.67758	7.7593	4.55248	4.02501	6.9873	6.97464	7.03911	6.80217	7.44217	3.4495e-11	9.46305e-09	Yes	3.36662	0.0451194	0.947222	No	6.55676	3.72938e-06	0.000182215	Yes	6.62201	5.49723e-09
2469	chr4	97870712	97871354	+		Enriched		Enriched	Enriched	0	NA	Intergenic	Intergenic	Intergenic	Intergenic	41692	ENSRNOT00000084701				ENSRNOG00000053679	AABR07060862.1				1.93128	-0.681817	5.68114	6.10662	3.74719	-0.239559	5.10463	5.02139	4.38864	5.00562	5.05973	4.05587e-05	0.000238566	Yes	0.935571	0.650478	0.947222	No	4.03195	0.0112702	0.0275758	Yes	3.83529	0.00324231
576	chr15	7831071	7831466	+		Enriched				0	NA	Intergenic	Intergenic	Intergenic	intron (NM_001108371, intron 1 of 3)	-40229	ENSRNOT00000046879				ENSRNOG00000032690	AABR07017046.1				-0.904056	0.236072	3.4499	2.24186	-0.851124	0.604458	2.58141	-1.00162	0.641674	0.115223	4.26163	0.0293992	0.0412766	Yes	0.172585	0.932252	0.983425	No	2.39869	0.365313	1	No	0.910483	0.72941
2184	chr7	123070300	123070925	+		Enriched		Enriched	Enriched	0	NA	Intergenic	Intergenic	Intergenic	Intergenic	17667	ENSRNOT00000071998				ENSRNOG00000050500	Tob2				1.55344	2.09649	7.24522	6.54363	4.12319	2.96191	7.58678	7.42334	6.65168	6.55999	5.21095	1.68105e-08	7.23616e-07	Yes	1.61072	0.323313	0.947222	No	5.68778	3.36387e-07	5.84379e-05	Yes	4.87297	2.98663e-08
951	chr2	182024425	182024820	+		Enriched				0	NA	Intergenic	Intergenic	Intergenic	Intergenic	10410	ENSRNOT00000009813				ENSRNOG00000007092	Fgb				1.43313	-0.765568	4.78321	3.93113	1.51643	1.72561	3.48928	3.93566	4.35764	4.21054	4.1095	0.0103659	0.0179543	Yes	0.749791	0.710268	0.947222	No	3.26708	0.0727307	0.106474	No	3.99894	0.00467657
3409	chr1	126748614	126749239	+					Enriched	0	NA	promoter-TSS (ENSRNOT00000015845)	promoter-TSS	promoter-TSS (ENSRNOT00000015845)	promoter-TSS (NM_012999)	-582	ENSRNOT00000015845				ENSRNOG00000011526	Pcsk6				-0.765887	-0.911073	3.372	2.28651	1.38153	-0.560863	3.51793	2.79273	2.44687	3.23878	4.75841	0.0398809	0.0528907	No	1.17354	0.563482	0.947222	No	4.98023	0.0235376	0.0469102	No	4.80536	0.0161571
2401	chr2	27557844	27558469	+		Enriched		Enriched	Enriched	0	NA	Intergenic	Intergenic	Intergenic	Intergenic	-12994	ENSRNOT00000092049				ENSRNOG00000060072	AABR07007765.1				1.99123	2.08788	6.00402	6.11873	4.0144	2.95193	6.42826	6.55059	5.87622	5.87832	4.12358	1.99327e-05	0.000137033	Yes	1.36014	0.401346	0.947222	No	4.48522	6.17409e-05	0.000890153	Yes	3.93387	1.36918e-05
433	chr2	141910090	141910485	+		Enriched				0	NA	Intergenic	Intergenic	Intergenic	Intergenic	46449	ENSRNOT00000085276				ENSRNOG00000058636	AABR07010589.1				-1.08528	-1.26374	5.23238	4.32647	-1.0212	0.686138	1.14845	-1.20338	2.60445	2.37803	6.99157	6.61404e-05	0.000352377	Yes	0.729313	0.71928	0.947222	No	1.59125	0.590317	1	No	4.28266	0.0442744
2988	chr11	87064031	87064656	+		Enriched		Enriched	Enriched	0	NA	intron (ENSRNOT00000002576, intron 2 of 13)	intron	intron (ENSRNOT00000002576, intron 2 of 13)	intron (NM_001135778, intron 2 of 13)	5703	ENSRNOT00000082855				ENSRNOG00000000281	Prodh1				3.27023	-0.247568	7.34374	7.38575	5.5816	5.44831	7.99154	7.74574	7.23638	7.21738	5.08403	7.58038e-07	1.1173e-05	Yes	2.73785	0.0808998	0.947222	No	5.32333	0.00038459	0.00289276	Yes	4.93937	4.94519e-07
1818	chr5	77636329	77636954	+		Enriched			Enriched	0	NA	intron (ENSRNOT00000074349, intron 5 of 5)	intron	intron (ENSRNOT00000074349, intron 5 of 5)	intron (NM_001024248, intron 5 of 5)	19601	ENSRNOT00000076455				ENSRNOG00000051041	AABR07048453.1				-0.675152	-0.857083	4.41476	5.09484	3.0676	-0.449669	3.6662	4.0169	4.53832	3.89174	6.69187	0.000195663	0.000825823	Yes	2.47028	0.231401	0.947222	No	5.46058	0.00879688	0.0235311	No	6.09995	0.000412868
1639	chr7	123607901	123608660	+		Enriched			Enriched	0	NA	intron (ENSRNOT00000011880, intron 1 of 9)	intron	intron (ENSRNOT00000011880, intron 1 of 9)	intron (NM_138515, intron 1 of 9)	156	ENSRNOT00000011880				ENSRNOG00000032261	Cyp2d4				1.27134	-1.10824	2.94236	4.2663	-0.865812	2.05146	4.33809	-1.04791	0.0659227	4.44341	3.5291	0.0465138	0.060444	Yes	0.493693	0.810699	0.947222	No	2.73681	0.255527	0.300275	No	3.2163	0.0770186
880	chr13	48192154	48192549	+		Enriched				0	NA	intron (ENSRNOT00000008976, intron 3 of 21)	intron	intron (ENSRNOT00000008976, intron 3 of 21)	intron (NM_001134958, intron 3 of 21)	92057	ENSRNOT00000085967				ENSRNOG00000006733	Srgap2				0.559682	-0.841511	2.94752	2.65347	-0.693708	-0.561112	2.42561	1.47483	2.87032	0.868382	3.7344	0.0658809	0.0816612	Yes	-0.442208	0.827484	0.947222	No	2.6683	0.233252	1	No	2.98848	0.140783
1719	chr2	27793126	27793761	+		Enriched			Enriched	0	NA	Intergenic	Intergenic	Intergenic	intron (NM_001003401, intron 1 of 3)	21561	ENSRNOT00000091950				ENSRNOG00000051888	AABR07007775.1				-0.909639	-1.06769	3.01995	3.43054	1.22579	-0.707568	2.04093	-1.01569	3.17686	1.24114	5.45058	0.00908949	0.0162564	Yes	1.17354	0.563482	0.947222	No	2.34345	0.426839	1	No	4.54679	0.0311098
1156	chr5	61320055	61320450	+		Enriched				0	NA	Intergenic	Intergenic	Intergenic	Intergenic	-62099	ENSRNOT00000015281				ENSRNOG00000011497	Aldh1b1				-0.855497	-1.02309	4.37966	4.13244	2.21417	-0.633541	3.566	2.48995	0.817081	2.4295	6.31834	0.000711578	0.00226008	Yes	1.69535	0.407006	0.947222	No	4.77751	0.0342708	0.0619092	No	3.36555	0.164981
226	chr15	84679093	84679488	+		Enriched				0	NA	intron (ENSRNOT00000090009, intron 1 of 7)	intron	intron (ENSRNOT00000090009, intron 1 of 7)	Intergenic	-3165	ENSRNOT00000012424				ENSRNOG00000009145	Klf12				-0.741421	0.435699	3.46877	3.60956	-0.691538	0.862568	2.53363	2.60409	1.61142	2.66507	4.44096	0.018033	0.0278699	Yes	0.172585	0.932252	0.983425	No	3.22052	0.128159	0.167469	No	2.89601	0.157633
2073	chr6	55133951	55134655	+		Enriched		Enriched	Enriched	0	NA	Intergenic	Intergenic	Intergenic	Intergenic	48990	ENSRNOT00000005458				ENSRNOG00000004108	AABR07063901.1				-0.793228	-0.962273	3.385	4.32989	0.690966	-0.567845	4.39787	3.56797	3.54918	3.39796	5.81197	0.00369885	0.00817459	Yes	0.729313	0.71928	0.947222	No	5.76624	0.00470534	0.0153652	Yes	5.3301	0.00424621
1689	chr5	88627992	88628617	+		Enriched			Enriched	0	NA	intron (ENSRNOT00000058906, intron 2 of 19)	intron	intron (ENSRNOT00000058906, intron 2 of 19)	intron (NM_001173433, intron 2 of 19)	1187	ENSRNOT00000058906				ENSRNOG00000005882	Tle1				2.30177	-0.666548	4.54325	4.58137	2.03225	4.07244	4.40678	3.33956	4.25243	4.46574	3.2754	0.0307761	0.0429708	Yes	1.65436	0.35468	0.947222	No	2.55712	0.15835	0.19926	No	3.09476	0.0211265
1262	chr1	141522465	141523090	+		Enriched			Enriched	0	NA	intron (ENSRNOT00000034042, intron 16 of 16)	intron	intron (ENSRNOT00000034042, intron 16 of 16)	intron (NM_001191949, intron 16 of 16)	11131	ENSRNOT00000020117				ENSRNOG00000014951	Mesp1				1.41781	-0.785979	4.05252	3.52705	1.96847	0.982159	3.36821	4.15954	2.59162	3.59806	3.51697	0.0444174	0.0581186	Yes	0.707216	0.726922	0.947222	No	3.42902	0.0567782	0.0894436	No	2.8401	0.0924497
1930	chr4	31779863	31780488	+		Enriched			Enriched	0	NA	Intergenic	Intergenic	Intergenic	MER70B|LTR|ERVL	-49789	ENSRNOT00000013817				ENSRNOG00000009957	Slc25a13				-0.756482	-0.929761	4.65257	4.25734	-0.694946	1.64946	4.12403	3.59745	3.40994	3.42573	6.40916	0.000526493	0.00178706	Yes	1.27422	0.530805	0.947222	No	5.55897	0.00722306	0.020655	No	5.23074	0.00553752
1125	chr18	40645770	40646165	+		Enriched				0	NA	Intergenic	Intergenic	Intergenic	Intergenic	49801	ENSRNOT00000087984				ENSRNOG00000031421	Eif1a				-0.751324	-0.862379	3.22315	3.05796	0.614959	-0.573094	1.89124	1.06652	2.24193	1.80933	5.41236	0.009907	0.0172383	Yes	0.729313	0.71928	0.947222	No	2.98104	0.273221	1	No	3.93828	0.0775981
422	chr5	168123730	168124125	+		Enriched				0	NA	promoter-TSS (ENSRNOT00000024932)	promoter-TSS	promoter-TSS (ENSRNOT00000092840)	promoter-TSS (NM_023978)	-532	ENSRNOT00000024932				ENSRNOG00000018413	Per3				-0.887056	-0.99924	2.97176	2.32692	-0.837927	-0.714511	1.46609	1.2078	1.62924	-1.05911	5.26936	0.0142067	0.0229391	Yes	NA	1	1	No	3.09943	0.247776	1	No	2.37178	0.400572
405	chr4	178004173	178004568	+		Enriched				0	NA	Intergenic	Intergenic	Intergenic	Intergenic	80805	ENSRNOT00000077389				ENSRNOG00000059547	RF00026				-0.776957	-0.90953	2.55767	3.66934	-0.724979	0.822104	2.37533	2.70681	2.63764	2.12738	5.27376	0.0145151	0.0233277	Yes	0.729313	0.71928	0.947222	No	4.25351	0.0725902	0.106322	No	4.27121	0.0455191
684	chr1	20852248	20852643	+		Enriched				0	NA	Intergenic	Intergenic	Intergenic	Intergenic	-3742	ENSRNOT00000071726				ENSRNOG00000047821	Smlr1				-0.533422	-0.565325	2.04646	1.47772	1.15772	-0.48894	1.43254	-0.554876	0.789781	-0.587417	4.47947	0.0616919	0.076922	Yes	1.45344	0.475134	0.947222	No	2.34345	0.426839	1	No	1.57217	0.587525
3085	chr3	54041997	54042681	+		Enriched		Enriched	Enriched	0	NA	Intergenic	Intergenic	Intergenic	Intergenic	-98532	ENSRNOT00000085571				ENSRNOG00000051709	RF00004				2.82723	-0.672953	5.61076	4.78895	2.02807	2.24882	4.45987	3.90294	5.03285	4.43492	3.41946	0.0129263	0.0213262	Yes	0.163841	0.931094	0.983425	No	2.24265	0.207122	0.249974	Yes	2.92572	0.0221164
1073	chr11	64881879	64882274	+		Enriched				0	NA	promoter-TSS (ENSRNOT00000077727)	promoter-TSS	promoter-TSS (ENSRNOT00000077727)	promoter-TSS (NM_138882)	-212	ENSRNOT00000077727				ENSRNOG00000057153	Pla1a				-1.25783	-1.41126	4.04459	2.14928	0.922956	-1.06435	-1.85652	-1.35937	0.434434	-0.161957	6.00324	0.00276184	0.00656584	Yes	1.17354	0.563482	0.947222	No	NA	1	1	No	1.63811	0.569079
2929	chr1	77366176	77366832	+		Enriched		Enriched	Enriched	0	NA	Intergenic	Intergenic	Intergenic	MTC|LTR|ERVL-MaLR	169177	ENSRNOT00000018559				ENSRNOG00000013548	Selenow				0.756223	2.03471	3.08265	3.75083	3.40003	-0.325413	3.75707	3.82594	4.18087	3.64205	2.05117	0.205246	0.225485	Yes	0.809706	0.668842	0.947222	No	2.3854	0.114301	0.151835	Yes	2.57665	0.0425058
1375	chr10	71462183	71462808	+		Enriched			Enriched	0	NA	Intergenic	Intergenic	Intergenic	Intergenic	-21106	ENSRNOT00000003699				ENSRNOG00000002757	Tada2a				-0.598758	2.93176	5.49729	5.48516	-0.532139	2.21042	3.69272	3.17646	4.24227	3.92108	3.50146	0.00581231	0.0116369	Yes	-0.514938	0.796903	0.947222	No	1.37636	0.463779	0.505838	No	2.06371	0.134048
3974	chr14	15692988	15693091	+			Enriched			0	NA	Intergenic	Intergenic	Intergenic	Intergenic	12485	ENSRNOT00000050518				ENSRNOG00000046931	AABR07014443.1				1.72104	1.0515	-0.682443	-0.531259	-0.79296	-0.679305	-1.08876	2.51233	2.37783	0.0591229	-2.98647	0.271465	0.293133	No	-2.4664	0.227146	0.947222	Yes	0.4133	0.848315	0.869162	No	0.395735	0.80611
1592	chr12	37959629	37960254	+		Enriched			Enriched	0	NA	Intergenic	Intergenic	Intergenic	L1MB7|LINE|L1	-24849	ENSRNOT00000001445				ENSRNOG00000001086	Vps37b				-0.886213	-1.05625	4.09138	3.17832	-0.823681	-0.666595	2.58003	3.23446	3.82713	2.39798	5.69806	0.00507978	0.0104805	Yes	NA	1	1	No	4.60664	0.0436329	0.0737913	No	5.22002	0.00661484
749	chr5	142725601	142725996	+		Enriched				0	NA	Intergenic	Intergenic	Intergenic	Intergenic	4178	ENSRNOT00000054581				ENSRNOG00000036473	AC142187.1				-1.11543	-1.2617	1.86431	2.9249	-1.06291	-0.930981	3.20248	-1.21224	1.18695	-1.37228	4.90539	0.0305131	0.0427455	Yes	NA	1	1	No	4.01319	0.144436	0.185027	No	1.83684	0.525894
2383	chr20	12281333	12281995	+		Enriched		Enriched	Enriched	0	NA	intron (ENSRNOT00000045315, intron 2 of 40)	intron	intron (ENSRNOT00000045315, intron 2 of 40)	intron (NM_053489, intron 2 of 40)	56462	ENSRNOT00000045315				ENSRNOG00000001229	Col18a1				0.7579	-0.675636	5.68558	6.14672	2.38464	1.76038	4.89397	5.33171	4.96307	5.2667	6.47822	1.29343e-05	9.81864e-05	Yes	1.71249	0.391103	0.947222	No	5.49359	0.00113626	0.00597157	Yes	5.62822	0.000133048
3703	chrX	11635991	11636518	+				Enriched		0	NA	Intergenic	Intergenic	Intergenic	CpG	-12735	ENSRNOT00000041003				ENSRNOG00000034240	Bcor				1.39907	1.18643	2.96877	-0.22969	2.54336	1.66802	4.3239	3.40223	1.96714	2.47471	0.907631	0.691716	0.710279	No	0.808489	0.660358	0.947222	No	2.95176	0.0442706	0.0747648	Yes	1.09167	0.507617
1858	chr17	4551437	4552062	+		Enriched			Enriched	0	NA	Intergenic	Intergenic	Intergenic	Intergenic	-15871	ENSRNOT00000092050				ENSRNOG00000060172	AABR07026912.2				-0.777034	-0.946685	4.55062	4.69758	1.43107	2.77719	3.05265	0.482771	2.3841	3.8103	6.62677	0.000232519	0.000949071	Yes	2.85215	0.160572	0.947222	No	3.57532	0.172107	1	No	5.05997	0.00965559
1601	chr3	101465931	101466556	+		Enriched			Enriched	0	NA	promoter-TSS (ENSRNOT00000080175)	promoter-TSS	promoter-TSS (ENSRNOT00000080175)	promoter-TSS (NM_022629)	-248	ENSRNOT00000080175				ENSRNOG00000059519	Bbox1				0.599662	-0.968412	3.70161	2.96582	-0.749197	-0.592547	3.48797	2.25383	3.52448	3.55463	4.02368	0.0398448	0.0528907	Yes	-0.442208	0.827484	0.947222	No	3.5016	0.087122	0.122441	No	4.24183	0.0114114
1051	chr10	84632175	84632570	+		Enriched				0	NA	exon (ENSRNOT00000089146, exon 7 of 9)	exon	exon (ENSRNOT00000089146, exon 7 of 9)	exon (NM_001199169, exon 5 of 7)	6733	ENSRNOT00000081348				ENSRNOG00000008642	Snx11				-0.951059	-1.10121	3.19545	2.91537	-0.897148	-0.761718	1.23846	-1.05043	2.10046	2.03931	5.49675	0.00809233	0.0147871	Yes	NA	1	1	No	1.79651	0.543007	1	No	4.183	0.0524625
2613	chr1	227862548	227863173	+		Enriched		Enriched	Enriched	0	NA	intron (ENSRNOT00000028476, intron 4 of 5)	intron	intron (ENSRNOT00000028476, intron 4 of 5)	Intergenic	-30096	ENSRNOT00000028483				ENSRNOG00000020980	AABR07006278.1				3.36932	-0.699028	5.2127	5.41617	2.67102	-0.265389	4.24076	4.77094	5.06703	4.38364	2.90516	0.0346768	0.0471654	Yes	-0.347442	0.8662	0.962317	No	2.01089	0.254598	0.299521	Yes	2.3507	0.0718207
474	chr2	103170975	103171370	+		Enriched				0	NA	Intergenic	Intergenic	Intergenic	Intergenic	-251605	ENSRNOT00000072162				ENSRNOG00000059302	LOC100361143				-1.04066	-1.18312	3.291	2.33993	0.298958	-0.861028	0.582136	-1.13494	2.06538	-1.2908	5.52355	0.00808627	0.0147871	Yes	0.729313	0.71928	0.947222	No	1.32904	0.653322	1	No	3.00109	0.263493
2875	chr18	15549126	15549817	+		Enriched		Enriched	Enriched	0	NA	Intergenic	Intergenic	Intergenic	intron (NM_001101000, intron 3 of 6)	8707	ENSRNOT00000079756				ENSRNOG00000052389	AABR07031489.1				-0.846121	-1.02521	3.72606	4.49101	-0.780245	-0.614759	5.09611	4.71038	2.3889	4.11391	6.01867	0.00197158	0.00511179	Yes	NA	1	1	No	6.66591	0.000415785	0.00303559	Yes	5.27459	0.00599556
291	chr5	22751852	22752247	+		Enriched				0	NA	intron (ENSRNOT00000076507, intron 3 of 13)	intron	intron (ENSRNOT00000076507, intron 3 of 13)	Intergenic	13380	ENSRNOT00000079432				ENSRNOG00000007445	Asph				-0.690181	-0.774617	2.7438	2.2206	-0.659505	-0.548085	1.44887	1.35341	2.50176	1.43865	4.80196	0.0359806	0.0486593	Yes	NA	1	1	No	2.96675	0.2746	1	No	4.23737	0.04999
3287	chr10	102256286	102257023	+		Enriched		Enriched	Enriched	0	NA	intron (ENSRNOT00000048264, intron 1 of 1)	intron	intron (ENSRNOT00000048264, intron 1 of 1)	intron (NM_001107063, intron 1 of 1)	12618	ENSRNOT00000048264				ENSRNOG00000028946	Cdc42ep4				-0.728262	1.61954	4.27001	4.37428	-0.666415	-0.50729	4.24246	3.60527	3.66238	3.69419	3.68397	0.0172691	0.0269309	Yes	-1.12172	0.581671	0.947222	No	3.21645	0.0641023	0.0976366	Yes	3.00158	0.0432359
2153	chr3	58821310	58821935	+		Enriched		Enriched	Enriched	0	NA	intron (ENSRNOT00000010630, intron 6 of 34)	intron	intron (ENSRNOT00000010630, intron 6 of 34)	Intergenic	-36216	ENSRNOT00000084967				ENSRNOG00000057896	RF00406				-0.329908	1.25336	6.70383	6.37451	3.89203	3.56673	5.17499	5.61164	5.9386	5.26189	6.30339	2.39036e-07	4.94791e-06	Yes	2.83229	0.10526	0.947222	No	5.03417	0.0011256	0.00594276	Yes	5.36387	1.71342e-05
855	chr2	54862256	54862651	+		Enriched				0	NA	intron (ENSRNOT00000017626, intron 1 of 8)	intron	intron (ENSRNOT00000017626, intron 1 of 8)	intron (NM_019142, intron 1 of 8)	4765	ENSRNOT00000017626				ENSRNOG00000012799	Prkaa1				-1.01713	-1.16825	2.64614	3.55186	-0.962877	-0.826577	1.85948	0.868557	-1.33136	1.84341	5.65305	0.00572562	0.0115226	Yes	NA	1	1	No	3.10798	0.24802	1	No	2.48914	0.373668
75	chr18	60760354	60760881	+	Enriched			Enriched		0	NA	intron (ENSRNOT00000045098, intron 2 of 2)	intron	intron (ENSRNOT00000045098, intron 2 of 2)	intron (NM_001025057, intron 3 of 3)	-5237	ENSRNOT00000053725				ENSRNOG00000035602	Mir3591				4.84851	4.26068	2.79934	-0.369392	1.91903	2.13575	5.78752	-0.936309	-1.21213	3.23728	-2.67167	0.0653801	0.0811733	Yes	-2.29636	0.123967	0.947222	Yes	0.226415	0.90418	0.919172	Yes	-2.29426	0.0875761
1331	chr8	76663878	76664540	+		Enriched			Enriched	0	NA	Intergenic	Intergenic	Intergenic	intron (NM_173101, intron 1 of 26)	-13088	ENSRNOT00000085213				ENSRNOG00000057772	AABR07070603.1				-0.967771	0.279334	4.05615	3.07282	0.544599	-0.753661	0.380007	-1.08014	3.7149	2.75806	4.58449	0.0137751	0.0223374	Yes	0.172585	0.932252	0.983425	No	0.109173	0.970585	1	No	4.1987	0.0153812
2149	chr10	55683421	55684046	+		Enriched		Enriched	Enriched	0	NA	Intergenic	Intergenic	Intergenic	CpG	-3317	ENSRNOT00000057136				ENSRNOG00000007387	Per1				2.38309	3.16915	6.88272	6.93565	5.50737	5.54143	8.21227	7.84324	6.82988	6.61451	4.11631	2.98183e-07	5.70463e-06	Yes	2.42524	0.0834884	0.947222	No	5.16046	6.03781e-07	8.2088e-05	Yes	3.92689	3.98823e-07
926	chr4	132673034	132673429	+		Enriched				0	NA	Intergenic	Intergenic	Intergenic	Intergenic	67707	ENSRNOT00000007185				ENSRNOG00000005353	Rybp				-0.880273	-1.04074	3.56255	2.21604	-0.820125	-0.669028	3.30435	3.42978	2.52995	1.91381	4.99302	0.0265428	0.0378697	Yes	NA	1	1	No	5.26978	0.0130302	0.0304753	No	4.05232	0.0654903
1459	chr3	11682742	11683367	+		Enriched			Enriched	0	NA	intron (ENSRNOT00000074562, intron 1 of 17)	intron	intron (ENSRNOT00000074562, intron 1 of 17)	intron (NM_001010968, intron 1 of 19)	3524	ENSRNOT00000074562				ENSRNOG00000050190	Eng				-0.828278	-1.00838	5.12616	5.58056	-0.761948	-0.59532	3.8607	3.12473	3.90076	4.07653	7.3381	1.30725e-05	9.88399e-05	Yes	NA	1	1	No	5.12261	0.0180041	0.0384555	No	5.83829	0.000929741
3883	chr1	13211436	13212061	+				Enriched	Enriched	0	NA	promoter-TSS (ENSRNOT00000089607)	promoter-TSS	promoter-TSS (ENSRNOT00000089607)	promoter-TSS (NM_001106264)	-576	ENSRNOT00000089607				ENSRNOG00000059224	Reps1				2.51222	1.64464	1.68256	-0.231596	1.48442	2.16952	5.02513	4.17256	2.41794	3.76257	-1.29145	0.576494	0.597963	No	-0.25045	0.889071	0.975183	No	2.64544	0.0414891	0.0712446	Yes	1.17463	0.376753
1310	chr11	67596431	67597056	+		Enriched			Enriched	0	NA	Intergenic	Intergenic	Intergenic	B1_Rn|SINE|Alu	12308	ENSRNOT00000038162				ENSRNOG00000023917	AABR07034362.1				0.719115	0.516358	3.51033	3.4696	1.94718	-0.414739	3.18278	3.19859	3.3549	3.27528	3.336	0.0504729	0.0649799	Yes	0.457178	0.823843	0.947222	No	2.96551	0.0852373	0.120093	No	3.15299	0.0393305
2103	chr7	129872116	129872742	+		Enriched		Enriched	Enriched	0	NA	Intergenic	Intergenic	Intergenic	Intergenic	12102	ENSRNOT00000043461				ENSRNOG00000029698	Pim3				-0.819796	0.38058	4.43196	4.36539	-0.754473	-0.590373	4.96503	2.3187	3.79398	3.21278	5.1061	0.003026	0.00705176	Yes	-0.442208	0.827484	0.947222	No	4.69266	0.0158425	0.0350104	Yes	4.16956	0.0157211
2753	chr1	266679366	266680040	+		Enriched		Enriched	Enriched	0	NA	intron (ENSRNOT00000027351, intron 3 of 17)	intron	intron (ENSRNOT00000027351, intron 3 of 17)	Intergenic	76858	ENSRNOT00000063114				ENSRNOG00000041361	AC097752.1				-0.701242	-0.885305	5.48078	4.97776	1.4673	-0.472484	4.45014	3.85691	4.17123	4.39005	7.17444	2.70333e-05	0.000174747	Yes	1.17354	0.563482	0.947222	No	5.81134	0.00407779	0.013997	Yes	6.12485	0.000356184
3557	chr2	23323900	23324525	+					Enriched	0	NA	intron (ENSRNOT00000090666, intron 11 of 16)	intron	intron (ENSRNOT00000090666, intron 11 of 16)	intron (NM_139102, intron 10 of 15)	34821	ENSRNOT00000032783				ENSRNOG00000023588	Dmgdh				0.601372	-0.965439	3.29407	-0.386091	1.86383	-0.590431	3.12233	3.89472	3.78893	3.30876	2.65793	0.306142	0.328053	No	0.799571	0.698415	0.947222	No	4.13102	0.0295527	0.0553361	No	4.26881	0.0108861
3153	chr15	48797137	48797762	+		Enriched		Enriched	Enriched	0	NA	exon (ENSRNOT00000044562, exon 6 of 9)	exon	exon (ENSRNOT00000044562, exon 6 of 9)	exon (NM_001107271, exon 6 of 10)	8284	ENSRNOT00000044562				ENSRNOG00000014191	Zfp395				-0.820693	-0.991211	3.92661	3.29035	-0.756018	1.61718	5.15309	2.54249	3.62454	2.80936	5.47233	0.00876343	0.0158302	Yes	1.27422	0.530805	0.947222	No	6.03164	0.00416827	0.0142072	Yes	5.09068	0.00830523
3485	chr1	263454627	263455252	+					Enriched	0	NA	intron (ENSRNOT00000064510, intron 3 of 11)	intron	intron (ENSRNOT00000064510, intron 3 of 11)	L2c|LINE|L2	6306	ENSRNOT00000064510				ENSRNOG00000016883	Entpd7				-0.93492	-1.09804	3.75657	0.920555	-0.876352	1.41788	2.75931	-1.04288	2.88946	2.8894	4.96729	0.0331755	0.0455983	No	1.27422	0.530805	0.947222	No	2.96683	0.309069	1	No	4.99845	0.00997029
2544	chr7	120027547	120028172	+		Enriched		Enriched	Enriched	0	NA	promoter-TSS (ENSRNOT00000011215)	promoter-TSS	promoter-TSS (ENSRNOT00000011215)	promoter-TSS (NM_001130554)	-833	ENSRNOT00000011215				ENSRNOG00000008401	Card10				-0.366348	-0.570384	5.50532	5.86698	4.10348	3.37858	6.56223	5.77362	5.60505	6.08664	7.52934	5.40608e-06	4.94644e-05	Yes	4.42869	0.0186691	0.947222	No	7.79974	1.42711e-05	0.000368807	Yes	7.65497	8.24684e-07
499	chr10	98004739	98005134	+		Enriched				0	NA	intron (ENSRNOT00000005367, intron 1 of 10)	intron	intron (ENSRNOT00000005367, intron 1 of 10)	intron (NM_001012237, intron 1 of 10)	13078	ENSRNOT00000005367				ENSRNOG00000003969	Fam20a				-0.962031	-1.12704	3.95601	2.99171	0.524452	-0.75395	2.92416	2.30402	1.96745	-1.24379	5.76567	0.0042872	0.00919067	Yes	0.729313	0.71928	0.947222	No	4.44815	0.055755	0.0882317	No	2.37178	0.400572
2973	chr4	140893699	140894324	+		Enriched		Enriched	Enriched	0	NA	intron (ENSRNOT00000088273, intron 1 of 11)	intron	intron (ENSRNOT00000088273, intron 1 of 11)	intron (NM_001305279, intron 1 of 11)	7466	ENSRNOT00000088273				ENSRNOG00000055365	Edem1				-0.320625	0.5881	7.06307	7.39938	3.14804	1.12247	6.49476	6.75439	6.33125	6.23146	7.77782	1.79482e-08	7.55419e-07	Yes	2.1098	0.284867	0.947222	No	7.00458	8.8139e-06	0.000278395	Yes	6.78629	9.17826e-07
1747	chr8	37838766	37839395	+		Enriched			Enriched	0	NA	Intergenic	Intergenic	Intergenic	Lx8|LINE|L1	-134036	ENSRNOT00000007903				ENSRNOG00000050232	LOC680406				-1.0006	-1.18453	5.0782	5.38439	-0.934566	-0.768675	2.6565	-1.12233	4.56224	3.96793	7.25113	1.85496e-05	0.000129512	Yes	NA	1	1	No	2.61383	0.37522	1	No	6.21287	0.000276056
2882	chr1	233051645	233052270	+		Enriched		Enriched	Enriched	0	NA	Intergenic	Intergenic	Intergenic	Intergenic	88280	ENSRNOT00000083372				ENSRNOG00000013971	Psat1				-0.738068	-0.909689	4.24857	3.9983	2.29105	-0.517888	4.03246	4.23115	2.99022	3.09721	6.03043	0.00181907	0.00477522	Yes	1.69535	0.407006	0.947222	No	5.85939	0.00350145	0.0127611	Yes	4.7992	0.0158398
1610	chr7	102782351	102782976	+		Enriched			Enriched	0	NA	promoter-TSS (ENSRNOT00000092815)	promoter-TSS	promoter-TSS (ENSRNOT00000092815)	Intergenic	-213	ENSRNOT00000092815				ENSRNOG00000062170	AABR07058158.1				1.39519	-0.840318	3.40874	4.70532	2.30618	-0.458244	3.07057	3.24236	3.56852	3.50995	3.94284	0.0177772	0.0275307	Yes	0.613649	0.765342	0.947222	No	2.72217	0.159797	0.200758	No	3.25284	0.0380048
635	chr8	46857239	46857634	+		Enriched				0	NA	intron (ENSRNOT00000048347, intron 11 of 18)	intron	intron (ENSRNOT00000048347, intron 11 of 18)	intron (NM_012572, intron 12 of 20)	-50911	ENSRNOT00000087903				ENSRNOG00000052484	RF01383				-0.899641	-1.06115	3.25049	3.52196	-0.840495	-0.691916	2.54679	1.0658	1.99447	3.20715	5.53555	0.00731295	0.0137887	Yes	NA	1	1	No	3.52938	0.173223	1	No	4.72765	0.0198979
1555	chr12	19295869	19296494	+		Enriched			Enriched	0	NA	promoter-TSS (ENSRNOT00000001815)	promoter-TSS	Intergenic	B3|SINE|B2	-1293	ENSRNOT00000001815				ENSRNOG00000001341	Zfp113				0.644478	-0.909157	3.81165	3.83637	2.28172	-0.522947	3.1325	1.21465	4.35087	4.17162	4.41782	0.0166931	0.0261187	Yes	1.07171	0.60373	0.947222	No	2.79864	0.212339	0.255477	No	4.92943	0.00159581
1777	chr3	112967785	112968410	+		Enriched			Enriched	0	NA	intron (ENSRNOT00000015556, intron 12 of 12)	intron	intron (ENSRNOT00000015556, intron 12 of 12)	intron (NM_001108590, intron 12 of 12)	17207	ENSRNOT00000015472				ENSRNOG00000011379	Ccndbp1				-0.719246	-0.895199	5.08415	3.09939	3.37411	-0.49731	4.06356	3.50768	3.81499	3.34324	6.2757	0.00122644	0.00349831	Yes	2.8331	0.16752	0.947222	No	5.45489	0.0090788	0.0239883	No	5.4164	0.0034023
384	chr1	228712308	228712703	+		Enriched				0	NA	Intergenic	Intergenic	Intergenic	L1_Rat3|LINE|L1	-12395	ENSRNOT00000028622				ENSRNOG00000021084	AABR07006310.1				-0.712316	-0.765226	2.24163	2.11734	-0.692692	-0.590021	0.832835	-0.747634	1.47439	1.37818	4.83723	0.033349	0.0456709	Yes	NA	1	1	No	1.59125	0.590317	1	No	3.67965	0.110624
867	chr10	35753439	35753834	+		Enriched				0	NA	Intergenic	Intergenic	Intergenic	RNLTR10|LTR|ERV1	-14011	ENSRNOT00000004359				ENSRNOG00000003244	Ltc4s				-0.830347	-0.979289	3.0212	3.97733	-0.770055	1.52876	2.17209	1.13033	3.10404	2.65567	5.65305	0.00572562	0.0115226	Yes	1.27422	0.530805	0.947222	No	3.10798	0.24802	1	No	4.85275	0.0142149
3124	chr13	104523106	104523735	+		Enriched		Enriched	Enriched	0	NA	Intergenic	Intergenic	Intergenic	Intergenic	54483	ENSRNOT00000084790				ENSRNOG00000056789	AABR07022053.1				-0.812421	-0.989926	4.76212	4.92851	-0.746398	-0.580543	4.67497	3.39281	4.18443	3.71202	6.78964	0.000124239	0.000576789	Yes	NA	1	1	No	5.81833	0.00454132	0.0150431	Yes	5.82107	0.00100899
596	chr4	10061808	10062203	+		Enriched				0	NA	intron (ENSRNOT00000065039, intron 7 of 17)	intron	intron (ENSRNOT00000065039, intron 7 of 17)	intron (NM_001103355, intron 7 of 21)	41656	ENSRNOT00000065039				ENSRNOG00000043035	Fbxl13				-1.03803	-1.18433	3.60186	2.14877	-0.985507	-0.853556	0.908412	-1.13485	1.84561	0.608995	5.63779	0.0066244	0.0129119	Yes	NA	1	1	No	1.59125	0.590317	1	No	3.30212	0.175897
2732	chr2	20433699	20434330	+		Enriched		Enriched	Enriched	0	NA	intron (ENSRNOT00000021857, intron 1 of 16)	intron	intron (ENSRNOT00000021857, intron 1 of 16)	Intergenic	2771	ENSRNOT00000021857				ENSRNOG00000016213	Ssbp2				-0.682656	1.15067	5.27222	4.99029	-0.616625	-0.452386	4.55639	5.1219	4.06509	4.23665	4.96655	0.000472451	0.0016314	Yes	-0.850041	0.67582	0.947222	No	4.57422	0.00444696	0.0148406	Yes	3.93702	0.00653801
25	chr1	11906256	11907110	+	Enriched	Enriched	Enriched	Enriched	Enriched	0	NA	promoter-TSS (ENSRNOT00000089050)	promoter-TSS	promoter-TSS (ENSRNOT00000089050)	promoter-TSS (NR_046238)	-90	ENSRNOT00000089050				ENSRNOG00000051831	RF00002				5.59428	5.36069	4.94034	6.31139	6.29193	6.18011	7.03245	5.95015	6.60137	6.70714	0.293197	0.724173	0.740796	Yes	0.677653	0.602464	0.947222	Yes	1.08858	0.283632	0.328492	Yes	1.17121	0.0598176
3112	chr6	8009007	8009764	+		Enriched		Enriched	Enriched	0	NA	intron (ENSRNOT00000008200, intron 25 of 37)	intron	intron (ENSRNOT00000008200, intron 25 of 37)	intron (NM_001008519, intron 25 of 37)	47862	ENSRNOT00000061871				ENSRNOG00000005420	Abcg8				-0.702302	-0.884698	4.92172	4.63517	1.46744	-0.475313	4.62252	4.55191	4.36529	3.74142	6.68352	0.00018996	0.000809412	Yes	1.17354	0.563482	0.947222	No	6.26898	0.00122324	0.00623992	Yes	5.91701	0.000756614
2673	chr4	66585260	66585885	+		Enriched		Enriched	Enriched	0	NA	intron (ENSRNOT00000064891, intron 1 of 14)	intron	intron (ENSRNOT00000064891, intron 1 of 14)	intron (NM_001108622, intron 1 of 14)	39340	ENSRNOT00000064891				ENSRNOG00000007034	Hipk2				-0.656572	-0.842379	5.31597	5.12728	2.87462	-0.426178	4.42535	3.55892	4.56497	4.2923	7.13813	2.98095e-05	0.000188369	Yes	2.25036	0.276031	0.947222	No	5.65366	0.00608851	0.0183599	Yes	6.27689	0.000208966
2277	chr8	109109924	109110549	+		Enriched		Enriched	Enriched	0	NA	intron (ENSRNOT00000079618, intron 5 of 33)	intron	intron (ENSRNOT00000079618, intron 5 of 33)	intron (NM_001108179, intron 5 of 30)	152137	ENSRNOT00000066917				ENSRNOG00000015389	Stag1				0.80052	1.70342	6.21527	5.98215	2.9349	1.0941	5.79865	5.81639	5.07574	5.15933	4.96289	4.27667e-06	4.17526e-05	Yes	0.811468	0.664088	0.947222	No	4.58418	0.000357589	0.00280015	Yes	3.95622	0.000356159
2320	chr9	48982973	48983598	+		Enriched		Enriched	Enriched	0	NA	Intergenic	Intergenic	Intergenic	Intergenic	-40888	ENSRNOT00000075738				ENSRNOG00000047654	AABR07067491.1				-0.471812	-0.67096	6.33334	5.89037	2.67632	2.24581	5.46607	5.62074	5.03505	5.05022	7.9946	6.22105e-07	9.65793e-06	Yes	2.98615	0.139588	0.947222	No	7.16453	8.97982e-05	0.0011232	Yes	6.84581	2.33407e-05
1789	chr11	81001116	81001741	+		Enriched			Enriched	0	NA	Intergenic	Intergenic	Intergenic	Intergenic	-20006	ENSRNOT00000002496				ENSRNOG00000001823	St6gal1				-0.617359	2.01545	4.9287	5.29352	2.34738	-0.389145	3.78789	4.0301	4.16963	3.03202	4.07804	0.00233589	0.00580983	Yes	0.213245	0.91667	0.983425	No	2.73738	0.118219	0.156243	No	2.60139	0.0835095
1461	chr2	60928141	60928766	+		Enriched			Enriched	0	NA	intron (ENSRNOT00000025170, intron 2 of 5)	intron	intron (ENSRNOT00000025170, intron 2 of 5)	intron (NM_001134436, intron 2 of 5)	8196	ENSRNOT00000025170				ENSRNOG00000018570	C1qtnf3				1.36835	-0.914561	4.66912	5.1007	0.719878	-0.516523	3.51053	3.25723	3.66743	2.69004	4.69872	0.0012502	0.00355805	Yes	-0.36106	0.859377	0.958002	No	2.95439	0.117098	0.154957	No	2.91808	0.0801002
3210	chr8	48650004	48650645	+		Enriched		Enriched	Enriched	0	NA	intron (ENSRNOT00000083490, intron 1 of 13)	intron	intron (ENSRNOT00000083490, intron 1 of 13)	(TC)n|Simple_repeat|Simple_repeat	1740	ENSRNOT00000030745				ENSRNOG00000009719	C2cd2l				2.86626	3.29005	3.98354	4.28723	4.18256	3.56129	4.3297	4.5069	3.85495	4.03625	1.07995	0.370057	0.392214	Yes	0.733595	0.627376	0.947222	No	1.35257	0.263769	0.308454	Yes	0.883449	0.397455
712	chr6	45043842	45044237	+		Enriched				0	NA	Intergenic	Intergenic	Intergenic	Intergenic	20541	ENSRNOT00000089052				ENSRNOG00000053810	AABR07063741.1				-0.869698	0.899125	3.32438	3.10265	-0.815971	0.652519	1.78851	0.334312	1.08231	-1.06901	3.68116	0.0338832	0.0463188	Yes	-0.175643	0.931309	0.983425	No	1.19734	0.623124	1	No	0.175903	0.947859
1160	chr2	224898130	224898525	+		Enriched				0	NA	intron (ENSRNOT00000015354, intron 3 of 3)	intron	intron (ENSRNOT00000015354, intron 3 of 3)	intron (NM_001014176, intron 3 of 3)	-5239	ENSRNOT00000080130				ENSRNOG00000053525	RF00100				-0.849559	0.364137	3.68142	3.72649	-0.789477	-0.638545	2.50726	2.16749	2.78772	1.33369	4.6534	0.0107582	0.0184733	Yes	-0.442208	0.827484	0.947222	No	2.99545	0.168888	0.210404	No	2.94146	0.151704
3758	chr6	75622750	75623277	+				Enriched		0	NA	promoter-TSS (ENSRNOT00000080461)	promoter-TSS	promoter-TSS (ENSRNOT00000080461)	CpG	-54	ENSRNOT00000080461				ENSRNOG00000061201	RF00003				1.73864	-0.848183	0.651773	-0.432195	-0.723306	1.27247	3.45546	0.363351	1.05575	1.63951	-1.12443	0.703416	1	No	-0.366721	0.858299	0.958002	No	1.98676	0.350273	0.394278	Yes	0.437468	0.826944
2123	chr2	31759120	31759747	+		Enriched		Enriched	Enriched	0	NA	intron (ENSRNOT00000025687, intron 7 of 15)	intron	intron (ENSRNOT00000025687, intron 7 of 15)	intron (NM_013005, intron 6 of 14)	-5905	ENSRNOT00000075057				ENSRNOG00000018903	Pik3r1				-0.410126	-0.614193	7.09931	6.68172	1.55341	1.77552	6.77714	6.29806	5.6534	6.00589	8.7474	1.41325e-08	6.52853e-07	Yes	1.98649	0.336252	0.947222	No	8.13108	4.08351e-06	0.000185806	Yes	7.62601	8.97172e-07
1068	chr20	46319474	46319869	+		Enriched				0	NA	intron (ENSRNOT00000091453, intron 2 of 2)	intron	intron (ENSRNOT00000091453, intron 2 of 2)	L1MB2|LINE|L1	3058	ENSRNOT00000091453				ENSRNOG00000054936	AABR07045400.1				0.575688	-0.920949	2.5379	3.87161	1.76048	-0.591885	2.87695	1.11559	0.178204	2.44812	4.22345	0.0283347	0.0400941	Yes	0.799571	0.698415	0.947222	No	2.79864	0.212339	0.255477	No	2.23748	0.317677
1027	chr2	113202273	113202668	+		Enriched				0	NA	intron (ENSRNOT00000034096, intron 5 of 24)	intron	intron (ENSRNOT00000034096, intron 5 of 24)	intron (NM_001191704, intron 5 of 24)	-111105	ENSRNOT00000070087				ENSRNOG00000044820	RF00001				-1.08495	-1.26048	4.4434	4.35069	-1.02193	-0.863612	3.43642	-1.20112	1.80667	2.14162	6.5691	0.00028822	0.00112092	Yes	NA	1	1	No	3.58153	0.204086	0.246877	No	3.68995	0.109253
3303	chr8	75455008	75455633	+					Enriched	0	NA	Intergenic	Intergenic	Intergenic	(TC)n|Simple_repeat|Simple_repeat	-13581	ENSRNOT00000086034				ENSRNOG00000053734	RF00100				2.61219	-0.667137	0.882194	1.0842	1.35356	-0.418892	1.96644	2.30513	3.16601	2.5327	-1.06665	0.662984	0.682627	No	-1.00669	0.618272	0.947222	No	0.341742	0.869445	0.888482	No	1.26066	0.425029
145	chr5	151792739	151793134	+		Enriched				0	NA	Intergenic	Intergenic	Intergenic	MER92B|LTR|ERV1	-3878	ENSRNOT00000009394				ENSRNOG00000007097	Gpatch3				1.31133	1.81217	2.48805	-0.201935	1.37562	3.15376	1.97462	2.11199	-0.706163	2.09133	0.22528	0.920117	0.925246	Yes	1.03283	0.550241	0.947222	No	0.573042	0.737959	0.768431	No	-0.268868	0.894275
784	chr11	66943291	66943686	+		Enriched				0	NA	intron (ENSRNOT00000003189, intron 5 of 21)	intron	intron (ENSRNOT00000003189, intron 5 of 21)	intron (NM_031672, intron 5 of 21)	10874	ENSRNOT00000003189				ENSRNOG00000002305	Slc15a2				-0.876778	-1.03099	3.10331	3.51983	-0.817847	-0.669806	2.54804	3.07043	2.34166	1.29399	5.45058	0.00908949	0.0162564	Yes	NA	1	1	No	4.65835	0.0400359	0.069167	No	3.64177	0.118116
3261	chr20	7821296	7822024	+		Enriched		Enriched	Enriched	0	NA	promoter-TSS (ENSRNOT00000083109)	promoter-TSS	promoter-TSS (ENSRNOT00000083109)	intron (NM_013141, intron 1 of 7)	-95	ENSRNOT00000083109				ENSRNOG00000000503	Ppard				-0.681435	-0.86791	5.27852	3.60636	1.47371	-0.45028	5.43191	4.78749	4.61333	4.68472	6.48909	0.000551243	0.00184625	Yes	1.17354	0.563482	0.947222	No	6.81501	0.000285048	0.00240255	Yes	6.49871	9.07366e-05
1254	chr2	252455619	252456244	+		Enriched			Enriched	0	NA	intron (ENSRNOT00000021970, intron 1 of 7)	intron	intron (ENSRNOT00000021970, intron 1 of 7)	intron (NM_053768, intron 1 of 7)	3662	ENSRNOT00000021970				ENSRNOG00000016339	Uox				0.540926	0.332449	4.32472	4.53723	-0.842692	-0.682421	3.34927	-1.02409	3.32161	2.89366	4.41544	0.00245228	0.00601635	Yes	-0.906554	0.655738	0.947222	No	2.03539	0.379789	0.423085	No	2.98127	0.0576883
1484	chr5	77583411	77584190	+		Enriched			Enriched	0	NA	intron (ENSRNOT00000074349, intron 5 of 5)	intron	intron (ENSRNOT00000074349, intron 5 of 5)	L1M3|LINE|L1	-14659	ENSRNOT00000076006				ENSRNOG00000051081	AABR07048439.1				-0.947588	-1.12639	4.33734	4.91869	-0.883392	-0.722124	2.90904	1.60276	3.49402	2.4266	6.72995	0.000166239	0.000731374	Yes	NA	1	1	No	3.87349	0.120053	1	No	4.89414	0.0135593
2429	chr16	74461388	74462013	+		Enriched		Enriched	Enriched	0	NA	Intergenic	Intergenic	Intergenic	Intergenic	35031	ENSRNOT00000015790				ENSRNOG00000011839	Mrps31				-0.385008	-0.589358	6.47737	5.99557	3.32324	2.62883	7.07849	6.64694	5.28984	5.13483	8.09858	3.80711e-07	6.73894e-06	Yes	3.59237	0.0677076	0.947222	No	8.44552	1.35791e-06	0.00011626	Yes	7.0032	1.2382e-05
1973	chr13	83727209	83727736	+		Enriched		Enriched		0	NA	exon (ENSRNOT00000082677, exon 5 of 32)	exon	exon (ENSRNOT00000082677, exon 5 of 32)	exon (NM_021684, exon 7 of 34)	6172	ENSRNOT00000082677				ENSRNOG00000053410	Adcy10				-0.688694	-0.865287	4.28756	3.73459	2.60362	0.943872	4.60352	4.61044	3.43245	2.32632	5.87527	0.00296689	0.00695657	Yes	2.47764	0.228197	0.947222	No	6.34085	0.0010058	0.0054414	Yes	4.68188	0.0214993
3523	chr14	46657102	46657727	+					Enriched	0	NA	intron (ENSRNOT00000087247, intron 1 of 2)	intron	intron (ENSRNOT00000087247, intron 1 of 2)	B2_Rat4|SINE|B2	561	ENSRNOT00000087247				ENSRNOG00000054945	AABR07015081.2				-1.03011	-1.15219	-0.879201	-0.73273	-0.986274	-0.876161	2.08611	-1.1109	2.04869	2.37414	NA	1	1	No	NA	1	1	No	3.05871	0.292065	1	No	5.12549	0.00735586
1270	chr7	94569407	94570032	+		Enriched			Enriched	0	NA	Intergenic	Intergenic	Intergenic	Intergenic	-6718	ENSRNOT00000051139				ENSRNOG00000004089	Enpp2				-0.993274	-1.16722	3.52027	3.51146	0.544262	-0.773933	2.17231	-1.10839	4.54672	2.52489	5.51772	0.00762069	0.0142484	Yes	0.729313	0.71928	0.947222	No	2.34345	0.426839	1	No	5.92699	0.00112231
164	chr7	122672354	122672749	+		Enriched				0	NA	intron (ENSRNOT00000068666, intron 6 of 9)	intron	intron (ENSRNOT00000068666, intron 6 of 9)	intron (NM_001130582, intron 6 of 9)	18597	ENSRNOT00000054624				ENSRNOG00000048207	AABR07058534.1				-0.86324	-1.03309	4.31516	3.60489	-0.799809	-0.640466	3.34584	3.28106	3.22833	3.13189	5.99508	0.00212529	0.00538862	Yes	NA	1	1	No	5.00943	0.0215971	0.0442557	No	5.05756	0.00863453
3548	chr3	79373886	79374511	+					Enriched	0	NA	intron (ENSRNOT00000077943, intron 2 of 23)	intron	intron (ENSRNOT00000077943, intron 2 of 23)	intron (NM_017269, intron 1 of 23)	16758	ENSRNOT00000077943				ENSRNOG00000034025	Ptprj				-0.955085	-1.11633	3.01741	-0.562312	-0.897191	-0.751755	3.44484	1.77588	2.53125	3.12101	3.65446	0.20126	0.221555	No	NA	1	1	No	4.75546	0.0380656	0.0666523	No	5.00648	0.0100229
2138	chr7	14435253	14435899	+		Enriched		Enriched	Enriched	0	NA	intron (ENSRNOT00000074801, intron 1 of 2)	intron	intron (ENSRNOT00000074801, intron 1 of 2)	Intergenic	391	ENSRNOT00000074801				ENSRNOG00000042318	Pglyrp2				2.61245	-0.512847	7.06893	6.95166	4.46398	2.2873	5.65289	4.96431	5.75854	5.59056	5.44061	1.56742e-07	3.64257e-06	Yes	1.69757	0.331612	0.947222	No	3.56942	0.0268504	0.0519597	Yes	4.07292	0.000274237
263	chr20	28837323	28837718	+		Enriched				0	NA	Intergenic	Intergenic	Intergenic	Intergenic	22481	ENSRNOT00000075800				ENSRNOG00000048831	Sowahc				-0.763439	-0.890385	3.76818	2.99985	0.651104	0.81366	1.64928	1.11899	2.60368	1.89209	5.62699	0.00605055	0.0119684	Yes	1.22521	0.546588	0.947222	No	2.6907	0.334711	1	No	4.15796	0.0555632
1179	chr15	32866082	32866477	+		Enriched				0	NA	Intergenic	Intergenic	Intergenic	Intergenic	21816	ENSRNOT00000012233				ENSRNOG00000009090	Dad1				-0.907935	0.330723	4.1785	4.08714	-0.845254	-0.68779	2.46619	0.399407	3.43442	2.97404	5.00269	0.0041318	0.00895381	Yes	-0.442208	0.827484	0.947222	No	2.26516	0.353425	1	No	3.97954	0.0241059
2025	chr6	26784597	26785124	+		Enriched		Enriched		0	NA	exon (ENSRNOT00000010403, exon 9 of 9)	exon	exon (ENSRNOT00000010403, exon 9 of 9)	intron (NM_001170708, intron 1 of 8)	772	ENSRNOT00000009565				ENSRNOG00000007141	Preb				-0.831534	-0.995675	4.23534	2.34314	0.663338	-0.609289	4.16043	3.28491	3.03148	3.02298	5.45126	0.0108239	0.0185608	Yes	0.729313	0.71928	0.947222	No	5.55613	0.00760214	0.0212439	Yes	4.86696	0.0135871
1511	chr3	36894802	36895509	+		Enriched			Enriched	0	NA	Intergenic	Intergenic	Intergenic	Intergenic	-234397	ENSRNOT00000006111				ENSRNOG00000004624	Rnd3				1.41794	1.18295	5.42948	4.64569	0.784164	-0.386465	4.19671	3.94842	4.22488	3.27942	4.00584	0.00108079	0.00320346	Yes	-0.93272	0.650354	0.947222	No	2.89993	0.0442803	0.0747648	No	2.6798	0.0415061
616	chr1	82328152	82328547	+		Enriched				0	NA	exon (ENSRNOT00000090629, exon 8 of 8)	exon	exon (ENSRNOT00000090629, exon 8 of 8)	3' UTR (NM_031755, exon 8 of 8)	15996	ENSRNOT00000027933				ENSRNOG00000020578	Ceacam1				1.21911	-1.04565	3.64421	3.91984	-0.828081	0.759629	2.12643	-0.997765	1.80089	2.29986	3.84382	0.0201906	0.0305073	Yes	-0.28204	0.890243	0.975183	No	0.812782	0.767687	1	No	1.83983	0.344337
3181	chr10	73905079	73905823	+		Enriched		Enriched	Enriched	0	NA	intron (ENSRNOT00000005658, intron 10 of 11)	intron	intron (ENSRNOT00000005658, intron 10 of 11)	intron (NM_138839, intron 10 of 11)	-3150	ENSRNOT00000053603				ENSRNOG00000035480	Mir21				1.91685	-0.748183	4.88945	4.46829	1.5229	1.01333	4.21361	4.92145	4.18827	4.50474	3.82657	0.0101799	0.0176563	Yes	0.120058	0.952775	0.985739	No	3.61468	0.030163	0.0562368	Yes	3.49274	0.0101427
1157	chr20	14080188	14080583	+		Enriched				0	NA	TTS (ENSRNOT00000075517)	TTS	TTS (ENSRNOT00000075517)	Intergenic	803	ENSRNOT00000093533				ENSRNOG00000050410	Snrpd3				-0.818043	0.393094	4.03424	4.1192	-0.755298	0.85335	3.13142	2.85694	3.30394	0.93141	4.9033	0.00549968	0.0112168	Yes	0.172585	0.932252	0.983425	No	3.61361	0.0744693	0.10841	No	3.18281	0.116549
3917	chr16	60427339	60427964	+				Enriched	Enriched	0	NA	promoter-TSS (ENSRNOT00000051720)	promoter-TSS	promoter-TSS (ENSRNOT00000051720)	promoter-TSS (NM_138912)	-177	ENSRNOT00000051720				ENSRNOG00000011474	Ppp1r3b				2.24665	2.723	3.98506	-0.199772	1.97563	-0.406161	4.77772	4.05924	3.34415	3.71115	0.577406	0.758329	0.774063	No	-1.12021	0.551491	0.947222	No	2.03119	0.107762	0.144174	Yes	1.08209	0.35268
975	chr3	5190880	5191275	+		Enriched				0	NA	Intergenic	Intergenic	Intergenic	Intergenic	23392	ENSRNOT00000046109				ENSRNOG00000030708	Lcn4				-0.946749	-1.11932	4.20333	4.13792	-0.884787	-0.729134	2.3074	2.41334	2.25462	1.93501	6.33061	0.000675968	0.00217181	Yes	NA	1	1	No	3.93371	0.10887	1	No	3.8145	0.0924408
3224	chr16	19276009	19276634	+		Enriched		Enriched	Enriched	0	NA	Intergenic	Intergenic	Intergenic	Intergenic	27503	ENSRNOT00000019350				ENSRNOG00000014454	Ap1m1				0.644629	-0.909907	3.59655	2.80807	-0.669945	0.919365	4.97433	4.20695	4.06961	4.5287	3.70358	0.0704343	0.0862052	Yes	0.109	0.95721	0.985739	No	5.1209	0.00333439	0.0123732	Yes	4.91326	0.00172365
1693	chr15	57854213	57854838	+		Enriched			Enriched	0	NA	Intergenic	Intergenic	Intergenic	Intergenic	-5881	ENSRNOT00000089311				ENSRNOG00000054138	AABR07018438.1				-0.785199	1.52615	3.19168	3.29628	-0.729337	1.54683	3.02777	-0.878606	3.4197	2.17117	2.774	0.127382	0.146131	Yes	-0.00080403	0.999689	0.999792	No	1.36814	0.595269	0.632701	No	2.42736	0.146292
839	chr2	252224774	252225169	+		Enriched				0	NA	Intergenic	Intergenic	Intergenic	Intergenic	21466	ENSRNOT00000080827				ENSRNOG00000052662	RF00026				1.34788	-0.791974	2.64877	3.76732	2.19465	-0.473628	3.18383	1.97569	2.2979	1.99832	3.17088	0.0899201	0.106944	Yes	0.613649	0.765342	0.947222	No	2.38967	0.244743	0.289781	No	1.82338	0.349269
3738	chrX	11592468	11592995	+				Enriched		0	NA	Intergenic	Intergenic	Intergenic	CpG	-56258	ENSRNOT00000041003				ENSRNOG00000034240	Bcor				2.96227	2.53568	2.55363	2.47907	2.35252	1.05614	4.17192	3.94285	2.25838	2.55096	-0.270884	0.864123	0.87288	No	-0.846507	0.625934	0.947222	No	1.39516	0.267554	0.31218	Yes	-0.384694	0.770674
2452	chr10	64944499	64945124	+		Enriched		Enriched	Enriched	0	NA	Intergenic	Intergenic	Intergenic	Intergenic	-7308	ENSRNOT00000012154				ENSRNOG00000008798	Pipox				-0.419453	-0.620753	6.10144	5.89841	2.68641	3.55311	5.63621	5.41368	5.52844	5.59747	7.8603	1.11425e-06	1.50741e-05	Yes	3.78067	0.0522325	0.947222	No	7.14105	9.74386e-05	0.00118557	Yes	7.36753	2.64556e-06
3610	chr1	21498022	21498549	+				Enriched		0	NA	Intergenic	Intergenic	Intergenic	Intergenic	-27136	ENSRNOT00000017911				ENSRNOG00000013304	Arg1				0.672263	1.59355	-0.494025	3.38245	1.43238	2.08342	3.70593	3.5423	2.99485	0.330167	1.41148	0.52461	0.547143	No	0.527311	0.780931	0.947222	No	2.70204	0.0747797	0.108812	Yes	1.16963	0.517098
2009	chr12	46320619	46321173	+		Enriched		Enriched		0	NA	intron (ENSRNOT00000001508, intron 5 of 7)	intron	intron (ENSRNOT00000001508, intron 5 of 7)	intron (NM_031976, intron 4 of 6)	4660	ENSRNOT00000001508				ENSRNOG00000001142	Prkab1				1.80878	-0.965299	4.26406	3.93052	-0.739408	-0.579511	4.18805	2.52222	2.52821	2.63228	3.38481	0.0346361	0.0471269	Yes	-1.23775	0.543445	0.947222	No	2.70594	0.151681	0.192119	Yes	1.72377	0.333474
3913	chr2	23246090	23247023	+				Enriched	Enriched	0	NA	intron (ENSRNOT00000015336, intron 2 of 7)	intron	intron (ENSRNOT00000015336, intron 2 of 7)	intron (NM_030850, intron 2 of 7)	9602	ENSRNOT00000015336				ENSRNOG00000011200	Bhmt				-1.39304	-1.56746	-1.17744	-0.968182	-1.33042	-1.1731	5.25407	-1.50847	2.70563	2.81002	NA	1	1	No	NA	1	1	No	5.66187	0.0257158	0.0503527	Yes	4.7992	0.0158398
2120	chr8	81494736	81495499	+		Enriched		Enriched	Enriched	0	NA	intron (ENSRNOT00000083205, intron 1 of 1)	intron	intron (ENSRNOT00000083205, intron 1 of 1)	Intergenic	-25577	ENSRNOT00000088843				ENSRNOG00000057135	AABR07070714.2				2.3319	1.72563	7.36108	7.26923	3.49989	3.18456	4.60389	4.27365	6.38188	6.06517	5.37198	1.23461e-10	2.46142e-08	Yes	1.13488	0.489095	0.947222	No	2.43074	0.0657664	0.0989056	Yes	4.26969	1.29194e-06
3595	chr3	164623398	164624023	+					Enriched	0	NA	promoter-TSS (ENSRNOT00000078209)	promoter-TSS	Intergenic	Intergenic	-2231	ENSRNOT00000078209				ENSRNOG00000060501	AABR07054619.1				-0.750927	-0.90076	2.39883	3.17273	1.86197	-0.545614	3.60434	2.65894	2.97975	3.44389	4.58754	0.0518521	0.0664015	No	1.45344	0.475134	0.947222	No	4.94023	0.0257588	0.0503739	No	5.18285	0.00638709
1143	chr20	6140856	6141251	+		Enriched				0	NA	intron (ENSRNOT00000033064, intron 8 of 9)	intron	intron (ENSRNOT00000033064, intron 8 of 9)	RSINE1|SINE|B4	6848	ENSRNOT00000092583				ENSRNOG00000062063	AABR07044441.1				0.581506	-0.786746	3.30479	-0.35012	1.26355	-0.526474	2.71972	1.78002	2.22763	1.80378	3.12074	0.20593	0.226105	Yes	0.469627	0.817912	0.947222	No	3.05998	0.152848	0.193426	No	2.76129	0.173013
931	chr12	12208999	12209394	+		Enriched				0	NA	Intergenic	Intergenic	Intergenic	Intergenic	-4667	ENSRNOT00000080599				ENSRNOG00000060796	RF00015				-0.858481	-1.03508	4.56086	4.70889	-0.793413	-0.629955	3.84879	3.93605	2.84283	3.19456	6.62677	0.000232519	0.000949071	Yes	NA	1	1	No	5.59783	0.00644331	0.019116	No	4.8031	0.0157851
2657	chr14	13192093	13192718	+		Enriched		Enriched	Enriched	0	NA	promoter-TSS (ENSRNOT00000000092)	promoter-TSS	promoter-TSS (ENSRNOT00000000092)	Intergenic	58	ENSRNOT00000000092				ENSRNOG00000000081	Antxr2				-0.417101	2.34014	5.40253	5.67071	3.31981	1.07876	6.745	5.62666	4.7165	4.87163	4.10595	0.00112005	0.00328641	Yes	0.866176	0.646698	0.947222	No	4.71608	0.00163205	0.00754946	Yes	3.35021	0.00670403
3456	chr11	76455093	76455718	+					Enriched	0	NA	Intergenic	Intergenic	Intergenic	Intergenic	-179070	ENSRNOT00000082937				ENSRNOG00000056641	AABR07034550.1				-0.71339	2.59243	-0.520315	-0.315824	2.90171	1.60829	3.40896	3.23323	3.08896	3.37024	-2.29674	0.456363	1	No	0.562055	0.761593	0.947222	No	1.63237	0.378066	0.421466	No	1.59071	0.295898
89	chr13	33504981	33505130	+	Enriched		Enriched			0	NA	Intergenic	Intergenic	Intergenic	ISAT_RN|Satellite|Satellite	-643748	ENSRNOT00000071507				ENSRNOG00000053423	AABR07020651.1				3.88087	4.52404	-0.751861	-0.535893	-0.909736	-0.747378	-1.65776	4.1057	3.79156	4.02262	-5.64647	0.00281222	0.00667045	Yes	-4.872	0.00735412	0.947222	Yes	-1.02937	0.588966	0.627281	Yes	-0.352986	0.688046
521	chr1	226009932	226010327	+		Enriched				0	NA	Intergenic	Intergenic	Intergenic	L1MC5|LINE|L1	-20809	ENSRNOT00000030919				ENSRNOG00000022619	Fth1				-0.977489	0.204619	3.0059	3.61828	1.11093	-0.784083	1.45737	-1.07899	1.60226	-1.23601	4.615	0.0122248	0.0203372	Yes	0.558972	0.783789	0.947222	No	1.14087	0.694478	1	No	1.40117	0.598334
1841	chr14	3590649	3591274	+		Enriched			Enriched	0	NA	intron (ENSRNOT00000002867, intron 3 of 16)	intron	intron (ENSRNOT00000002867, intron 3 of 16)	intron (NM_017256, intron 3 of 16)	84622	ENSRNOT00000002867				ENSRNOG00000002093	Tgfbr3				-0.797624	-0.947215	3.53412	3.16091	-0.737594	0.851611	3.21489	2.8129	2.46214	3.43432	5.298	0.0130411	0.0214316	Yes	0.729313	0.71928	0.947222	No	4.73608	0.0352225	0.0631179	No	4.94118	0.0120969
1883	chr14	75016436	75017061	+		Enriched			Enriched	0	NA	Intergenic	Intergenic	Intergenic	RMER20B|LTR|ERVK	-212726	ENSRNOT00000083772				ENSRNOG00000052324	RF00019				-0.764919	-0.934418	4.2309	4.10898	-0.704728	1.63958	3.05318	3.22437	4.01395	3.80965	6.1014	0.00144719	0.0039753	Yes	1.27422	0.530805	0.947222	No	4.72117	0.0358036	0.0635042	No	5.82984	0.000957698
2249	chr19	47103871	47104496	+		Enriched		Enriched	Enriched	0	NA	Intergenic	Intergenic	Intergenic	Lx8b|LINE|L1	342613	ENSRNOT00000058779				ENSRNOG00000012030	AABR07043897.1				-0.285043	-0.493109	6.55317	6.04414	4.38552	4.01229	6.93674	6.69778	5.94846	6.26061	8.15397	2.94038e-07	5.70463e-06	Yes	4.86285	0.00826917	0.947222	No	8.3871	1.56295e-06	0.000125654	Yes	7.89	2.73047e-07
39	chrX	36446742	36446891	+	Enriched					0	NA	Intergenic	Intergenic	Intergenic	intron (NM_001190994, intron 19 of 32)	-166355	ENSRNOT00000004806				ENSRNOG00000003588	AABR07037960.1				4.0444	3.28478	-0.947705	-0.744467	-1.09628	-0.943487	-1.80881	-1.2692	2.69827	3.56605	-5.35975	0.00631159	0.0123685	Yes	-4.61693	0.012091	0.947222	Yes	-6.17717	0.00249133	0.0100392	Yes	-0.568702	0.566461
1857	chr3	127498619	127499244	+		Enriched			Enriched	0	NA	intron (ENSRNOT00000006330, intron 1 of 7)	intron	intron (ENSRNOT00000006330, intron 1 of 7)	L2a|LINE|L2	1778	ENSRNOT00000006330				ENSRNOG00000004601	Hao1				1.72333	-1.14347	4.83162	3.55423	-0.904598	-0.746066	2.33661	-1.08403	3.43629	2.18845	3.72052	0.0166563	0.0260827	Yes	-1.23775	0.543445	0.947222	No	0.520258	0.846634	1	No	2.2015	0.191977
3646	chr13	89441237	89441764	+				Enriched		0	NA	Intergenic	Intergenic	Intergenic	CpG	-7685	ENSRNOT00000091541				ENSRNOG00000046452	Fcgr2b				-1.55149	-1.6991	-1.36903	-1.19193	-1.49849	-1.36535	4.34824	-1.64918	-1.87514	0.720017	NA	1	1	No	NA	1	1	No	5.15863	0.0462588	0.0769422	Yes	1.64107	0.571166
2391	chr11	71291688	71292315	+		Enriched		Enriched	Enriched	0	NA	Intergenic	Intergenic	Intergenic	Intergenic	-7062	ENSRNOT00000002421				ENSRNOG00000001777	AABR07034428.1				-0.543227	-0.739953	6.08687	6.18424	3.11676	-0.298733	5.82445	5.52639	4.4381	4.89815	8.01162	5.27153e-07	8.49725e-06	Yes	2.47028	0.231401	0.947222	No	7.30777	5.83678e-05	0.000877481	Yes	6.48039	0.000101455
914	chr4	62381037	62381432	+		Enriched				0	NA	intron (ENSRNOT00000029845, intron 1 of 1)	intron	intron (ENSRNOT00000029845, intron 1 of 1)	intron (NM_001009709, intron 1 of 1)	320	ENSRNOT00000029845				ENSRNOG00000026965	Tmem140				-0.838975	1.09145	4.6836	4.0508	-0.775241	-0.615135	3.64694	2.71066	2.67073	2.02124	4.39434	0.00472109	0.00988038	Yes	-0.850041	0.67582	0.947222	No	3.06006	0.108086	0.144437	No	2.18578	0.249494
3053	chr5	167027523	167028148	+		Enriched		Enriched	Enriched	0	NA	intron (ENSRNOT00000023543, intron 1 of 4)	intron	intron (ENSRNOT00000023543, intron 1 of 4)	MIR1_Amn|SINE|MIR	2606	ENSRNOT00000023543				ENSRNOG00000017523	H6pd				-0.801222	-0.980449	5.17868	4.4187	-0.735113	-0.56858	4.82047	4.29449	3.13556	4.50803	6.76527	0.000152114	0.000679491	Yes	NA	1	1	No	6.27334	0.0012628	0.00636898	Yes	5.79649	0.00130427
1835	chr10	14639066	14639918	+		Enriched			Enriched	0	NA	Intergenic	Intergenic	Intergenic	RLTR41_Rn|LTR|ERV1	-9341	ENSRNOT00000024406				ENSRNOG00000017907	Ube2i				-0.754183	-0.924913	4.69499	4.34443	2.5703	-0.532721	3.35679	3.3589	3.39546	2.67169	6.50658	0.000370025	0.00137869	Yes	1.99528	0.333086	0.947222	No	4.97056	0.0231844	0.0463836	No	4.84292	0.014759
696	chr4	61872981	61873376	+		Enriched				0	NA	Intergenic	Intergenic	Intergenic	ORR1C1-int|LTR|ERVL-MaLR	22830	ENSRNOT00000013423				ENSRNOG00000009875	Akr1b7				0.585111	0.425224	2.59023	3.30421	-0.623256	-0.515003	2.40358	0.479036	1.71013	1.56169	3.28393	0.0578654	0.0727978	Yes	-0.906554	0.655738	0.947222	No	1.70797	0.418379	1	No	1.54953	0.420385
955	chr1	226946461	226946856	+		Enriched				0	NA	promoter-TSS (ENSRNOT00000028373)	promoter-TSS	promoter-TSS (ENSRNOT00000028373)	promoter-TSS (NM_139333)	-447	ENSRNOT00000028373				ENSRNOG00000020897	Prpf19				-0.905582	-1.01637	2.69081	2.36579	-0.859654	-0.744279	1.46735	-0.990239	0.472717	0.540426	5.298	0.0130411	0.0214316	Yes	NA	1	1	No	2.23322	0.449019	1	No	2.07982	0.453879
1391	chr2	210870394	210871019	+		Enriched			Enriched	0	NA	intron (ENSRNOT00000088657, intron 1 of 17)	intron	intron (ENSRNOT00000088657, intron 1 of 17)	intron (NM_001101681, intron 1 of 17)	2318	ENSRNOT00000026051				ENSRNOG00000019240	Ampd2				-0.862341	0.362661	3.9205	3.56977	-0.799642	-0.642136	3.8617	1.61506	3.72466	1.98982	4.55984	0.0137262	0.0222676	Yes	-0.442208	0.827484	0.947222	No	3.75294	0.0721108	0.105914	No	3.82244	0.0382069
2175	chr3	46365502	46366127	+		Enriched		Enriched	Enriched	0	NA	intron (ENSRNOT00000010683, intron 35 of 35)	intron	intron (ENSRNOT00000010683, intron 35 of 35)	B1_Rn|SINE|Alu	-3829	ENSRNOT00000072571				ENSRNOG00000048524	Mir6216				1.96745	-0.537985	6.3518	6.33952	3.77066	3.5665	5.64494	5.72024	5.1737	5.03055	5.48695	2.25934e-06	2.57782e-05	Yes	2.20262	0.206709	0.947222	No	4.62779	0.00230808	0.00953419	Yes	4.20584	0.000631958
530	chr13	98559459	98559854	+		Enriched				0	NA	promoter-TSS (ENSRNOT00000085177)	promoter-TSS	promoter-TSS (ENSRNOT00000085177)	Intergenic	23	ENSRNOT00000085177				ENSRNOG00000053197	AC128915.1				-0.751957	-0.902977	4.15584	1.11229	1.40426	2.6848	3.40964	2.97951	2.62703	1.40467	5.15829	0.0241423	0.0353365	Yes	2.85215	0.160572	0.947222	No	4.94171	0.0247263	0.0487511	No	3.77504	0.0998949
2880	chr20	22729415	22730040	+		Enriched		Enriched	Enriched	0	NA	intron (ENSRNOT00000000794, intron 1 of 3)	intron	intron (ENSRNOT00000000794, intron 1 of 3)	intron (NM_022186, intron 1 of 3)	1519	ENSRNOT00000000794				ENSRNOG00000000641	Nrbf2				-0.774751	0.405907	4.07482	4.74056	-0.712666	-0.54862	4.2779	3.70226	3.86837	3.52269	5.1418	0.00284359	0.00673642	Yes	-0.442208	0.827484	0.947222	No	4.58686	0.0126669	0.0298845	Yes	4.34681	0.00996837
844	chr6	123233120	123233515	+		Enriched				0	NA	intron (ENSRNOT00000083665, intron 4 of 6)	intron	intron (ENSRNOT00000083665, intron 4 of 6)	intron (NM_001108047, intron 5 of 6)	53496	ENSRNOT00000084880				ENSRNOG00000059223	AABR07065352.1				-0.714173	-0.753867	2.30924	1.08127	0.279498	-0.603897	1.40039	-0.740749	-0.797525	1.22467	4.56943	0.0559822	0.0707576	Yes	0.729313	0.71928	0.947222	No	2.34345	0.426839	1	No	2.21216	0.437921
1895	chr4	65028867	65029492	+		Enriched			Enriched	0	NA	Intergenic	Intergenic	Intergenic	MYSERV6-int|LTR|ERVK	45505	ENSRNOT00000086493				ENSRNOG00000059379	AABR07060261.1				-0.812533	-0.953201	0.81218	2.23355	-0.752909	1.52338	3.54918	3.23804	3.08096	2.88283	3.06927	0.284244	1	Yes	1.27422	0.530805	0.947222	No	5.31153	0.0120696	0.0288336	No	4.99284	0.0101378
1242	chr5	98480862	98481487	+		Enriched			Enriched	0	NA	intron (ENSRNOT00000041374, intron 1 of 1)	intron	intron (ENSRNOT00000041374, intron 1 of 1)	intron (NM_001025022, intron 1 of 1)	12127	ENSRNOT00000041374				ENSRNOG00000033740	Lurap1l				1.3934	-0.850342	2.15902	-0.251023	1.95406	4.65775	4.00548	3.7949	3.8662	3.69184	0.681023	0.813804	1	Yes	2.91255	0.0955921	0.947222	No	3.51408	0.0469107	0.0776136	No	3.50483	0.0204687
1435	chr14	107246345	107246970	+		Enriched			Enriched	0	NA	Intergenic	Intergenic	Intergenic	Intergenic	-16573	ENSRNOT00000077722				ENSRNOG00000056139	AABR07016621.1				0.659787	-0.868262	3.83893	2.36321	2.24649	-0.507688	3.66295	2.28783	3.74687	2.62017	3.86748	0.056256	0.0710089	Yes	1.07171	0.60373	0.947222	No	3.62098	0.0743293	0.108257	No	3.92086	0.0262438
3794	chr5	154489165	154489692	+				Enriched		0	NA	promoter-TSS (ENSRNOT00000035788)	promoter-TSS	promoter-TSS (ENSRNOT00000035788)	promoter-TSS (NM_013058)	-162	ENSRNOT00000035788				ENSRNOG00000026124	Id3				-0.605546	3.24785	0.946385	1.87822	2.48893	2.08678	3.71789	0.585909	2.97795	2.24115	-1.02297	0.64833	0.668083	No	-0.0951256	0.958235	0.985739	No	0.536935	0.800842	0.827298	Yes	0.264999	0.871743
1750	chr11	30145077	30145702	+		Enriched			Enriched	0	NA	Intergenic	Intergenic	Intergenic	Intergenic	-94286	ENSRNOT00000046486				ENSRNOG00000021569	Tiam1				-0.942673	-1.12248	4.58287	3.93885	0.596446	-0.715796	4.48477	-1.06174	3.25364	3.6217	6.2895	0.00082271	0.00254402	Yes	0.729313	0.71928	0.947222	No	4.60682	0.083206	0.118212	No	5.33982	0.00417142
3953	chr16	60385277	60386083	+				Enriched	Enriched	0	NA	Intergenic	Intergenic	Intergenic	Intergenic	-7737	ENSRNOT00000085711				ENSRNOG00000054950	AABR07026037.1				-0.950175	-1.12721	3.45136	1.7948	1.82361	-0.726935	4.73751	-1.06734	3.86331	3.4042	4.56943	0.0559822	0.0707576	No	1.45344	0.475134	0.947222	No	4.94724	0.0583833	0.0916029	Yes	5.633	0.00180967
2799	chr5	116453375	116454000	+		Enriched		Enriched	Enriched	0	NA	intron (ENSRNOT00000004017, intron 1 of 9)	intron	intron (ENSRNOT00000004017, intron 1 of 9)	intron (NM_012988, intron 1 of 9)	31787	ENSRNOT00000004017				ENSRNOG00000006966	Nfia				-0.456877	0.547678	5.11666	4.71284	3.47144	2.61852	4.95643	5.0942	5.16652	4.9606	5.50867	0.000822626	0.00254402	Yes	2.82627	0.130285	0.947222	No	5.49049	0.00125968	0.00636898	Yes	5.63233	0.000152764
2590	chr7	94504025	94504765	+		Enriched		Enriched	Enriched	0	NA	intron (ENSRNOT00000051139, intron 22 of 33)	intron	intron (ENSRNOT00000051139, intron 22 of 33)	intron (NM_057104, intron 16 of 22)	58606	ENSRNOT00000005561				ENSRNOG00000004089	Enpp2				1.94007	0.540303	5.78981	5.4403	3.47337	-0.213416	5.08182	5.42654	4.17345	5.13953	4.43557	0.000127671	0.000591221	Yes	0.933458	0.623756	0.947222	No	3.97659	0.00333567	0.0123732	Yes	3.51082	0.00336191
3451	chr6	137954973	137955598	+					Enriched	0	NA	intron (ENSRNOT00000006804, intron 1 of 6)	intron	intron (ENSRNOT00000006804, intron 1 of 6)	intron (NM_022501, intron 1 of 6)	1740	ENSRNOT00000006804				ENSRNOG00000005041	Crip2				1.88161	-0.747687	3.78463	3.28883	2.80605	0.992894	3.85368	2.76207	2.97406	2.09347	2.74053	0.126169	0.144871	No	0.921966	0.635052	0.947222	No	2.50424	0.186205	0.22807	No	1.69867	0.346744
3075	chr11	78933212	78933837	+		Enriched		Enriched	Enriched	0	NA	Intergenic	Intergenic	Intergenic	Intergenic	47317	ENSRNOT00000073785				ENSRNOG00000059468	AABR07034573.3				-0.816259	-0.98975	4.71807	4.73003	0.677147	-0.587041	4.43195	2.7613	2.98674	3.4193	6.70239	0.000173756	0.000751358	Yes	0.729313	0.71928	0.947222	No	5.45465	0.0107257	0.0267029	Yes	5.00528	0.00991298
2895	chr7	126657692	126658317	+		Enriched		Enriched	Enriched	0	NA	intron (ENSRNOT00000078928, intron 1 of 6)	intron	intron (ENSRNOT00000078928, intron 1 of 6)	intron (NM_013196, intron 2 of 7)	16052	ENSRNOT00000078928				ENSRNOG00000021463	Ppara				-0.756365	1.13118	3.72396	4.89758	-0.694351	-0.531809	4.41483	3.80033	3.41845	3.69633	4.29458	0.00728767	0.0137887	Yes	-0.850041	0.67582	0.947222	No	3.91013	0.0227255	0.0459061	Yes	3.38478	0.0309457
1576	chr2	180921982	180922607	+		Enriched			Enriched	0	NA	intron (ENSRNOT00000089493, intron 1 of 1)	intron	intron (ENSRNOT00000089493, intron 1 of 1)	Intergenic	1044	ENSRNOT00000089493				ENSRNOG00000052251	AABR07011997.1				-0.711997	-0.886672	3.42627	4.65938	3.96156	-0.492065	4.01318	3.60851	3.73812	2.69281	6.03088	0.00206996	0.00526949	Yes	2.14377	0.29526	0.947222	No	5.48096	0.00848129	0.022942	No	5.07979	0.00875387
785	chr10	37580541	37580936	+		Enriched				0	NA	promoter-TSS (ENSRNOT00000007630)	promoter-TSS	Intergenic	Intergenic	-1968	ENSRNOT00000007630				ENSRNOG00000005821	AC130253.1				-0.895453	-1.04967	3.92612	-0.499545	1.25612	-0.6905	2.97545	1.82374	1.96994	2.675	4.80642	0.0598507	0.0749966	Yes	1.17354	0.563482	0.947222	No	4.27586	0.0730801	0.106636	No	4.29864	0.043664
3352	chr8	111764825	111765450	+					Enriched	0	NA	intron (ENSRNOT00000052317, intron 5 of 6)	intron	intron (ENSRNOT00000052317, intron 5 of 6)	Intergenic	-3266	ENSRNOT00000056483				ENSRNOG00000009434	RGD1310507				-0.943905	-1.1027	2.81624	2.6688	-0.88689	-0.743664	2.75659	-1.049	2.49767	3.15908	4.83723	0.033349	0.0456709	No	NA	1	1	No	3.05871	0.292065	1	No	5.06788	0.00869853
2070	chr5	150683678	150684314	+		Enriched		Enriched	Enriched	0	NA	TTS (ENSRNOT00000067455)	TTS	TTS (ENSRNOT00000067455)	TTS (NM_001109358)	20121	ENSRNOT00000067455				ENSRNOG00000042785	Sesn2				-0.619058	-0.800448	4.96535	4.20022	1.98301	2.56189	4.21769	4.16639	3.54761	3.57002	6.52025	0.000378731	0.00138528	Yes	2.82972	0.164001	0.947222	No	5.84718	0.00359555	0.0129681	Yes	5.33436	0.00418742
347	chr6	132761380	132761775	+		Enriched				0	NA	promoter-TSS (ENSRNOT00000004070)	promoter-TSS	promoter-TSS (ENSRNOT00000004070)	promoter-TSS (NM_001001509)	-703	ENSRNOT00000004070				ENSRNOG00000003020	Slc25a47				-0.804592	-0.95509	3.54021	3.53346	0.67116	-0.588528	3.01448	3.43193	2.4652	2.71259	5.51772	0.00762069	0.0142484	Yes	0.729313	0.71928	0.947222	No	4.99017	0.0225435	0.0457157	No	4.39122	0.0364023
1809	chr14	20264111	20264812	+		Enriched			Enriched	0	NA	promoter-TSS (ENSRNOT00000004174)	promoter-TSS	Intergenic	Intergenic	-2430	ENSRNOT00000004174				ENSRNOG00000003119	Gc				-0.820961	-0.996633	4.36285	4.8267	-0.755369	-0.590594	3.87981	4.32082	3.50158	3.91492	6.55348	0.000314737	0.00121038	Yes	NA	1	1	No	5.80784	0.00402666	0.0138978	No	5.57032	0.00216766
2641	chr4	162988799	162989459	+		Enriched		Enriched	Enriched	0	NA	Intergenic	Intergenic	Intergenic	Intergenic	-10405	ENSRNOT00000079638				ENSRNOG00000057273	AABR07062157.1				0.78549	2.34094	6.25825	5.80563	3.13733	-0.172477	5.20222	4.75008	5.45259	5.33339	4.37953	3.02031e-05	0.000190314	Yes	0.375648	0.84404	0.958002	No	3.25179	0.0171259	0.0371378	Yes	3.70852	0.000306506
1393	chr3	136026763	136027388	+		Enriched			Enriched	0	NA	Intergenic	Intergenic	Intergenic	Intergenic	-346958	ENSRNOT00000087994				ENSRNOG00000058266	AABR07054025.2				1.4372	-0.736121	5.35883	6.0758	3.294	1.01792	3.3878	4.22673	5.23722	3.70477	5.4753	3.67482e-05	0.000219909	Yes	1.565	0.416577	0.947222	No	3.35518	0.0644166	0.0979722	No	4.30948	0.00234417
2917	chr1	218447824	218448468	+		Enriched		Enriched	Enriched	0	NA	intron (ENSRNOT00000054857, intron 1 of 23)	intron	intron (ENSRNOT00000054857, intron 1 of 23)	(TC)n|Simple_repeat|Simple_repeat	667	ENSRNOT00000017914				ENSRNOG00000013387	Tpcn2				4.01687	3.54786	4.96319	3.6976	5.0209	2.95525	4.77101	4.64832	4.83359	4.52164	0.683065	0.541667	0.564621	Yes	0.47611	0.747218	0.947222	No	0.916223	0.417064	0.459697	Yes	0.905289	0.304162
3663	chr5	127676606	127677133	+				Enriched		0	NA	intron (ENSRNOT00000015420, intron 11 of 15)	intron	intron (ENSRNOT00000015420, intron 11 of 15)	intron (NM_138508, intron 11 of 15)	-15841	ENSRNOT00000015466				ENSRNOG00000011413	Scp2				0.601115	-0.985498	0.863921	3.49558	2.26352	-0.588749	5.23558	4.14382	2.96788	2.47969	3.08318	0.18016	0.2003	No	1.07171	0.60373	0.947222	No	5.34125	0.00207351	0.00879763	Yes	3.24092	0.0882226
3788	chr5	105099740	105100267	+				Enriched		0	NA	Intergenic	Intergenic	Intergenic	CpG	5788	ENSRNOT00000086700				ENSRNOG00000060003	RF00100				-0.889457	2.07774	-0.701855	1.99173	1.15541	-0.698076	3.78317	-0.9899	1.6332	1.17291	-0.0775845	0.97665	0.9782	No	-0.684872	0.737795	0.947222	No	1.68009	0.482347	0.523533	Yes	0.105092	0.956976
397	chr13	77784972	77785367	+		Enriched				0	NA	intron (ENSRNOT00000076385, intron 1 of 1)	intron	intron (ENSRNOT00000076385, intron 1 of 1)	intron (NM_001162898, intron 1 of 1)	314	ENSRNOT00000076888				ENSRNOG00000049537	AABR07021544.1				0.307005	-1.12072	3.1587	1.81942	-0.925412	-0.795793	2.34076	-1.07212	-1.23729	2.20765	3.86748	0.056256	0.0710089	Yes	-0.442208	0.827484	0.947222	No	2.09432	0.433865	1	No	2.12097	0.382429
2630	chr7	37399189	37399814	+		Enriched		Enriched	Enriched	0	NA	Intergenic	Intergenic	Intergenic	Intergenic	-4931	ENSRNOT00000084659				ENSRNOG00000060894	AABR07056705.1				-0.618597	1.17608	5.49754	4.46707	1.49869	-0.386521	4.62126	4.52389	4.07139	4.64149	4.88786	0.000841872	0.00259059	Yes	0.168561	0.93476	0.983425	No	4.27658	0.00920401	0.0241046	Yes	4.16829	0.00316142
2838	chr7	71076126	71076800	+		Enriched		Enriched	Enriched	0	NA	Intergenic	Intergenic	Intergenic	Intergenic	11266	ENSRNOT00000051075				ENSRNOG00000029651	LOC100365958				0.689928	-0.817739	5.07374	5.07129	-0.563423	1.70802	4.94145	5.0125	4.01209	4.24529	5.644	0.000404922	0.00145898	Yes	0.585872	0.775255	0.947222	No	5.39935	0.0014329	0.00694377	Yes	4.64879	0.00378889
3674	chr15	41981419	41981946	+				Enriched		0	NA	Intergenic	Intergenic	Intergenic	CpG	-20419	ENSRNOT00000084318				ENSRNOG00000051849	AABR07018128.1				2.59008	1.08063	2.02133	-0.401339	0.659497	-0.601404	4.53134	3.19787	2.28331	0.922068	-0.838812	0.710581	0.727678	No	-1.74106	0.379969	0.947222	No	2.15954	0.136351	0.176812	Yes	-0.288851	0.859594
1631	chr3	12166244	12166869	+		Enriched			Enriched	0	NA	Intergenic	Intergenic	Intergenic	Intergenic	-11458	ENSRNOT00000082696				ENSRNOG00000057044	Garnl3				-0.85637	-1.02979	3.78795	4.5881	-0.791949	-0.630118	3.62107	3.32369	3.06508	3.91835	6.20649	0.00110373	0.00324859	Yes	NA	1	1	No	5.15374	0.016518	0.0361961	No	5.43689	0.00335617
2132	chr19	16905227	16905852	+		Enriched		Enriched	Enriched	0	NA	intron (ENSRNOT00000015718, intron 8 of 8)	intron	intron (ENSRNOT00000015718, intron 8 of 8)	intron (NM_001039713, intron 8 of 8)	-100222	ENSRNOT00000072777				ENSRNOG00000050615	AABR07043012.1				-0.546077	1.17764	6.74721	6.66074	-0.475515	-0.299718	6.06094	5.27149	5.32949	5.05268	6.47482	6.55197e-08	1.92394e-06	Yes	-0.850041	0.67582	0.947222	No	5.34842	0.000468881	0.00324379	Yes	4.939	0.000121751
1626	chr16	59135531	59136156	+		Enriched			Enriched	0	NA	intron (ENSRNOT00000090477, intron 1 of 13)	intron	intron (ENSRNOT00000090477, intron 1 of 13)	Intergenic	19134	ENSRNOT00000093282				ENSRNOG00000062284	AABR07026015.1				2.92094	2.68418	4.5233	1.93966	-0.589427	-0.442538	3.46803	3.46011	2.85728	2.50546	1.03748	0.469049	0.491805	Yes	-3.26707	0.0975622	0.947222	No	0.692927	0.599173	0.636418	No	-0.123901	0.920694
3277	chr9	43466258	43466883	+		Enriched		Enriched	Enriched	0	NA	Intergenic	Intergenic	Intergenic	L1M4|LINE|L1	-12492	ENSRNOT00000023550				ENSRNOG00000017265	Tmem131				-0.712837	-0.896255	4.73745	4.44514	1.46298	-0.48399	5.30489	4.25121	3.15704	5.03202	6.46484	0.000427092	0.0015134	Yes	1.17354	0.563482	0.947222	No	6.53621	0.000710768	0.00429581	Yes	6.18391	0.000461714
2918	chr12	22074992	22075738	+		Enriched		Enriched	Enriched	0	NA	Intergenic	Intergenic	Intergenic	B3A|SINE|B2	-6692	ENSRNOT00000077711				ENSRNOG00000001404	Agfg2				-0.812689	-0.991049	3.25687	4.60892	-0.746519	-0.580294	5.1394	4.95271	3.89701	4.00816	5.89423	0.00312782	0.00724186	Yes	NA	1	1	No	6.78426	0.000286878	0.00240428	Yes	5.80158	0.00104374
3329	chr15	58840886	58841511	+					Enriched	0	NA	Intergenic	Intergenic	Intergenic	(GT)n|Simple_repeat|Simple_repeat	6775	ENSRNOT00000086871				ENSRNOG00000057847	AABR07018459.1				2.79807	-0.682943	2.86156	2.86388	4.25712	2.86753	3.12516	4.08092	3.16651	4.01573	0.967888	0.630091	0.649872	No	1.58429	0.357655	0.947222	No	1.77528	0.342392	0.387358	No	1.83265	0.224191
3255	chr7	142448163	142448806	+		Enriched		Enriched	Enriched	0	NA	intron (ENSRNOT00000040890, intron 16 of 24)	intron	intron (ENSRNOT00000040890, intron 16 of 24)	intron (NM_199497, intron 16 of 24)	51071	ENSRNOT00000065379				ENSRNOG00000028879	Slc4a8				-0.876144	-1.05583	4.15581	4.87513	-0.810788	-0.646608	4.51465	2.01193	3.19958	4.24969	6.5168	0.000376323	0.00138399	Yes	NA	1	1	No	5.32808	0.0159393	0.0351994	Yes	5.6901	0.00166847
2972	chr6	104491798	104492423	+		Enriched		Enriched	Enriched	0	NA	intron (ENSRNOT00000070995, intron 1 of 4)	intron	intron (ENSRNOT00000070995, intron 1 of 4)	Intergenic	17074	ENSRNOT00000070995				ENSRNOG00000045941	Susd6				-0.332611	-0.53958	7.5268	6.99926	2.04891	3.56478	6.20561	6.40922	6.14411	6.19856	9.11502	2.23876e-09	1.76676e-07	Yes	3.54038	0.0728382	0.947222	No	7.89197	8.4766e-06	0.000277555	Yes	7.94989	1.9887e-07
2285	chr2	187404491	187405116	+		Enriched		Enriched	Enriched	0	NA	Intergenic	Intergenic	Intergenic	Intergenic	-3017	ENSRNOT00000025624				ENSRNOG00000018870	Hapln2				0.75151	-0.676073	6.39329	6.5073	2.38113	-0.226449	5.57464	5.23829	5.99619	5.62248	6.98931	9.9002e-07	1.38838e-05	Yes	1.07171	0.60373	0.947222	No	5.77015	0.000498011	0.00335621	Yes	6.31726	7.37077e-06
3657	chr16	18701828	18702355	+				Enriched		0	NA	intron (ENSRNOT00000081484, intron 6 of 9)	intron	intron (ENSRNOT00000081484, intron 6 of 9)	intron (NM_012860, intron 6 of 9)	11442	ENSRNOT00000015190				ENSRNOG00000011351	Mat1a				1.58389	-1.53315	-1.13357	-0.91918	2.0499	3.02463	5.73858	-1.47271	-1.74625	-1.66823	-1.63768	0.596448	1	No	1.55119	0.399592	0.947222	No	3.65565	0.107796	0.144174	Yes	-2.18925	0.449807
2343	chr20	46453547	46454172	+		Enriched		Enriched	Enriched	0	NA	intron (ENSRNOT00000076818, intron 1 of 1)	intron	intron (ENSRNOT00000076818, intron 1 of 1)	intron (NM_001106395, intron 2 of 3)	24637	ENSRNOT00000076818				ENSRNOG00000000299	Foxo3				-0.503817	-0.703884	5.887	6.45544	1.52378	-0.254976	6.68417	5.93941	5.87831	5.84198	8.04624	5.08289e-07	8.26352e-06	Yes	1.17354	0.563482	0.947222	No	7.94032	8.79397e-06	0.000278395	Yes	7.6596	7.34802e-07
2742	chr5	56424469	56425094	+		Enriched		Enriched	Enriched	0	NA	promoter-TSS (ENSRNOT00000008337)	promoter-TSS	promoter-TSS (ENSRNOT00000008337)	promoter-TSS (NM_017321)	-243	ENSRNOT00000008337				ENSRNOG00000005849	Aco1				-0.50844	1.20402	5.59502	5.31595	2.37839	1.03416	6.10823	4.23923	4.6143	4.96373	5.24284	0.000127885	0.000591488	Yes	1.0549	0.599459	0.947222	No	5.07295	0.00197508	0.00847908	Yes	4.55324	0.000690146
3776	chr3	62524819	62525346	+				Enriched		0	NA	promoter-TSS (ENSRNOT00000002114)	promoter-TSS	promoter-TSS (ENSRNOT00000002114)	promoter-TSS (NM_031789)	-86	ENSRNOT00000002114				ENSRNOG00000001548	Nfe2l2				-0.737939	0.442252	3.58569	-0.328805	2.5049	2.08493	4.33185	2.00079	2.14736	3.11663	3.12435	0.214386	0.234777	No	2.19445	0.261298	0.947222	No	4.24184	0.0342434	0.0619092	Yes	3.36312	0.080128
1868	chrX	127418056	127418681	+		Enriched			Enriched	0	NA	Intergenic	Intergenic	Intergenic	MIR3|SINE|MIR	-82446	ENSRNOT00000077982				ENSRNOG00000058857	AABR07041361.1				-0.762139	-0.917494	4.19354	3.73062	1.41077	0.882319	2.10434	1.99452	3.11378	3.00359	6.01381	0.00194985	0.00508681	Yes	1.55586	0.447528	0.947222	No	3.42741	0.186086	1	No	4.93141	0.0117099
897	chr5	79174123	79174518	+		Enriched				0	NA	Intergenic	Intergenic	Intergenic	Intergenic	-5097	ENSRNOT00000010454				ENSRNOG00000007886	Orm1				-1.01395	0.256819	4.84861	3.52272	-0.951143	-0.793378	2.17569	-1.12971	2.95234	2.68268	5.24673	0.00242254	0.00597704	Yes	-0.442208	0.827484	0.947222	No	1.60501	0.568513	1	No	3.56846	0.0546215
1967	chr20	14105684	14106224	+		Enriched		Enriched		0	NA	Intergenic	Intergenic	Intergenic	Intergenic	4295	ENSRNOT00000072696				ENSRNOG00000049952	Gucd1				2.55387	-0.741375	4.2204	3.58719	1.52639	1.73387	4.09202	4.68324	3.45992	3.47622	2.35673	0.164428	0.184495	Yes	-0.0575856	0.976532	0.985739	No	2.77271	0.106587	0.143108	Yes	1.88527	0.220032
3178	chr7	83617371	83618139	+		Enriched		Enriched	Enriched	0	NA	intron (ENSRNOT00000005584, intron 4 of 7)	intron	intron (ENSRNOT00000005584, intron 4 of 7)	(AG)n|Simple_repeat|Simple_repeat	52601	ENSRNOT00000005584				ENSRNOG00000004200	Sybu				2.63058	2.61524	4.2234	4.90225	4.65951	3.87094	4.64441	4.84337	4.18529	4.23926	2.03735	0.0823559	0.0990363	Yes	1.53234	0.306797	0.947222	No	2.16464	0.0729973	0.106636	Yes	1.64696	0.117796
3087	chr1	102882921	102883560	+		Enriched		Enriched	Enriched	0	NA	Intergenic	Intergenic	Intergenic	Intergenic	-17046	ENSRNOT00000017468				ENSRNOG00000013009	Ldha				1.45416	1.2134	4.19777	3.83433	3.30357	-0.254816	6.09558	5.24167	4.87787	4.8441	2.82734	0.053327	0.0680373	Yes	0.850547	0.656473	0.947222	No	4.51473	0.00045303	0.00316604	Yes	3.70192	0.000954153
3561	chr3	6109087	6109712	+					Enriched	0	NA	Intergenic	Intergenic	Intergenic	L1M5|LINE|L1	-25364	ENSRNOT00000089427				ENSRNOG00000055021	RF00619				-1.09489	-1.25015	3.2339	-0.716693	0.353101	-0.899105	0.654492	-1.19764	3.69709	1.8618	4.18822	0.123151	0.141663	No	0.729313	0.71928	0.947222	No	1.32904	0.653322	1	No	5.46552	0.00398416
1267	chr18	26106995	26107629	+		Enriched			Enriched	0	NA	Intergenic	Intergenic	Intergenic	Intergenic	104133	ENSRNOT00000027739				ENSRNOG00000020467	Nrep				1.33108	-0.919355	3.12348	4.47566	1.87533	1.60225	0.496166	0.493881	3.52695	2.59798	3.81875	0.0246884	0.0360663	Yes	0.967329	0.62752	0.947222	No	-0.0681565	0.979488	1	No	2.91808	0.0801002
365	chr1	53881553	53881948	+		Enriched				0	NA	intron (ENSRNOT00000090486, intron 1 of 3)	intron	intron (ENSRNOT00000090486, intron 1 of 3)	Intergenic	6890	ENSRNOT00000090486				ENSRNOG00000058564	AABR07001592.2				-0.806182	-0.898856	3.23262	1.91922	-0.754739	-0.625509	1.25616	1.34099	2.42528	1.14225	5.09704	0.0219234	0.0326439	Yes	NA	1	1	No	2.82152	0.305293	1	No	4.01031	0.0725282
1420	chr10	16170318	16170943	+		Enriched			Enriched	0	NA	Intergenic	Intergenic	Intergenic	Intergenic	12857	ENSRNOT00000086828				ENSRNOG00000054610	AABR07029220.2				0.542522	-1.06007	3.24932	3.6838	0.61448	-0.671489	2.45403	-1.00408	3.91135	3.59025	4.1913	0.0278741	0.0395458	Yes	0.0904048	0.964499	0.985739	No	1.70787	0.535441	1	No	4.53673	0.00526354
2525	chr16	7008494	7009186	+		Enriched		Enriched	Enriched	0	NA	promoter-TSS (ENSRNOT00000041216)	promoter-TSS	Intergenic	Intergenic	-1553	ENSRNOT00000041216				ENSRNOG00000017689	Itih3				0.835286	1.72205	5.74756	5.86407	3.33464	3.17902	5.74704	5.87043	5.64565	5.22765	4.65454	3.34553e-05	0.000203091	Yes	1.70953	0.318101	0.947222	No	4.58134	0.00036392	0.00281678	Yes	4.28732	6.49865e-05
97	chr1	180704415	180704564	+	Enriched		Enriched			0	NA	Intergenic	Intergenic	Intergenic	SATI_RN|Satellite|Satellite	1436081	ENSRNOT00000060098				ENSRNOG00000039241	Ythdc2				3.59628	3.78365	-0.765473	-0.555317	-0.919099	-0.761111	-1.63433	3.71026	3.49609	3.6013	-5.12689	0.0108795	0.0186394	Yes	-4.40653	0.0176492	0.947222	Yes	-0.884372	0.647239	0.683064	Yes	-0.162679	0.862683
894	chr14	87408065	87408460	+		Enriched				0	NA	intron (ENSRNOT00000088032, intron 14 of 19)	intron	intron (ENSRNOT00000088032, intron 14 of 19)	intron (NM_001107239, intron 14 of 19)	-40430	ENSRNOT00000077177				ENSRNOG00000058780	Igfbp1				0.480388	-1.04507	1.39655	4.0437	-0.83615	1.40145	2.26659	1.78255	2.10517	-1.13876	4.21756	0.0350865	0.0477055	Yes	0.585872	0.775255	0.947222	No	2.6634	0.230902	1	No	1.68965	0.505023
740	chr17	408254	408649	+		Enriched				0	NA	intron (ENSRNOT00000023685, intron 1 of 8)	intron	intron (ENSRNOT00000023685, intron 1 of 8)	MTEa|LTR|ERVL-MaLR	9029	ENSRNOT00000023685				ENSRNOG00000017597	Fbp1				1.25758	-0.84001	2.91204	3.33227	-0.672656	-0.538528	2.43939	1.86756	2.70584	1.64446	3.14164	0.0907293	0.107771	Yes	-0.959754	0.637063	0.947222	No	1.92003	0.370981	0.414602	No	2.11311	0.262891
1404	chr1	263542282	263542917	+		Enriched			Enriched	0	NA	Intergenic	Intergenic	Intergenic	RLTR19A|LTR|ERVK	-11854	ENSRNOT00000070861				ENSRNOG00000046727	Abcc2				-0.703253	0.428571	4.99751	5.83338	0.733001	-0.47438	4.11748	3.76277	4.47103	3.57843	6.13399	8.24876e-05	0.000419413	Yes	0.172585	0.932252	0.983425	No	4.45068	0.0165907	0.0362285	No	4.68241	0.00426767
2542	chr2	206285871	206286601	+		Enriched		Enriched	Enriched	0	NA	exon (ENSRNOT00000026213, exon 6 of 6)	exon	exon (ENSRNOT00000026213, exon 6 of 6)	3' UTR (NM_001025687, exon 5 of 5)	7039	ENSRNOT00000080702				ENSRNOG00000019367	Dclre1b				2.58327	-0.686107	5.78638	5.87114	1.53967	1.04427	4.98624	5.01762	4.48285	5.0367	4.26062	0.000502796	0.00171585	Yes	-0.341968	0.863452	0.960524	No	3.26649	0.0459472	0.0766783	Yes	3.18677	0.0121545
742	chr1	142798968	142799363	+		Enriched				0	NA	Intergenic	Intergenic	Intergenic	RLTR33|LTR|ERVK	-34992	ENSRNOT00000091569				ENSRNOG00000060206	Zfp592				-0.843936	-0.978791	3.1646	3.42874	2.27602	-0.643846	2.72745	0.402385	0.763469	1.26809	5.53555	0.00731295	0.0137887	Yes	1.99528	0.333086	0.947222	No	3.57532	0.172107	1	No	2.43069	0.36525
3233	chr18	3263830	3264455	+		Enriched		Enriched	Enriched	0	NA	Intergenic	Intergenic	Intergenic	Intergenic	-53582	ENSRNOT00000017187				ENSRNOG00000012795	Cables1				1.91345	-0.753215	4.9796	2.51105	3.28945	-0.323964	5.43974	4.94945	4.89825	5.28959	3.24694	0.0631684	0.0786594	Yes	0.973346	0.624014	0.947222	No	4.21274	0.0074949	0.021176	Yes	4.26391	0.000507356
3402	chr17	87893183	87893808	+					Enriched	0	NA	Intergenic	Intergenic	Intergenic	Intergenic	-31538	ENSRNOT00000088554				ENSRNOG00000060526	AABR07028834.1				-0.869975	-1.03405	3.23068	3.33755	-0.808434	-0.653837	3.42994	3.59248	2.08226	2.94071	5.22616	0.0151864	0.0241099	No	NA	1	1	No	5.35716	0.0108906	0.0269105	No	4.39569	0.0369161
3372	chr7	97605878	97606503	+					Enriched	0	NA	promoter-TSS (ENSRNOT00000089734)	promoter-TSS	intron (ENSRNOT00000007326, intron 1 of 2)	ID_B1|SINE|B4	-1077	ENSRNOT00000089734				ENSRNOG00000054951	AABR07058000.1				-0.863	-1.03282	3.73797	2.98779	-0.799568	-0.640223	3.93985	4.00102	2.9137	3.33377	5.26936	0.0142067	0.0229391	No	NA	1	1	No	5.78104	0.00421279	0.0143034	No	5.00528	0.00991298
924	chr13	110087961	110088356	+		Enriched				0	NA	Intergenic	Intergenic	Intergenic	Intergenic	-10212	ENSRNOT00000000078				ENSRNOG00000000068	Ppp2r5a				-1.17619	-1.34544	4.2653	3.88194	-1.11542	-0.962759	2.59817	0.930713	-1.54729	0.700624	6.40916	0.000526493	0.00178706	Yes	NA	1	1	No	3.61816	0.159377	1	No	1.26842	0.662046
513	chr14	3182867	3183262	+		Enriched				0	NA	intron (ENSRNOT00000002815, intron 7 of 12)	intron	intron (ENSRNOT00000002815, intron 7 of 12)	intron (NM_001013987, intron 7 of 12)	-21326	ENSRNOT00000088078				ENSRNOG00000002054	Glmn				-0.870201	-1.03864	4.02402	3.86834	-0.807342	-0.649434	3.04509	3.36749	2.89027	2.87097	5.97175	0.00216781	0.00545263	Yes	NA	1	1	No	4.9202	0.0254906	0.0499744	No	4.72273	0.0187193
691	chr4	117034367	117034762	+		Enriched				0	NA	intron (ENSRNOT00000057537, intron 10 of 13)	intron	intron (ENSRNOT00000057537, intron 10 of 13)	intron (NM_153298, intron 10 of 13)	66564	ENSRNOT00000020786				ENSRNOG00000015493	Emx1				0.426452	-1.0912	3.77131	2.02295	-0.879468	-0.738948	2.7095	-1.03851	1.86264	1.49651	4.19935	0.0318465	0.0441078	Yes	-0.442208	0.827484	0.947222	No	2.25411	0.393853	1	No	2.38345	0.263459
3927	chr1	163316270	163317045	+				Enriched	Enriched	0	NA	TTS (ENSRNOT00000034843)	TTS	TTS (ENSRNOT00000034843)	TTS (NM_001009965)	11934	ENSRNOT00000034843				ENSRNOG00000027784	Tsku				-1.05006	-1.22625	2.62906	3.35704	-0.986794	-0.827877	4.79722	-1.16666	2.72206	3.74005	4.88901	0.030665	0.0428473	No	NA	1	1	No	5.05735	0.0517764	0.0835102	Yes	5.28838	0.00514814
324	chr12	51977147	51977542	+		Enriched				0	NA	intron (ENSRNOT00000084214, intron 4 of 52)	intron	intron (ENSRNOT00000084214, intron 4 of 52)	intron (NM_001107149, intron 4 of 51)	-7261	ENSRNOT00000080085				ENSRNOG00000054608	RF00026				1.01489	-1.04794	3.23873	3.01934	-0.861735	-0.72975	0.990898	-1.01112	1.31337	0.701935	3.53563	0.0420728	0.0553235	Yes	-0.959754	0.637063	0.947222	No	-0.0060685	0.998323	1	No	0.881367	0.69297
565	chr10	63264697	63265092	+		Enriched				0	NA	intron (ENSRNOT00000005129, intron 4 of 5)	intron	intron (ENSRNOT00000005129, intron 4 of 5)	intron (NM_001135029, intron 4 of 5)	9746	ENSRNOT00000005129				ENSRNOG00000003865	Tmigd1				1.22009	-1.09114	4.13615	3.96875	-0.861255	-0.708686	2.14604	1.08161	1.814	1.30645	4.10431	0.00972591	0.0170485	Yes	-0.959754	0.637063	0.947222	No	1.35318	0.558541	1	No	1.26254	0.550749
2270	chr12	24093580	24094205	+		Enriched		Enriched	Enriched	0	NA	intron (ENSRNOT00000001962, intron 3 of 3)	intron	intron (ENSRNOT00000001962, intron 3 of 3)	intron (NM_001191827, intron 3 of 3)	2674	ENSRNOT00000084789				ENSRNOG00000055795	AABR07035832.1				1.49087	1.24419	5.68058	6.73128	2.93924	-0.0834835	6.52214	6.59293	6.37724	6.043	5.10522	2.33544e-06	2.64079e-05	Yes	0.54881	0.778052	0.947222	No	5.28506	1.14855e-05	0.000332549	Yes	5.02909	3.22905e-07
2434	chr2	181981990	181982615	+		Enriched		Enriched	Enriched	0	NA	Intergenic	Intergenic	Intergenic	Intergenic	-4915	ENSRNOT00000034521				ENSRNOG00000025074	Fgg				0.803429	-0.584202	6.07608	6.16913	3.88537	2.63315	5.2716	5.48203	5.68406	5.50308	6.65474	5.23685e-06	4.83834e-05	Yes	2.98375	0.102874	0.947222	No	5.73245	0.000548229	0.00360149	Yes	6.09181	1.93125e-05
3174	chr2	47139447	47140083	+		Enriched		Enriched	Enriched	0	NA	intron (ENSRNOT00000086114, intron 23 of 28)	intron	intron (ENSRNOT00000086114, intron 23 of 28)	intron (NM_030994, intron 23 of 28)	-42804	ENSRNOT00000077401				ENSRNOG00000058111	Itga2				-0.655599	1.16688	4.50564	4.88961	0.761953	-0.428809	4.50415	4.37788	4.16358	4.1603	4.53971	0.0026992	0.00648766	Yes	-0.256425	0.899787	0.979618	No	4.16839	0.0120267	0.0288336	Yes	3.96415	0.00596391
2785	chr16	83930964	83931589	+		Enriched		Enriched	Enriched	0	NA	Intergenic	Intergenic	Intergenic	Intergenic	78315	ENSRNOT00000088632				ENSRNOG00000059439	AABR07026565.2				1.41932	2.01852	5.5767	4.84039	-0.537922	-0.372182	4.21315	4.46533	4.39291	3.8459	3.63025	0.00139302	0.00386858	Yes	-1.98202	0.336978	0.947222	No	2.64583	0.0505049	0.0822545	Yes	2.47859	0.0351721
2761	chr3	150906577	150907202	+		Enriched		Enriched	Enriched	0	NA	Intergenic	Intergenic	Intergenic	Intergenic	-3509	ENSRNOT00000055310				ENSRNOG00000018225	Tp53inp2				-0.46669	2.57867	5.20729	5.4646	2.68044	2.25341	4.42514	4.49449	4.21524	4.08656	3.70407	0.00430481	0.00921799	Yes	0.617377	0.741096	0.947222	No	2.71388	0.106803	0.143336	Yes	2.48288	0.0684827
3910	chr1	240907915	240908540	+				Enriched	Enriched	0	NA	promoter-TSS (ENSRNOT00000019367)	promoter-TSS	promoter-TSS (ENSRNOT00000019367)	promoter-TSS (NM_057211)	-256	ENSRNOT00000019367				ENSRNOG00000014215	Klf9				-1.05617	-1.23361	0.695439	0.943032	2.67677	-0.832427	5.0157	-1.1736	2.9787	4.25897	1.99395	0.520532	1	No	2.25036	0.276031	0.947222	No	5.25233	0.0416029	0.0713617	Yes	5.76117	0.00143279
2717	chr7	49046285	49046910	+		Enriched		Enriched	Enriched	0	NA	TTS (ENSRNOT00000082141)	TTS	TTS (ENSRNOT00000082141)	ORR1F|LTR|ERVL-MaLR	178933	ENSRNOT00000005862				ENSRNOG00000004353	Ppfia2				-0.569925	-0.76275	5.04944	5.47489	3.45297	-0.330441	4.92355	5.16341	4.94159	5.12115	7.1402	3.05118e-05	0.000191355	Yes	2.8331	0.16752	0.947222	No	6.68658	0.000383113	0.00289276	Yes	6.86547	2.1747e-05
2813	chr1	219327421	219328278	+		Enriched		Enriched	Enriched	0	NA	promoter-TSS (ENSRNOT00000071109)	promoter-TSS	Intergenic	Intergenic	-1725	ENSRNOT00000071109				ENSRNOG00000018339	Cabp2				0.726538	-0.74642	5.09777	5.46404	3.45189	-0.316515	4.7869	4.86047	4.55313	4.57639	5.84863	0.000188752	0.000807899	Yes	1.97967	0.322992	0.947222	No	5.21953	0.00234455	0.00958352	Yes	5.08322	0.000954281
3842	chr15	28022520	28023047	+				Enriched		0	NA	promoter-TSS (ENSRNOT00000090272)	promoter-TSS	promoter-TSS (ENSRNOT00000090272)	intron (NM_020082, intron 1 of 1)	-235	ENSRNOT00000090272				ENSRNOG00000025625	Rnase4				1.36809	-0.8493	2.45341	3.75809	2.95084	-0.492089	4.111	3.03136	1.94694	2.26976	2.96135	0.126653	0.145338	No	1.16698	0.562258	0.947222	No	3.37243	0.0651999	0.0984179	Yes	1.71539	0.386094
1865	chr3	78936752	78937387	+		Enriched			Enriched	0	NA	Intergenic	Intergenic	Intergenic	RNLTR15A2|LTR|ERVK	2591	ENSRNOT00000067216				ENSRNOG00000043148	AC125991.1				4.16416	4.51924	4.56041	1.38582	3.61887	3.54631	3.78038	3.71506	3.32851	4.02229	-0.629556	0.636762	0.65652	Yes	-0.702768	0.626207	0.947222	No	-0.618597	0.590997	0.629015	No	-0.660627	0.477048
3795	chr18	59821460	59821987	+				Enriched		0	NA	Intergenic	Intergenic	Intergenic	(CT)n|Simple_repeat|Simple_repeat	-2610	ENSRNOT00000065939				ENSRNOG00000042716	RGD1562699				1.42104	0.599601	1.66657	2.94344	1.92123	1.67154	3.77273	1.71171	2.63195	2.25532	1.67926	0.397327	0.42006	No	0.704176	0.713832	0.947222	No	2.44248	0.170208	0.211836	Yes	1.71917	0.299157
1609	chr14	20266597	20267222	+		Enriched			Enriched	0	NA	promoter-TSS (ENSRNOT00000004174)	promoter-TSS	promoter-TSS (ENSRNOT00000004174)	promoter-TSS (NM_012564)	18	ENSRNOT00000004174				ENSRNOG00000003119	Gc				-0.70716	2.70643	3.73243	4.75126	-0.644787	-0.487088	4.1417	3.12237	4.21978	3.53537	2.55946	0.101251	0.118721	Yes	-1.92109	0.352107	0.947222	No	1.86803	0.308292	0.354162	No	2.13595	0.129392
3630	chr5	166180967	166181494	+				Enriched		0	NA	intron (ENSRNOT00000055572, intron 16 of 26)	intron	intron (ENSRNOT00000055572, intron 16 of 26)	intron (NM_001271198, intron 16 of 26)	-47739	ENSRNOT00000087739				ENSRNOG00000057626	Kif1b				-0.809479	1.07851	3.21398	2.62078	-0.748964	-0.596575	4.0857	2.42689	1.86597	2.80921	2.9076	0.142783	0.162275	No	-0.850041	0.67582	0.947222	No	3.44949	0.0653664	0.0984935	Yes	2.31182	0.216373
3094	chr5	15004649	15005328	+		Enriched		Enriched	Enriched	0	NA	Intergenic	Intergenic	Intergenic	Intergenic	21617	ENSRNOT00000049609				ENSRNOG00000032840	Sumo4				-0.674872	-0.855622	4.4894	4.62056	2.85811	-0.450862	4.32343	4.23199	4.03541	3.81133	6.44302	0.000455991	0.00158654	Yes	2.25036	0.276031	0.947222	No	5.94693	0.00281688	0.0109557	Yes	5.75712	0.00120837
1086	chr1	45403630	45404025	+		Enriched				0	NA	Intergenic	Intergenic	Intergenic	Intergenic	5937	ENSRNOT00000089088				ENSRNOG00000054504	AABR07001452.1				-0.957667	-1.04647	3.45363	-0.591573	-0.903733	-0.768163	2.53267	2.08556	0.623879	2.18719	4.5878	0.0788364	0.0952575	Yes	NA	1	1	No	4.33667	0.0650957	0.0984179	No	3.53195	0.137647
2124	chr7	11614831	11615516	+		Enriched		Enriched	Enriched	0	NA	intron (ENSRNOT00000026893, intron 1 of 2)	intron	intron (ENSRNOT00000026893, intron 1 of 2)	intron (NM_024138, intron 1 of 2)	32189	ENSRNOT00000026893				ENSRNOG00000019857	Gng7				0.930778	2.10431	7.18962	6.79625	5.05294	5.06532	7.11038	7.0834	6.22817	6.38796	5.54053	6.0007e-09	3.43169e-07	Yes	3.13318	0.0368283	0.947222	No	5.53035	4.04593e-06	0.000185806	Yes	4.83207	3.9537e-07
3551	chr2	199113229	199113854	+					Enriched	0	NA	Intergenic	Intergenic	Intergenic	Intergenic	-49204	ENSRNOT00000023488				ENSRNOG00000017484	Gja5				-1.17245	-1.28574	-1.03241	-0.896491	-1.13177	-1.02959	-1.61451	-1.24743	5.16377	0.288283	NA	1	1	No	NA	1	1	No	NA	1	1	No	5.40372	0.00678362
2757	chr8	114110360	114111004	+		Enriched		Enriched	Enriched	0	NA	Intergenic	Intergenic	Intergenic	Intergenic	13896	ENSRNOT00000053061				ENSRNOG00000034938	RF00001				-0.673553	-0.857702	4.73974	5.35733	2.62544	-0.445292	3.93733	4.10879	4.74973	3.82942	6.98836	6.01389e-05	0.000325803	Yes	1.99528	0.333086	0.947222	No	5.64296	0.00582434	0.0179083	Yes	6.19784	0.000314923
1342	chr2	140251871	140252496	+		Enriched			Enriched	0	NA	Intergenic	Intergenic	Intergenic	Intergenic	-34478	ENSRNOT00000014348				ENSRNOG00000010799	Noct				-0.78739	-0.957576	4.75426	2.3986	1.9134	-0.562048	4.17493	3.226	2.97751	4.23517	5.85444	0.00444597	0.00949878	Yes	1.45344	0.475134	0.947222	No	5.45134	0.00958202	0.024738	No	5.60625	0.00224056
2162	chr19	59620293	59620918	+		Enriched		Enriched	Enriched	0	NA	Intergenic	Intergenic	Intergenic	Intergenic	-35624	ENSRNOT00000083636				ENSRNOG00000061610	AABR07044148.1				-0.484654	-0.686038	7.01764	6.21264	1.52833	-0.23409	6.73606	6.58688	5.01416	6.07157	8.51002	6.06357e-08	1.80857e-06	Yes	1.17354	0.563482	0.947222	No	8.24562	2.51385e-06	0.000160425	Yes	7.40983	3.17001e-06
820	chr4	172122381	172122776	+		Enriched				0	NA	intron (ENSRNOT00000010579, intron 1 of 3)	intron	intron (ENSRNOT00000010579, intron 1 of 3)	intron (NM_134349, intron 1 of 3)	3247	ENSRNOT00000010579				ENSRNOG00000007743	Mgst1				-0.561534	-0.634414	2.6953	-0.309336	0.597391	0.726629	1.83924	2.18869	0.752231	2.24193	3.65446	0.20126	0.221555	Yes	1.22521	0.546588	0.947222	No	3.99149	0.101792	1	No	3.68171	0.115603
2278	chrX	23136396	23137116	+		Enriched		Enriched	Enriched	0	NA	intron (ENSRNOT00000000178, intron 1 of 13)	intron	intron (ENSRNOT00000000178, intron 1 of 13)	L1M5|LINE|L1	2938	ENSRNOT00000033656				ENSRNOG00000000165	Pfkfb1				1.96674	1.25475	5.69587	6.28835	3.32935	2.93089	4.58956	5.19712	5.0391	4.51744	4.54636	1.38483e-05	0.000103262	Yes	1.31786	0.437782	0.947222	No	3.36076	0.0111689	0.0274019	Yes	3.29769	0.00286286
1402	chr2	44126013	44126638	+		Enriched			Enriched	0	NA	intron (ENSRNOT00000018438, intron 1 of 10)	intron	intron (ENSRNOT00000018438, intron 1 of 10)	promoter-TSS (NM_001270039)	30264	ENSRNOT00000018438				ENSRNOG00000013555	Ankrd55				3.37439	-0.687293	5.74378	5.59014	2.91642	-0.248781	3.83316	4.62285	5.16796	4.96138	3.2543	0.012594	0.0208779	Yes	-0.221777	0.914267	0.983425	No	1.7595	0.330027	0.376027	No	2.65038	0.0332354
2252	chr12	24733094	24733849	+		Enriched		Enriched	Enriched	0	NA	Intergenic	Intergenic	Intergenic	Intergenic	-8474	ENSRNOT00000025560				ENSRNOG00000018910	Abhd11				-0.48075	-0.68268	6.23041	6.75256	0.827301	1.03832	7.59251	7.05457	4.2978	5.45883	8.35491	1.08959e-07	2.71538e-06	Yes	1.22521	0.546588	0.947222	No	8.88714	3.02001e-07	5.55504e-05	Yes	6.75498	4.51201e-05
1364	chr15	10999304	10999929	+		Enriched			Enriched	0	NA	Intergenic	Intergenic	Intergenic	Intergenic	34723	ENSRNOT00000091892				ENSRNOG00000054415	AABR07017103.1				-0.593626	-0.784009	5.64155	5.45774	1.9919	1.72132	3.58251	4.35615	4.89377	4.82538	7.45477	7.38886e-06	6.31806e-05	Yes	2.28546	0.267727	0.947222	No	5.58991	0.00686818	0.0198859	No	6.69996	4.17468e-05
1913	chr9	26742224	26742849	+		Enriched			Enriched	0	NA	Intergenic	Intergenic	Intergenic	Intergenic	-7773	ENSRNOT00000082814				ENSRNOG00000060699	AABR07067024.1				-0.858492	-1.02057	4.30531	2.28964	1.82866	-0.640882	2.67195	1.1378	3.91339	2.39089	5.59896	0.00790118	0.0146499	Yes	1.45344	0.475134	0.947222	No	3.52938	0.173223	1	No	5.31294	0.00534303
381	chr14	23957589	23957984	+		Enriched				0	NA	Intergenic	Intergenic	Intergenic	Intergenic	-3267	ENSRNOT00000085412				ENSRNOG00000052680	AABR07014630.1				1.15226	-0.505209	-0.487648	-0.420614	0.513922	-0.486257	0.240338	-0.503351	-0.511036	-0.149501	-2.78001	0.349513	0.37148	Yes	-0.815355	0.682276	0.947222	No	-1.50439	0.564323	1	No	-2.75498	0.242957
3113	chr10	50342961	50343586	+		Enriched		Enriched	Enriched	0	NA	Intergenic	Intergenic	Intergenic	Intergenic	59343	ENSRNOT00000004546				ENSRNOG00000003384	Hs3st3b1				-0.691993	-0.873152	4.84855	4.62462	2.3246	-0.467171	4.25468	4.59571	3.77645	3.73507	6.64654	0.000217342	0.000899708	Yes	1.69535	0.407006	0.947222	No	6.11122	0.00188017	0.00818844	Yes	5.56343	0.00217395
1024	chr7	18687665	18688060	+		Enriched				0	NA	intron (ENSRNOT00000009425, intron 2 of 3)	intron	intron (ENSRNOT00000009425, intron 2 of 3)	intron (NM_001106772, intron 2 of 3)	4309	ENSRNOT00000009425				ENSRNOG00000006939	Ndufa7				-0.893407	-1.06263	4.29294	3.93534	0.610263	-0.675867	1.47161	1.93157	2.72519	2.69327	6.2568	0.000885399	0.0027135	Yes	0.729313	0.71928	0.947222	No	3.07222	0.253015	1	No	4.56316	0.0260835
2376	chr5	45494174	45495017	+		Enriched		Enriched	Enriched	0	NA	Intergenic	Intergenic	Intergenic	Intergenic	62174	ENSRNOT00000036616				ENSRNOG00000060249	AABR07047744.2				0.651158	-0.879184	6.28831	5.88772	-0.622318	-0.454744	4.45173	4.05969	5.092	4.13696	6.68922	4.71155e-06	4.48425e-05	Yes	-0.442208	0.827484	0.947222	No	4.65099	0.00975277	0.0250446	Yes	5.20532	0.000728752
3084	chr9	81623055	81623685	+		Enriched		Enriched	Enriched	0	NA	intron (ENSRNOT00000081106, intron 1 of 7)	intron	intron (ENSRNOT00000081106, intron 1 of 7)	intron (NM_001134751, intron 1 of 8)	-8039	ENSRNOT00000089580				ENSRNOG00000014806	Pnkd				-0.730018	-0.912304	5.24635	3.37278	1.94937	-0.501051	5.49506	4.60774	3.26124	3.81944	6.42758	0.000724953	0.00229417	Yes	1.45344	0.475134	0.947222	No	6.80958	0.000313521	0.00255974	Yes	5.34101	0.00421388
2953	chr1	256884430	256885055	+		Enriched		Enriched	Enriched	0	NA	intron (ENSRNOT00000020620, intron 12 of 13)	intron	intron (ENSRNOT00000020620, intron 12 of 13)	intron (NM_001014246, intron 12 of 13)	29518	ENSRNOT00000020620				ENSRNOG00000015235	Fra10ac1				3.57567	2.12609	7.77937	7.35433	5.65404	4.72566	7.17765	7.67613	6.83941	7.04887	4.61331	3.92569e-09	2.60886e-07	Yes	2.00073	0.163392	0.947222	No	4.37633	7.69924e-05	0.00102015	Yes	3.97118	4.58945e-07
3668	chr17	13391568	13392095	+				Enriched		0	NA	exon (ENSRNOT00000018252, exon 4 of 4)	exon	exon (ENSRNOT00000018252, exon 4 of 4)	3' UTR (NM_001077640, exon 4 of 4)	1412	ENSRNOT00000018252				ENSRNOG00000013090	Gadd45g				2.89823	-0.908555	2.11604	2.39106	0.718619	1.63932	5.17464	3.44222	1.9523	1.77824	0.25567	0.904559	0.910906	No	-0.632875	0.745713	0.947222	No	2.57282	0.147624	0.188263	Yes	-0.140555	0.939997
3764	chr7	70927513	70928040	+				Enriched		0	NA	promoter-TSS (ENSRNOT00000031005)	promoter-TSS	promoter-TSS (ENSRNOT00000031005)	promoter-TSS (NM_001130490)	-873	ENSRNOT00000031005				ENSRNOG00000025053	Lrp1				-0.780526	0.417219	3.29002	2.68704	2.91558	0.870906	4.32588	-0.882676	2.32554	3.10723	3.7069	0.0762263	0.0927546	No	2.1098	0.284867	0.947222	No	3.70094	0.126229	0.165362	Yes	3.44055	0.0697474
3530	chr4	140831407	140832032	+					Enriched	0	NA	Intergenic	Intergenic	Intergenic	Intergenic	-6026	ENSRNOT00000080663				ENSRNOG00000055860	Arl8b				-0.85685	-0.969964	1.67436	-0.50526	-0.805026	-0.674839	2.67719	2.37204	1.55884	2.93072	2.28963	0.459808	1	No	NA	1	1	No	4.69046	0.0378822	0.0666236	No	4.72132	0.0208749
223	chr7	47869470	47869865	+		Enriched				0	NA	intron (ENSRNOT00000038144, intron 8 of 11)	intron	intron (ENSRNOT00000038144, intron 8 of 11)	intron (NM_001108089, intron 8 of 11)	-58393	ENSRNOT00000005740				ENSRNOG00000004183	Ccdc59				-0.734493	-0.875102	3.89665	2.88678	0.69715	0.868058	2.31911	2.91593	2.4309	2.18326	5.52355	0.00808627	0.0147871	Yes	1.22521	0.546588	0.947222	No	4.29823	0.0686554	0.101932	No	4.06597	0.0635874
3702	chr7	109205210	109205737	+				Enriched		0	NA	promoter-TSS (ENSRNOT00000068291)	promoter-TSS	promoter-TSS (ENSRNOT00000093145)	promoter-TSS (NM_001134957)	-119	ENSRNOT00000068291				ENSRNOG00000025140	Zfat				1.86732	1.16044	3.72392	3.7195	1.47064	0.94273	5.17594	-0.803994	3.32802	3.77211	2.30992	0.117736	0.136345	No	-0.299542	0.876845	0.969532	No	2.59177	0.203415	0.246638	Yes	2.15196	0.0977778
1547	chr2	224725995	224726758	+		Enriched			Enriched	0	NA	Intergenic	Intergenic	Intergenic	Intergenic	-3264	ENSRNOT00000040080				ENSRNOG00000029893	Rwdd3				1.4382	-0.753952	4.71826	4.53336	1.52148	2.21345	3.6717	3.75714	3.63556	4.21234	4.34514	0.00450565	0.00961543	Yes	0.999487	0.615484	0.947222	No	3.25263	0.0737767	0.107502	No	3.62925	0.0150847
195	chr5	89107914	89108309	+		Enriched				0	NA	Intergenic	Intergenic	Intergenic	Intergenic	354611	ENSRNOT00000085183				ENSRNOG00000058797	RF00560				-0.7638	1.12317	4.14782	4.02831	-0.707044	0.888179	3.28893	3.40222	2.15769	2.03237	4.07547	0.012137	0.0203372	Yes	-0.175643	0.931309	0.983425	No	3.17529	0.0867303	0.121945	No	1.864	0.348443
2112	chr20	7998712	7999337	+		Enriched		Enriched	Enriched	0	NA	intron (ENSRNOT00000033119, intron 4 of 9)	intron	intron (ENSRNOT00000033119, intron 4 of 9)	intron (NM_001012174, intron 5 of 10)	19996	ENSRNOT00000033119				ENSRNOG00000022523	Fkbp5				-0.633058	-0.821938	4.36963	4.47855	2.34733	-0.398733	5.04312	5.41539	4.62544	5.27833	6.23245	0.000942574	0.00285114	Yes	1.69535	0.407006	0.947222	No	6.90597	0.000204055	0.00191925	Yes	6.83274	2.74972e-05
2449	chr7	70702889	70703514	+		Enriched		Enriched	Enriched	0	NA	promoter-TSS (ENSRNOT00000084926)	promoter-TSS	intron (ENSRNOT00000045964, intron 1 of 22)	L1MD2|LINE|L1	-1875	ENSRNOT00000084926				ENSRNOG00000052986	RF00026				0.805229	1.24591	5.72344	5.55556	2.93612	2.92381	5.21568	4.79672	4.93184	4.93942	4.88278	4.39258e-05	0.000255593	Yes	1.69362	0.340175	0.947222	No	4.1769	0.0027867	0.0108925	Yes	4.15274	0.000441921
1283	chr1	15423611	15424236	+		Enriched			Enriched	0	NA	intron (ENSRNOT00000067070, intron 1 of 30)	intron	intron (ENSRNOT00000067070, intron 1 of 30)	MIRb|SINE|MIR	11320	ENSRNOT00000067070				ENSRNOG00000031700	Map3k5				-0.864253	-1.03027	4.33853	2.30578	0.636187	-0.644582	3.30709	1.61134	3.09536	3.75761	5.59896	0.00790118	0.0146499	Yes	0.729313	0.71928	0.947222	No	4.26262	0.0766141	0.1108	No	5.43758	0.0032737
3117	chr6	25112984	25113662	+		Enriched		Enriched	Enriched	0	NA	Intergenic	Intergenic	Intergenic	Intergenic	37176	ENSRNOT00000010419				ENSRNOG00000007744	Ehd3				-0.615119	-0.804131	4.83943	5.33654	3.0957	-0.380573	4.18192	4.69975	4.98483	4.8179	6.98388	5.94535e-05	0.00032451	Yes	2.47028	0.231401	0.947222	No	6.086	0.00204303	0.00869191	Yes	6.75329	3.40311e-05
3425	chr7	94605204	94605829	+					Enriched	0	NA	Intergenic	Intergenic	Intergenic	Intergenic	-42515	ENSRNOT00000051139				ENSRNOG00000004089	Enpp2				-0.748177	-0.906057	3.46923	3.59956	2.23965	-0.537438	3.34176	2.70299	3.75006	2.61658	5.43316	0.00939843	0.0166517	No	1.69535	0.407006	0.947222	No	4.6932	0.0381967	0.0666523	No	5.18401	0.00689432
2503	chr4	10694974	10695599	+		Enriched		Enriched	Enriched	0	NA	intron (ENSRNOT00000017907, intron 16 of 17)	intron	intron (ENSRNOT00000017907, intron 16 of 17)	intron (NM_057115, intron 16 of 17)	-53459	ENSRNOT00000046142				ENSRNOG00000013431	Rsbn1l				1.51507	2.98629	5.9248	5.47198	3.7752	1.82363	5.84547	5.7197	5.53712	5.48273	3.3252	0.00136569	0.00381226	Yes	0.57411	0.733043	0.947222	No	3.33927	0.00598026	0.0182264	Yes	3.11371	0.00100009
3395	chr1	49074817	49075442	+					Enriched	0	NA	Intergenic	Intergenic	Intergenic	intron (NM_020093, intron 8 of 10)	-57239	ENSRNOT00000081808				ENSRNOG00000055141	AABR07001518.1				0.358435	-0.963254	2.47593	0.729098	-0.810766	-0.687451	1.32606	-0.935996	3.10752	1.03252	2.86977	0.221895	0.24251	No	-0.442208	0.827484	0.947222	No	1.00917	0.727228	1	No	3.69035	0.0491491
776	chr8	71281917	71282312	+		Enriched				0	NA	intron (ENSRNOT00000021554, intron 1 of 8)	intron	intron (ENSRNOT00000021554, intron 1 of 8)	intron (NM_001173371, intron 1 of 8)	55632	ENSRNOT00000021554				ENSRNOG00000015977	Zfp609				-0.825433	-0.887847	2.4426	2.04924	-0.783064	-0.676626	1.37776	-0.870266	0.446935	0.509447	5.06969	0.0214359	0.0321072	Yes	NA	1	1	No	2.23322	0.449019	1	No	2.07982	0.453879
52	chr18	20520774	20520923	+	Enriched					0	NA	Intergenic	Intergenic	Intergenic	Intergenic	-320968	ENSRNOT00000087885				ENSRNOG00000058823	RF00560				2.38797	2.69513	-0.681636	-0.505971	-0.810049	-0.67799	-1.26372	2.65663	2.54596	1.43093	-4.24402	0.062843	0.07828	Yes	-3.60893	0.0624671	0.947222	Yes	-0.779308	0.699417	0.731709	Yes	-0.543718	0.664398
1002	chr6	102546490	102546885	+		Enriched				0	NA	Intergenic	Intergenic	Intergenic	X6A_LINE|LINE|CR1	69651	ENSRNOT00000087132				ENSRNOG00000059245	Rad51b				-1.02881	0.24304	4.40356	3.90274	-0.96665	-0.810496	1.83292	1.87643	3.36946	-1.33275	5.12675	0.00293418	0.00692071	Yes	-0.442208	0.827484	0.947222	No	2.44719	0.291732	1	No	3.02257	0.180574
3664	chr6	110904049	110904576	+				Enriched		0	NA	promoter-TSS (ENSRNOT00000014645)	promoter-TSS	promoter-TSS (ENSRNOT00000014645)	promoter-TSS (NM_001012470)	-24	ENSRNOT00000014645				ENSRNOG00000011026	Irf2bpl				3.61323	-1.62563	-1.22836	-1.01521	1.99899	-1.22394	5.5357	-1.56555	-1.8375	-1.75993	-3.66851	0.180313	0.2003	No	-0.769287	0.708771	0.947222	No	1.66942	0.473418	0.515452	Yes	-4.65811	0.0492495
73	chr6	33691036	33691563	+	Enriched			Enriched		0	NA	promoter-TSS (ENSRNOT00000008008)	promoter-TSS	promoter-TSS (ENSRNOT00000008008)	promoter-TSS (NM_022542)	2	ENSRNOT00000008008				ENSRNOG00000021403	Rhob				4.66437	4.02338	-0.916307	-0.694036	1.81529	1.5016	6.53652	-1.26791	-1.5515	-1.47061	-5.71042	0.0023137	0.00575841	Yes	-2.35612	0.1222	0.947222	Yes	1.08493	0.570936	0.609948	Yes	-6.65979	8.89308e-05
3411	chr16	32658301	32658926	+					Enriched	0	NA	TTS (ENSRNOT00000079403)	TTS	TTS (ENSRNOT00000079403)	Intergenic	2744	ENSRNOT00000079403				ENSRNOG00000059212	AABR07025303.1				-0.851464	-0.990363	3.53034	2.12598	-0.794149	-0.65017	2.8118	1.49247	2.77152	2.22872	5.09704	0.0219234	0.0326439	No	NA	1	1	No	4.01575	0.102547	0.138217	No	4.54486	0.027443
2013	chr16	8323329	8323856	+		Enriched		Enriched		0	NA	TTS (ENSRNOT00000066062)	TTS	TTS (ENSRNOT00000066062)	TTS (NM_019352)	14353	ENSRNOT00000026803				ENSRNOG00000019768	Ncoa4				-0.980563	-1.15345	3.94429	3.12096	-0.918489	-0.762553	4.01468	3.29309	0.0378947	2.1515	5.62699	0.00605055	0.0119684	Yes	NA	1	1	No	5.58295	0.00702113	0.020168	Yes	2.95034	0.249391
2571	chr10	101236934	101237671	+		Enriched		Enriched	Enriched	0	NA	Intergenic	Intergenic	Intergenic	Intergenic	-51187	ENSRNOT00000003511				ENSRNOG00000002607	Sox9				1.39027	-0.854856	6.33506	5.57137	-0.597256	-0.42914	5.05681	4.48576	4.312	4.07302	5.73325	9.16375e-06	7.48109e-05	Yes	-0.959754	0.637063	0.947222	No	4.33174	0.00822701	0.0225073	Yes	3.84982	0.00761901
1585	chr3	121282622	121283247	+		Enriched			Enriched	0	NA	intron (ENSRNOT00000023419, intron 4 of 18)	intron	intron (ENSRNOT00000023419, intron 4 of 18)	intron (NM_022943, intron 4 of 18)	-34895	ENSRNOT00000091104				ENSRNOG00000060240	RF00402				-0.757572	-0.919081	3.4935	3.77962	0.708623	0.894035	1.95857	3.70603	3.77676	3.443	5.53555	0.00731295	0.0137887	Yes	1.22521	0.546588	0.947222	No	4.66362	0.0432165	0.0732902	No	5.55465	0.00226152
710	chr14	72598746	72599141	+		Enriched				0	NA	Intergenic	Intergenic	Intergenic	Intergenic	-218613	ENSRNOT00000081878				ENSRNOG00000005043	Cpeb2				-1.01473	-1.17122	3.29137	3.00274	-0.958545	-0.817399	2.53655	2.63307	0.628379	-1.28684	5.49675	0.00809233	0.0147871	Yes	NA	1	1	No	4.58476	0.0445975	0.0750169	No	1.2026	0.678669
3851	chr19	43964015	43964542	+				Enriched		0	NA	Intergenic	Intergenic	Intergenic	Intergenic	-8495	ENSRNOT00000041815				ENSRNOG00000019253	Bcar1				-0.81075	-0.962402	3.08272	2.2987	2.18711	-0.594712	4.10206	2.81406	1.28426	3.43738	4.47947	0.0616919	0.076922	No	1.69535	0.407006	0.947222	No	5.41358	0.011021	0.0271146	Yes	4.54462	0.0316034
2979	chr18	24929918	24930543	+		Enriched		Enriched	Enriched	0	NA	promoter-TSS (ENSRNOT00000019596)	promoter-TSS	Intergenic	Intergenic	-1139	ENSRNOT00000019596				ENSRNOG00000014376	Proc				-0.630426	0.487709	4.37885	3.11895	1.49656	2.54804	4.73652	2.37117	4.27842	3.54813	4.49865	0.017392	0.0269672	Yes	1.87757	0.34654	0.947222	No	4.4829	0.022103	0.0450364	Yes	4.59057	0.00540154
409	chr2	44273077	44273472	+		Enriched				0	NA	promoter-TSS (ENSRNOT00000083525)	promoter-TSS	Intergenic	Intergenic	-1110	ENSRNOT00000083525				ENSRNOG00000059665	AABR07008118.1				-0.736104	-0.829815	2.28523	3.05759	-0.702246	-0.573985	2.12315	1.91405	1.81107	1.18767	5.02923	0.0236179	0.0347031	Yes	NA	1	1	No	3.86935	0.117581	1	No	3.33265	0.168107
2088	chr20	48912592	48913217	+		Enriched		Enriched	Enriched	0	NA	intron (ENSRNOT00000000304, intron 8 of 8)	intron	intron (ENSRNOT00000000304, intron 8 of 8)	intron (NM_001107644, intron 8 of 8)	31710	ENSRNOT00000000304				ENSRNOG00000000279	Rtn4ip1				0.882815	-0.420944	7.24167	7.37509	4.21518	4.14096	6.6167	6.2557	6.95815	6.5694	7.81456	1.07673e-08	5.29696e-07	Yes	3.76164	0.0292568	0.947222	No	6.75432	1.9097e-05	0.000455489	Yes	7.2324	8.40905e-08
1571	chr6	114804668	114805293	+		Enriched			Enriched	0	NA	intron (ENSRNOT00000076831, intron 5 of 8)	intron	intron (ENSRNOT00000076831, intron 5 of 8)	Intergenic	-13613	ENSRNOT00000074856				ENSRNOG00000003908	Cep128				-0.858099	-1.02673	4.05435	3.60262	-0.794752	-0.635617	3.767	3.15462	3.22652	3.13024	5.81103	0.00353669	0.00792721	Yes	NA	1	1	No	5.22111	0.0147644	0.0331431	No	5.05756	0.00863453
2275	chr14	22417274	22417899	+		Enriched		Enriched	Enriched	0	NA	exon (ENSRNOT00000052369, exon 1 of 6)	exon	exon (ENSRNOT00000052369, exon 1 of 6)	promoter-TSS (NM_031533)	380	ENSRNOT00000052369				ENSRNOG00000046540	Ugt2b				0.750323	0.517619	6.28711	5.89338	-0.411794	1.75535	5.2837	5.50479	5.98936	5.38959	5.8486	2.37037e-06	2.66438e-05	Yes	0.239195	0.907691	0.980392	No	5.03408	0.000450485	0.00316554	Yes	5.43886	6.5182e-06
3484	chr17	77193625	77194250	+					Enriched	0	NA	promoter-TSS (ENSRNOT00000081940)	promoter-TSS	intron (ENSRNOT00000042881, intron 6 of 14)	HAL1|LINE|L1	-1310	ENSRNOT00000081940				ENSRNOG00000017941	Optn				2.045	-0.707532	0.89968	1.78195	1.80446	-0.434971	2.37158	1.91112	3.01501	3.33873	0.119779	0.961524	0.964324	No	-0.167984	0.934522	0.983425	No	0.998427	0.638255	0.674721	No	2.28935	0.13274
2450	chr5	154566206	154566831	+		Enriched		Enriched	Enriched	0	NA	intron (ENSRNOT00000072864, intron 1 of 30)	intron	intron (ENSRNOT00000072864, intron 1 of 30)	Intergenic	14323	ENSRNOT00000072864				ENSRNOG00000049714	Asap3				-0.500257	-0.700247	5.95223	6.09815	-0.42903	2.23514	6.65215	6.00559	5.28009	6.2108	7.87966	1.00506e-06	1.38948e-05	Yes	1.55975	0.443691	0.947222	No	7.95172	8.04283e-06	0.000267552	Yes	7.60183	1.30819e-06
1807	chr2	25678421	25679046	+		Enriched			Enriched	0	NA	Intergenic	Intergenic	Intergenic	Intergenic	-69100	ENSRNOT00000079492				ENSRNOG00000061565	RF00561				-0.743296	-0.919559	4.60851	4.58639	1.93832	-0.518578	3.57635	4.2012	4.32157	2.69296	6.52848	0.00033419	0.00126212	Yes	1.45344	0.475134	0.947222	No	5.57335	0.00702366	0.020168	No	5.53339	0.00299976
574	chr19	59623393	59623788	+		Enriched				0	NA	Intergenic	Intergenic	Intergenic	Intergenic	-32639	ENSRNOT00000083636				ENSRNOG00000061610	AABR07044148.1				-0.873779	-1.03899	3.51922	3.14187	-0.812163	-0.657379	3.5346	3.59494	2.27346	2.54049	5.298	0.0130411	0.0214316	Yes	NA	1	1	No	5.41718	0.00958091	0.024738	No	4.19036	0.0518965
2089	chr19	11309691	11310316	+		Enriched		Enriched	Enriched	0	NA	promoter-TSS (ENSRNOT00000067391)	promoter-TSS	Intergenic	Intergenic	-1263	ENSRNOT00000067391				ENSRNOG00000043098	Mt2A				2.89538	2.12741	8.40463	7.9443	5.50778	5.44993	7.16768	7.50445	7.06058	6.69739	5.72578	1.37826e-14	2.61042e-11	Yes	2.64317	0.0612888	0.947222	No	4.78363	7.32988e-06	0.000249136	Yes	4.41222	2.62787e-08
3375	chr6	2544565	2545190	+					Enriched	0	NA	Intergenic	Intergenic	Intergenic	Intergenic	-9176	ENSRNOT00000077476				ENSRNOG00000053605	AABR07062670.2				-0.694724	-0.849122	3.30394	2.70835	1.43788	0.919247	3.59921	3.2664	2.79018	3.4043	4.80196	0.0359806	0.0486593	No	1.55586	0.447528	0.947222	No	5.18733	0.0155037	0.0344697	No	5.00648	0.0100229
2075	chr14	19204924	19205549	+		Enriched		Enriched	Enriched	0	NA	Intergenic	Intergenic	Intergenic	Intergenic	-13373	ENSRNOT00000003921				ENSRNOG00000002911	Alb				-0.730306	-0.907907	4.75649	3.73816	1.94417	-0.505711	4.46734	4.51572	3.01633	4.06491	6.20616	0.00116164	0.00336432	Yes	1.45344	0.475134	0.947222	No	6.20383	0.00145396	0.00697323	Yes	5.43513	0.00346967
3687	chr11	74316077	74316604	+				Enriched		0	NA	promoter-TSS (ENSRNOT00000002346)	promoter-TSS	Intergenic	CpG	-1092	ENSRNOT00000002346				ENSRNOG00000001720	Hes1				-1.03301	-1.20212	1.89627	-0.621069	2.33271	0.667572	4.7031	-1.14493	1.9848	2.44122	2.28963	0.459808	1	No	2.47764	0.228197	0.947222	No	5.13902	0.0472871	0.0781123	Yes	4.08185	0.0621768
1401	chr5	29172025	29172650	+		Enriched			Enriched	0	NA	Intergenic	Intergenic	Intergenic	Intergenic	321387	ENSRNOT00000009759				ENSRNOG00000007426	Tmem64				-0.733367	0.411317	5.87834	5.36568	0.716215	-0.502758	4.1992	2.35981	4.55878	3.74982	6.31456	3.41807e-05	0.000206561	Yes	0.172585	0.932252	0.983425	No	4.00804	0.0454279	0.0760455	No	4.80535	0.00293259
1839	chr6	102739793	102740418	+		Enriched			Enriched	0	NA	Intergenic	Intergenic	Intergenic	Intergenic	263069	ENSRNOT00000087132				ENSRNOG00000059245	Rad51b				-0.92372	-1.09803	4.32269	2.64297	2.87992	-0.703918	2.85506	-1.03908	3.97852	1.96146	5.7059	0.00565918	0.0114636	Yes	2.47028	0.231401	0.947222	No	2.86929	0.327557	1	No	5.23408	0.00717658
2923	chr7	2690799	2691533	+		Enriched		Enriched	Enriched	0	NA	promoter-TSS (ENSRNOT00000049536)	promoter-TSS	promoter-TSS (ENSRNOT00000049536)	promoter-TSS (NM_001011905)	-203	ENSRNOT00000049536				ENSRNOG00000031081	Stat2				1.83009	-1.0065	4.55353	4.2961	0.668999	-0.594481	5.71556	-0.946117	3.95798	3.79294	3.60516	0.0194113	0.0294709	Yes	-0.668652	0.745691	0.947222	No	3.39782	0.137726	0.17811	Yes	3.04128	0.0360825
3110	chr2	31868285	31869058	+		Enriched		Enriched	Enriched	0	NA	intron (ENSRNOT00000082365, intron 1 of 1)	intron	intron (ENSRNOT00000082365, intron 1 of 1)	Intergenic	2022	ENSRNOT00000082365				ENSRNOG00000052924	AABR07007863.1				-0.620762	-0.804213	4.73123	4.63943	1.5004	2.56574	3.42697	4.66123	4.41594	3.82738	6.5691	0.00028822	0.00112092	Yes	2.61308	0.201947	0.947222	No	5.77703	0.00489214	0.0158034	Yes	5.98238	0.000606949
1622	chr5	23188154	23188955	+		Enriched			Enriched	0	NA	Intergenic	Intergenic	Intergenic	Intergenic	-108667	ENSRNOT00000092946				ENSRNOG00000062079	AABR07047191.1				2.83645	1.73753	4.44183	3.96761	3.29911	2.62639	3.52261	4.126	3.58592	3.41793	1.94579	0.13343	0.152423	Yes	0.550167	0.740572	0.947222	No	1.52882	0.275309	0.32075	No	1.19154	0.333805
2408	chr13	68517984	68518641	+		Enriched		Enriched	Enriched	0	NA	Intergenic	Intergenic	Intergenic	Intergenic	-77197	ENSRNOT00000091631				ENSRNOG00000052133	RF00015				0.727461	-0.731831	5.9884	6.06986	2.66383	-0.292388	5.0115	4.68206	5.48524	4.77362	6.58717	7.23582e-06	6.22938e-05	Yes	1.30281	0.526397	0.947222	No	5.22741	0.00233814	0.00958352	Yes	5.67874	0.000120548
972	chr11	37633962	37634357	+		Enriched				0	NA	Intergenic	Intergenic	Intergenic	Intergenic	-34751	ENSRNOT00000088309				ENSRNOG00000061472	AABR07033720.1				-0.790433	-0.877858	2.57872	2.97381	0.502029	1.26298	-0.124236	-0.848433	1.04555	2.12938	5.24623	0.0146415	0.0234214	Yes	1.62232	0.429466	0.947222	No	0.529654	0.858355	1	No	3.69304	0.111209
2150	chr19	11118723	11119369	+		Enriched		Enriched	Enriched	0	NA	intron (ENSRNOT00000081246, intron 21 of 25)	intron	intron (ENSRNOT00000081246, intron 21 of 25)	intron (NM_019345, intron 21 of 27)	25595	ENSRNOT00000081246				ENSRNOG00000057072	Slc12a3				1.96589	-0.531404	6.45448	6.79657	2.0562	4.34537	5.61876	6.01699	5.58757	5.51332	5.77696	2.96322e-07	5.70463e-06	Yes	2.11076	0.235026	0.947222	No	4.76653	0.0015944	0.00745246	Yes	4.66409	6.27806e-05
2940	chr7	70877804	70878429	+		Enriched		Enriched	Enriched	0	NA	intron (ENSRNOT00000031005, intron 34 of 88)	intron	intron (ENSRNOT00000031005, intron 34 of 88)	intron (NM_001130490, intron 34 of 88)	-35711	ENSRNOT00000047449				ENSRNOG00000025059	Nxph4				3.27161	3.16705	7.6412	7.79919	5.05779	3.22019	7.54254	7.55023	6.88598	7.02161	4.53186	3.78743e-11	9.46305e-09	Yes	1.04983	0.481527	0.947222	No	4.28655	1.24498e-05	0.000350726	Yes	3.75778	1.23061e-07
1000	chr3	55179251	55179646	+		Enriched				0	NA	intron (ENSRNOT00000058763, intron 3 of 10)	intron	intron (ENSRNOT00000058763, intron 3 of 10)	Intergenic	84811	ENSRNOT00000058763				ENSRNOG00000024595	Cers6				-1.09352	-1.25062	2.87946	3.74601	-1.03712	-0.895419	1.90636	2.30536	-1.43797	-0.00611987	5.81197	0.00369885	0.00817459	Yes	NA	1	1	No	3.99149	0.101792	1	No	0.608345	0.834402
387	chr4	25690062	25690457	+		Enriched				0	NA	exon (ENSRNOT00000061199, exon 2 of 2)	exon	exon (ENSRNOT00000061199, exon 2 of 2)	3' UTR (NM_001100813, exon 2 of 2)	3867	ENSRNOT00000061199				ENSRNOG00000039862	Cldn12				3.6122	-1.41231	-1.03017	-0.825138	3.40562	1.31724	4.37164	-1.35451	-1.61611	-1.54149	-3.77816	0.163127	0.183197	Yes	0.0350122	0.984137	0.991055	No	0.672567	0.776823	0.804347	No	-4.76642	0.042184
2927	chr11	69644066	69644691	+		Enriched		Enriched	Enriched	0	NA	intron (ENSRNOT00000049292, intron 4 of 58)	intron	intron (ENSRNOT00000049292, intron 4 of 58)	intron (NM_032062, intron 5 of 59)	-95006	ENSRNOT00000016340				ENSRNOG00000001706	Kalrn				-0.656579	-0.830557	4.3557	3.34	1.48426	2.53272	4.49676	3.26073	3.58897	3.43827	5.76567	0.0042872	0.00919067	Yes	2.61308	0.201947	0.947222	No	5.66691	0.00634775	0.0190676	Yes	5.3301	0.00424621
24	chr1	266481972	266482608	+	Enriched	Enriched	Enriched	Enriched	Enriched	0	NA	promoter-TSS (ENSRNOT00000027223)	promoter-TSS	promoter-TSS (ENSRNOT00000027223)	promoter-TSS (NM_080890)	-568	ENSRNOT00000027223				ENSRNOG00000020081	As3mt				4.04643	4.70053	7.12605	7.17127	6.24878	6.23862	7.08889	7.37966	6.99438	6.88022	2.73289	6.64668e-05	0.000353376	Yes	1.64231	0.215016	0.947222	Yes	2.78324	0.00431578	0.0144643	Yes	2.51938	0.000161013
2071	chr4	100080745	100081435	+		Enriched		Enriched	Enriched	0	NA	intron (ENSRNOT00000014277, intron 2 of 2)	intron	intron (ENSRNOT00000014277, intron 2 of 2)	CpG	18427	ENSRNOT00000014277				ENSRNOG00000010716	Atoh8				-0.677247	0.454296	4.31004	4.61205	2.61443	-0.454757	5.15399	3.41232	3.1468	3.46429	5.12563	0.00287324	0.00680063	Yes	1.3986	0.49684	0.947222	No	5.0464	0.00587175	0.0180186	Yes	3.8897	0.0290278
2316	chr19	41688402	41689032	+		Enriched		Enriched	Enriched	0	NA	promoter-TSS (ENSRNOT00000022721)	promoter-TSS	Intergenic	Intergenic	-2488	ENSRNOT00000022721				ENSRNOG00000016348	Tat				0.72066	-0.732077	6.34486	6.13177	-0.462439	-0.286034	6.40936	6.06772	5.7223	5.62165	6.77773	2.91804e-06	3.09623e-05	Yes	-0.442208	0.827484	0.947222	No	6.58943	3.41281e-05	0.000614996	Yes	6.17174	1.35006e-05
2311	chr13	80862307	80863098	+		Enriched		Enriched	Enriched	0	NA	intron (ENSRNOT00000004864, intron 1 of 9)	intron	intron (ENSRNOT00000004864, intron 1 of 9)	Intergenic	261	ENSRNOT00000004864				ENSRNOG00000003620	Fmo3				0.759104	0.52503	6.10949	6.71821	-0.385925	1.05332	5.76146	6.00874	6.06621	5.86374	6.17601	3.44086e-07	6.32717e-06	Yes	-0.253016	0.902237	0.980392	No	5.51022	7.99024e-05	0.00104981	Yes	5.68074	1.35906e-06
2975	chr2	124545285	124545910	+		Enriched		Enriched	Enriched	0	NA	Intergenic	Intergenic	Intergenic	Intergenic	46619	ENSRNOT00000081079				ENSRNOG00000056100	RF00560				-0.212399	1.28465	7.44198	6.96547	4.11838	4.14093	6.56665	6.67675	6.17997	6.43896	6.95553	2.3769e-09	1.83749e-07	Yes	3.19817	0.0598627	0.947222	No	6.2142	1.53854e-05	0.000391139	Yes	6.02489	2.91171e-07
3973	chr4	84953121	84953224	+			Enriched			0	NA	Intergenic	Intergenic	Intergenic	Intergenic	-16200	ENSRNOT00000091326				ENSRNOG00000055762	AABR07073024.1				-0.984179	2.07481	-0.772603	0.948511	2.97933	-0.76834	-1.60962	4.48821	3.18802	2.49038	-1.01491	0.727278	1	No	0.676925	0.731029	0.947222	Yes	2.17001	0.365465	0.409756	No	1.73443	0.28377
2423	chr2	23265390	23266120	+		Enriched		Enriched	Enriched	0	NA	Intergenic	Intergenic	Intergenic	Intergenic	-4790	ENSRNOT00000046772				ENSRNOG00000029988	AABR07007675.1				-0.4275	1.21822	6.22149	6.39849	2.92626	-0.175774	5.91024	6.1743	5.74761	5.55532	6.07123	1.05347e-06	1.43652e-05	Yes	1.13092	0.577873	0.947222	No	5.67305	0.000125095	0.00142244	Yes	5.38937	1.19542e-05
1162	chr15	52009901	52010296	+		Enriched				0	NA	intron (ENSRNOT00000013067, intron 1 of 9)	intron	intron (ENSRNOT00000013067, intron 1 of 9)	intron (NM_001107275, intron 1 of 9)	19718	ENSRNOT00000013067				ENSRNOG00000009832	Slc39a14				-0.860701	-1.02153	3.8623	4.14546	1.34912	-0.644306	2.19873	1.13188	2.72527	2.69366	6.126	0.00134561	0.00376452	Yes	1.17354	0.563482	0.947222	No	3.10798	0.24802	1	No	4.56316	0.0260835
84	chr1	11907458	11907607	+	Enriched		Enriched			0	NA	promoter-TSS (ENSRNOT00000089050)	promoter-TSS	promoter-TSS (ENSRNOT00000089050)	promoter-TSS (NR_046238)	-939	ENSRNOT00000089050				ENSRNOG00000051831	RF00002				5.18017	5.30191	-0.0958035	0.14378	5.62826	5.37418	2.37965	6.52544	6.2912	6.1226	-6.46978	0.000166783	0.000732916	Yes	0.23829	0.857314	0.958002	Yes	0.344115	0.813252	0.83901	Yes	0.964831	0.138457
671	chr12	39761056	39761451	+		Enriched				0	NA	intron (ENSRNOT00000036137, intron 1 of 5)	intron	intron (ENSRNOT00000036137, intron 1 of 5)	intron (NM_001107141, intron 1 of 5)	8227	ENSRNOT00000036137				ENSRNOG00000021440	Pptc7				-0.751351	-0.895856	2.641	3.13487	1.38599	-0.549773	2.45008	3.29557	2.83773	3.40377	4.73369	0.0402972	0.0532052	Yes	1.17354	0.563482	0.947222	No	4.63917	0.0419217	0.071677	No	5.12669	0.007435
3570	chr13	113762246	113762871	+					Enriched	0	NA	promoter-TSS (ENSRNOT00000089658)	promoter-TSS	Intergenic	Intergenic	-1357	ENSRNOT00000089658				ENSRNOG00000057672	AC118802.1				2.59262	3.89911	4.55263	3.43858	4.48181	3.14531	-1.21518	4.65279	4.03101	4.74223	0.727283	0.561377	0.583081	No	0.513645	0.734014	0.947222	No	0.277245	0.890915	0.907752	No	1.05228	0.296488
1129	chr4	44807148	44807543	+		Enriched				0	NA	intron (ENSRNOT00000086902, intron 2 of 19)	intron	intron (ENSRNOT00000086902, intron 2 of 19)	intron (NM_031517, intron 2 of 19)	32604	ENSRNOT00000086902				ENSRNOG00000052745	Met				2.10515	-0.930296	4.12346	2.92292	-0.725594	-0.572269	1.90789	2.44976	2.73305	2.95224	2.61934	0.130563	0.149417	Yes	-1.43748	0.480725	0.947222	No	0.96599	0.649915	0.685425	No	1.73199	0.296376
3541	chr8	50424562	50425187	+					Enriched	0	NA	intron (ENSRNOT00000073507, intron 3 of 24)	intron	intron (ENSRNOT00000073507, intron 3 of 24)	intron (NM_001271216, intron 3 of 24)	-100217	ENSRNOT00000074357				ENSRNOG00000045679	Apoa1				-0.823927	1.07553	3.05984	3.91364	1.36131	-0.609315	2.83318	-0.924166	3.46071	2.6894	3.58392	0.0438159	0.0574506	No	0.168561	0.93476	0.983425	No	1.56897	0.552228	1	No	3.11389	0.0588114
3005	chr7	36884109	36884734	+		Enriched		Enriched	Enriched	0	NA	Intergenic	Intergenic	Intergenic	Intergenic	33291	ENSRNOT00000068834				ENSRNOG00000043567	AABR07056688.1				-0.291464	-0.499797	7.20862	6.78682	3.77389	2.93682	6.61997	6.64443	6.51995	6.32267	8.84465	8.56884e-09	4.44641e-07	Yes	4.01921	0.0367038	0.947222	No	8.20308	2.88275e-06	0.000163518	Yes	8.19494	6.5678e-08
1602	chr1	250443941	250444625	+		Enriched			Enriched	0	NA	intron (ENSRNOT00000067643, intron 1 of 11)	intron	intron (ENSRNOT00000067643, intron 1 of 11)	intron (NM_133400, intron 1 of 11)	18125	ENSRNOT00000067643				ENSRNOG00000033195	A1cf				-0.804153	0.400982	4.06957	3.44435	-0.741424	-0.582323	3.35922	3.51416	3.70911	2.7741	4.54162	0.0146364	0.0234214	Yes	-0.442208	0.827484	0.947222	No	4.06491	0.0349458	0.0627299	No	4.01393	0.0232769
2960	chr1	263269863	263270488	+		Enriched		Enriched	Enriched	0	NA	promoter-TSS (ENSRNOT00000022309)	promoter-TSS	promoter-TSS (ENSRNOT00000022309)	promoter-TSS (NM_012571)	-413	ENSRNOT00000022309				ENSRNOG00000016356	Got1				3.43292	3.16947	7.11056	7.93419	4.56191	3.90875	8.19819	8.1148	7.16336	7.35496	4.2935	5.00449e-09	3.10771e-07	Yes	0.85458	0.561559	0.947222	No	4.79865	6.49096e-07	8.45718e-05	Yes	3.97677	8.76525e-09
3515	chr6	26214566	26215191	+					Enriched	0	NA	intron (ENSRNOT00000006525, intron 13 of 13)	intron	intron (ENSRNOT00000006525, intron 13 of 13)	intron (NM_001106709, intron 12 of 12)	26459	ENSRNOT00000006525				ENSRNOG00000004901	Slc4a1ap				-0.874354	-1.02041	2.46026	0.938338	-0.817045	-0.67308	3.16486	1.80096	3.37769	2.75241	3.53651	0.194829	0.215289	No	NA	1	1	No	4.48898	0.0552505	0.0879676	No	5.31085	0.0046499
2317	chr14	20428716	20429388	+		Enriched		Enriched	Enriched	0	NA	Intergenic	Intergenic	Intergenic	MER21C|LTR|ERVL	45676	ENSRNOT00000044855				ENSRNOG00000029004	LOC498339				0.737057	-0.709686	6.46919	5.60975	2.66823	-0.266085	5.23789	5.77769	4.9652	5.1464	6.63964	7.27809e-06	6.23742e-05	Yes	1.30281	0.526397	0.947222	No	5.89126	0.000358112	0.00280015	Yes	5.56121	0.000170215
2968	chr1	185356995	185357642	+		Enriched		Enriched	Enriched	0	NA	promoter-TSS (ENSRNOT00000088158)	promoter-TSS	promoter-TSS (ENSRNOT00000088158)	L2c|LINE|L2	343	ENSRNOT00000086681				ENSRNOG00000024602	Plekha7				0.608658	-0.971248	4.38508	3.4894	-0.739833	-0.578083	4.41772	3.33721	3.3743	3.18534	4.63348	0.0104712	0.0180953	Yes	-0.442208	0.827484	0.947222	No	4.48483	0.0154316	0.0344676	Yes	3.85153	0.0282975
3202	chr2	2400226	2400900	+		Enriched		Enriched	Enriched	0	NA	Intergenic	Intergenic	Intergenic	Intergenic	-44333	ENSRNOT00000085566				ENSRNOG00000053243	RF00399				2.63288	3.29747	5.08691	4.18189	4.73696	3.39618	5.22398	5.34182	4.25068	4.87367	1.73144	0.12972	0.148542	Yes	1.08178	0.472553	0.947222	No	2.29058	0.0451728	0.0757808	Yes	1.61979	0.100546
2573	chr2	32117433	32118058	+		Enriched		Enriched	Enriched	0	NA	Intergenic	Intergenic	Intergenic	Intergenic	180169	ENSRNOT00000091466				ENSRNOG00000054794	AABR07007874.1				0.669219	-0.846214	5.72698	5.71614	-0.588237	-0.419851	4.89174	4.99494	5.06248	4.4268	6.29809	2.74426e-05	0.00017649	Yes	-0.442208	0.827484	0.947222	No	5.34102	0.00168653	0.00767652	Yes	5.30111	0.000481235
3681	chr10	104680817	104681344	+				Enriched		0	NA	exon (ENSRNOT00000046026, exon 1 of 6)	exon	exon (ENSRNOT00000046026, exon 1 of 6)	promoter-TSS (NM_001135714)	297	ENSRNOT00000046026				ENSRNOG00000024145	Trim65				0.55805	-1.04517	3.44367	2.67466	-0.811678	-0.653723	4.77607	2.66972	2.11603	2.87015	3.70358	0.0704343	0.0862052	No	-0.442208	0.827484	0.947222	No	4.66266	0.0136869	0.0316093	Yes	3.08965	0.111938
1408	chr9	65543515	65544140	+		Enriched			Enriched	0	NA	intron (ENSRNOT00000016730, intron 2 of 11)	intron	intron (ENSRNOT00000016730, intron 2 of 11)	intron (NM_057138, intron 2 of 5)	9123	ENSRNOT00000016730				ENSRNOG00000012473	Cflar				0.512496	-1.14199	5.24782	5.3614	-0.893567	-0.728697	2.76241	0.368879	3.90859	2.01556	6.02764	8.87334e-05	0.000444019	Yes	-0.442208	0.827484	0.947222	No	2.31641	0.332671	1	No	3.78245	0.0378144
1969	chr1	166099117	166099644	+		Enriched		Enriched		0	NA	Intergenic	Intergenic	Intergenic	RMER1B|Other|Other	21598	ENSRNOT00000082638				ENSRNOG00000056725	AABR07004888.1				2.1633	-1.03813	4.21952	4.42308	-0.797808	-0.635222	4.50974	3.99539	2.16099	0.196434	3.1856	0.0387066	0.0518094	Yes	-1.43748	0.480725	0.947222	No	3.02461	0.076642	0.1108	Yes	0.218716	0.917486
1247	chr10	104370113	104370738	+		Enriched			Enriched	0	NA	intron (ENSRNOT00000006519, intron 1 of 25)	intron	intron (ENSRNOT00000006519, intron 1 of 25)	intron (NM_001127549, intron 1 of 25)	2178	ENSRNOT00000006519				ENSRNOG00000004834	Llgl2				0.428023	-1.21576	4.08028	3.08163	-0.981954	-0.826781	1.40065	-1.15758	4.28073	1.6117	4.49152	0.0150305	0.0239829	Yes	-0.442208	0.827484	0.947222	No	0.81758	0.779917	1	No	4.27183	0.0161473
43	chr18	60759918	60760067	+	Enriched					0	NA	intron (ENSRNOT00000045098, intron 2 of 2)	intron	intron (ENSRNOT00000045098, intron 2 of 2)	intron (NM_001025057, intron 3 of 3)	-4612	ENSRNOT00000053725				ENSRNOG00000035602	Mir3591				2.80831	3.82585	-0.659112	-0.46416	-0.801624	-0.655065	2.98975	1.07554	2.16875	2.0815	-5.01336	0.0151864	0.0241099	Yes	-4.30579	0.0213313	0.947222	Yes	-1.15976	0.437024	0.479163	Yes	-1.49369	0.1933
1529	chr4	151472661	151473286	+		Enriched			Enriched	0	NA	Intergenic	Intergenic	Intergenic	Intergenic	-15941	ENSRNOT00000089708				ENSRNOG00000057063	RF00026				-0.740351	-0.90513	3.65661	4.07193	2.26825	-0.5255	2.94818	3.20037	3.59993	3.55124	5.79165	0.00370853	0.0081769	Yes	1.69535	0.407006	0.947222	No	4.67307	0.0387814	0.0673346	No	5.47533	0.00281586
964	chr17	87067375	87067770	+		Enriched				0	NA	Intergenic	Intergenic	Intergenic	Intergenic	47483	ENSRNOT00000043523				ENSRNOG00000048958	AABR07028816.1				0.592522	-0.801701	2.98004	2.89736	-0.651141	-0.528812	2.61918	2.0537	1.51011	2.0336	3.86352	0.0524266	0.0669747	Yes	-0.442208	0.827484	0.947222	No	3.0584	0.150345	0.190863	No	2.40335	0.258648
454	chr14	10335691	10336086	+		Enriched				0	NA	Intergenic	Intergenic	Intergenic	Intergenic	-38406	ENSRNOT00000086333				ENSRNOG00000061516	AABR07014342.1				-0.989397	-1.16547	4.66922	4.09322	-0.926178	-0.767364	2.859	0.345289	2.86465	2.70741	6.53424	0.000346858	0.00130476	Yes	NA	1	1	No	3.48954	0.185619	1	No	4.6416	0.0222508
1013	chr7	28410632	28411027	+		Enriched				0	NA	promoter-TSS (ENSRNOT00000038780)	promoter-TSS	Intergenic	Intergenic	-1369	ENSRNOT00000038780				ENSRNOG00000004517	Igf1				0.547797	-0.790019	2.53328	3.10598	1.61771	-0.54034	2.26177	-0.757314	1.85398	0.846036	3.90366	0.049394	0.063641	Yes	0.799571	0.698415	0.947222	No	1.8147	0.506814	1	No	2.03998	0.364126
1521	chr7	112410108	112410733	+		Enriched			Enriched	0	NA	Intergenic	Intergenic	Intergenic	Intergenic	353390	ENSRNOT00000035216				ENSRNOG00000025046	AABR07058366.1				-0.666582	-0.849215	4.97915	4.72409	1.48176	0.955734	3.55082	4.02111	4.62401	4.27248	6.76438	0.000138547	0.000635369	Yes	1.55586	0.447528	0.947222	No	5.40086	0.0100577	0.0255678	No	6.32448	0.00017775
1664	chr16	17575273	17575898	+		Enriched			Enriched	0	NA	intron (ENSRNOT00000014772, intron 2 of 8)	intron	intron (ENSRNOT00000014772, intron 2 of 8)	intron (NM_001169127, intron 2 of 8)	-35530	ENSRNOT00000032309				ENSRNOG00000042623	Sh2d4b				-0.920707	-1.09231	3.6252	2.2474	1.31447	-0.704315	3.61378	-1.03428	3.64962	3.23241	4.99302	0.0265428	0.0378697	Yes	1.17354	0.563482	0.947222	No	3.81367	0.170444	0.211836	No	5.50818	0.00261046
3246	chrX	111865026	111865651	+		Enriched		Enriched	Enriched	0	NA	Intergenic	Intergenic	Intergenic	Intergenic	22568	ENSRNOT00000085118				ENSRNOG00000056135	Tsc22d3				-0.642185	0.476831	4.5537	4.30194	1.49203	0.9701	4.59299	3.83054	3.90208	3.14065	5.09499	0.00315526	0.00727457	Yes	1.02738	0.61865	0.947222	No	4.80306	0.00802486	0.0221244	Yes	4.16345	0.0162234
1187	chr2	108619449	108619844	+		Enriched				0	NA	Intergenic	Intergenic	Intergenic	Intergenic	-503799	ENSRNOT00000078432				ENSRNOG00000056971	RF00004				-0.908139	-1.08222	4.0829	3.96204	-0.845634	-0.688617	3.22795	3.22569	1.86573	2.38866	6.1014	0.00144719	0.0039753	Yes	NA	1	1	No	4.97056	0.0231844	0.0463836	No	3.83326	0.0902478
3106	chr2	189253873	189254498	+		Enriched		Enriched	Enriched	0	NA	intron (ENSRNOT00000028234, intron 1 of 11)	intron	intron (ENSRNOT00000028234, intron 1 of 11)	intron (NM_017020, intron 1 of 9)	443	ENSRNOT00000028234				ENSRNOG00000020811	Il6r				-0.695895	-0.882515	4.68942	5.26759	0.734123	-0.464522	5.60826	4.33914	4.94422	4.05646	6.88197	9.12871e-05	0.00045143	Yes	0.729313	0.71928	0.947222	No	6.74426	0.00043562	0.00310292	Yes	6.3976	0.000153867
809	chr11	24554467	24554862	+		Enriched				0	NA	intron (ENSRNOT00000048854, intron 3 of 17)	intron	intron (ENSRNOT00000048854, intron 3 of 17)	intron (NM_019288, intron 3 of 17)	87156	ENSRNOT00000044081				ENSRNOG00000006997	App				-0.801969	-0.924564	3.6275	2.7354	1.28161	0.776734	-0.12682	2.29171	2.77613	0.874969	5.44387	0.00969496	0.0170218	Yes	1.55586	0.447528	0.947222	No	2.92696	0.290515	1	No	3.97673	0.0789079
2348	chr1	240831254	240831925	+		Enriched		Enriched	Enriched	0	NA	Intergenic	Intergenic	Intergenic	Intergenic	54620	ENSRNOT00000049732				ENSRNOG00000046395	AABR07006576.1				2.34063	-0.435191	6.59967	6.4209	4.11778	4.14011	7.16906	6.78164	5.82407	5.80054	5.23553	2.63638e-06	2.89466e-05	Yes	2.30369	0.171403	0.947222	No	5.4881	0.000142195	0.00154928	Yes	4.52246	4.33777e-05
2181	chr16	60595238	60595869	+		Enriched		Enriched	Enriched	0	NA	Intergenic	Intergenic	Intergenic	MIR|SINE|MIR	-168079	ENSRNOT00000051720				ENSRNOG00000011474	Ppp1r3b				1.51509	-0.482355	6.9949	6.4149	5.04154	3.18423	5.43776	6.08763	6.11147	5.99198	6.40991	1.06458e-07	2.68841e-06	Yes	3.27624	0.0524765	0.947222	No	5.27138	0.000572096	0.00369617	Yes	5.70863	1.55012e-06
2514	chr13	89612294	89612922	+		Enriched		Enriched	Enriched	0	NA	intron (ENSRNOT00000058423, intron 3 of 12)	intron	intron (ENSRNOT00000058423, intron 3 of 12)	intron (NM_001011907, intron 3 of 12)	-6282	ENSRNOT00000029179				ENSRNOG00000024159	Fcer1g				-0.610591	-0.802444	5.53854	5.85228	2.35342	-0.37245	4.45832	5.04234	5.34465	4.37926	7.5943	3.97433e-06	3.95138e-05	Yes	1.69535	0.407006	0.947222	No	6.40045	0.000900588	0.00506595	Yes	6.75671	4.15476e-05
3038	chr4	140270725	140271355	+		Enriched		Enriched	Enriched	0	NA	intron (ENSRNOT00000040255, intron 4 of 62)	intron	intron (ENSRNOT00000040255, intron 4 of 62)	intron (NM_001007235, intron 3 of 61)	23705	ENSRNOT00000043646				ENSRNOG00000007104	Itpr1				-0.751446	1.13373	3.8438	3.08231	-0.689913	-0.528556	4.16337	4.42669	3.98645	4.20821	3.3209	0.0733965	0.0895413	Yes	-0.850041	0.67582	0.947222	No	4.09069	0.0145526	0.0327852	Yes	3.96827	0.00592998
2836	chr7	78017593	78018276	+		Enriched		Enriched	Enriched	0	NA	intron (ENSRNOT00000005803, intron 5 of 11)	intron	intron (ENSRNOT00000005803, intron 5 of 11)	intron (NM_001173558, intron 5 of 11)	12702	ENSRNOT00000005803				ENSRNOG00000004301	Dcaf13				-0.73878	-0.923907	5.17569	5.06458	-0.673011	-0.506504	5.2148	5.00689	3.86936	4.72309	7.01961	4.88344e-05	0.000276509	Yes	NA	1	1	No	6.79492	0.000278471	0.00237001	Yes	6.18183	0.000325255
2741	chr9	95569190	95569815	+		Enriched		Enriched	Enriched	0	NA	Intergenic	Intergenic	Intergenic	Intergenic	67724	ENSRNOT00000086805				ENSRNOG00000053244	Spp2				0.653689	-0.88421	5.27038	4.65773	-0.633062	-0.468907	5.04491	4.26281	4.4779	4.75971	5.57102	0.000567253	0.00189016	Yes	-0.442208	0.827484	0.947222	No	5.1209	0.00333439	0.0123732	Yes	5.17829	0.000698077
1899	chrX	74588572	74589197	+		Enriched			Enriched	0	NA	intron (ENSRNOT00000040637, intron 2 of 5)	intron	intron (ENSRNOT00000040637, intron 2 of 5)	intron (NM_147216, intron 2 of 5)	91622	ENSRNOT00000003899				ENSRNOG00000002923	Zcchc13				-0.923893	-1.09949	4.83939	1.79538	0.598414	-0.702469	2.21509	1.59249	3.36741	3.69786	5.97226	0.00396361	0.00863378	Yes	0.729313	0.71928	0.947222	No	3.33433	0.203521	1	No	5.52653	0.00245292
3655	chr5	139088114	139088641	+				Enriched		0	NA	Intergenic	Intergenic	Intergenic	CpG	-12521	ENSRNOT00000012569				ENSRNOG00000009390	Edn2				-1.18123	-1.36116	0.624516	-0.742939	-1.11663	1.44215	5.65143	4.35835	1.81565	-0.00582948	1.29146	0.678269	1	No	1.27422	0.530805	0.947222	No	7.0332	0.000199478	0.00189595	Yes	2.63628	0.318642
3244	chr2	204579484	204580153	+		Enriched		Enriched	Enriched	0	NA	intron (ENSRNOT00000022182, intron 7 of 7)	intron	intron (ENSRNOT00000022182, intron 7 of 7)	intron (NM_001109584, intron 7 of 7)	45925	ENSRNOT00000022182				ENSRNOG00000016477	Vangl1				-0.710167	-0.88882	4.39143	4.04961	1.95159	-0.486465	4.72882	3.9136	3.76199	4.35144	6.08656	0.00153548	0.00416946	Yes	1.45344	0.475134	0.947222	No	6.05842	0.00232135	0.00956028	Yes	5.94311	0.000690147
55	chr1	55673411	55673560	+	Enriched					0	NA	Intergenic	Intergenic	Intergenic	Intergenic	-33913	ENSRNOT00000089548				ENSRNOG00000054834	AABR07001734.1				2.40354	2.55241	-0.627592	-0.464046	-0.747145	-0.624197	-1.08368	1.96698	1.2727	2.18592	-4.34246	0.0533989	0.068106	Yes	-3.69816	0.0550594	0.947222	Yes	-1.51736	0.446587	0.489134	Yes	-0.868875	0.488222
1640	chr2	93942906	93943577	+		Enriched			Enriched	0	NA	Intergenic	Intergenic	Intergenic	Intergenic	42137	ENSRNOT00000075493				ENSRNOG00000049075	Fabp5				-1.18685	-1.35712	3.81495	3.36719	-1.12571	-0.972126	2.51553	-1.29954	3.94592	-1.46609	5.81103	0.00353669	0.00792721	Yes	NA	1	1	No	2.68932	0.361527	1	No	4.82047	0.0341929
247	chr4	85692373	85692768	+		Enriched				0	NA	intron (ENSRNOT00000035722, intron 12 of 16)	intron	intron (ENSRNOT00000035722, intron 12 of 16)	intron (NM_001270581, intron 13 of 16)	29678	ENSRNOT00000043851				ENSRNOG00000012098	Adcyap1r1				-1.04406	-1.19718	3.58956	3.23127	-0.989087	0.535245	0.670953	-1.1454	0.582236	1.08641	5.95523	0.00231032	0.00575757	Yes	0.729313	0.71928	0.947222	No	1.32904	0.653322	1	No	2.43069	0.36525
584	chr17	17632227	17632622	+		Enriched				0	NA	Intergenic	Intergenic	Intergenic	Intergenic	180681	ENSRNOT00000086166				ENSRNOG00000054482	RF00100				-1.08168	-1.23682	2.99161	3.70815	-1.02598	1.68958	1.41985	-1.18436	0.997683	-1.3541	5.88149	0.00297372	0.00695657	Yes	1.55975	0.443691	0.947222	No	1.96526	0.505566	1	No	1.57217	0.587525
836	chr19	15294331	15294726	+		Enriched				0	NA	exon (ENSRNOT00000024622, exon 1 of 13)	exon	exon (ENSRNOT00000024622, exon 1 of 13)	promoter-TSS (NM_017004)	280	ENSRNOT00000024622				ENSRNOG00000015438	Ces1f				-0.733446	-0.831828	2.32237	2.3135	-0.697993	1.77485	2.34171	2.71304	-0.947927	1.92871	4.36286	0.0722792	0.0882351	Yes	1.55975	0.443691	0.947222	No	4.57107	0.0457755	0.0765455	No	2.48914	0.373668
2935	chr19	9640009	9640708	+		Enriched		Enriched	Enriched	0	NA	Intergenic	Intergenic	Intergenic	Intergenic	17747	ENSRNOT00000061498				ENSRNOG00000012007	Slc38a7				0.699962	-0.815123	4.05728	3.70496	1.48694	0.966651	4.11053	3.78301	3.22062	3.32698	4.46842	0.0149546	0.0238819	Yes	0.933774	0.650712	0.947222	No	4.44313	0.0153212	0.03427	Yes	3.80211	0.03135
755	chr17	62133464	62133859	+		Enriched				0	NA	Intergenic	Intergenic	Intergenic	Intergenic	-128468	ENSRNOT00000073575				ENSRNOG00000061031	LOC100909849				-0.835569	-0.967798	2.86636	3.56249	0.590522	-0.635428	2.39289	2.45768	2.13149	0.217006	5.46471	0.00896298	0.0161215	Yes	0.729313	0.71928	0.947222	No	4.20426	0.0774343	0.111635	No	3.07182	0.224383
2692	chr8	111724008	111724633	+		Enriched		Enriched	Enriched	0	NA	Intergenic	Intergenic	Intergenic	Intergenic	-2987	ENSRNOT00000012725				ENSRNOG00000030625	Tf				-0.733472	-0.916159	5.62752	4.07689	1.45513	-0.503862	4.96032	2.98789	3.98722	4.70241	6.93833	0.00010648	0.000514472	Yes	1.17354	0.563482	0.947222	No	5.86583	0.00484271	0.0157087	Yes	6.23695	0.000259833
3257	chr6	135289037	135289662	+		Enriched		Enriched	Enriched	0	NA	Intergenic	Intergenic	Intergenic	Intergenic	15073	ENSRNOT00000010598				ENSRNOG00000008035	Cinp				-0.612849	-0.796466	4.92467	3.94011	3.26091	0.985891	4.11199	4.10587	4.37038	4.278	6.36326	0.000687878	0.0021972	Yes	3.05515	0.130681	0.947222	No	5.73976	0.00464463	0.0152561	Yes	6.17542	0.000296525
2638	chr8	96498088	96498713	+		Enriched		Enriched	Enriched	0	NA	intron (ENSRNOT00000078343, intron 5 of 27)	intron	intron (ENSRNOT00000078343, intron 5 of 27)	ID_B1|SINE|B4	18575	ENSRNOT00000067996				ENSRNOG00000042726	RGD1560775				-0.432499	-0.632344	5.87364	5.88983	3.62435	3.15873	5.48296	5.19395	5.09865	5.18267	7.74382	1.90916e-06	2.25293e-05	Yes	4.03953	0.0354582	0.947222	No	6.96137	0.000170752	0.00173194	Yes	6.94604	1.55727e-05
2982	chr3	150581492	150582117	+		Enriched		Enriched	Enriched	0	NA	Intergenic	Intergenic	Intergenic	Intergenic	7331	ENSRNOT00000023905				ENSRNOG00000017701	Asip				-0.180189	-0.392829	7.29968	7.25064	4.1199	4.25495	7.51273	7.6501	7.03865	6.96155	9.09658	2.02609e-09	1.63294e-07	Yes	4.83319	0.00874892	0.947222	No	9.10049	1.1902e-07	3.38343e-05	Yes	8.74582	4.75013e-09
2807	chr10	16965722	16966389	+		Enriched		Enriched	Enriched	0	NA	Intergenic	Intergenic	Intergenic	MIR3|SINE|MIR	-4571	ENSRNOT00000005383				ENSRNOG00000003977	Dusp1				2.58967	-0.65702	5.47686	5.3847	3.47367	-0.213433	5.40268	5.06485	5.08931	5.29309	3.83528	0.00346149	0.0078375	Yes	0.44523	0.829063	0.947871	No	3.50118	0.0296608	0.055439	Yes	3.60926	0.00241118
1113	chr4	83330210	83330605	+		Enriched				0	NA	promoter-TSS (ENSRNOT00000088866)	promoter-TSS	Intergenic	Intergenic	-1822	ENSRNOT00000088866				ENSRNOG00000054078	AABR07060595.1				-0.774159	-0.858295	2.84077	2.42601	-0.734686	-0.609017	1.93299	2.01956	1.31658	0.187108	5.06969	0.0214359	0.0321072	Yes	NA	1	1	No	3.93371	0.10887	1	No	2.36436	0.383636
310	chr14	85840587	85840982	+		Enriched				0	NA	intron (ENSRNOT00000083756, intron 9 of 13)	intron	intron (ENSRNOT00000083756, intron 9 of 13)	RLTR40|LTR|ERVK	25949	ENSRNOT00000083756				ENSRNOG00000056767	AC136588.3				-1.16369	-1.3257	3.89283	2.34065	-1.10552	-0.959399	2.78967	-1.27091	2.86588	-1.44817	5.63779	0.0066244	0.0129119	Yes	NA	1	1	No	3.14543	0.276405	1	No	3.69701	0.142145
1591	chr10	107132891	107133516	+		Enriched			Enriched	0	NA	intron (ENSRNOT00000004047, intron 18 of 80)	intron	intron (ENSRNOT00000004047, intron 18 of 80)	Intergenic	-18932	ENSRNOT00000004035				ENSRNOG00000003028	Dnah17				-0.849732	-1.01946	3.87767	4.05312	-0.785894	-0.625526	3.59692	3.1767	3.42486	3.61134	5.92461	0.00249456	0.00608339	Yes	NA	1	1	No	5.08742	0.0188717	0.0397923	No	5.43409	0.00317803
1988	chr8	44988902	44989429	+		Enriched		Enriched		0	NA	promoter-TSS (ENSRNOT00000044608)	promoter-TSS	promoter-TSS (ENSRNOT00000044608)	promoter-TSS (NM_024351).3	-849	ENSRNOT00000044608				ENSRNOG00000034066	Hspa8				2.45308	0.448774	2.45955	2.73516	3.65923	-0.5156	4.46825	-0.830089	2.81739	2.92072	0.888408	0.625339	0.645446	Yes	0.835532	0.650821	0.947222	No	1.74196	0.411572	0.454123	Yes	1.18508	0.42041
267	chr8	50225378	50225773	+		Enriched				0	NA	intron (ENSRNOT00000081737, intron 1 of 4)	intron	intron (ENSRNOT00000081737, intron 1 of 4)	intron (NM_031549, intron 1 of 4)	2794	ENSRNOT00000024030				ENSRNOG00000017628	Tagln				1.248	-1.04865	3.60749	-0.471016	-0.824056	-0.670733	3.03608	3.16659	3.74725	2.51479	2.33808	0.332611	0.35481	Yes	-0.959754	0.637063	0.947222	No	2.87366	0.130723	0.170143	No	3.16309	0.0514888
2470	chr5	162902414	162903039	+		Enriched		Enriched	Enriched	0	NA	intron (ENSRNOT00000022185, intron 66 of 69)	intron	intron (ENSRNOT00000022185, intron 66 of 69)	intron (NM_001108006, intron 66 of 69)	94080	ENSRNOT00000021155				ENSRNOG00000015736	Dhrs3				-0.673971	-0.863033	5.25125	6.06764	0.742806	-0.439539	4.834	4.65266	4.78687	4.47184	7.61045	4.43469e-06	4.27446e-05	Yes	0.729313	0.71928	0.947222	No	6.38732	0.00089111	0.00504801	Yes	6.46689	0.000104388
3300	chr1	98210806	98211431	+		Enriched	Enriched	Enriched	Enriched	0	NA	Intergenic	Intergenic	Intergenic	Intergenic	-17455	ENSRNOT00000019278				ENSRNOG00000014380	Zfp788				3.08971	2.62681	6.5851	6.42822	5.20433	5.29463	6.61795	6.72103	6.12247	6.07459	3.68584	9.20574e-06	7.48604e-05	Yes	2.13461	0.130423	0.947222	Yes	3.78547	0.000299849	0.00246096	Yes	3.2711	4.76179e-05
1728	chr15	42214972	42215597	+		Enriched			Enriched	0	NA	Intergenic	Intergenic	Intergenic	Intergenic	20864	ENSRNOT00000084448				ENSRNOG00000056918	LOC102547734				-1.051	-1.23215	5.04734	4.58055	-0.985962	-0.822574	1.89641	-1.17089	4.36802	3.25338	6.89512	8.52749e-05	0.000429549	Yes	NA	1	1	No	2.1086	0.47486	1	No	5.85976	0.00101115
977	chr11	64424919	64425314	+		Enriched				0	NA	Intergenic	Intergenic	Intergenic	RMER15|LTR|ERVL	-3868	ENSRNOT00000066997				ENSRNOG00000001525	Igsf11				0.290186	-1.20753	3.16226	3.30874	-1.00262	-0.866633	1.55123	-1.15654	1.72757	-1.32151	4.50048	0.0137217	0.0222676	Yes	-0.442208	0.827484	0.947222	No	1.17835	0.680531	1	No	1.49291	0.563516
1212	chr16	74307800	74308195	+		Enriched				0	NA	intron (ENSRNOT00000026197, intron 8 of 8)	intron	intron (ENSRNOT00000026197, intron 8 of 8)	intron (NM_031355, intron 8 of 8)	15559	ENSRNOT00000026197				ENSRNOG00000019277	Vdac3				-1.0566	-1.22928	3.91526	4.1038	-0.9946	-0.838846	2.94616	3.26326	-1.43522	1.88886	6.18035	0.00112274	0.0032892	Yes	NA	1	1	No	4.9202	0.0254906	0.0499744	No	2.21216	0.437921
3576	chr4	99057699	99058324	+					Enriched	0	NA	Intergenic	Intergenic	Intergenic	Intergenic	-5170	ENSRNOT00000008840				ENSRNOG00000006675	Fabp1				-1.09192	-1.25081	3.18901	1.50465	-1.03488	-0.891568	0.99959	-1.19708	3.9294	1.44278	4.70344	0.0456851	0.0594896	No	NA	1	1	No	1.59125	0.590317	1	No	5.50254	0.00432287
1367	chr19	42085773	42086398	+		Enriched			Enriched	0	NA	Intergenic	Intergenic	Intergenic	Intergenic	-11910	ENSRNOT00000020197				ENSRNOG00000014964	Hp				-0.655724	-0.843099	5.80142	5.20587	2.87818	-0.423358	3.95354	4.46816	4.65768	3.68205	7.44947	8.37032e-06	6.95324e-05	Yes	2.25036	0.276031	0.947222	No	5.84553	0.00370392	0.0131765	No	6.05598	0.00051552
2144	chr5	70404697	70405414	+		Enriched		Enriched	Enriched	0	NA	intron (ENSRNOT00000082108, intron 15 of 15)	intron	intron (ENSRNOT00000082108, intron 15 of 15)	intron (NM_053492, intron 15 of 15)	-36068	ENSRNOT00000087517				ENSRNOG00000059876	Fsd1l				2.33164	-0.474631	7.01496	7.03897	3.33855	3.18452	5.81913	6.44339	6.58729	5.64299	5.76963	3.21114e-08	1.15846e-06	Yes	1.51686	0.396742	0.947222	No	4.67891	0.00190554	0.00828738	Yes	4.89539	8.38309e-06
1505	chr2	194992990	194993615	+		Enriched			Enriched	0	NA	Intergenic	Intergenic	Intergenic	RNLTR21|LTR|ERV1	-45752	ENSRNOT00000072634				ENSRNOG00000050263	AABR07012426.1				-0.81107	-0.992924	5.55497	3.92434	-0.744356	-0.576766	4.26539	2.97678	5.67374	4.3281	6.83437	0.000161951	0.000715001	Yes	NA	1	1	No	5.33264	0.0127394	0.0298845	No	7.02099	1.83108e-05
1522	chr20	22961204	22961829	+		Enriched			Enriched	0	NA	intron (ENSRNOT00000067920, intron 2 of 7)	intron	intron (ENSRNOT00000067920, intron 2 of 7)	intron (NM_001106386, intron 2 of 7)	47822	ENSRNOT00000067920				ENSRNOG00000000645	Reep3				-0.728157	0.435234	5.05482	3.86633	1.93696	-0.508438	2.79783	2.95095	4.0949	3.32674	5.29939	0.00196981	0.00511179	Yes	0.885599	0.667535	0.947222	No	3.3739	0.104718	0.140719	No	4.41109	0.00880159
1831	chr1	83972818	83973443	+		Enriched			Enriched	0	NA	intron (ENSRNOT00000028434, intron 2 of 5)	intron	intron (ENSRNOT00000028434, intron 2 of 5)	RLTR14|LTR|ERV1	4106	ENSRNOT00000028434				ENSRNOG00000020947	Egln2				2.76726	-0.854726	4.77316	4.30832	2.61574	1.68848	3.10715	-0.793574	5.19779	3.36557	2.77439	0.0671264	0.0830421	Yes	0.288277	0.878348	0.970347	No	0.295966	0.907343	0.921788	No	2.77537	0.044497
854	chr20	45410740	45411135	+		Enriched				0	NA	Intergenic	Intergenic	Intergenic	MTE2a|LTR|ERVL-MaLR	-11243	ENSRNOT00000000715				ENSRNOG00000000585	Amd1				1.11896	-0.922881	3.61369	0.894156	-0.760747	-0.626004	1.50792	0.381676	2.29445	2.10308	3.01178	0.138395	0.157667	Yes	-0.959754	0.637063	0.947222	No	0.750837	0.76264	1	No	2.23465	0.221962
2769	chr3	156304813	156305438	+		Enriched		Enriched	Enriched	0	NA	Intergenic	Intergenic	Intergenic	Intergenic	35788	ENSRNOT00000021452				ENSRNOG00000016037	Mafb				-0.728952	-0.913093	4.99991	5.42129	-0.66353	0.920345	5.10325	3.94716	3.26843	4.7934	7.1402	3.05118e-05	0.000191355	Yes	0.729313	0.71928	0.947222	No	6.27587	0.0014528	0.00697323	Yes	6.02411	0.000672452
2687	chr11	81625295	81625920	+		Enriched		Enriched	Enriched	0	NA	intron (ENSRNOT00000090031, intron 4 of 7)	intron	intron (ENSRNOT00000090031, intron 4 of 7)	B3|SINE|B2	14265	ENSRNOT00000047595				ENSRNOG00000001809	Hrg				-0.783322	-0.955686	3.95266	1.14165	2.57082	-0.557049	4.48673	4.62751	3.72084	3.75673	4.74712	0.0466837	0.0605817	Yes	1.99528	0.333086	0.947222	No	6.32214	0.00106134	0.00564982	Yes	5.60709	0.00190734
767	chr4	147332727	147333122	+		Enriched				0	NA	promoter-TSS (ENSRNOT00000012137)	promoter-TSS	promoter-TSS (ENSRNOT00000012137)	promoter-TSS (NM_013124)	-132	ENSRNOT00000012137				ENSRNOG00000008839	Pparg				1.19414	-0.762244	3.38165	2.06068	-0.623634	-0.512879	2.21627	1.47246	1.47723	1.98702	3.01599	0.118975	0.137486	Yes	-0.959754	0.637063	0.947222	No	1.70392	0.440857	1	No	1.58754	0.432061
3184	chr20	29532003	29532628	+		Enriched		Enriched	Enriched	0	NA	Intergenic	Intergenic	Intergenic	Intergenic	-20933	ENSRNOT00000085026				ENSRNOG00000057078	Ddit4				-0.632849	-0.823136	4.97814	4.59134	-0.565175	1.70585	5.44113	5.22651	5.25796	4.97657	6.63581	0.000230293	0.000945123	Yes	1.27422	0.530805	0.947222	No	6.99694	0.000151793	0.00161447	Yes	6.96864	1.45184e-05
2640	chr6	103164880	103165505	+		Enriched		Enriched	Enriched	0	NA	Intergenic	Intergenic	Intergenic	Intergenic	22083	ENSRNOT00000083272				ENSRNOG00000055777	AABR07064980.1				-0.51676	0.507902	5.55867	5.04987	-0.446923	3.35174	5.26832	5.79096	5.28541	5.07164	5.91262	0.000183977	0.000790142	Yes	1.96751	0.329387	0.947222	No	5.99938	0.00029347	0.00244064	Yes	5.74089	9.96044e-05
3837	chr17	43821097	43821624	+				Enriched		0	NA	exon (ENSRNOT00000072286, exon 1 of 1)	exon	exon (ENSRNOT00000072286, exon 1 of 1)	CpG	176	ENSRNOT00000072286				ENSRNOG00000050933	LOC100912489				2.18608	-1.36093	-1.05586	-0.892173	-1.17552	-1.05246	3.30912	-1.31479	-1.52364	1.07726	-2.78001	0.349513	0.37148	No	-2.34366	0.255793	0.947222	No	1.11325	0.643117	0.679171	Yes	-1.2136	0.587764
2355	chr7	101071268	101071893	+		Enriched		Enriched	Enriched	0	NA	intron (ENSRNOT00000056894, intron 5 of 5)	intron	intron (ENSRNOT00000056894, intron 5 of 5)	Intergenic	2476	ENSRNOT00000056894				ENSRNOG00000037549	AABR07058124.2				-0.356592	2.06701	6.01516	6.16866	3.14812	3.17282	5.42337	5.24248	5.55481	5.31379	4.96209	1.84907e-05	0.000129469	Yes	1.60218	0.374207	0.947222	No	4.08334	0.00767977	0.0214416	Yes	4.29116	0.00016944
36	chr8	63033347	63033496	+	Enriched					0	NA	intron (ENSRNOT00000043434, intron 1 of 8)	intron	intron (ENSRNOT00000043434, intron 1 of 8)	(GA)n|Simple_repeat|Simple_repeat	805	ENSRNOT00000043434				ENSRNOG00000008400	Pml				1.59979	1.68695	0.538769	-0.153939	0.840595	0.541118	0.134282	0.72582	-0.243328	-0.237009	-2.802	0.19987	0.220282	Yes	-1.42647	0.418773	0.947222	Yes	-2.30769	0.197263	0.239643	Yes	-4.84076	0.0196612
1286	chr14	85739145	85739770	+		Enriched			Enriched	0	NA	Intergenic	Intergenic	Intergenic	B1_Rn|SINE|Alu	-14303	ENSRNOT00000014044				ENSRNOG00000010298	Xbp1				-0.506965	-0.706682	7.09666	6.87183	2.66749	2.89882	3.89374	2.85827	6.39998	5.0564	8.84923	7.70721e-09	4.15306e-07	Yes	3.35959	0.0910363	0.947222	No	4.94023	0.0257588	0.0503739	No	7.6465	1.45361e-06
3558	chr19	13239681	13240306	+					Enriched	0	NA	Intergenic	Intergenic	Intergenic	RMER10A|LTR|ERVL	-47445	ENSRNOT00000018492				ENSRNOG00000013839	AABR07042875.1				2.97876	2.05823	3.84997	2.8475	3.23256	1.08035	2.6283	2.63075	3.24669	3.53485	0.929515	0.520939	0.543914	No	-0.0454338	0.97887	0.987259	No	0.042694	0.977668	0.979861	No	0.882942	0.461201
1170	chr3	32503614	32504009	+		Enriched				0	NA	Intergenic	Intergenic	Intergenic	Intergenic	-258048	ENSRNOT00000085449				ENSRNOG00000058684	RF00017				-0.788572	-0.949514	4.60131	3.77197	1.88768	2.09209	3.15681	2.2835	3.04109	0.254996	6.27264	0.000904992	0.0027646	Yes	2.58133	0.20778	0.947222	No	4.3379	0.0659517	0.0989056	No	3.81018	0.103633
2653	chr7	54079949	54080574	+		Enriched		Enriched	Enriched	0	NA	Intergenic	Intergenic	Intergenic	Intergenic	48945	ENSRNOT00000039096				ENSRNOG00000026913	Bbs10				-0.565837	-0.760551	5.98341	5.3157	2.6576	-0.323954	5.53252	5.17619	5.17098	5.03383	7.55588	5.32742e-06	4.89813e-05	Yes	1.99528	0.333086	0.947222	No	6.99787	0.00015449	0.00163069	Yes	6.92537	1.70045e-05
2385	chr2	23946302	23946927	+		Enriched		Enriched	Enriched	0	NA	Intergenic	Intergenic	Intergenic	Intergenic	-5530	ENSRNOT00000084729				ENSRNOG00000061582	Scamp1				0.812443	-0.563749	6.30263	5.68238	4.2916	2.27497	5.8334	6.11684	5.60465	5.78489	6.54276	1.0191e-05	8.04241e-05	Yes	3.17553	0.0795795	0.947222	No	6.3213	8.45777e-05	0.00108837	Yes	6.18756	1.26806e-05
3539	chr1	150952540	150953165	+					Enriched	0	NA	intron (ENSRNOT00000018990, intron 13 of 17)	intron	intron (ENSRNOT00000018990, intron 13 of 17)	MIRc|SINE|MIR	65705	ENSRNOT00000081615				ENSRNOG00000054332	RF00066				-0.863679	-0.999606	2.61987	3.22094	-0.807756	-0.667272	0.81226	2.01131	3.11445	1.78613	5.14214	0.0185056	0.028411	No	NA	1	1	No	3.0247	0.264363	1	No	4.73419	0.020092
1062	chr19	44185069	44185464	+		Enriched				0	NA	Intergenic	Intergenic	Intergenic	B1_Rn|SINE|Alu	20331	ENSRNOT00000048998				ENSRNOG00000019425	Gabarapl2				-0.927805	-1.09888	4.09745	4.00724	1.30654	-0.712075	2.96532	1.90137	0.0766679	1.92837	6.22051	0.000981649	0.00294184	Yes	1.17354	0.563482	0.947222	No	4.15519	0.0849581	0.119776	No	2.71179	0.301446
33	chr4	154509852	154510001	+	Enriched					0	NA	intron (ENSRNOT00000079192, intron 4 of 36)	intron	intron (ENSRNOT00000079192, intron 4 of 36)	Lx8b|LINE|L1	4100	ENSRNOT00000044408				ENSRNOG00000037188	LOC297568				1.44962	2.00861	-0.618212	0.378205	-0.697638	-0.615898	-0.792746	-0.724359	0.283376	-0.0597749	-3.07324	0.133947	0.152967	Yes	-3.66413	0.0579663	0.947222	Yes	-5.13361	0.0232693	0.0465238	Yes	-2.81197	0.064597
3037	chr12	43621318	43621984	+		Enriched		Enriched	Enriched	0	NA	Intergenic	Intergenic	Intergenic	(AG)n|Simple_repeat|Simple_repeat	-36034	ENSRNOT00000088109				ENSRNOG00000058699	AABR07036452.1				1.50657	2.08	3.9396	3.19357	3.72146	3.14355	4.4249	3.78979	4.13146	3.60901	1.90804	0.209176	0.229403	Yes	1.49351	0.362496	0.947222	No	2.44295	0.0805013	0.115313	Yes	2.21341	0.0705548
3356	chr9	94063939	94064564	+					Enriched	0	NA	intron (ENSRNOT00000025779, intron 10 of 19)	intron	intron (ENSRNOT00000025779, intron 10 of 19)	intron (NM_001172159, intron 14 of 23)	-113970	ENSRNOT00000033487				ENSRNOG00000042889	Alppl2				-0.851016	-0.998222	3.11703	0.995904	1.75158	0.776151	3.36098	-0.952644	3.53569	2.45196	4.17408	0.100489	0.117959	No	1.92196	0.351981	0.947222	No	3.64316	0.194808	0.237121	No	5.18401	0.00689432
2074	chr1	218089993	218090661	+		Enriched		Enriched	Enriched	0	NA	TTS (ENSRNOT00000028411)	TTS	TTS (ENSRNOT00000028411)	TTS (NM_171992)	9945	ENSRNOT00000028411				ENSRNOG00000020918	Ccnd1				2.26617	-0.760172	3.62755	4.78706	0.8091	2.85663	4.71075	3.15819	3.16164	3.73742	3.06478	0.05586	0.0707576	Yes	0.603808	0.754774	0.947222	No	2.7688	0.125126	0.164123	Yes	2.19607	0.156448
3069	chr18	26191722	26192347	+		Enriched		Enriched	Enriched	0	NA	intron (ENSRNOT00000027739, intron 1 of 2)	intron	intron (ENSRNOT00000027739, intron 1 of 2)	intron (NM_178096, intron 1 of 2)	19411	ENSRNOT00000027739				ENSRNOG00000020467	Nrep				-0.677507	-0.861563	5.39235	4.64649	0.748214	0.948983	4.19638	4.56254	4.32682	3.97407	6.97431	6.66077e-05	0.000353376	Yes	1.22521	0.546588	0.947222	No	6.04131	0.00225247	0.00933583	Yes	5.99136	0.000569857
1440	chr19	43808178	43808803	+		Enriched			Enriched	0	NA	intron (ENSRNOT00000025716, intron 1 of 3)	intron	intron (ENSRNOT00000025716, intron 1 of 3)	Intergenic	33305	ENSRNOT00000079539				ENSRNOG00000019036	Ldhd				-0.619572	-0.805856	5.68045	5.25404	1.98469	3.4962	3.74363	3.01165	3.87423	3.59029	7.41448	9.2921e-06	7.52104e-05	Yes	3.54038	0.0728382	0.947222	No	4.94265	0.0250786	0.0493213	No	5.51356	0.00254021
3874	chr13	99582199	99582849	+				Enriched	Enriched	0	NA	Intergenic	Intergenic	Intergenic	Intergenic	-50565	ENSRNOT00000005059				ENSRNOG00000003723	Wdr26				0.7394	0.509521	4.73126	4.27655	1.52904	1.74679	6.43912	5.62612	3.9783	4.88725	4.23724	0.00468245	0.00981578	No	0.860747	0.664424	0.947222	No	5.73701	4.42483e-05	0.000739005	Yes	4.21611	0.00193001
685	chr8	116322907	116323302	+		Enriched				0	NA	promoter-TSS (ENSRNOT00000081353)	promoter-TSS	promoter-TSS (ENSRNOT00000081353)	TTS (NM_001109297)	-936	ENSRNOT00000081353				ENSRNOG00000031420	Hyal2				-0.815668	-0.968623	3.66038	3.68271	1.37436	-0.599448	3.6	2.81408	1.61756	2.39605	5.69072	0.00484492	0.0100838	Yes	1.17354	0.563482	0.947222	No	5.01671	0.0221222	0.0450364	No	3.69485	0.109337
2151	chr16	10612853	10613539	+		Enriched		Enriched	Enriched	0	NA	intron (ENSRNOT00000085012, intron 2 of 10)	intron	intron (ENSRNOT00000085012, intron 2 of 10)	intron (NM_001025028, intron 2 of 10)	-9346	ENSRNOT00000087737				ENSRNOG00000059057	Fam35a				2.33258	-0.472789	6.89937	6.68886	4.30185	2.29717	6.33742	6.40942	6.30299	5.83941	5.53367	2.59169e-07	5.22198e-06	Yes	1.81936	0.302844	0.947222	No	4.89311	0.000917067	0.00511531	Yes	4.80509	8.94063e-06
905	chr16	18743508	18743903	+		Enriched				0	NA	Intergenic	Intergenic	Intergenic	Intergenic	7551	ENSRNOT00000015723				ENSRNOG00000011706	Mbl1				-0.887688	0.344247	4.96173	4.16664	2.50797	-0.662975	2.7306	-1.00562	2.33589	3.03145	5.44431	0.00110883	0.00326106	Yes	1.3986	0.49684	0.947222	No	2.05654	0.449696	1	No	3.36179	0.0790793
2459	chr9	79628619	79629285	+		Enriched		Enriched	Enriched	0	NA	intron (ENSRNOT00000089283, intron 1 of 7)	intron	intron (ENSRNOT00000089283, intron 1 of 7)	intron (NM_133299, intron 1 of 15)	1500	ENSRNOT00000078125				ENSRNOG00000055295	Pecr				-0.599122	-0.791096	5.99451	5.29911	2.89447	-0.360797	4.4582	4.76866	5.15585	4.67081	7.57478	4.95468e-06	4.63416e-05	Yes	2.25036	0.276031	0.947222	No	6.24131	0.00133275	0.00661508	Yes	6.7609	3.48272e-05
2091	chr3	159987771	159988396	+		Enriched		Enriched	Enriched	0	NA	Intergenic	Intergenic	Intergenic	Intergenic	-6981	ENSRNOT00000012606				ENSRNOG00000009076	Ttpal				2.65799	-0.228149	8.08571	8.15947	5.78704	5.35078	7.82865	7.81334	7.48915	7.21861	6.54726	1.77914e-12	1.2994e-09	Yes	3.36163	0.030877	0.947222	No	5.95801	2.96656e-05	0.000559925	Yes	5.75909	1.77207e-09
751	chr9	20460969	20461364	+		Enriched				0	NA	Intergenic	Intergenic	Intergenic	Intergenic	-2569	ENSRNOT00000091769				ENSRNOG00000052332	AABR07066871.1				-1.0243	-1.17825	3.44011	3.11275	-0.96903	-0.83018	1.61032	-1.12618	2.25748	0.68448	5.74351	0.00424218	0.00912515	Yes	NA	1	1	No	2.1086	0.47486	1	No	3.60959	0.12557
1453	chr1	266361030	266361655	+		Enriched			Enriched	0	NA	intron (ENSRNOT00000027118, intron 1 of 3)	intron	intron (ENSRNOT00000027118, intron 1 of 3)	intron (NM_001127484, intron 1 of 3)	2614	ENSRNOT00000027118				ENSRNOG00000020020	Wbp1l				-0.822411	-1.00249	5.23003	5.43836	-0.756025	-0.589258	3.76158	3.4024	3.44012	4.6415	7.30098	1.47034e-05	0.00010773	Yes	NA	1	1	No	5.18733	0.0155037	0.0344697	No	6.00075	0.000656788
2749	chr7	12305641	12306266	+		Enriched		Enriched	Enriched	0	NA	intron (ENSRNOT00000046886, intron 1 of 11)	intron	intron (ENSRNOT00000046886, intron 1 of 11)	intron (NM_001025742, intron 1 of 11)	5196	ENSRNOT00000046886				ENSRNOG00000031387	Dazap1				1.50112	-0.531243	6.02495	5.08474	4.20453	3.38522	6.49718	6.27381	5.73299	5.37792	5.26933	0.000120052	0.000564916	Yes	2.79003	0.108169	0.947222	No	5.87751	6.14525e-05	0.000890153	Yes	5.21969	2.54982e-05
3283	chr8	24525565	24526190	+		Enriched		Enriched	Enriched	0	NA	intron (ENSRNOT00000033460, intron 11 of 14)	intron	intron (ENSRNOT00000033460, intron 11 of 14)	intron (NM_001135799, intron 11 of 14)	155961	ENSRNOT00000033460				ENSRNOG00000015357	Bmper				-0.729086	0.433799	4.43453	4.26058	-0.667393	0.920484	4.04747	4.18143	3.41405	3.10799	5.04966	0.00360363	0.00803919	Yes	0.172585	0.932252	0.983425	No	4.695	0.00961527	0.0247873	Yes	3.87697	0.0298325
3642	chr8	32165021	32165548	+				Enriched		0	NA	promoter-TSS (ENSRNOT00000007539)	promoter-TSS	promoter-TSS (ENSRNOT00000007539)	promoter-TSS (NM_001034942)	-526	ENSRNOT00000007539				ENSRNOG00000005578	Zbtb44				-0.438491	0.479858	1.71424	0.955594	1.56417	-0.348941	2.95889	1.04208	0.809813	2.0078	2.07203	0.43323	1	No	0.885599	0.667535	0.947222	No	3.41262	0.116286	0.154145	Yes	2.37523	0.283434
3718	chr6	41798658	41799185	+				Enriched		0	NA	TTS (ENSRNOT00000005863)	TTS	TTS (ENSRNOT00000005863)	TTS (NM_001012111)	-23567	ENSRNOT00000078200				ENSRNOG00000060065	AABR07063682.1				-1.55225	-1.71007	0.963422	-1.16781	-1.49559	0.168563	4.42528	-1.6567	-1.89829	-1.82938	1.89322	0.542111	1	No	0.729313	0.71928	0.947222	No	5.32228	0.0384025	0.0668995	Yes	NA	1
2276	chr10	107060827	107061452	+		Enriched		Enriched	Enriched	0	NA	exon (ENSRNOT00000004035, exon 44 of 67)	exon	exon (ENSRNOT00000004035, exon 44 of 67)	Intergenic	53132	ENSRNOT00000004035				ENSRNOG00000003028	Dnah17				0.823271	-0.538941	6.25843	6.34832	4.00353	2.28004	6.46795	6.03995	5.87081	6.09302	6.82395	2.28185e-06	2.58792e-05	Yes	2.95704	0.107445	0.947222	No	6.59407	3.44162e-05	0.000614996	Yes	6.46894	3.54633e-06
3341	chr17	66321549	66322174	+					Enriched	0	NA	intron (ENSRNOT00000024098, intron 11 of 20)	intron	intron (ENSRNOT00000024098, intron 11 of 20)	PB1D11|SINE|Alu	-26847	ENSRNOT00000023974				ENSRNOG00000017593	Mtr				-0.812573	-0.964498	2.65816	2.65106	1.37498	-0.596592	3.85406	1.61709	3.33358	3.65533	4.36286	0.0722792	0.0882351	No	1.17354	0.563482	0.947222	No	4.80989	0.0372038	0.0656525	No	5.52653	0.00245292
825	chr2	140706113	140706508	+		Enriched				0	NA	promoter-TSS (ENSRNOT00000088846)	promoter-TSS	Intergenic	Intergenic	-2087	ENSRNOT00000088846				ENSRNOG00000061857	Mgst2				-0.871965	-1.01875	3.04064	3.14149	0.570623	-0.669637	2.94998	0.38665	0.753788	3.14187	5.22616	0.0151864	0.0241099	Yes	0.729313	0.71928	0.947222	No	3.80529	0.138954	1	No	4.35358	0.0459042
2735	chr14	17013635	17014390	+		Enriched		Enriched	Enriched	0	NA	Intergenic	Intergenic	Intergenic	Intergenic	-17050	ENSRNOT00000091936				ENSRNOG00000053840	AC103535.1				-0.646562	-0.83515	5.29197	5.14973	1.97597	-0.412644	5.10773	5.28454	4.13833	4.2514	7.11124	3.32844e-05	0.000202545	Yes	1.45344	0.475134	0.947222	No	6.86613	0.000224333	0.00203331	Yes	6.00323	0.00053772
935	chr2	147811303	147811698	+		Enriched				0	NA	intron (ENSRNOT00000057909, intron 2 of 3)	intron	intron (ENSRNOT00000057909, intron 2 of 3)	Intergenic	7835	ENSRNOT00000057909				ENSRNOG00000043466	Ankub1				0.641229	-0.708929	3.24416	2.90442	1.31885	-0.465813	2.06121	1.13381	1.53636	2.05105	4.04938	0.0372142	0.050095	Yes	0.469627	0.817912	0.947222	No	2.1389	0.368802	1	No	2.40335	0.258648
577	chr13	57373258	57373653	+		Enriched				0	NA	intron (ENSRNOT00000017884, intron 13 of 27)	intron	intron (ENSRNOT00000017884, intron 13 of 27)	Lx7|LINE|L1	129578	ENSRNOT00000083693				ENSRNOG00000013312	Kcnt2				-0.719784	-0.834681	3.14238	3.10176	1.28978	-0.547019	2.28423	2.06721	2.1296	0.895863	5.32242	0.0122186	0.0203372	Yes	1.17354	0.563482	0.947222	No	3.86935	0.117581	1	No	3.30212	0.175897
264	chr2	76252347	76252742	+		Enriched				0	NA	Intergenic	Intergenic	Intergenic	Intergenic	113674	ENSRNOT00000079902				ENSRNOG00000061700	AABR07008844.1				-0.866822	-1.0233	3.01297	4.17034	1.32262	-0.6545	2.01788	1.11045	1.83284	3.28438	5.81852	0.00379419	0.00834633	Yes	1.17354	0.563482	0.947222	No	2.98104	0.273221	1	No	4.64637	0.0240454
2768	chr20	31082920	31083545	+		Enriched		Enriched	Enriched	0	NA	Intergenic	Intergenic	Intergenic	Intergenic	-10763	ENSRNOT00000082448				ENSRNOG00000055391	Eif4ebp2				-0.432987	-0.634723	5.66714	5.14715	2.68225	2.61991	6.83708	6.15218	5.33571	5.84158	7.25646	1.9049e-05	0.000131674	Yes	3.18506	0.111994	0.947222	No	8.11536	4.76378e-06	0.000196423	Yes	7.40528	2.4602e-06
325	chr20	29612399	29612794	+		Enriched				0	NA	intron (ENSRNOT00000085229, intron 7 of 10)	intron	intron (ENSRNOT00000085229, intron 7 of 10)	RLTR25B|LTR|ERVK	-33018	ENSRNOT00000000700				ENSRNOG00000000574	AC096404.1				0.597663	-0.773403	2.42036	2.66481	1.28119	-0.512953	2.67137	-0.737194	2.60376	2.33611	3.37001	0.114802	0.133207	Yes	0.469627	0.817912	0.947222	No	2.17648	0.413115	1	No	3.32624	0.0764974
3370	chr2	56184000	56184625	+					Enriched	0	NA	Intergenic	Intergenic	Intergenic	Intergenic	-32781	ENSRNOT00000080677				ENSRNOG00000033192	Osmr				-0.923249	-1.08971	-0.717488	3.54589	2.34596	-0.713343	3.15563	0.368504	3.48857	2.59456	4.20042	0.122189	0.140899	No	1.99528	0.333086	0.947222	No	3.93996	0.12165	0.160303	No	5.19526	0.00649701
246	chr5	133625797	133626192	+		Enriched				0	NA	intron (ENSRNOT00000053202, intron 1 of 3)	intron	intron (ENSRNOT00000053202, intron 1 of 3)	Kanga11a|DNA|TcMar-Tc2	5288	ENSRNOT00000053202				ENSRNOG00000035079	AABR07049695.1				-0.932217	-1.10156	3.97574	3.73416	-0.871415	-0.718673	2.50024	2.37732	1.20816	2.63332	6.03043	0.00181907	0.00477522	Yes	NA	1	1	No	4.08153	0.0909245	0.125973	No	3.83141	0.0931284
1876	chr1	79787535	79788198	+		Enriched			Enriched	0	NA	Intergenic	Intergenic	Intergenic	Intergenic	-2839	ENSRNOT00000018233				ENSRNOG00000013395	Pglyrp1				-0.879623	-1.02985	2.70175	3.46295	1.25495	-0.676282	2.19275	-0.986343	3.20789	2.23697	5.2623	0.0144067	0.0231632	Yes	1.17354	0.563482	0.947222	No	2.44229	0.407506	1	No	4.89414	0.0135593
689	chr11	84641339	84641734	+		Enriched				0	NA	Intergenic	Intergenic	Intergenic	intron (NM_181473, intron 1 of 6)	-8032	ENSRNOT00000052120				ENSRNOG00000033372	Klhl24				-0.9862	-1.07747	3.41463	2.42986	0.377866	-0.801721	2.12256	-1.05026	-0.0266333	0.646895	5.59884	0.00678754	0.0130779	Yes	0.729313	0.71928	0.947222	No	2.61383	0.37522	1	No	1.67251	0.560127
3762	chr2	193572668	193573195	+				Enriched		0	NA	TTS (ENSRNOT00000056479)	TTS	TTS (ENSRNOT00000056479)	(CAG)n|Simple_repeat|Simple_repeat	878	ENSRNOT00000056479				ENSRNOG00000009602	AABR07012329.1				-1.8472	-2.02203	-1.63108	-1.42132	-1.78442	-1.62673	5.54311	-1.96291	-2.23054	-2.1542	NA	1	1	No	NA	1	1	No	6.03436	0.0162552	0.0357707	Yes	NA	1
2058	chr20	45242284	45242814	+		Enriched		Enriched		0	NA	intron (ENSRNOT00000087226, intron 1 of 5)	intron	intron (ENSRNOT00000087226, intron 1 of 5)	intron (NM_138831, intron 1 of 5)	17379	ENSRNOT00000087226				ENSRNOG00000000588	Slc16a10				1.87053	0.443008	4.63192	4.30392	-0.633485	1.67923	5.17192	4.472	2.60067	0.977337	3.34695	0.0143227	0.0231066	Yes	-0.360767	0.858829	0.958002	No	3.68349	0.00860557	0.0231989	Yes	0.752359	0.674771
519	chr8	44987783	44988178	+		Enriched				0	NA	promoter-TSS (ENSRNOT00000044608)	promoter-TSS	Intergenic	Intergenic	-2034	ENSRNOT00000044608				ENSRNOG00000034066	Hspa8				-0.79252	-0.915979	3.43414	2.74528	1.28996	-0.595539	2.75344	2.4806	2.15483	0.251289	5.26936	0.0142067	0.0229391	Yes	1.17354	0.563482	0.947222	No	4.44398	0.0554855	0.0881174	No	3.07182	0.224383
2945	chr2	189241691	189242316	+		Enriched		Enriched	Enriched	0	NA	intron (ENSRNOT00000028234, intron 1 of 11)	intron	intron (ENSRNOT00000028234, intron 1 of 11)	intron (NM_017020, intron 1 of 9)	12625	ENSRNOT00000028234				ENSRNOG00000020811	Il6r				2.0129	-0.327942	7.64927	7.63743	4.7621	3.89636	7.51067	7.55586	7.03262	7.04655	6.7831	3.67013e-11	9.46305e-09	Yes	2.85469	0.0864682	0.947222	No	6.41778	4.06972e-06	0.000185806	Yes	6.15451	2.28945e-09
2915	chr9	29572897	29573522	+		Enriched		Enriched	Enriched	0	NA	promoter-TSS (ENSRNOT00000085416)	promoter-TSS	Intergenic	MTD|LTR|ERVL-MaLR	-1186	ENSRNOT00000085416				ENSRNOG00000057659	AABR07067080.1				-0.587003	-0.769878	4.23831	4.21083	3.80828	1.72511	4.33626	3.55224	4.31777	4.09945	6.04513	0.00172434	0.00457728	Yes	3.7412	0.0561173	0.947222	No	5.60699	0.00668924	0.0196222	Yes	6.05685	0.000450826
560	chr3	53930311	53930706	+		Enriched				0	NA	Intergenic	Intergenic	Intergenic	Intergenic	-210363	ENSRNOT00000085571				ENSRNOG00000051709	RF00004				-0.908219	-1.05325	3.5057	2.83671	1.17362	-0.712982	0.775661	-1.01069	2.56291	1.74903	5.55182	0.00725935	0.0137887	Yes	1.17354	0.563482	0.947222	No	1.32904	0.653322	1	No	4.2563	0.0473829
2258	chr2	166198299	166199036	+		Enriched		Enriched	Enriched	0	NA	intron (ENSRNOT00000074564, intron 1 of 2)	intron	intron (ENSRNOT00000074564, intron 1 of 2)	intron (NM_001107681, intron 2 of 3)	56635	ENSRNOT00000016012				ENSRNOG00000012019	B3galnt1				-0.587686	-0.78241	6.54388	5.64841	2.35811	-0.34585	5.07926	5.51858	4.04184	5.23016	8.03652	6.48791e-07	9.94988e-06	Yes	1.69535	0.407006	0.947222	No	6.94019	0.000186264	0.00181447	Yes	6.53847	0.000102342
132	chr17	70098659	70099054	+		Enriched				0	NA	Intergenic	Intergenic	Intergenic	Intergenic	26700	ENSRNOT00000046667				ENSRNOG00000031955	Calml3				-1.00914	-1.17752	4.08875	3.55016	-0.948687	-0.796818	3.27227	1.4889	1.15956	0.795982	6.06987	0.00165496	0.00443351	Yes	NA	1	1	No	4.37103	0.066935	0.100003	No	2.40819	0.370746
2582	chr7	71045683	71046308	+		Enriched		Enriched	Enriched	0	NA	exon (ENSRNOT00000005693, exon 3 of 3)	exon	exon (ENSRNOT00000005693, exon 3 of 3)	3' UTR (NM_053302, exon 3 of 3)	2388	ENSRNOT00000005693				ENSRNOG00000004311	Gpr182				-0.685168	-0.873238	5.78132	4.8534	0.738019	-0.452019	5.41405	4.64693	3.88259	4.96673	7.27677	2.03238e-05	0.000139469	Yes	0.729313	0.71928	0.947222	No	6.72893	0.000378435	0.00288133	Yes	6.33484	0.000204489
2384	chr10	16885747	16886372	+		Enriched		Enriched	Enriched	0	NA	intron (ENSRNOT00000005273, intron 1 of 9)	intron	intron (ENSRNOT00000005273, intron 1 of 9)	Intergenic	24582	ENSRNOT00000005273				ENSRNOG00000003508	Ergic1				-0.471066	-0.671539	6.2948	5.98192	3.87545	-0.221629	6.28644	5.88947	5.1653	5.59902	8.00361	5.70695e-07	9.00747e-06	Yes	2.116	0.301271	0.947222	No	7.70498	1.65293e-05	0.000410215	Yes	7.19611	5.84027e-06
1715	chr1	82317461	82318259	+		Enriched			Enriched	0	NA	Intergenic	Intergenic	Intergenic	Intergenic	26485	ENSRNOT00000027933				ENSRNOG00000020578	Ceacam1				0.668202	2.48234	4.46417	3.30031	-0.640413	-0.488463	4.04719	2.05158	3.38533	3.40082	2.28074	0.117485	0.136095	Yes	-2.12881	0.30167	0.947222	No	1.58739	0.345764	0.390327	No	1.62674	0.225
1553	chr4	10485535	10486160	+		Enriched			Enriched	0	NA	intron (ENSRNOT00000039953, intron 6 of 25)	intron	intron (ENSRNOT00000039953, intron 6 of 25)	intron (NM_001107845, intron 6 of 25)	31985	ENSRNOT00000039953				ENSRNOG00000028801	Gsap				1.31556	-1.00499	4.49103	3.9267	2.23663	-0.612416	2.26343	-0.949481	4.06814	3.03958	4.07785	0.0109007	0.0186671	Yes	0.613649	0.765342	0.947222	No	0.812782	0.767687	1	No	3.43469	0.026926
3136	chr14	99796812	99797437	+		Enriched		Enriched	Enriched	0	NA	Intergenic	Intergenic	Intergenic	Intergenic	-9013	ENSRNOT00000071355				ENSRNOG00000051014	AABR07016418.1				-0.706228	-0.886565	4.71128	4.87034	1.46609	0.934117	4.39034	4.64203	2.22107	3.95241	6.71052	0.000169032	0.000737666	Yes	1.55586	0.447528	0.947222	No	6.21242	0.00143312	0.00694377	Yes	5.05343	0.0102248
2122	chr3	171172109	171172787	+		Enriched		Enriched	Enriched	0	NA	Intergenic	Intergenic	Intergenic	Intergenic	-5994	ENSRNOT00000034131				ENSRNOG00000028661	Ctcfl				-0.398298	-0.602988	7.13146	6.84799	3.32065	-0.143314	6.61439	6.53432	6.31265	5.79307	8.83686	8.38085e-09	4.40926e-07	Yes	2.66251	0.196016	0.947222	No	8.1532	3.43383e-06	0.000173185	Yes	7.85405	3.46485e-07
2448	chr18	55877601	55878226	+		Enriched		Enriched	Enriched	0	NA	intron (ENSRNOT00000025934, intron 2 of 3)	intron	intron (ENSRNOT00000025934, intron 2 of 3)	intron (NM_021695, intron 1 of 1)	13797	ENSRNOT00000064686				ENSRNOG00000019181	Synpo				1.46913	-0.622425	6.21519	5.76863	3.13683	1.07564	6.34261	5.27629	5.68204	5.09209	5.68812	9.75417e-06	7.76235e-05	Yes	1.43072	0.461581	0.947222	No	5.38275	0.000494143	0.00334455	Yes	5.07308	5.91708e-05
2848	chr9	37305941	37306579	+		Enriched		Enriched	Enriched	0	NA	Intergenic	Intergenic	Intergenic	Intergenic	-74969	ENSRNOT00000016237				ENSRNOG00000011771	Ptp4a1				1.43124	-0.764451	5.32003	4.46774	3.43688	-0.344545	4.59057	4.20114	3.80986	4.35372	4.65459	0.00166375	0.00444763	Yes	1.44197	0.467785	0.947222	No	3.95534	0.019436	0.0405716	Yes	3.76691	0.0101132
2342	chr5	149497813	149498438	+		Enriched		Enriched	Enriched	0	NA	Intergenic	Intergenic	Intergenic	Intergenic	-67014	ENSRNOT00000086977				ENSRNOG00000061203	AABR07050057.1				0.700693	-0.809011	4.12917	4.53251	1.98042	0.978037	4.555	3.29763	3.36784	4.97658	4.89514	0.00488545	0.0101348	Yes	1.21767	0.551913	0.947222	No	4.45986	0.0167108	0.0364256	Yes	4.92561	0.00219995
3082	chr1	177159248	177159901	+		Enriched		Enriched	Enriched	0	NA	intron (ENSRNOT00000081595, intron 21 of 26)	intron	intron (ENSRNOT00000081595, intron 21 of 26)	intron (NM_001139508, intron 15 of 17)	-23635	ENSRNOT00000085326				ENSRNOG00000016210	Micalcl				0.675072	-0.848642	4.87557	5.18315	1.48195	-0.434972	5.11898	4.11186	3.47032	4.10903	5.62626	0.000439614	0.00155196	Yes	0.469627	0.817912	0.947222	No	5.11715	0.0035585	0.0128641	Yes	4.33067	0.00939486
2160	chr17	77285011	77285636	+		Enriched		Enriched	Enriched	0	NA	Intergenic	Intergenic	Intergenic	Intergenic	19207	ENSRNOT00000024362				ENSRNOG00000018044	Phyh				1.96212	-0.534025	6.99395	6.60826	3.49251	1.12098	6.52362	6.20701	5.91005	5.85586	5.95545	7.60476e-08	2.11815e-06	Yes	1.31019	0.489338	0.947222	No	5.301	0.000286049	0.00240428	Yes	5.00128	8.82793e-06
2754	chr7	64926798	64927423	+		Enriched		Enriched	Enriched	0	NA	intron (ENSRNOT00000005686, intron 11 of 11)	intron	intron (ENSRNOT00000005686, intron 11 of 11)	RSINE1|SINE|B4	-24982	ENSRNOT00000086913				ENSRNOG00000055903	RF00100				-0.569231	-0.760979	5.48906	4.6937	2.89931	1.00421	5.01152	5.5497	4.31633	4.48059	7.00277	6.02064e-05	0.000325803	Yes	2.69609	0.187404	0.947222	No	6.95284	0.000183596	0.00180998	Yes	6.20781	0.000265098
629	chr12	12404222	12404617	+		Enriched				0	NA	exon (ENSRNOT00000037251, exon 2 of 2)	exon	exon (ENSRNOT00000037251, exon 2 of 2)	3' UTR (NM_012863, exon 2 of 2)	3142	ENSRNOT00000037251				ENSRNOG00000025164	Bhlha15				-1.00231	-1.15689	3.46252	2.56765	-0.946809	-0.807387	2.78965	-1.10461	2.1412	0.705195	5.44387	0.00969496	0.0170218	Yes	NA	1	1	No	3.2275	0.261954	1	No	3.46368	0.148195
3714	chr20	10666084	10666611	+				Enriched		0	NA	Intergenic	Intergenic	Intergenic	Intergenic	13936	ENSRNOT00000001579				ENSRNOG00000001189	Sik1				3.58887	-1.48383	-1.09273	-0.882882	2.30559	1.32522	5.13776	-1.42468	-1.69241	-1.61604	-3.66851	0.180313	0.2003	No	-0.606006	0.737751	0.947222	No	1.36255	0.560625	0.600808	Yes	-4.65811	0.0492495
870	chr6	9837321	9837716	+		Enriched				0	NA	intron (ENSRNOT00000020959, intron 7 of 11)	intron	intron (ENSRNOT00000020959, intron 7 of 11)	intron (NM_017171, intron 9 of 13)	47096	ENSRNOT00000020959				ENSRNOG00000015603	Prkce				-0.988065	-1.16517	4.80577	4.11553	-0.924474	-0.764729	3.64888	2.21842	1.2243	1.96143	6.61124	0.00026811	0.00106124	Yes	NA	1	1	No	4.76946	0.0358005	0.0635042	No	3.17956	0.196825
781	chr10	106916077	106916472	+		Enriched				0	NA	Intergenic	Intergenic	Intergenic	Intergenic	-32851	ENSRNOT00000071406				ENSRNOG00000045615	LOC688286				0.625428	0.438417	3.45637	3.59656	-0.684292	-0.541286	2.04203	1.93379	2.80194	2.51424	3.59919	0.0280724	0.0397824	Yes	-0.906554	0.655738	0.947222	No	1.76849	0.372937	1	No	2.5912	0.117931
3127	chr13	49118781	49119406	+		Enriched		Enriched	Enriched	0	NA	Intergenic	Intergenic	Intergenic	Intergenic	26787	ENSRNOT00000000039				ENSRNOG00000000034	Nuak2				1.87429	-0.873545	5.08942	4.32517	-0.626472	-0.465204	4.56211	4.43532	3.91991	4.21482	3.92712	0.00778839	0.0145039	Yes	-1.23775	0.543445	0.947222	No	3.5389	0.0335882	0.0610641	Yes	3.22354	0.0225187
2111	chr6	10896563	10897188	+		Enriched		Enriched	Enriched	0	NA	TTS (ENSRNOT00000092059)	TTS	TTS (ENSRNOT00000092059)	intron (NM_139253, intron 1 of 3)	441	ENSRNOT00000092059				ENSRNOG00000061808	RF00100				0.705071	-0.806099	4.67586	3.73853	1.49649	1.70277	4.3925	3.13552	3.34487	3.789	4.86474	0.00571734	0.0115226	Yes	1.26753	0.534692	0.947222	No	4.32228	0.0220152	0.0449358	Yes	4.1149	0.0157906
3636	chr8	111219366	111219893	+				Enriched		0	NA	intron (ENSRNOT00000090221, intron 5 of 9)	intron	intron (ENSRNOT00000090221, intron 5 of 9)	CpG	8818	ENSRNOT00000011347				ENSRNOG00000008487	Amotl2				1.34528	0.513882	1.58956	2.27721	0.759998	-0.440374	3.81717	2.60175	2.42763	2.66045	1.1939	0.571718	0.593171	No	-0.685083	0.740168	0.947222	No	2.80603	0.0872975	0.122606	Yes	1.90883	0.234916
171	chrX	111913101	111913496	+		Enriched				0	NA	Intergenic	Intergenic	Intergenic	Intergenic	-25392	ENSRNOT00000085118				ENSRNOG00000056135	Tsc22d3				1.34559	-0.872892	3.90533	3.56338	0.722461	-0.518807	3.04277	2.49007	2.33132	2.99425	3.60265	0.0364275	0.0491408	Yes	-0.36106	0.859377	0.958002	No	2.43435	0.226779	0.270664	No	2.41993	0.175506
1948	chr3	127845279	127845904	+		Enriched			Enriched	0	NA	Intergenic	Intergenic	Intergenic	intron (NM_001077641, intron 3 of 32)	171150	ENSRNOT00000088942				ENSRNOG00000059431	AABR07053814.1				-0.770288	-0.941255	4.76088	4.12071	1.43529	-0.546608	3.6552	3.47499	3.30366	3.4113	6.43838	0.000493657	0.00169228	Yes	1.17354	0.563482	0.947222	No	5.21659	0.014537	0.0327852	No	5.17799	0.00636259
3500	chr12	37817876	37818501	+					Enriched	0	NA	intron (ENSRNOT00000048528, intron 1 of 26)	intron	intron (ENSRNOT00000048528, intron 1 of 26)	intron (NM_001107139, intron 1 of 26)	-11391	ENSRNOT00000084587				ENSRNOG00000029260	Pitpnm2				-1.07225	-1.22573	2.26075	-0.698391	-1.01715	-0.878713	3.32374	-1.17383	2.08907	3.14503	2.86855	0.347317	1	No	NA	1	1	No	3.96591	0.150352	0.190863	No	5.06438	0.0092274
2064	chr2	144555896	144556521	+		Enriched		Enriched	Enriched	0	NA	intron (ENSRNOT00000082923, intron 2 of 8)	intron	intron (ENSRNOT00000082923, intron 2 of 8)	L2|LINE|L2	4813	ENSRNOT00000082923				ENSRNOG00000038095	Ccdc169				0.727059	-0.752512	4.76713	4.36594	2.00239	1.73414	5.60621	4.27989	4.35208	4.19219	5.10683	0.00260991	0.00630105	Yes	1.50644	0.455644	0.947222	No	5.47767	0.00155711	0.00735509	Yes	4.79294	0.00244985
3531	chr8	85150065	85150690	+					Enriched	0	NA	Intergenic	Intergenic	Intergenic	Intergenic	91326	ENSRNOT00000033196				ENSRNOG00000006302	Gclc				0.713671	1.6194	3.56321	2.70182	2.24503	-0.426021	2.96905	0.585756	3.19576	3.20393	2.24914	0.179492	0.199858	No	0.19017	0.9241	0.983425	No	1.15371	0.559464	0.600152	No	2.24971	0.110859
2334	chr5	154304445	154305089	+		Enriched		Enriched	Enriched	0	NA	intron (ENSRNOT00000012853, intron 5 of 8)	intron	intron (ENSRNOT00000012853, intron 5 of 8)	intron (NM_024386, intron 5 of 8)	-5686	ENSRNOT00000013322				ENSRNOG00000009712	Gale				-0.715471	-0.89306	4.09999	3.89877	2.60116	-0.492331	4.8194	2.79424	4.37694	4.18313	5.8296	0.00330252	0.00751801	Yes	1.99528	0.333086	0.947222	No	5.74024	0.00646902	0.0191559	Yes	6.17271	0.000300972
3699	chr2	151314457	151314984	+				Enriched		0	NA	promoter-TSS (ENSRNOT00000087518)	promoter-TSS	promoter-TSS (ENSRNOT00000087518)	promoter-TSS (NM_012800)	-91	ENSRNOT00000087518				ENSRNOG00000052971	AABR07010777.1				-1.28668	-1.44216	-1.09449	-0.907949	0.927715	-1.09062	4.28668	-1.38958	0.875037	1.29169	NA	1	1	No	1.17354	0.563482	0.947222	No	5.13902	0.0472871	0.0781123	Yes	2.96153	0.241347
1504	chr4	140315547	140316172	+		Enriched			Enriched	0	NA	intron (ENSRNOT00000064025, intron 4 of 61)	intron	intron (ENSRNOT00000064025, intron 4 of 61)	intron (NM_001007235, intron 4 of 61)	-61706	ENSRNOT00000082723				ENSRNOG00000007104	Itpr1				-0.649565	1.64606	4.43157	5.41149	0.763771	-0.420992	3.89054	4.25552	4.75	3.90563	4.3163	0.00230643	0.00575757	Yes	-0.530174	0.796223	0.947222	No	3.27857	0.0559554	0.0884592	No	3.67859	0.00676248
3321	chr18	49785926	49786551	+					Enriched	0	NA	Intergenic	Intergenic	Intergenic	Intergenic	151284	ENSRNOT00000033254				ENSRNOG00000023197	Zfp608				-0.797244	-0.935753	3.0015	2.58226	1.34564	-0.589844	1.86507	1.58196	3.46096	3.56106	4.66962	0.0450255	0.0587519	No	1.17354	0.563482	0.947222	No	3.09943	0.247776	1	No	5.64927	0.00168008
2076	chr9	96621294	96621919	+		Enriched		Enriched	Enriched	0	NA	promoter-TSS (ENSRNOT00000088192)	promoter-TSS	promoter-TSS (ENSRNOT00000088192)	Intergenic	20	ENSRNOT00000088192				ENSRNOG00000019476	Agap1				-0.688976	-0.869876	4.01298	4.52733	-0.624689	2.54443	4.77151	4.16292	3.77511	4.51168	6.13588	0.00132693	0.00373433	Yes	1.90575	0.354464	0.947222	No	6.17908	0.00164114	0.00755795	Yes	6.03757	0.000518201
2759	chr14	86164873	86165498	+		Enriched		Enriched	Enriched	0	NA	promoter-TSS (ENSRNOT00000080147)	promoter-TSS	promoter-TSS (ENSRNOT00000086343)	promoter-TSS (NM_012565)	-817	ENSRNOT00000080147				ENSRNOG00000061527	Gck				-0.520654	1.67617	5.58807	5.18125	2.66749	-0.278937	5.52448	4.44013	4.80754	5.15939	4.66828	0.0003944	0.00142965	Yes	0.642635	0.752142	0.947222	No	4.2265	0.00805394	0.0221696	Yes	4.24686	0.000611294
2489	chr15	41892942	41893637	+		Enriched		Enriched	Enriched	0	NA	Intergenic	Intergenic	Intergenic	Intergenic	-2573	ENSRNOT00000020419				ENSRNOG00000015095	Spryd7				-0.590815	-0.784707	6.15498	5.64183	2.35778	-0.350039	4.77556	5.76046	4.56673	4.80787	7.80352	1.59291e-06	1.95522e-05	Yes	1.69535	0.407006	0.947222	No	6.95892	0.000208878	0.00194393	Yes	6.50112	9.08965e-05
2762	chr10	10787464	10788089	+		Enriched		Enriched	Enriched	0	NA	Intergenic	Intergenic	Intergenic	Intergenic	13137	ENSRNOT00000061208				ENSRNOG00000003137	2012-09-01				-0.632307	-0.820091	5.18301	5.26857	3.27205	-0.399357	5.14092	4.12866	3.88086	4.35765	7.12438	3.13278e-05	0.000195181	Yes	2.66251	0.196016	0.947222	No	6.35286	0.0011424	0.00598372	Yes	5.94289	0.000678362
3079	chr12	22081620	22082245	+		Enriched		Enriched	Enriched	0	NA	promoter-TSS (ENSRNOT00000077711)	promoter-TSS	promoter-TSS (ENSRNOT00000064572)	promoter-TSS (NM_001107131)	-125	ENSRNOT00000077711				ENSRNOG00000001404	Agfg2				1.87492	-0.842012	3.05	3.54494	2.3167	-0.451469	4.94488	2.59102	3.80766	4.04391	2.40435	0.204236	0.224571	Yes	0.307147	0.880527	0.970347	No	3.24568	0.078325	0.112763	Yes	3.12114	0.0295319
3177	chr10	110084238	110084905	+		Enriched		Enriched	Enriched	0	NA	intron (ENSRNOT00000071893, intron 7 of 26)	intron	intron (ENSRNOT00000071893, intron 7 of 26)	Intergenic	17301	ENSRNOT00000071893				ENSRNOG00000047531	Ccdc57				1.41209	-0.813337	5.0467	4.3382	1.9813	-0.400383	5.0282	3.76508	3.72029	4.33643	4.43805	0.00352442	0.00792721	Yes	0.365644	0.85944	0.958002	No	4.08123	0.0172228	0.037322	Yes	3.73398	0.011256
2764	chr14	63357109	63357743	+		Enriched		Enriched	Enriched	0	NA	Intergenic	Intergenic	Intergenic	Intergenic	-47982	ENSRNOT00000086658				ENSRNOG00000055015	AABR07015559.1				-0.659262	-0.848773	5.44087	5.2876	0.750542	-0.424219	4.93565	5.22429	5.22908	4.36939	7.25397	1.80056e-05	0.000126835	Yes	0.729313	0.71928	0.947222	No	6.7391	0.000330445	0.00266315	Yes	6.68924	5.16012e-05
447	chr14	87404365	87404760	+		Enriched				0	NA	intron (ENSRNOT00000088032, intron 14 of 19)	intron	intron (ENSRNOT00000088032, intron 14 of 19)	intron (NM_001107239, intron 14 of 19)	-44130	ENSRNOT00000077177				ENSRNOG00000058780	Igfbp1				-0.718024	1.61804	5.01512	3.83907	1.93192	-0.50319	2.44279	3.35237	2.85607	2.6712	3.97215	0.00858639	0.0156146	Yes	0.195873	0.924288	0.983425	No	2.20184	0.263306	0.308028	No	2.05414	0.236758
1201	chr15	42199324	42199719	+		Enriched				0	NA	intron (ENSRNOT00000084448, intron 1 of 2)	intron	intron (ENSRNOT00000084448, intron 1 of 2)	RNLTR10|LTR|ERV1	5101	ENSRNOT00000084448				ENSRNOG00000056918	LOC102547734				0.347707	-1.19637	3.4963	3.43982	0.411269	-0.841432	-1.58384	-1.14328	2.0026	1.44979	4.62656	0.0100066	0.0173957	Yes	0.0904048	0.964499	0.985739	No	-1.14287	0.700307	1	No	2.51499	0.230297
2712	chr10	37220472	37221204	+		Enriched		Enriched	Enriched	0	NA	intron (ENSRNOT00000006567, intron 1 of 6)	intron	intron (ENSRNOT00000006567, intron 1 of 6)	intron (NM_001009622, intron 1 of 6)	4901	ENSRNOT00000006567				ENSRNOG00000004820	Sar1b				1.48374	2.0633	5.42662	5.19222	1.57033	2.26688	4.88903	5.45455	4.57696	4.89414	3.63212	0.00114606	0.00334457	Yes	0.109656	0.952531	0.985739	No	3.45748	0.00635561	0.0190697	Yes	3.04545	0.00471631
1501	chr3	44840128	44840753	+		Enriched			Enriched	0	NA	intron (ENSRNOT00000035158, intron 6 of 6)	intron	intron (ENSRNOT00000035158, intron 6 of 6)	intron (NM_001106481, intron 6 of 6)	34334	ENSRNOT00000035158				ENSRNOG00000005341	Upp2				-0.698006	0.437003	5.37563	4.63207	-0.633316	0.938314	4.22322	3.64968	4.10206	4.21343	5.72168	0.000406958	0.00146397	Yes	0.172585	0.932252	0.983425	No	4.4764	0.016014	0.0353392	No	4.77209	0.00299772
1094	chr3	79376776	79377171	+		Enriched				0	NA	intron (ENSRNOT00000077943, intron 2 of 23)	intron	intron (ENSRNOT00000077943, intron 2 of 23)	intron (NM_017269, intron 1 of 23)	13983	ENSRNOT00000077943				ENSRNOG00000034025	Ptprj				-0.843712	-0.964377	2.72175	3.27133	1.59549	-0.653935	2.44095	-0.928409	1.10836	1.49126	5.35975	0.0113948	0.0192953	Yes	1.45344	0.475134	0.947222	No	2.7657	0.347638	1	No	2.96153	0.241347
3295	chr20	19484136	19484531	+		Enriched	Enriched			0	NA	Intergenic	Intergenic	Intergenic	Intergenic	-5008	ENSRNOT00000051491				ENSRNOG00000000275	Fam13c				-1.5786	-1.76166	-1.35231	-1.13268	4.9226	-1.34776	6.1149	-1.69975	-1.97998	-1.90005	NA	1	1	Yes	2.25087	0.272758	0.947222	Yes	6.23956	0.0125598	0.0297535	No	NA	1
2826	chr7	95007132	95007899	+		Enriched		Enriched	Enriched	0	NA	Intergenic	Intergenic	Intergenic	Intergenic	-12417	ENSRNOT00000067707				ENSRNOG00000058406	AABR07057946.1				-0.504788	1.22334	5.07878	5.07703	3.29315	2.60364	4.54031	3.33668	3.7484	4.46784	4.88817	0.000651452	0.00211457	Yes	2.14121	0.247343	0.947222	No	3.72343	0.036469	0.0645746	Yes	3.91216	0.00759652
902	chr13	47572878	47573273	+		Enriched				0	NA	intron (ENSRNOT00000087664, intron 1 of 8)	intron	intron (ENSRNOT00000087664, intron 1 of 8)	intron (NM_012723, intron 2 of 11)	800	ENSRNOT00000005853				ENSRNOG00000004405	Pigr				2.75628	-0.77721	3.68718	2.2831	0.7456	-0.46994	2.54106	1.95982	2.43552	2.37325	1.38352	0.459389	0.482372	Yes	-1.5003	0.461827	0.947222	No	0.371168	0.858483	0.878428	No	0.528226	0.759768
334	chr1	146726070	146726465	+		Enriched				0	NA	intron (ENSRNOT00000068167, intron 7 of 13)	intron	intron (ENSRNOT00000068167, intron 7 of 13)	intron (NM_017181, intron 9 of 15)	9994	ENSRNOT00000068167				ENSRNOG00000013223	Fah				1.0243	-0.810308	2.91223	2.58581	1.08417	-0.583871	-0.0932375	-0.784169	1.51568	0.737368	3.18955	0.0834818	0.100136	Yes	0.0593228	0.977063	0.985739	No	-1.09744	0.71023	1	No	1.07396	0.622684
3304	chr5	25433695	25434320	+					Enriched	0	NA	intron (ENSRNOT00000021612, intron 15 of 17)	intron	intron (ENSRNOT00000021612, intron 15 of 17)	L1M5|LINE|L1	42892	ENSRNOT00000021612				ENSRNOG00000015562	Cdh17				-0.854977	-1.01868	-0.641069	2.93891	2.88792	-0.63676	3.6619	2.82045	3.69836	3.45128	3.21734	0.278925	0.300503	No	2.47028	0.231401	0.947222	No	5.05218	0.02082	0.0430217	No	5.59941	0.00196815
2498	chr13	98496724	98497349	+		Enriched		Enriched	Enriched	0	NA	Intergenic	Intergenic	Intergenic	Intergenic	-16617	ENSRNOT00000086306				ENSRNOG00000043201	Coq8a				0.799253	1.24058	5.48423	3.6737	2.40391	5.39964	6.09057	5.49828	4.12165	4.35274	4.03833	0.00454408	0.00968654	Yes	3.19302	0.0485168	0.947222	No	4.97589	0.000184467	0.00180998	Yes	3.43971	0.00783145
3650	chr3	171214792	171215319	+				Enriched		0	NA	intron (ENSRNOT00000031586, intron 3 of 9)	intron	intron (ENSRNOT00000031586, intron 3 of 9)	intron (NM_198780, intron 3 of 9)	1119	ENSRNOT00000031586				ENSRNOG00000028616	Pck1				4.39723	3.03066	-0.69375	-0.470838	1.38159	-0.689123	6.56047	-1.04637	3.00422	4.51139	-5.07375	0.0135379	0.0220204	No	-2.78589	0.105965	0.947222	No	1.56345	0.421682	0.464459	Yes	0.0753657	0.94347
3239	chr4	179004698	179005327	+		Enriched		Enriched	Enriched	0	NA	Intergenic	Intergenic	Intergenic	Intergenic	49940	ENSRNOT00000088989				ENSRNOG00000059511	RF00560				-0.68399	1.15108	5.21834	4.83048	-0.618156	-0.454415	4.3179	4.11542	4.56302	5.01112	4.86578	0.000747288	0.00235697	Yes	-0.850041	0.67582	0.947222	No	3.92343	0.0212307	0.0437054	Yes	4.61298	0.000549967
1265	chr5	89497656	89498281	+		Enriched			Enriched	0	NA	Intergenic	Intergenic	Intergenic	Intergenic	-35246	ENSRNOT00000085183				ENSRNOG00000058797	RF00560				-0.842908	-1.01487	4.37983	3.65975	-0.778437	-0.61648	3.72939	3.91121	3.75099	3.2838	5.99508	0.00212529	0.00538862	Yes	NA	1	1	No	5.54478	0.00727241	0.0206735	No	5.4164	0.0034023
2811	chr4	97839839	97840466	+		Enriched		Enriched	Enriched	0	NA	Intergenic	Intergenic	Intergenic	Intergenic	10811	ENSRNOT00000084701				ENSRNOG00000053679	AABR07060862.1				-0.702859	-0.886006	5.34325	4.81515	1.46701	-0.475006	4.3054	4.02443	4.27182	4.27733	7.02302	5.13355e-05	0.000288515	Yes	1.17354	0.563482	0.947222	No	5.80996	0.00396972	0.0137975	Yes	6.12126	0.000357961
2301	chr7	70431141	70431822	+		Enriched		Enriched	Enriched	0	NA	Intergenic	Intergenic	Intergenic	RSINE1|SINE|B4	-13885	ENSRNOT00000045687				ENSRNOG00000033161	RGD1565117				1.50523	-0.513548	6.47945	6.03797	4.00632	2.93716	5.95778	6.35072	5.97735	5.93187	5.9467	2.03799e-06	2.37536e-05	Yes	2.51031	0.157743	0.947222	No	5.64842	0.000147002	0.00158508	Yes	5.61349	2.69191e-06
1637	chr18	80891276	80891901	+		Enriched			Enriched	0	NA	Intergenic	Intergenic	Intergenic	Intergenic	-26004	ENSRNOT00000021750				ENSRNOG00000016246	Tshz1				-0.762654	-0.923836	3.97205	-0.340549	2.52818	1.62131	3.42209	3.03934	3.83466	3.52423	4.4656	0.0910553	0.107989	Yes	2.75526	0.176639	0.947222	No	4.90218	0.0264621	0.0514571	No	5.63817	0.00175821
3377	chr2	60886701	60887326	+					Enriched	0	NA	Intergenic	Intergenic	Intergenic	Intergenic	-33244	ENSRNOT00000025170				ENSRNOG00000018570	C1qtnf3				-0.745322	-0.822855	1.21637	1.42137	0.487746	-0.592402	1.98357	-0.796834	2.91138	2.18655	3.00758	0.295262	1	No	0.729313	0.71928	0.947222	No	2.53189	0.39044	1	No	5.14401	0.00733259
362	chr4	127037974	127038369	+		Enriched				0	NA	Intergenic	Intergenic	Intergenic	Intergenic	54133	ENSRNOT00000081330				ENSRNOG00000056263	AABR07061465.1				-0.820003	0.385033	3.31641	3.27364	2.12946	-0.60998	3.46298	2.17265	2.54301	-1.07023	4.1734	0.032259	0.0446138	Yes	1.16312	0.573353	0.947222	No	3.69982	0.0702795	0.103855	No	2.15483	0.382275
3656	chr2	226778482	226779009	+				Enriched		0	NA	intron (ENSRNOT00000019244, intron 1 of 13)	intron	intron (ENSRNOT00000019244, intron 1 of 13)	CpG	521	ENSRNOT00000019244				ENSRNOG00000013798	Fnbp1l				2.56941	2.56025	2.87092	1.2944	3.27322	1.75101	5.17588	5.01373	3.38558	2.57487	-0.295977	0.866394	0.874941	No	0.125781	0.940239	0.985739	No	2.61414	0.0241691	0.0478996	Yes	0.499037	0.694212
1951	chr1	183810903	183811528	+		Enriched			Enriched	0	NA	Intergenic	Intergenic	Intergenic	Intergenic	-47551	ENSRNOT00000044231				ENSRNOG00000032130	LOC691427				-0.634879	2.00402	3.97681	4.48027	-0.572791	2.54085	4.24732	2.97388	3.67203	2.99992	3.22272	0.0392052	0.0524367	Yes	0.349101	0.863345	0.960524	No	2.61491	0.151001	0.191476	No	2.29827	0.14021
546	chr9	81209680	81210075	+		Enriched				0	NA	intron (ENSRNOT00000035277, intron 24 of 34)	intron	intron (ENSRNOT00000035277, intron 24 of 34)	MER58A|DNA|hAT-Charlie	157940	ENSRNOT00000070156				ENSRNOG00000044889	RF00001				1.77223	-0.982811	4.00579	4.09007	-0.763197	-0.606785	3.24471	1.62512	2.31251	2.58168	3.41039	0.0322254	0.0445999	Yes	-1.23775	0.543445	0.947222	No	1.78194	0.392819	0.435584	No	1.63656	0.365217
1692	chr13	111959130	111959797	+		Enriched			Enriched	0	NA	intron (ENSRNOT00000007870, intron 4 of 5)	intron	intron (ENSRNOT00000007870, intron 4 of 5)	intron (NM_017080, intron 4 of 5)	-10710	ENSRNOT00000048074				ENSRNOG00000005861	Hsd11b1				-0.734357	0.434557	4.48545	3.07013	0.723991	-0.515953	3.94135	3.47547	3.77927	3.8871	4.62252	0.0133527	0.0217893	Yes	0.172585	0.932252	0.983425	No	4.30465	0.0225264	0.0457105	No	4.50943	0.00639877
589	chr4	176036942	176037337	+		Enriched				0	NA	Intergenic	Intergenic	Intergenic	Intergenic	-10976	ENSRNOT00000046598				ENSRNOG00000047493	Slco1a4				-0.903151	-1.06323	3.97402	3.01598	-0.843944	-0.695208	2.6381	2.33028	1.99478	1.61276	5.76567	0.0042872	0.00919067	Yes	NA	1	1	No	4.21512	0.0766008	0.1108	No	3.51639	0.13587
3979	chr4	77406271	77406374	+			Enriched			0	NA	Intergenic	Intergenic	Intergenic	Intergenic	20422	ENSRNOT00000090030				ENSRNOG00000061624	RF00019				1.3384	1.99661	-0.57725	-0.421593	-0.68088	-0.57402	-0.950014	1.9019	2.33033	2.22313	-3.25288	0.215359	0.235706	No	-2.70825	0.180995	0.947222	Yes	-0.651358	0.764713	0.793383	No	0.736482	0.56547
625	chr16	36380197	36380592	+		Enriched				0	NA	intron (ENSRNOT00000086642, intron 2 of 2)	intron	intron (ENSRNOT00000086642, intron 2 of 2)	Intergenic	5801	ENSRNOT00000086642				ENSRNOG00000052518	AABR07025387.1				-0.667848	-0.818324	3.56492	3.7088	1.89543	1.63031	2.25698	2.99559	2.64564	2.43658	5.6154	0.00593018	0.0117981	Yes	2.28546	0.267727	0.947222	No	4.23233	0.0753933	0.109602	No	4.28266	0.0442744
3944	chr18	71417488	71418113	+				Enriched	Enriched	0	NA	intron (ENSRNOT00000024831, intron 3 of 3)	intron	intron (ENSRNOT00000024831, intron 3 of 3)	intron (NM_030858, intron 3 of 3)	21970	ENSRNOT00000024831				ENSRNOG00000018359	Smad7				-0.871712	-1.04545	3.63699	2.34662	-0.807697	-0.646884	4.31992	3.95732	3.2495	3.89424	4.88035	0.0324289	0.0447018	No	NA	1	1	No	5.95109	0.00283555	0.0109853	Yes	5.52797	0.0025191
2695	chr8	111725731	111726459	+		Enriched		Enriched	Enriched	0	NA	Intergenic	Intergenic	Intergenic	Intergenic	-4762	ENSRNOT00000012725				ENSRNOG00000030625	Tf				0.675138	-0.84495	5.65377	5.32103	1.48292	-0.426999	4.59047	3.77459	4.43791	3.76246	6.09966	6.73469e-05	0.000356797	Yes	0.469627	0.817912	0.947222	No	4.632	0.0107206	0.0267029	Yes	4.65609	0.00387991
540	chr19	50230501	50230896	+		Enriched				0	NA	Intergenic	Intergenic	Intergenic	RNLTR10|LTR|ERV1	-10243	ENSRNOT00000079760				ENSRNOG00000051819	Sdr42e1				-0.827903	-0.964176	3.35987	3.18807	2.06883	-0.623722	1.81052	0.428528	3.24166	1.30556	5.41236	0.009907	0.0172383	Yes	1.69535	0.407006	0.947222	No	2.52712	0.373947	1	No	4.54679	0.0311098
2287	chr1	166435709	166436334	+		Enriched		Enriched	Enriched	0	NA	intron (ENSRNOT00000026428, intron 2 of 6)	intron	intron (ENSRNOT00000026428, intron 2 of 6)	MIR3|SINE|MIR	2912	ENSRNOT00000026428				ENSRNOG00000019491	Stard10				2.36435	2.1079	6.76652	6.13151	5.24998	4.36618	6.6661	6.87715	6.72449	6.94993	4.34159	1.95627e-06	2.29422e-05	Yes	2.37723	0.106437	0.947222	No	4.56068	2.86444e-05	0.000549516	Yes	4.69706	7.36695e-09
2050	chr1	256830623	256831155	+		Enriched		Enriched		0	NA	intron (ENSRNOT00000022317, intron 1 of 21)	intron	intron (ENSRNOT00000022317, intron 1 of 21)	intron (NM_001108522, intron 1 of 21)	8555	ENSRNOT00000022317				ENSRNOG00000016593	Pde6c				-0.903702	-1.08125	2.41377	3.76417	-0.839954	-0.679814	4.16692	4.47465	2.32426	3.13204	5.04159	0.0238175	0.0349693	Yes	NA	1	1	No	6.17778	0.00157862	0.00740081	Yes	4.57319	0.0261927
3750	chr2	232128071	232128598	+				Enriched		0	NA	promoter-TSS (ENSRNOT00000014533)	promoter-TSS	promoter-TSS (ENSRNOT00000014533)	promoter-TSS (NM_001014044)	99	ENSRNOT00000014533				ENSRNOG00000010941	Tifa				-0.754674	1.47157	-0.571976	-0.380942	2.32368	1.92834	3.80787	2.65564	0.820154	2.2656	-1.47105	0.634592	1	No	1.27866	0.50262	0.947222	No	2.98011	0.101227	0.136998	Yes	1.13605	0.578863
2488	chr8	66754282	66754907	+		Enriched		Enriched	Enriched	0	NA	Intergenic	Intergenic	Intergenic	Intergenic	-15244	ENSRNOT00000090789				ENSRNOG00000057304	LOC102552398				1.49773	1.71743	5.80741	5.66781	2.05579	3.56197	5.37983	5.65146	4.75704	4.83211	4.2865	6.1708e-05	0.000332503	Yes	1.20595	0.486119	0.947222	No	4.00016	0.00127785	0.00642418	Yes	3.31988	0.0023928
2254	chr19	17552352	17552977	+		Enriched		Enriched	Enriched	0	NA	Intergenic	Intergenic	Intergenic	Intergenic	-58079	ENSRNOT00000076814				ENSRNOG00000049302	Chd9				1.49797	-0.528496	6.56957	6.11463	4.10862	1.80864	6.92507	6.2626	5.61232	5.87486	6.03177	1.19801e-06	1.58379e-05	Yes	2.29316	0.208267	0.947222	No	6.09692	3.26271e-05	0.000600147	Yes	5.402	9.29672e-06
1304	chr9	58125410	58126035	+		Enriched			Enriched	0	NA	Intergenic	Intergenic	Intergenic	RNLTR10|LTR|ERV1	129615	ENSRNOT00000089795				ENSRNOG00000061382	RF00026				-0.819692	-0.98386	4.32606	3.44224	2.7498	2.08415	2.11078	-0.928955	4.19723	2.61938	5.91537	0.00276292	0.00656584	Yes	3.15352	0.116222	0.947222	No	2.23322	0.449019	1	No	5.53339	0.00299976
1970	chr3	58805628	58806155	+		Enriched		Enriched		0	NA	intron (ENSRNOT00000010630, intron 5 of 34)	intron	intron (ENSRNOT00000010630, intron 5 of 34)	Intergenic	-20485	ENSRNOT00000084967				ENSRNOG00000057896	RF00406				-0.978558	0.283672	3.1079	4.41367	-0.915031	-0.755444	4.35367	2.98486	-1.36158	3.20537	4.70418	0.0106612	0.0183151	Yes	-0.442208	0.827484	0.947222	No	4.51558	0.0168111	0.0365566	Yes	2.75632	0.235013
3660	chr7	72772230	72772757	+				Enriched		0	NA	promoter-TSS (ENSRNOT00000009989)	promoter-TSS	promoter-TSS (ENSRNOT00000009989)	promoter-TSS (NM_133398)	53	ENSRNOT00000009989				ENSRNOG00000006870	Mtdh				-1.16027	-1.338	-0.940588	2.89608	-1.09646	-0.936162	5.29716	3.43207	-0.0851244	3.26439	3.21734	0.278925	0.300503	No	NA	1	1	No	6.52888	0.00101487	0.00547155	Yes	4.12301	0.069641
1468	chr1	41170037	41170662	+		Enriched			Enriched	0	NA	Intergenic	Intergenic	Intergenic	Intergenic	-22475	ENSRNOT00000082133				ENSRNOG00000019358	Esr1				-0.694798	1.15106	5.19123	5.4477	2.32549	-0.468907	3.19525	2.07583	4.54123	3.56886	5.19476	0.000160989	0.000711581	Yes	0.730322	0.722824	0.947222	No	2.4049	0.245666	0.290764	No	3.93653	0.00747947
1477	chr9	79216735	79217360	+		Enriched			Enriched	0	NA	Intergenic	Intergenic	Intergenic	Intergenic	92644	ENSRNOT00000080398				ENSRNOG00000051933	AABR07068043.1				-0.740783	-0.919192	4.94838	4.77721	1.45215	-0.514455	4.23738	3.27264	3.9602	3.87039	6.80771	0.00011597	0.000549803	Yes	1.17354	0.563482	0.947222	No	5.45134	0.00958202	0.024738	No	5.76076	0.00118811
3549	chr1	264179547	264180172	+					Enriched	0	NA	Intergenic	Intergenic	Intergenic	Intergenic	4020	ENSRNOT00000053460				ENSRNOG00000047325	RF00001				-0.720115	0.450539	2.03772	1.82829	2.67349	-0.526429	3.81516	2.2273	3.6451	1.98708	2.44006	0.329653	0.351952	No	1.60272	0.433571	0.947222	No	3.94574	0.049727	0.0811991	No	3.82244	0.0382069
506	chr14	63474508	63474903	+		Enriched				0	NA	Intergenic	Intergenic	Intergenic	B4|SINE|B4	69297	ENSRNOT00000086658				ENSRNOG00000055015	AABR07015559.1				-0.749635	1.13248	4.49242	3.46451	-0.691609	0.900729	3.65616	3.31455	3.06055	2.0472	4.01704	0.0159167	0.0251009	Yes	-0.175643	0.931309	0.983425	No	3.31088	0.0700505	0.103667	No	2.44782	0.181829
2007	chr20	7863041	7863619	+		Enriched		Enriched		0	NA	intron (ENSRNOT00000042539, intron 2 of 7)	intron	intron (ENSRNOT00000042539, intron 2 of 7)	intron (NM_013141, intron 2 of 7)	-24632	ENSRNOT00000073359				ENSRNOG00000061557	AC106225.1				-0.757851	-0.920364	3.76348	3.92615	1.42772	0.895149	3.96183	3.30825	1.3241	3.35976	5.77799	0.00381214	0.00835671	Yes	1.55586	0.447528	0.947222	No	5.3997	0.0103163	0.0260574	Yes	4.37451	0.0419641
1189	chr8	82541554	82541949	+		Enriched				0	NA	Intergenic	Intergenic	Intergenic	(ATA)n|Simple_repeat|Simple_repeat	-8062	ENSRNOT00000014124				ENSRNOG00000010447	Tmod2				-0.71935	1.10068	3.44155	3.43506	-0.670866	0.86539	2.29927	2.58589	2.79104	0.950046	3.54016	0.0461023	0.0599916	Yes	-0.175643	0.931309	0.983425	No	2.31717	0.262315	0.307099	No	2.04151	0.306472
1198	chr2	44316177	44316572	+		Enriched				0	NA	Intergenic	Intergenic	Intergenic	3' UTR (NM_001008725, exon 15 of 15)	26981	ENSRNOT00000018877				ENSRNOG00000013963	Il6st				-1.04127	-1.21453	4.46718	3.63689	-0.979055	-0.822775	2.71108	-1.15594	2.80452	2.78455	6.27264	0.000904992	0.0027646	Yes	NA	1	1	No	2.7657	0.347638	1	No	4.72273	0.0187193
1926	chr4	42276511	42277136	+		Enriched			Enriched	0	NA	intron (ENSRNOT00000082453, intron 4 of 4)	intron	intron (ENSRNOT00000082453, intron 4 of 4)	intron (NM_001105668, intron 4 of 4)	73985	ENSRNOT00000082453				ENSRNOG00000053787	Mdfic				-0.909049	-1.08778	4.69302	4.37921	-0.844877	-0.683671	3.48547	2.70133	2.13419	3.25355	6.59779	0.000263492	0.00105281	Yes	NA	1	1	No	4.78093	0.0332932	0.0606689	No	4.57172	0.0268137
3887	chr7	99959623	99960352	+				Enriched	Enriched	0	NA	intron (ENSRNOT00000005885, intron 2 of 2)	intron	intron (ENSRNOT00000005885, intron 2 of 2)	intron (NM_023985, intron 2 of 2)	5495	ENSRNOT00000005885				ENSRNOG00000004100	Trib1				-0.610845	-0.802748	5.45342	4.95413	1.9853	-0.372641	4.87171	5.86702	4.97301	4.87569	7.08733	3.89657e-05	0.000230634	No	1.45344	0.475134	0.947222	No	7.07572	0.000149292	0.00160425	Yes	6.75509	3.3624e-05
1650	chr5	77204817	77205442	+		Enriched			Enriched	0	NA	Intergenic	Intergenic	Intergenic	Intergenic	-31627	ENSRNOT00000023588				ENSRNOG00000017324	Slc46a2				-0.826028	1.09499	4.05736	3.43213	1.39399	-0.603978	3.28467	-0.934708	3.63044	3.86736	3.72918	0.0310587	0.0432698	Yes	0.168561	0.93476	0.983425	No	1.92118	0.454597	0.496689	No	3.70578	0.0132614
1918	chr17	66317483	66318139	+		Enriched			Enriched	0	NA	intron (ENSRNOT00000024098, intron 12 of 20)	intron	intron (ENSRNOT00000024098, intron 12 of 20)	intron (NM_001170325, intron 12 of 20)	-22797	ENSRNOT00000023974				ENSRNOG00000017593	Mtr				-0.590006	-0.769712	4.21844	3.58306	2.3488	3.47209	3.54359	4.2265	3.62439	4.30713	5.72232	0.00459755	0.00971848	Yes	3.66638	0.0613901	0.947222	No	5.54536	0.00751632	0.021176	No	5.84123	0.000975376
3593	chr4	31741690	31742315	+					Enriched	0	NA	Intergenic	Intergenic	Intergenic	Intergenic	-11616	ENSRNOT00000013817				ENSRNOG00000009957	Slc25a13				-0.954424	-1.11395	-0.757234	-0.565837	1.18921	-0.753261	3.36865	2.71289	2.99262	3.00598	NA	1	1	No	1.17354	0.563482	0.947222	No	5.12261	0.0180041	0.0384555	No	5.23074	0.00553752
69	chr14	19177549	19178076	+	Enriched			Enriched		0	NA	intron (ENSRNOT00000003921, intron 13 of 14)	intron	intron (ENSRNOT00000003921, intron 13 of 14)	intron (NM_134326, intron 13 of 14)	14051	ENSRNOT00000003921				ENSRNOG00000002911	Alb				6.45568	3.35268	-0.606326	-0.379731	3.07091	2.83541	7.34	-0.964305	-1.25404	4.5287	-6.79157	0.00018918	0.00080882	Yes	-2.30053	0.11612	0.947222	Yes	0.647336	0.747136	0.776952	Yes	-1.97663	0.169596
3180	chr1	80603003	80603651	+		Enriched		Enriched	Enriched	0	NA	Intergenic	Intergenic	Intergenic	Intergenic	-3755	ENSRNOT00000024832				ENSRNOG00000018405	Apoc4				-0.725031	-0.906797	4.41587	4.80551	0.723581	-0.496955	4.80776	4.75417	4.04251	4.15404	6.50374	0.000373424	0.00137869	Yes	0.729313	0.71928	0.947222	No	6.47915	0.000686498	0.00420094	Yes	5.93916	0.000666529
1869	chrX	157000569	157001194	+		Enriched			Enriched	0	NA	intron (ENSRNOT00000081819, intron 1 of 12)	intron	intron (ENSRNOT00000081819, intron 1 of 12)	MIR3|SINE|MIR	1055	ENSRNOT00000081819				ENSRNOG00000055572	Idh3g				-0.716312	-0.864321	2.89652	3.67986	0.71944	0.895014	3.15491	2.65773	2.9759	2.84945	5.2623	0.0144067	0.0231632	Yes	1.22521	0.546588	0.947222	No	4.59911	0.044113	0.074563	No	4.79351	0.0160519
3928	chr15	18448513	18449138	+				Enriched	Enriched	0	NA	promoter-TSS (ENSRNOT00000010260)	promoter-TSS	Intergenic	promoter-TSS (NM_145770)	-2319	ENSRNOT00000010260				ENSRNOG00000007378	Acox2				1.87502	-0.847037	4.18652	1.95413	-0.609155	2.17154	4.64818	3.89502	3.81417	3.98858	2.54492	0.187616	0.207804	No	0.190912	0.92582	0.983425	No	3.39954	0.0462982	0.0769518	Yes	3.08465	0.032355
466	chr3	101117833	101118228	+		Enriched				0	NA	intron (ENSRNOT00000007681, intron 2 of 17)	intron	intron (ENSRNOT00000007681, intron 2 of 17)	intron (NM_173328, intron 2 of 17)	-38182	ENSRNOT00000065333				ENSRNOG00000005902	Ccdc34				-0.771084	0.411968	3.83852	3.05904	1.34458	-0.572966	2.59107	2.86709	1.26145	0.921228	4.45517	0.0182631	0.028168	Yes	0.558972	0.783789	0.947222	No	3.46352	0.0925987	0.12757	No	1.55695	0.523152
2841	chr7	117650767	117651392	+		Enriched		Enriched	Enriched	0	NA	intron (ENSRNOT00000077588, intron 1 of 14)	intron	intron (ENSRNOT00000077588, intron 1 of 14)	intron (NM_001135798, intron 1 of 14)	-2771	ENSRNOT00000044893				ENSRNOG00000030334	Adck5				-0.608408	-0.791416	5.19024	3.38939	2.63667	2.85809	4.73104	3.55075	3.37435	4.16027	6.38662	0.000814726	0.00253381	Yes	3.35959	0.0910363	0.947222	No	5.88181	0.00384492	0.0134637	Yes	5.61261	0.00200001
22	chr1	11910690	11911386	+	Enriched	Enriched	Enriched	Enriched	Enriched	0	NA	Intergenic	Intergenic	Intergenic	CpG	-4445	ENSRNOT00000089050				ENSRNOG00000051831	RF00002				5.98165	6.46601	4.4715	5.94662	7.16029	6.62349	7.60647	6.20959	7.11761	7.09483	-0.86049	0.294775	0.316409	Yes	0.603495	0.638174	0.947222	Yes	0.807304	0.438033	0.480102	Yes	0.856144	0.149418
845	chr10	77859724	77860119	+		Enriched				0	NA	intron (ENSRNOT00000055664, intron 2 of 3)	intron	intron (ENSRNOT00000055664, intron 2 of 3)	Intergenic	58270	ENSRNOT00000055664				ENSRNOG00000002456	Hlf				-1.01161	-1.17518	1.36913	4.01397	-0.952886	-0.805359	3.12673	1.43866	0.00414508	2.86468	5.37169	0.0146985	0.0235027	Yes	NA	1	1	No	4.31792	0.0715513	0.10524	No	3.90557	0.0924792
1373	chr1	141037872	141038709	+		Enriched			Enriched	0	NA	intron (ENSRNOT00000023506, intron 3 of 10)	intron	intron (ENSRNOT00000023506, intron 3 of 10)	intron (NM_001106275, intron 3 of 10)	26725	ENSRNOT00000091518				ENSRNOG00000057415	AC106909.1				1.46024	3.519	6.0842	6.4568	-0.391663	2.25028	4.76033	3.21005	4.9972	4.69505	3.46475	0.00033034	0.00125384	Yes	-1.19885	0.518974	0.947222	No	1.32941	0.369211	0.412919	No	2.02064	0.0532596
3808	chr2	157453266	157453793	+				Enriched		0	NA	exon (ENSRNOT00000051494, exon 1 of 13)	exon	exon (ENSRNOT00000051494, exon 1 of 13)	5' UTR (NM_001115029, exon 1 of 13)	101	ENSRNOT00000051494				ENSRNOG00000031247	Lekr1				-0.609253	1.04644	1.87399	-0.326257	0.669654	0.819236	3.69273	1.81086	1.7483	2.2007	0.84385	0.772034	1	No	0.243258	0.906239	0.980392	No	3.27059	0.0921351	0.127199	Yes	1.99589	0.306496
2478	chr18	81754226	81754918	+		Enriched		Enriched	Enriched	0	NA	Intergenic	Intergenic	Intergenic	Intergenic	53055	ENSRNOT00000020376				ENSRNOG00000015142	Timm21				-0.413074	-0.615295	6.10722	6.39595	3.13775	2.62474	5.51136	5.76849	5.7655	5.64881	8.11319	3.30587e-07	6.16879e-06	Yes	3.46941	0.0794261	0.947222	No	7.25193	6.90378e-05	0.000946848	Yes	7.5081	1.44117e-06
2828	chr13	50569819	50570485	+		Enriched		Enriched	Enriched	0	NA	intron (ENSRNOT00000077066, intron 10 of 15)	intron	intron (ENSRNOT00000077066, intron 10 of 15)	MLT1B|LTR|ERVL-MaLR	-5933	ENSRNOT00000076242				ENSRNOG00000002907	Plekha6				-0.584959	2.02488	5.05553	4.34792	2.35766	-0.354486	4.61073	4.1928	4.60268	3.59089	3.66825	0.0114968	0.0194333	Yes	0.213245	0.91667	0.983425	No	3.24164	0.0512155	0.0832819	Yes	3.08427	0.0263007
1454	chr5	3623606	3624231	+		Enriched			Enriched	0	NA	Intergenic	Intergenic	Intergenic	MRLTR33|LTR|ERVK	4909	ENSRNOT00000085297				ENSRNOG00000053388	AABR07046725.1				0.755217	1.68936	4.99545	5.35674	2.65987	2.88147	3.74642	2.12514	3.39221	3.50224	4.12896	0.000673682	0.00217181	Yes	1.30621	0.461632	0.947222	No	1.96432	0.254865	0.299723	No	2.30308	0.0998867
1029	chr15	10164853	10165248	+		Enriched				0	NA	intron (ENSRNOT00000033048, intron 2 of 7)	intron	intron (ENSRNOT00000033048, intron 2 of 7)	intron (NM_031529, intron 2 of 7)	44844	ENSRNOT00000033048				ENSRNOG00000024061	Rarb				-1.06468	-1.19838	3.02253	1.18974	-1.01668	-0.896094	2.26687	-1.15316	-1.34203	1.14113	5.04474	0.0259048	0.0371694	Yes	NA	1	1	No	3.05871	0.292065	1	No	1.90745	0.510024
941	chr4	154997006	154997401	+		Enriched				0	NA	Intergenic	Intergenic	Intergenic	promoter-TSS (NM_001271376)	-12276	ENSRNOT00000070906				ENSRNOG00000050763	AC127013.1				-0.887298	-1.05463	4.05082	3.51741	-0.825469	-0.670149	2.83795	3.0804	2.08291	2.9462	5.87527	0.00296689	0.00695657	Yes	NA	1	1	No	4.67307	0.0387814	0.0673346	No	4.39569	0.0369161
961	chr19	18055864	18056259	+		Enriched				0	NA	intron (ENSRNOT00000087349, intron 2 of 2)	intron	intron (ENSRNOT00000087349, intron 2 of 2)	MER63A|DNA|hAT-Blackjack	-12149	ENSRNOT00000081723				ENSRNOG00000059345	AABR07043031.4				1.3435	-0.812731	3.37262	3.49766	1.41692	-0.487129	3.06123	2.80085	1.90369	1.99843	3.31284	0.0660347	0.0818252	Yes	0.0593228	0.977063	0.985739	No	2.6535	0.174643	0.216589	No	1.57939	0.433762
2256	chr3	127490842	127491467	+		Enriched		Enriched	Enriched	0	NA	intron (ENSRNOT00000006330, intron 2 of 7)	intron	intron (ENSRNOT00000006330, intron 2 of 7)	intron (NM_001107780, intron 2 of 7)	9555	ENSRNOT00000006330				ENSRNOG00000004601	Hao1				-0.396526	-0.599534	6.5354	6.10266	3.32244	3.1645	5.33324	5.24451	6.36565	5.62822	8.18723	2.41495e-07	4.97165e-06	Yes	3.85393	0.0468705	0.947222	No	6.89297	0.000206024	0.00192885	Yes	7.82763	4.37253e-07
2827	chr7	117143673	117144298	+		Enriched		Enriched	Enriched	0	NA	Intergenic	Intergenic	Intergenic	Intergenic	-3771	ENSRNOT00000013353				ENSRNOG00000009960	Puf60				-0.537323	-0.734025	5.68605	4.8115	1.51793	1.01543	5.9263	5.69582	5.4438	5.80175	7.14656	3.42451e-05	0.000206561	Yes	1.55586	0.447528	0.947222	No	7.44254	3.75162e-05	0.000655381	Yes	7.45006	1.9395e-06
2262	chr6	102285179	102285804	+		Enriched		Enriched	Enriched	0	NA	Intergenic	Intergenic	Intergenic	Intergenic	-12714	ENSRNOT00000014775				ENSRNOG00000010914	Pigh				-0.28118	1.26678	6.50525	6.38315	3.64431	4.13435	6.3715	6.24518	5.81825	5.81555	6.19145	4.71282e-07	7.86625e-06	Yes	2.9904	0.083413	0.947222	No	5.91873	4.8985e-05	0.000788709	Yes	5.53932	5.08819e-06
3169	chr3	6171905	6172650	+		Enriched		Enriched	Enriched	0	NA	Intergenic	Intergenic	Intergenic	Intergenic	-39512	ENSRNOT00000012892				ENSRNOG00000009446	Rxra				-0.718562	-0.896832	3.44498	4.60229	3.04829	-0.494461	5.08702	2.97407	3.43871	4.29733	5.96182	0.00249205	0.00608339	Yes	2.47028	0.231401	0.947222	No	6.00142	0.00378007	0.0133597	Yes	5.76815	0.00126539
1575	chr15	7904376	7905001	+		Enriched			Enriched	0	NA	intron (ENSRNOT00000046879, intron 1 of 2)	intron	intron (ENSRNOT00000046879, intron 1 of 2)	intron (NM_001108371, intron 2 of 3)	33191	ENSRNOT00000046879				ENSRNOG00000032690	AABR07017046.1				-0.868729	-1.04046	4.47394	1.07036	0.639931	-0.645229	3.63422	3.60598	3.88972	2.89981	5.40398	0.0155803	0.0247041	Yes	0.729313	0.71928	0.947222	No	5.36373	0.0107291	0.0267029	No	5.39259	0.00389
3821	chr2	164684872	164685399	+				Enriched		0	NA	promoter-TSS (ENSRNOT00000057504)	promoter-TSS	promoter-TSS (ENSRNOT00000057504)	promoter-TSS (NM_001014790)	-150	ENSRNOT00000057504				ENSRNOG00000037853	Rarres1				1.53208	-1.12104	-0.81931	1.26038	1.83716	-0.815949	3.19964	-1.07541	-1.23409	-0.0273714	-0.262656	0.925384	1	No	0.268881	0.893841	0.976851	No	1.72976	0.476972	0.518779	Yes	-1.80114	0.489146
255	chr1	132712910	132713305	+		Enriched				0	NA	Intergenic	Intergenic	Intergenic	Intergenic	-178465	ENSRNOT00000077007				ENSRNOG00000051108	AABR07004244.1				-0.86868	-1.01942	3.81965	3.67054	0.597162	-0.660715	2.11967	1.86534	1.79714	1.63151	5.97175	0.00216781	0.00545263	Yes	0.729313	0.71928	0.947222	No	3.52908	0.168928	1	No	3.3528	0.163602
2094	chr3	164579640	164580265	+		Enriched		Enriched	Enriched	0	NA	Intergenic	Intergenic	Intergenic	Intergenic	-45989	ENSRNOT00000078209				ENSRNOG00000060501	AABR07054619.1				-0.0470571	1.77431	7.94136	7.9447	5.10777	3.90206	8.33239	8.12548	7.5658	7.67753	7.14849	1.16606e-12	1.10426e-09	Yes	3.23236	0.0489885	0.947222	No	7.25045	6.2133e-08	2.6835e-05	Yes	6.80111	1.13885e-11
2345	chr20	34686324	34686949	+		Enriched		Enriched	Enriched	0	NA	promoter-TSS (ENSRNOT00000087220)	promoter-TSS	Intergenic	Intergenic	-2218	ENSRNOT00000087220				ENSRNOG00000000414	Cep85l				-0.475238	-0.675263	6.29181	6.26562	2.67447	1.04594	5.68142	6.00094	5.38271	5.24913	8.14217	2.76123e-07	5.45558e-06	Yes	2.47764	0.228197	0.947222	No	7.45975	3.5989e-05	0.000638103	Yes	7.1204	7.59828e-06
1732	chr5	128854628	128855253	+		Enriched			Enriched	0	NA	Intergenic	Intergenic	Intergenic	Intergenic	-10449	ENSRNOT00000068697				ENSRNOG00000037710	Calr4				-0.75971	-0.927379	3.67521	3.66963	1.43534	-0.539852	3.87557	3.75085	3.08272	4.10744	5.51772	0.00762069	0.0142484	Yes	1.17354	0.563482	0.947222	No	5.52879	0.007534	0.021176	No	5.56829	0.0023845
1997	chr2	25677465	25677992	+		Enriched		Enriched		0	NA	Intergenic	Intergenic	Intergenic	Intergenic	-70105	ENSRNOT00000079492				ENSRNOG00000061565	RF00561				0.606594	-0.976995	5.09765	3.51446	-0.740868	-0.577533	3.90401	3.5844	3.30471	3.59235	5.15074	0.00292061	0.00690161	Yes	-0.442208	0.827484	0.947222	No	4.22635	0.0238202	0.0473507	Yes	4.01748	0.0196624
3158	chr5	167994577	167995202	+		Enriched		Enriched	Enriched	0	NA	intron (ENSRNOT00000024711, intron 5 of 6)	intron	intron (ENSRNOT00000024711, intron 5 of 6)	intron (NM_001277250, intron 5 of 6)	4964	ENSRNOT00000087402				ENSRNOG00000018289	Park7				2.26665	-0.775557	4.58872	4.89288	2.88138	-0.363497	4.65517	3.30944	3.99404	3.67056	3.51268	0.0160053	0.0251987	Yes	0.438928	0.826317	0.947222	No	2.75082	0.125195	0.164144	Yes	2.56996	0.077732
1962	chr7	77423490	77424115	+		Enriched			Enriched	0	NA	Intergenic	Intergenic	Intergenic	MIR|SINE|MIR	-51404	ENSRNOT00000079644				ENSRNOG00000005333	Azin1				-0.72239	-0.900857	4.69656	4.4076	2.31222	-0.497737	4.19959	2.5918	4.59487	4.07073	6.46484	0.000427092	0.0015134	Yes	1.69535	0.407006	0.947222	No	5.16841	0.0183332	0.0389986	No	6.24181	0.000246153
3462	chr16	54202580	54203205	+					Enriched	0	NA	Intergenic	Intergenic	Intergenic	Intergenic	38461	ENSRNOT00000090763				ENSRNOG00000010714	Fgl1				0.680792	1.96554	-0.480215	2.39705	3.77858	-0.475845	3.25004	3.88322	3.35382	3.45824	0.08371	0.972502	0.97456	No	1.21645	0.510298	0.947222	No	2.288	0.137495	0.177885	No	2.11434	0.118474
2886	chr4	22051149	22051894	+		Enriched		Enriched	Enriched	0	NA	intron (ENSRNOT00000081034, intron 1 of 1)	intron	intron (ENSRNOT00000081034, intron 1 of 1)	Intergenic	3300	ENSRNOT00000081034				ENSRNOG00000058022	AABR07059499.1				-0.721556	-0.899416	4.10189	4.29316	2.3111	-0.497565	4.52956	4.81165	2.89046	3.79349	6.05803	0.0016602	0.00444127	Yes	1.69535	0.407006	0.947222	No	6.40123	0.000863246	0.00492012	Yes	5.18279	0.0066357
3007	chr14	19222543	19223200	+		Enriched		Enriched	Enriched	0	NA	Intergenic	Intergenic	Intergenic	Intergenic	-31008	ENSRNOT00000003921				ENSRNOG00000002911	Alb				-0.307782	-0.515636	6.8135	7.30564	3.33196	2.64332	6.46853	6.79379	6.26276	6.53917	8.90824	6.40394e-09	3.56737e-07	Yes	3.59237	0.0677076	0.947222	No	8.207	2.98095e-06	0.000163518	Yes	8.17745	7.26106e-08
2349	chr14	46022007	46022632	+		Enriched		Enriched	Enriched	0	NA	intron (ENSRNOT00000076881, intron 4 of 6)	intron	intron (ENSRNOT00000076881, intron 4 of 6)	MER20|DNA|hAT-Charlie	20470	ENSRNOT00000076611				ENSRNOG00000002192	Rell1				-0.640461	1.6399	5.84078	6.4308	-0.572331	-0.40277	4.1103	4.71895	4.64333	4.62745	5.45629	4.31571e-06	4.18105e-05	Yes	-1.12172	0.581671	0.947222	No	3.60214	0.0303035	0.0563706	Yes	3.88958	0.00269692
1534	chr19	47020958	47021583	+		Enriched			Enriched	0	NA	Intergenic	Intergenic	Intergenic	intron (NM_001106188, intron 6 of 8)	259700	ENSRNOT00000058779				ENSRNOG00000012030	AABR07043897.1				-0.956096	-1.13203	3.43042	4.39789	-0.892926	0.762283	3.68397	-1.07253	2.74954	3.62352	6.02572	0.00200418	0.00515399	Yes	0.729313	0.71928	0.947222	No	3.81367	0.170444	0.211836	No	5.18279	0.0066357
3066	chr12	48238774	48239399	+		Enriched		Enriched	Enriched	0	NA	promoter-TSS (ENSRNOT00000078868)	promoter-TSS	promoter-TSS (ENSRNOT00000078868)	Intergenic	-199	ENSRNOT00000078868				ENSRNOG00000000658	Acacb				-0.830652	-0.993559	4.22402	1.0882	0.662908	0.847774	4.30771	2.69245	3.47677	2.60552	5.15829	0.0241423	0.0353365	Yes	1.22521	0.546588	0.947222	No	5.45465	0.0107257	0.0267029	Yes	4.96666	0.0112757
2530	chr1	178841442	178842100	+		Enriched		Enriched	Enriched	0	NA	intron (ENSRNOT00000092099, intron 6 of 15)	intron	intron (ENSRNOT00000092099, intron 6 of 15)	intron (NM_172067, intron 6 of 15)	113581	ENSRNOT00000087771				ENSRNOG00000012258	Rras2				-0.649786	-0.839944	5.6875	5.92466	1.97439	-0.413899	5.40887	4.71059	4.14649	3.77756	7.71567	2.22448e-06	2.55343e-05	Yes	1.45344	0.475134	0.947222	No	6.74109	0.00035792	0.00280015	Yes	5.75273	0.00123831
2555	chr16	60387978	60388603	+		Enriched		Enriched	Enriched	0	NA	Intergenic	Intergenic	Intergenic	Intergenic	-5127	ENSRNOT00000085711				ENSRNOG00000054950	AABR07026037.1				0.772701	-0.635311	5.81921	5.46634	3.62566	-0.181835	6.66916	6.26852	5.84303	5.67288	6.16835	5.0354e-05	0.000284688	Yes	2.1083	0.289442	0.947222	No	6.81174	1.57171e-05	0.000393179	Yes	6.25397	9.42149e-06
3262	chr1	219478526	219479199	+		Enriched		Enriched	Enriched	0	NA	Intergenic	Intergenic	Intergenic	Intergenic	-2713	ENSRNOT00000025507				ENSRNOG00000018765	Pold4				-0.718149	-0.895941	3.87388	4.17364	2.31176	-0.494553	4.61499	4.51662	2.89066	4.39486	5.85985	0.00303069	0.00705176	Yes	1.69535	0.407006	0.947222	No	6.28468	0.00117371	0.00610679	Yes	5.64145	0.00213935
3546	chr10	15972901	15973526	+					Enriched	0	NA	Intergenic	Intergenic	Intergenic	(CTCT)n|Simple_repeat|Simple_repeat	-12540	ENSRNOT00000036447				ENSRNOG00000027852	RGD1311343				2.5529	3.20907	1.73313	3.37485	3.40272	3.29207	-1.24971	4.34148	3.36031	4.24093	-0.158374	0.919646	0.925019	No	0.391878	0.801786	0.947222	No	0.464528	0.819959	0.845651	No	0.992539	0.363142
3116	chr9	95291889	95292516	+		Enriched		Enriched	Enriched	0	NA	promoter-TSS (ENSRNOT00000025300)	promoter-TSS	intron (ENSRNOT00000063853, intron 1 of 4)	intron (NM_201423, intron 1 of 4)	-1271	ENSRNOT00000025300				ENSRNOG00000023172	Dnajb3				-0.650421	-0.835862	5.35741	3.94831	3.08194	-0.420467	4.52039	4.67739	4.60338	3.98146	6.67295	0.00026631	0.00106076	Yes	2.47028	0.231401	0.947222	No	6.26238	0.00124756	0.00633299	Yes	6.15755	0.000336678
2441	chr6	59930196	59930821	+		Enriched		Enriched	Enriched	0	NA	Intergenic	Intergenic	Intergenic	Intergenic	20078	ENSRNOT00000005800				ENSRNOG00000004282	Arl4a				-0.433269	0.543421	5.81142	5.89712	3.47931	1.06961	5.75362	6.12547	5.19311	5.39302	6.42997	1.86969e-05	0.000129714	Yes	2.38527	0.218917	0.947222	No	6.37251	8.44834e-05	0.00108837	Yes	5.83589	6.76931e-05
184	chr11	80835326	80835721	+		Enriched				0	NA	Intergenic	Intergenic	Intergenic	Intergenic	-9018	ENSRNOT00000032383				ENSRNOG00000021992	Rtp1				-0.810041	-0.970746	4.39683	3.23816	-0.746774	1.60177	3.35487	3.40489	1.92188	3.51772	5.89146	0.00310581	0.0072	Yes	1.27422	0.530805	0.947222	No	5.0773	0.0190046	0.0399647	No	4.72132	0.0208749
3671	chr11	61293493	61294020	+				Enriched		0	NA	intron (ENSRNOT00000064385, intron 1 of 17)	intron	intron (ENSRNOT00000064385, intron 1 of 17)	CpG	266	ENSRNOT00000064385				ENSRNOG00000039024	Spice1				0.421817	-1.23561	2.30072	-0.638851	-0.999563	-0.842908	4.93218	3.4813	2.54489	0.792636	1.69913	0.554922	1	No	-0.442208	0.827484	0.947222	No	5.11483	0.00417423	0.0142072	Yes	2.47175	0.248314
3442	chr19	34751414	34752039	+					Enriched	0	NA	exon (ENSRNOT00000052018, exon 1 of 6)	exon	exon (ENSRNOT00000052018, exon 1 of 6)	exon (NM_013131, exon 2 of 10)	969	ENSRNOT00000052018				ENSRNOG00000034007	Nr3c2				-1.12625	-1.1708	-1.03057	-0.915124	-1.11032	-1.02818	-0.0176398	-1.1557	1.40646	0.728287	NA	1	1	No	NA	1	1	No	1.32904	0.653322	1	No	5.15583	0.00802213
3774	chr1	185541777	185542304	+				Enriched		0	NA	Intergenic	Intergenic	Intergenic	Intergenic	27150	ENSRNOT00000090773				ENSRNOG00000053659	RGD1311703				-1.14359	-1.31008	3.18478	-0.738038	-1.08381	-0.933644	3.95153	2.75085	-1.50863	3.14498	3.85236	0.169928	0.189879	No	NA	1	1	No	5.52178	0.0086875	0.0233383	Yes	3.92406	0.111827
2044	chr3	2710662	2711189	+		Enriched		Enriched		0	NA	Intergenic	Intergenic	Intergenic	Intergenic	8210	ENSRNOT00000080257				ENSRNOG00000028730	Lcn12				1.41328	1.65308	4.82885	3.33474	1.49422	-0.416368	4.19272	2.79102	2.59495	3.22907	2.94721	0.0339291	0.0463446	Yes	-0.636023	0.752471	0.947222	No	2.25775	0.140862	0.181415	Yes	1.52579	0.289432
806	chr2	96082547	96082942	+		Enriched				0	NA	Intergenic	Intergenic	Intergenic	Intergenic	-50022	ENSRNOT00000015746				ENSRNOG00000011827	LOC100360846				-1.03215	-1.16694	2.75871	2.59621	-0.983761	-0.862193	1.35041	-1.12135	1.51389	-1.26545	5.41236	0.009907	0.0172383	Yes	NA	1	1	No	2.1086	0.47486	1	No	2.37178	0.400572
1333	chr9	50515744	50516420	+		Enriched			Enriched	0	NA	Intergenic	Intergenic	Intergenic	Intergenic	-10729	ENSRNOT00000036990				ENSRNOG00000023576	RGD1305645				-0.839124	-1.01546	4.26194	4.88717	-0.773699	-0.609346	3.86888	4.30852	3.79407	2.966	6.55982	0.000316018	0.00121284	Yes	NA	1	1	No	5.80784	0.00402666	0.0138978	No	5.25447	0.00547868
648	chr10	40803305	40803700	+		Enriched				0	NA	intron (ENSRNOT00000017588, intron 1 of 3)	intron	intron (ENSRNOT00000017588, intron 1 of 3)	intron (NM_053359, intron 1 of 3)	2439	ENSRNOT00000017588				ENSRNOG00000013118	Atox1				0.713653	1.93074	4.02798	2.67204	-0.548882	1.63506	2.48453	1.67828	2.14261	2.72133	2.37077	0.132375	0.151309	Yes	-0.481877	0.811197	0.947222	No	0.789189	0.668131	0.702031	No	1.1588	0.462614
2849	chr6	92698180	92698866	+		Enriched		Enriched	Enriched	0	NA	intron (ENSRNOT00000009560, intron 3 of 9)	intron	intron (ENSRNOT00000009560, intron 3 of 9)	intron (NM_130420, intron 3 of 9)	-54676	ENSRNOT00000009183				ENSRNOG00000006388	Pygl				-0.713446	-0.896236	5.34141	4.89267	-0.648499	1.6755	4.37453	3.75492	4.66801	3.66	7.06003	4.3235e-05	0.00025196	Yes	1.27422	0.530805	0.947222	No	5.72458	0.00501226	0.0160752	Yes	6.08299	0.000476237
1443	chr3	132981529	132982154	+		Enriched			Enriched	0	NA	intron (ENSRNOT00000055630, intron 10 of 13)	intron	intron (ENSRNOT00000055630, intron 10 of 13)	intron (NM_001044243, intron 9 of 12)	140850	ENSRNOT00000083637				ENSRNOG00000004493	Tasp1				-0.820269	-0.998893	5.21464	5.07296	-0.754131	-0.587984	3.90268	3.99261	4.18837	3.23787	7.11124	3.32844e-05	0.000202545	Yes	NA	1	1	No	5.59783	0.00644331	0.019116	No	5.61259	0.00205901
1134	chr13	25088746	25089141	+		Enriched				0	NA	Intergenic	Intergenic	Intergenic	Intergenic	173526	ENSRNOT00000019921				ENSRNOG00000014859	Rnf152				1.19211	1.3707	2.54323	1.56335	-0.220817	0.861453	1.63989	-0.278739	1.18843	2.00591	1.30071	0.470138	0.492773	Yes	-1.05484	0.604989	0.947222	No	-0.304603	0.895883	1	No	0.584101	0.727229
1564	chr7	28461203	28461859	+		Enriched			Enriched	0	NA	intron (ENSRNOT00000038780, intron 2 of 3)	intron	intron (ENSRNOT00000038780, intron 2 of 3)	intron (NM_001082477, intron 2 of 4)	47181	ENSRNOT00000085680				ENSRNOG00000004517	Igf1				3.5234	0.591599	5.09207	4.59945	3.61411	3.36221	2.88907	3.71106	4.59606	3.94995	2.22736	0.08865	0.105766	Yes	0.694119	0.671597	0.947222	No	0.659604	0.690464	0.723552	No	1.65877	0.179058
3885	chr2	241029086	241029782	+				Enriched	Enriched	0	NA	promoter-TSS (ENSRNOT00000033413)	promoter-TSS	promoter-TSS (ENSRNOT00000033413)	promoter-TSS (NM_001011952)	-259	ENSRNOT00000033413				ENSRNOG00000012508	Slc39a8				3.39441	2.98437	2.64125	2.57635	4.35136	3.98574	5.24843	4.8256	4.22751	3.88857	-0.635534	0.672303	0.692034	No	0.883841	0.549544	0.947222	No	1.88093	0.0996042	0.135242	Yes	0.895055	0.377574
2442	chr7	116663182	116663818	+		Enriched		Enriched	Enriched	0	NA	Intergenic	Intergenic	Intergenic	RLTR14|LTR|ERV1	8355	ENSRNOT00000009823				ENSRNOG00000007489	Zfp41				-0.553649	-0.749396	6.24416	5.87685	3.29779	-0.310424	5.48876	5.21941	5.08686	4.28208	7.95155	7.46577e-07	1.1047e-05	Yes	2.66251	0.196016	0.947222	No	6.98847	0.000156798	0.00163983	Yes	6.53389	9.07449e-05
1837	chr7	28269359	28269984	+		Enriched			Enriched	0	NA	Intergenic	Intergenic	Intergenic	Intergenic	-102029	ENSRNOT00000087144				ENSRNOG00000057959	AABR07056517.1				-0.871138	-1.04113	4.29642	3.74397	0.635507	-0.64936	2.37114	2.6802	4.12249	1.71953	6.06987	0.00165496	0.00443351	Yes	0.729313	0.71928	0.947222	No	4.06614	0.0927081	0.12757	No	5.25825	0.00734392
1466	chr7	121475579	121476204	+		Enriched			Enriched	0	NA	TTS (ENSRNOT00000092235)	TTS	TTS (ENSRNOT00000092235)	TTS (NM_001007709)	3907	ENSRNOT00000092471				ENSRNOG00000062011	AABR07058511.2				-0.712193	-0.893837	5.13828	5.28163	2.32067	-0.485249	4.14252	3.28907	3.84927	3.88996	7.15735	2.7295e-05	0.000175839	Yes	1.69535	0.407006	0.947222	No	5.37007	0.0111728	0.0274019	No	5.68757	0.00149197
2292	chr10	59889745	59890370	+		Enriched		Enriched	Enriched	0	NA	promoter-TSS (ENSRNOT00000093230)	promoter-TSS	intron (ENSRNOT00000084432, intron 1 of 6)	Intergenic	-1857	ENSRNOT00000093230				ENSRNOG00000019659	Aspa				-0.686775	-0.876355	5.96042	6.24382	-0.619381	0.939601	4.0127	4.81174	4.71624	4.19966	8.0203	5.20987e-07	8.43376e-06	Yes	0.729313	0.71928	0.947222	No	6.06984	0.00222344	0.00929504	Yes	6.29391	0.000203532
748	chr4	161855085	161855480	+		Enriched				0	NA	Intergenic	Intergenic	Intergenic	Intergenic	-4407	ENSRNOT00000009467				ENSRNOG00000006709	Pzp				-0.826873	0.370614	3.37693	3.64665	1.74985	-0.62156	2.45551	-0.92006	2.18937	1.88993	4.52478	0.0148539	0.0237412	Yes	0.885599	0.667535	0.947222	No	1.95627	0.475503	1	No	2.76141	0.18274
2377	chr20	5967068	5967811	+		Enriched		Enriched	Enriched	0	NA	intron (ENSRNOT00000000617, intron 3 of 11)	intron	intron (ENSRNOT00000000617, intron 3 of 11)	intron (NM_031020, intron 3 of 11)	33844	ENSRNOT00000000618				ENSRNOG00000000513	Mapk14				-0.476868	-0.676262	6.68362	5.56484	2.38252	2.24376	5.61623	5.5944	5.42901	4.78631	8.07636	6.32556e-07	9.74033e-06	Yes	2.79729	0.169356	0.947222	No	7.22347	7.41926e-05	0.000991454	Yes	6.93949	1.78919e-05
2512	chr16	69368668	69369391	+		Enriched		Enriched	Enriched	0	NA	Intergenic	Intergenic	Intergenic	Intergenic	49684	ENSRNOT00000083516				ENSRNOG00000059687	AABR07026241.1				-0.627781	-0.818454	6.23478	5.46557	1.49093	0.971739	5.01078	3.97862	4.55139	4.1399	7.80154	1.81561e-06	2.17644e-05	Yes	1.55586	0.447528	0.947222	No	6.18767	0.00175424	0.0078048	Yes	6.16595	0.000315199
537	chr1	141039616	141040011	+		Enriched				0	NA	intron (ENSRNOT00000023506, intron 3 of 10)	intron	intron (ENSRNOT00000023506, intron 3 of 10)	intron (NM_001106275, intron 3 of 10)	28248	ENSRNOT00000091518				ENSRNOG00000057415	AC106909.1				0.683979	1.59482	3.53801	3.81346	1.88532	-0.472409	2.4867	2.47926	2.75687	0.346709	2.827	0.0596045	0.0748366	Yes	-0.0670586	0.973498	0.985739	No	1.44075	0.41249	0.454976	No	0.951344	0.605038
2154	chr1	81442290	81442926	+		Enriched		Enriched	Enriched	0	NA	TTS (ENSRNOT00000027057)	TTS	TTS (ENSRNOT00000027057)	TTS (NM_053435)	7486	ENSRNOT00000035356				ENSRNOG00000024065	Zfp575				-0.433405	-0.635798	6.75851	6.51597	2.02626	2.25283	6.39862	5.94353	5.28524	5.37363	8.4966	4.78279e-08	1.48502e-06	Yes	2.58133	0.20778	0.947222	No	7.7817	1.30635e-05	0.00035349	Yes	7.12499	7.42778e-06
1770	chr13	81371914	81372539	+		Enriched			Enriched	0	NA	Intergenic	Intergenic	Intergenic	Intergenic	16140	ENSRNOT00000083785				ENSRNOG00000060327	RF00560				0.696874	-0.818949	4.82019	4.29589	0.774935	1.70012	3.80785	3.73274	3.76211	3.6397	5.18935	0.00204468	0.00522622	Yes	0.983092	0.633264	0.947222	No	4.19508	0.0251145	0.0493609	No	4.23836	0.0115265
11	chr6	95398760	95399385	+	Enriched	Enriched		Enriched	Enriched	0	NA	intron (ENSRNOT00000074990, intron 2 of 5)	intron	intron (ENSRNOT00000074990, intron 2 of 5)	Intergenic	-3658	ENSRNOT00000087345				ENSRNOG00000055819	RF00100				4.46164	3.86678	6.76082	6.42392	4.12915	4.032	5.98159	6.3805	5.13094	5.88568	2.42027	0.0012132	0.00347625	Yes	-0.103277	0.942593	0.985739	Yes	1.97534	0.0537073	0.0859921	Yes	1.36713	0.0876597
232	chr7	108294696	108295091	+		Enriched				0	NA	Intergenic	Intergenic	Intergenic	RMER15|LTR|ERVL	-83077	ENSRNOT00000093622				ENSRNOG00000062177	AABR07058280.2				-0.975054	-1.14462	3.87657	4.06224	-0.914171	-0.761226	2.25912	1.05244	1.52466	2.75172	6.18035	0.00112274	0.0032892	Yes	NA	1	1	No	3.22508	0.225808	1	No	4.08212	0.0639552
923	chr12	22094192	22094587	+		Enriched				0	NA	intron (ENSRNOT00000064572, intron 1 of 11)	intron	intron (ENSRNOT00000064572, intron 1 of 11)	intron (NM_001107131, intron 1 of 11)	12324	ENSRNOT00000064572				ENSRNOG00000001404	Agfg2				-0.688331	0.457518	4.90326	4.26369	1.47086	0.943142	4.0903	2.96146	2.58819	3.33619	5.338	0.00152933	0.0041677	Yes	1.02738	0.61865	0.947222	No	4.16948	0.0313258	0.057791	No	3.58482	0.0539609
943	chr1	252838971	252839366	+		Enriched				0	NA	intron (ENSRNOT00000078279, intron 3 of 9)	intron	intron (ENSRNOT00000078279, intron 3 of 9)	intron (NM_012732, intron 3 of 9)	10588	ENSRNOT00000025845				ENSRNOG00000019077	Lipa				-0.861095	-0.969024	3.05755	2.61127	-0.810586	1.21457	1.53297	-0.93966	1.50871	0.121716	5.38794	0.0106517	0.018307	Yes	1.27422	0.530805	0.947222	No	2.1086	0.47486	1	No	2.63628	0.318642
1491	chr9	27242159	27242784	+		Enriched			Enriched	0	NA	Intergenic	Intergenic	Intergenic	Intergenic	-29299	ENSRNOT00000088992				ENSRNOG00000052150	LOC102549948				0.692805	-0.821463	5.03484	4.80786	2.87018	-0.41191	4.2266	3.93969	4.04796	3.38042	5.52728	0.000628325	0.00205703	Yes	1.50379	0.461938	0.947222	No	4.50787	0.0132976	0.0309617	No	4.26296	0.0112126
2330	chr3	6134419	6135128	+		Enriched		Enriched	Enriched	0	NA	Intergenic	Intergenic	Intergenic	Intergenic	-50738	ENSRNOT00000089427				ENSRNOG00000055021	RF00619				2.25288	-0.83608	4.52821	4.46238	-0.583549	-0.418757	4.97985	4.87568	4.28935	4.98225	3.22079	0.0353941	0.048072	Yes	-1.43748	0.480725	0.947222	No	3.55628	0.0280694	0.0533899	Yes	3.43754	0.00766685
3125	chr5	155484293	155484943	+		Enriched		Enriched	Enriched	0	NA	Intergenic	Intergenic	Intergenic	Intergenic	95550	ENSRNOT00000089363				ENSRNOG00000054365	RF00560				0.743789	1.20688	5.09996	4.78623	2.37619	-0.284664	5.37332	4.29741	4.90159	4.9089	4.20308	0.00138051	0.00384511	Yes	0.424336	0.833196	0.950636	No	4.10967	0.00431133	0.0144643	Yes	4.15274	0.000441921
2951	chr19	59655850	59656526	+		Enriched		Enriched	Enriched	0	NA	promoter-TSS (ENSRNOT00000083636)	promoter-TSS	promoter-TSS (ENSRNOT00000083636)	Intergenic	-41	ENSRNOT00000083636				ENSRNOG00000061610	AABR07044148.1				2.65894	2.83308	7.8171	7.69149	4.63331	4.64452	7.46467	7.74587	7.07618	7.21758	5.06234	2.54199e-12	1.37558e-09	Yes	1.69459	0.246755	0.947222	No	4.83838	1.97165e-06	0.00013445	Yes	4.44563	1.80833e-09
1411	chr2	127748349	127748974	+		Enriched			Enriched	0	NA	intron (ENSRNOT00000087535, intron 2 of 12)	intron	intron (ENSRNOT00000087535, intron 2 of 12)	intron (NM_001047910, intron 4 of 10)	5987	ENSRNOT00000087535				ENSRNOG00000012729	Mfsd8				-1.02022	-1.20388	5.21429	5.08903	1.84608	-0.788629	-0.379308	-1.14177	4.98895	3.29927	7.17144	2.56977e-05	0.000168712	Yes	1.45344	0.475134	0.947222	No	0.529654	0.858355	1	No	6.27991	0.000314768
3729	chr8	115150506	115151033	+				Enriched		0	NA	promoter-TSS (ENSRNOT00000064252)	promoter-TSS	promoter-TSS (ENSRNOT00000064252)	intron (NM_001007664, intron 1 of 3)	255	ENSRNOT00000016504				ENSRNOG00000012073	Abhd14b				-0.836655	-0.99577	2.89387	2.65615	2.18713	-0.619163	4.61993	2.23088	1.88345	2.56608	4.52415	0.0568071	0.0715377	No	1.69535	0.407006	0.947222	No	5.6662	0.008478	0.022942	Yes	3.96411	0.0749512
480	chr6	146086579	146086974	+		Enriched				0	NA	intron (ENSRNOT00000007233, intron 6 of 88)	intron	intron (ENSRNOT00000007233, intron 6 of 88)	Intergenic	12277	ENSRNOT00000007233				ENSRNOG00000005451	Dnah11				-0.952109	-1.11239	3.50126	3.66326	-0.894563	-0.75	2.02036	1.43847	1.70117	0.782469	5.92461	0.00249456	0.00608339	Yes	NA	1	1	No	3.33433	0.203521	1	No	2.91752	0.252095
1215	chrX	143117001	143117703	+		Enriched			Enriched	0	NA	intron (ENSRNOT00000004559, intron 4 of 7)	intron	intron (ENSRNOT00000004559, intron 4 of 7)	intron (NM_031540, intron 4 of 7)	19827	ENSRNOT00000004559				ENSRNOG00000003430	F9				-0.759253	-0.932761	5.06337	4.01176	1.92879	-0.535016	3.9177	3.49112	3.21925	3.32744	6.58197	0.000328532	0.00124822	Yes	1.45344	0.475134	0.947222	No	5.37093	0.0107316	0.0267029	No	5.0622	0.00853428
863	chr1	142469980	142470375	+		Enriched				0	NA	intron (ENSRNOT00000015948, intron 2 of 14)	intron	intron (ENSRNOT00000015948, intron 2 of 14)	Intergenic	30190	ENSRNOT00000015948				ENSRNOG00000011975	Crtc3				-1.09106	-1.26528	4.4102	4.48464	-1.02851	-0.871375	2.61271	1.01691	-0.0402553	1.89145	6.66517	0.000200539	0.000842174	Yes	NA	1	1	No	3.52938	0.173223	1	No	2.71179	0.301446
260	chr1	168287437	168287832	+		Enriched				0	NA	Intergenic	Intergenic	Intergenic	Intergenic	-3771	ENSRNOT00000021115				ENSRNOG00000015769	Olr80				-1.40132	-1.54602	3.42391	2.766	-1.34937	-1.21886	-0.0543232	-1.49708	-1.71858	-1.6554	5.99508	0.00212529	0.00538862	Yes	NA	1	1	No	0.981853	0.740444	1	No	NA	1
1132	chr13	92973070	92973465	+		Enriched				0	NA	intron (ENSRNOT00000004803, intron 1 of 1)	intron	intron (ENSRNOT00000004803, intron 1 of 1)	intron (NM_001105974, intron 1 of 1)	14870	ENSRNOT00000004803				ENSRNOG00000003616	Grem2				0.461928	-0.914917	2.93696	1.94501	-0.764057	-0.632841	2.71715	-0.88259	1.36727	2.32132	3.55444	0.0906452	0.107739	Yes	-0.442208	0.827484	0.947222	No	2.3975	0.359241	1	No	2.78544	0.170595
1661	chr1	83162643	83163268	+		Enriched			Enriched	0	NA	promoter-TSS (ENSRNOT00000077725)	promoter-TSS	promoter-TSS (ENSRNOT00000077725)	promoter-TSS (NM_173294)	-124	ENSRNOT00000077725				ENSRNOG00000033164	Cyp2b3				-0.656889	0.474797	4.18391	2.81582	3.0441	-0.440107	4.01723	3.61506	4.1646	4.04882	4.26163	0.0293992	0.0412766	Yes	1.78149	0.380951	0.947222	No	4.3796	0.0192878	0.0404356	No	4.76745	0.00304157
419	chr5	142739634	142740029	+		Enriched				0	NA	intron (ENSRNOT00000067762, intron 6 of 23)	intron	intron (ENSRNOT00000067762, intron 6 of 23)	PB1D10|SINE|Alu	2786	ENSRNOT00000075463				ENSRNOG00000048648	AC142187.2				-0.731923	-0.78024	2.64773	-0.471742	1.1999	-0.607383	0.779948	-0.7642	1.24383	1.11531	4.18822	0.123151	0.141663	Yes	1.45344	0.475134	0.947222	No	1.59125	0.590317	1	No	3.3528	0.163602
1120	chr14	55944999	55945394	+		Enriched				0	NA	Intergenic	Intergenic	Intergenic	RLTR25B|LTR|ERVK	-185046	ENSRNOT00000084378				ENSRNOG00000051642	RF00560				1.63063	-1.21638	4.11459	4.04897	-0.985222	-0.831809	1.79392	-1.15886	-0.0116185	2.59869	3.61658	0.0186626	0.0286095	Yes	-1.23775	0.543445	0.947222	No	0.144532	0.958081	1	No	1.09222	0.596205
2937	chr4	50586716	50587341	+		Enriched		Enriched	Enriched	0	NA	intron (ENSRNOT00000068404, intron 6 of 29)	intron	intron (ENSRNOT00000068404, intron 6 of 29)	Intergenic	87146	ENSRNOT00000063721				ENSRNOG00000041968	RF00001				3.94358	3.67834	7.83881	7.76835	5.69205	5.45389	7.88829	8.21795	7.54454	7.56524	4.0031	4.96326e-10	5.52965e-08	Yes	1.57814	0.246702	0.947222	No	4.19025	1.04964e-05	0.000309645	Yes	3.74732	6.28289e-09
3404	chr10	67070826	67071451	+					Enriched	0	NA	Intergenic	Intergenic	Intergenic	Intergenic	-5142	ENSRNOT00000053781				ENSRNOG00000035658	Mir193a				-0.875692	-1.03909	1.98915	3.77114	-0.814602	-0.661137	2.81268	2.91923	3.12264	3.39369	5.04704	0.0247271	0.0360671	No	NA	1	1	No	4.58476	0.0445975	0.0750169	No	5.28811	0.00478021
1581	chr8	78273613	78274238	+		Enriched			Enriched	0	NA	Intergenic	Intergenic	Intergenic	intron (NM_001108164, intron 1 of 20)	-40495	ENSRNOT00000083220				ENSRNOG00000054080	Cgnl1				-0.803785	-0.967099	4.2627	4.05586	1.41057	-0.580352	3.7958	2.28917	3.15749	2.92045	6.15532	0.00122177	0.0034876	Yes	1.17354	0.563482	0.947222	No	4.84866	0.0317747	0.0584468	No	4.86073	0.0138298
360	chr7	135435005	135435400	+		Enriched				0	NA	Intergenic	Intergenic	Intergenic	Intergenic	-44361	ENSRNOT00000085329				ENSRNOG00000051866	AABR07058729.1				-1.18792	0.151581	5.00993	5.31183	-1.123	-0.959919	2.45739	-1.30759	2.75034	-1.50542	6.0383	0.000105992	0.000513424	Yes	-0.442208	0.827484	0.947222	No	1.84843	0.503681	1	No	2.29597	0.344844
2956	chr19	42095877	42096577	+		Enriched		Enriched	Enriched	0	NA	promoter-TSS (ENSRNOT00000020197)	promoter-TSS	Intergenic	promoter-TSS (NM_012582)	-1768	ENSRNOT00000020197				ENSRNOG00000014964	Hp				2.24671	-0.827681	4.48242	3.57705	1.48989	-0.424767	4.92682	2.98958	4.03052	4.2541	2.83805	0.0863366	0.103201	Yes	-0.475075	0.817415	0.947222	No	2.89503	0.110096	0.146936	Yes	2.92232	0.0339847
2777	chr6	6307771	6308402	+		Enriched		Enriched	Enriched	0	NA	Intergenic	Intergenic	Intergenic	L4_A_Mam|LINE|RTE-X	-77737	ENSRNOT00000086518				ENSRNOG00000054819	AABR07062756.1				-0.751623	-0.93302	5.42076	5.09936	0.708905	-0.521754	4.0593	4.23948	4.2106	3.36737	7.21536	2.17924e-05	0.000146886	Yes	0.729313	0.71928	0.947222	No	5.79844	0.00405123	0.0139364	Yes	5.65738	0.00176833
3573	chr13	89573880	89574505	+					Enriched	0	NA	Intergenic	Intergenic	Intergenic	Intergenic	-8379	ENSRNOT00000004347				ENSRNOG00000003209	Pcp4l1				0.63831	1.57895	3.57334	1.12338	-0.688671	-0.537305	3.04476	3.25117	2.77422	3.99173	1.82846	0.334397	0.356615	No	-1.42035	0.488859	0.947222	No	2.1593	0.180788	0.222744	No	2.59113	0.0608368
3866	chr1	253126937	253127657	+				Enriched	Enriched	0	NA	TTS (ENSRNOT00000053762)	TTS	TTS (ENSRNOT00000053762)	TTS (NR_031863)	1039	ENSRNOT00000053762				ENSRNOG00000035639	Mir107				-0.692226	-0.862205	2.78926	3.69223	0.748515	2.15143	4.3108	3.7716	3.70986	3.66953	5.02923	0.0236179	0.0347031	No	2.02868	0.326119	0.947222	No	5.79023	0.00426912	0.014403	Yes	5.56343	0.00217395
504	chr4	140832854	140833249	+		Enriched				0	NA	Intergenic	Intergenic	Intergenic	Intergenic	-4694	ENSRNOT00000080663				ENSRNOG00000055860	Arl8b				-0.77461	1.56935	3.57505	3.19916	-0.718471	-0.562553	3.1862	3.95449	2.13449	2.74105	2.8387	0.115314	0.133704	Yes	-1.12172	0.581671	0.947222	No	3.01174	0.0911923	0.126288	No	1.81541	0.316266
339	chr16	20517875	20518270	+		Enriched				0	NA	Intergenic	Intergenic	Intergenic	Intergenic	-3884	ENSRNOT00000026597				ENSRNOG00000019639	Pgpep1				-0.843297	-0.988696	3.12259	3.2255	-0.78427	-0.635986	2.65648	1.87316	2.85199	2.95002	5.22616	0.0151864	0.0241099	Yes	NA	1	1	No	3.9516	0.108104	1	No	4.93653	0.0115649
1619	chr5	161186176	161186801	+		Enriched			Enriched	0	NA	Intergenic	Intergenic	Intergenic	Intergenic	-98911	ENSRNOT00000087457				ENSRNOG00000057262	AABR07050321.1				-1.06466	-1.23737	4.00385	3.99625	-1.00265	-0.84687	2.38596	-1.17897	3.68481	1.60856	6.16862	0.00116259	0.00336432	Yes	NA	1	1	No	2.53189	0.39044	1	No	4.95842	0.0136251
1924	chr18	31751276	31751901	+		Enriched			Enriched	0	NA	promoter-TSS (ENSRNOT00000044287)	promoter-TSS	Intergenic	intron (NM_012576, intron 1 of 7)	-1941	ENSRNOT00000044287				ENSRNOG00000014096	AABR07031756.1				-0.766625	-0.933593	4.45332	3.82059	3.31798	-0.546317	3.19492	2.31114	3.93772	2.28394	6.12363	0.00141227	0.00390489	Yes	2.8331	0.16752	0.947222	No	4.3379	0.0659517	0.0989056	No	5.15583	0.00802213
3362	chr5	153259420	153260045	+					Enriched	0	NA	promoter-TSS (ENSRNOT00000023289)	promoter-TSS	Intergenic	Intergenic	-1198	ENSRNOT00000023289				ENSRNOG00000017309	Rsrp1				0.806407	-0.74385	-0.586847	-0.449389	1.20541	-0.583994	1.5006	-0.72833	2.61267	0.876241	-1.24377	0.68816	1	No	0.365644	0.85944	0.958002	No	0.812782	0.767687	1	No	2.68188	0.135827
3730	chr1	255374377	255374904	+				Enriched		0	NA	intron (ENSRNOT00000024941, intron 1 of 1)	intron	intron (ENSRNOT00000024941, intron 1 of 1)	intron (NM_001012072, intron 1 of 1)	2193	ENSRNOT00000024941				ENSRNOG00000018494	Ppp1r3c				-1.09126	-1.24323	2.22647	-0.721072	-1.0367	-0.899622	3.68281	-1.19184	2.42798	1.81595	2.86855	0.347317	1	No	NA	1	1	No	4.44783	0.0972769	0.132197	Yes	4.36362	0.0388107
2651	chr1	219062488	219063113	+		Enriched		Enriched	Enriched	0	NA	Intergenic	Intergenic	Intergenic	Intergenic	-14971	ENSRNOT00000022824				ENSRNOG00000016791	Chka				2.81983	-0.708603	5.57721	5.41673	0.828496	2.60288	4.27977	4.36929	5.53003	3.19242	3.67304	0.00475954	0.00995535	Yes	0.0237719	0.990138	0.993443	No	2.3587	0.177959	0.220308	Yes	2.91848	0.0363695
539	chr5	77849709	77850104	+		Enriched				0	NA	intron (ENSRNOT00000089382, intron 3 of 6)	intron	intron (ENSRNOT00000089382, intron 3 of 6)	intron (NM_203325, intron 3 of 6)	-12792	ENSRNOT00000076437				ENSRNOG00000051164	AABR07048473.1				-0.883562	-1.0294	3.51949	3.43281	-0.826182	0.720051	2.28323	2.0551	0.102104	1.57134	5.76198	0.00398651	0.00865878	Yes	0.729313	0.71928	0.947222	No	3.86935	0.117581	1	No	2.43147	0.367316
1450	chr17	20543286	20543911	+		Enriched			Enriched	0	NA	Intergenic	Intergenic	Intergenic	RNLTR10|LTR|ERV1	-75726	ENSRNOT00000079788				ENSRNOG00000051931	AABR07027235.1				-0.66666	0.447603	5.52942	4.91061	1.48026	-0.436836	3.43143	3.86442	5.05472	4.29071	5.90506	0.000194818	0.000824832	Yes	0.558972	0.783789	0.947222	No	4.14369	0.0304748	0.0564878	No	5.32847	0.000529256
993	chr14	35748202	35748597	+		Enriched				0	NA	Intergenic	Intergenic	Intergenic	CpG	27916	ENSRNOT00000088178				ENSRNOG00000057975	AABR07014882.1				-1.1196	-1.29168	4.47578	3.96542	-1.05782	-0.902606	2.57042	-1.23349	1.12993	2.08477	6.49391	0.000396903	0.00143577	Yes	NA	1	1	No	2.68932	0.361527	1	No	3.37076	0.161606
1686	chr14	46014829	46015544	+		Enriched			Enriched	0	NA	intron (ENSRNOT00000076881, intron 2 of 6)	intron	intron (ENSRNOT00000076881, intron 2 of 6)	intron (NM_001113776, intron 2 of 6)	13337	ENSRNOT00000076611				ENSRNOG00000002192	Rell1				-0.866706	-1.03976	3.63891	4.0581	-0.802682	-0.641846	4.22536	2.51006	3.85073	3.25969	5.79165	0.00370853	0.0081769	Yes	NA	1	1	No	5.28498	0.0150982	0.0337954	No	5.50189	0.00270304
590	chr6	104503232	104503627	+		Enriched				0	NA	intron (ENSRNOT00000070995, intron 1 of 4)	intron	intron (ENSRNOT00000070995, intron 1 of 4)	Intergenic	28393	ENSRNOT00000070995				ENSRNOG00000045941	Susd6				-0.732068	-0.856417	3.45904	2.77279	1.32356	-0.549302	2.33999	2.80313	1.80068	1.64288	5.26936	0.0142067	0.0229391	Yes	1.17354	0.563482	0.947222	No	4.36081	0.0626967	0.096042	No	3.3528	0.163602
1993	chr5	151436027	151436554	+		Enriched		Enriched		0	NA	promoter-TSS (ENSRNOT00000012463)	promoter-TSS	promoter-TSS (ENSRNOT00000012463)	promoter-TSS (NM_001107909)	-174	ENSRNOT00000012463				ENSRNOG00000008936	Map3k6				0.655441	-0.891449	3.23393	2.42332	2.81909	-0.501703	5.02753	4.23515	3.10985	3.10174	3.2998	0.12806	0.146686	Yes	1.50379	0.461938	0.947222	No	5.21343	0.00265115	0.0104542	Yes	3.61756	0.045311
676	chr14	15060805	15061200	+		Enriched				0	NA	intron (ENSRNOT00000002843, intron 1 of 11)	intron	intron (ENSRNOT00000002843, intron 1 of 11)	intron (NM_001108355, intron 1 of 11)	1615	ENSRNOT00000002843				ENSRNOG00000002075	Cnot6l				0.246831	-1.25597	3.73457	-0.738963	-1.05147	-0.915752	2.03356	0.135117	2.49766	-1.36972	3.84443	0.092405	0.109316	Yes	-0.442208	0.827484	0.947222	No	2.12717	0.381285	1	No	2.41029	0.306191
3089	chr1	124650140	124650798	+		Enriched		Enriched	Enriched	0	NA	intron (ENSRNOT00000021068, intron 7 of 7)	intron	intron (ENSRNOT00000021068, intron 7 of 7)	Intergenic	24484	ENSRNOT00000021068				ENSRNOG00000015503	AABR07004100.1				-0.86525	-1.0451	5.12816	4.01288	-0.799576	-0.634595	4.95724	2.55257	3.6556	3.42305	6.61879	0.000292445	0.00113502	Yes	NA	1	1	No	5.81807	0.00604803	0.0183435	Yes	5.37701	0.00373992
2026	chr4	58406322	58406849	+		Enriched		Enriched		0	NA	Intergenic	Intergenic	Intergenic	Intergenic	-62195	ENSRNOT00000053586				ENSRNOG00000035463	Mir29b1				3.1597	-0.831319	3.46768	-0.212229	1.48872	4.23564	5.47589	4.48766	2.43715	3.4753	0.295898	0.900658	0.907606	Yes	0.996866	0.573436	0.947222	No	2.76808	0.102871	0.138594	Yes	0.82204	0.616003
2913	chr16	48155060	48155685	+		Enriched		Enriched	Enriched	0	NA	intron (ENSRNOT00000090839, intron 1 of 3)	intron	intron (ENSRNOT00000090839, intron 1 of 3)	X30_DNA|DNA|DNA	33942	ENSRNOT00000090839				ENSRNOG00000009590	Stox2				-0.864611	-1.03713	4.26478	3.00797	-0.800638	-0.639933	4.11932	3.80024	3.42634	2.91282	5.6702	0.00573089	0.0115226	Yes	NA	1	1	No	5.7459	0.00463507	0.0152561	Yes	5.04404	0.00908222
1699	chr15	52061215	52061840	+		Enriched			Enriched	0	NA	intron (ENSRNOT00000013284, intron 16 of 22)	intron	intron (ENSRNOT00000013284, intron 16 of 22)	intron (NM_001107276, intron 16 of 22)	-31711	ENSRNOT00000013067				ENSRNOG00000009832	Slc39a14				-0.633502	-0.815059	4.78417	4.20081	2.86762	0.974832	4.01466	3.65068	3.91676	4.55917	6.39535	0.000567346	0.00189016	Yes	2.69609	0.187404	0.947222	No	5.45377	0.00896763	0.0238248	No	6.12682	0.000375797
2688	chr10	47547716	47548787	+		Enriched		Enriched	Enriched	0	NA	promoter-TSS (ENSRNOT00000077461)	promoter-TSS	Intergenic	Intergenic	-1906	ENSRNOT00000077461				ENSRNOG00000002342	Aldh3a2				1.38163	-0.888174	4.65115	4.43138	-0.642013	-0.480066	4.8777	4.54629	3.84916	4.21094	4.25115	0.00616727	0.0121596	Yes	-0.959754	0.637063	0.947222	No	4.31693	0.00826416	0.0225498	Yes	3.73213	0.0109849
2136	chr8	53068834	53069500	+		Enriched		Enriched	Enriched	0	NA	intron (ENSRNOT00000045356, intron 3 of 6)	intron	intron (ENSRNOT00000045356, intron 3 of 6)	intron (NM_001013181, intron 3 of 6)	77786	ENSRNOT00000045356				ENSRNOG00000029980	Zbtb16				0.900985	2.09225	6.90828	6.79344	4.01783	3.19766	6.83276	7.22261	6.73315	6.59465	5.38927	2.01793e-08	8.21927e-07	Yes	1.83817	0.266334	0.947222	No	5.47427	6.0537e-06	0.000212696	Yes	5.18872	2.0697e-08
1244	chr20	14116385	14117010	+		Enriched			Enriched	0	NA	Intergenic	Intergenic	Intergenic	RMER12|LTR|ERVK	-5957	ENSRNOT00000084355				ENSRNOG00000059368	Mir327				-0.879494	-1.05889	5.23208	2.75043	-0.814311	-0.650565	4.14242	2.91937	3.90369	3.74095	6.37297	0.00107758	0.00319644	Yes	NA	1	1	No	5.30443	0.0133956	0.0311205	No	5.72129	0.00134808
289	chr8	47345425	47345820	+		Enriched				0	NA	intron (ENSRNOT00000059868, intron 1 of 37)	intron	intron (ENSRNOT00000059868, intron 1 of 37)	L1MD3|LINE|L1	-6279	ENSRNOT00000081007				ENSRNOG00000008924	Arhgef12				-0.755984	-0.883397	3.68317	-0.376548	2.0856	2.53544	2.99842	1.87297	1.55679	1.3324	4.4656	0.0910553	0.107989	Yes	3.21023	0.108816	0.947222	No	4.27586	0.0730801	0.106636	No	2.94515	0.244778
2381	chr13	70710099	70710724	+		Enriched		Enriched	Enriched	0	NA	intron (ENSRNOT00000003605, intron 1 of 27)	intron	intron (ENSRNOT00000003605, intron 1 of 27)	intron (NM_053966, intron 1 of 27)	-42753	ENSRNOT00000092521				ENSRNOG00000002680	Lamc1				-0.591427	-0.786917	6.08661	6.21754	-0.521862	0.985891	6.08119	5.22312	4.92679	5.26616	8.02919	4.85264e-07	7.99209e-06	Yes	0.729313	0.71928	0.947222	No	7.32134	6.70517e-05	0.000940228	Yes	6.91664	1.80952e-05
137	chr6	78518730	78519125	+		Enriched				0	NA	Intergenic	Intergenic	Intergenic	intron (NM_012742, intron 8 of 8)	30742	ENSRNOT00000009940				ENSRNOG00000009284	Foxa1				-0.853084	-1.0141	4.23312	3.82676	0.639599	-0.635441	2.67429	2.64591	2.45996	2.2012	6.14036	0.00130343	0.00368739	Yes	0.729313	0.71928	0.947222	No	4.26832	0.0710196	0.104704	No	4.06597	0.0635874
3268	chr3	81885457	81886082	+		Enriched		Enriched	Enriched	0	NA	intron (ENSRNOT00000057007, intron 1 of 1)	intron	intron (ENSRNOT00000057007, intron 1 of 1)	L2b|LINE|L2	776	ENSRNOT00000057007				ENSRNOG00000047740	AABR07052894.1				-0.667233	-0.850409	4.6607	3.93506	-0.602122	2.84749	4.8382	4.24786	4.16457	4.65875	6.17522	0.00121176	0.00347474	Yes	2.2153	0.28355	0.947222	No	6.24243	0.00138596	0.00680359	Yes	6.28948	0.000206049
2389	chr13	80768213	80768838	+		Enriched		Enriched	Enriched	0	NA	intron (ENSRNOT00000004762, intron 2 of 8)	intron	intron (ENSRNOT00000004762, intron 2 of 8)	intron (NM_144737, intron 2 of 8)	6705	ENSRNOT00000091389				ENSRNOG00000003510	Fmo2				0.813293	1.24602	6.10608	5.72545	3.48946	1.79927	5.88128	5.86774	5.31014	5.343	5.15371	8.97783e-06	7.39305e-05	Yes	1.62479	0.366665	0.947222	No	5.01239	0.000134137	0.0014874	Yes	4.5346	6.3886e-05
1726	chr3	8831621	8832246	+		Enriched			Enriched	0	NA	promoter-TSS (ENSRNOT00000022552)	promoter-TSS	promoter-TSS (ENSRNOT00000022552)	promoter-TSS (NM_001013081)	-807	ENSRNOT00000022552				ENSRNOG00000016794	Phyhd1				-0.840759	-0.99795	3.85804	2.63471	1.3569	1.54834	3.62996	-0.947332	3.46922	2.19016	5.32562	0.0131563	0.0215461	Yes	1.98649	0.336252	0.947222	No	3.81367	0.170444	0.211836	No	4.87971	0.0144517
2214	chr8	48717989	48718614	+		Enriched		Enriched	Enriched	0	NA	promoter-TSS (ENSRNOT00000089763)	promoter-TSS	promoter-TSS (ENSRNOT00000089763)	intron (NM_031589, intron 1 of 8)	-28	ENSRNOT00000089763				ENSRNOG00000011361	Slc37a4				-0.754959	-0.93871	5.05764	4.2176	-0.68969	-0.522835	5.59151	4.45134	4.71909	4.33998	6.55931	0.000333627	0.00126212	Yes	NA	1	1	No	6.79106	0.000362975	0.00281643	Yes	6.39593	0.000137293
1674	chr1	240839946	240840571	+		Enriched			Enriched	0	NA	Intergenic	Intergenic	Intergenic	Intergenic	63289	ENSRNOT00000049732				ENSRNOG00000046395	AABR07006576.1				1.7722	-0.969244	3.99616	2.95094	-0.753241	-0.59743	2.69017	1.16335	3.57711	3.45971	2.86848	0.105556	0.123333	Yes	-1.23775	0.543445	0.947222	No	1.22231	0.581049	0.619693	No	2.84611	0.0569468
4	chr7	69289326	69289971	+	Enriched	Enriched		Enriched	Enriched	0	NA	Intergenic	Intergenic	Intergenic	RLTR20C|LTR|ERVK	-48804	ENSRNOT00000082115				ENSRNOG00000060670	AABR07057385.1				4.37118	3.94875	4.13126	4.19038	5.0803	4.53512	4.31913	5.31299	4.31165	4.67073	-0.0153742	0.988447	0.988969	Yes	0.595277	0.669071	0.947222	Yes	0.72102	0.527333	0.569003	Yes	0.334473	0.699835
3369	chr2	141841794	141842419	+					Enriched	0	NA	Intergenic	Intergenic	Intergenic	Intergenic	-21732	ENSRNOT00000085276				ENSRNOG00000058636	AABR07010589.1				-0.829559	-0.968145	2.26674	3.01512	-0.771076	-0.624159	2.72313	2.68279	3.32831	2.44259	4.58754	0.0518521	0.0664015	No	NA	1	1	No	4.49004	0.0516086	0.0835102	No	5.02443	0.00991652
1055	chr11	51141373	51141768	+		Enriched				0	NA	intron (ENSRNOT00000077220, intron 3 of 18)	intron	intron (ENSRNOT00000077220, intron 3 of 18)	intron (NM_133601, intron 3 of 17)	61133	ENSRNOT00000002719				ENSRNOG00000001982	Cblb				-0.84204	-0.986043	3.1136	3.02576	-0.783211	-0.635425	2.55934	1.86775	2.73802	3.21508	5.09858	0.0199859	0.0302102	Yes	NA	1	1	No	3.87654	0.117646	1	No	5.06739	0.00856498
139	chr7	34089579	34089974	+		Enriched				0	NA	intron (ENSRNOT00000005911, intron 3 of 3)	intron	intron (ENSRNOT00000005911, intron 3 of 3)	intron (NM_001108743, intron 3 of 3)	31918	ENSRNOT00000005911				ENSRNOG00000004367	Elk3				0.553437	-0.999687	3.95417	3.43436	1.32212	1.50801	3.19104	-0.95221	1.23859	0.8887	4.59415	0.0111324	0.0190038	Yes	1.26753	0.534692	0.947222	No	2.52741	0.329083	0.375153	No	1.42713	0.554639
3865	chr3	160201053	160201678	+				Enriched	Enriched	0	NA	Intergenic	Intergenic	Intergenic	Intergenic	-6548	ENSRNOT00000014346				ENSRNOG00000010666	Wisp2				-0.808207	-0.976839	3.80861	2.3881	0.68229	-0.581393	4.33469	3.45927	4.16691	4.17199	4.99302	0.0265428	0.0378697	No	0.729313	0.71928	0.947222	No	5.67633	0.00581638	0.0179083	Yes	6.12126	0.000357961
3504	chr2	23272209	23272834	+					Enriched	0	NA	exon (ENSRNOT00000061708, exon 9 of 9)	exon	exon (ENSRNOT00000061708, exon 9 of 9)	3' UTR (NM_001014256, exon 8 of 8)	-11556	ENSRNOT00000046772				ENSRNOG00000029988	AABR07007675.1				-0.995991	-1.15408	2.77943	0.826522	-0.939231	-0.796644	3.03177	-1.10061	2.86526	3.19796	3.98903	0.124168	0.142617	No	NA	1	1	No	3.44988	0.224718	1	No	5.33982	0.00417142
2557	chr8	111228475	111229100	+		Enriched		Enriched	Enriched	0	NA	Intergenic	Intergenic	Intergenic	Intergenic	-11135	ENSRNOT00000077948				ENSRNOG00000054313	AABR07071358.1				-0.639146	-0.828602	6.03619	4.58634	-0.571772	2.57081	4.80623	4.213	5.05337	4.52055	7.35518	1.93384e-05	0.000133189	Yes	1.90575	0.354464	0.947222	No	6.16299	0.00170356	0.00771475	Yes	6.64661	5.49789e-05
963	chr1	219109731	219110126	+		Enriched				0	NA	intron (ENSRNOT00000023020, intron 3 of 11)	intron	intron (ENSRNOT00000023020, intron 3 of 11)	intron (NM_017127, intron 2 of 10)	-18541	ENSRNOT00000075689				ENSRNOG00000047224	AABR07006084.1				-0.508694	-0.555437	2.43743	2.18873	-0.491073	0.616083	1.12097	1.19319	0.646526	0.247619	4.95818	0.0266312	0.0379244	Yes	0.729313	0.71928	0.947222	No	2.82152	0.305293	1	No	1.63811	0.569079
2027	chr9	9720691	9721218	+		Enriched		Enriched		0	NA	promoter-TSS (ENSRNOT00000073042)	promoter-TSS	promoter-TSS (ENSRNOT00000073042)	promoter-TSS (NM_016994)	-151	ENSRNOT00000073042				ENSRNOG00000046834	C3				-0.51899	1.68974	5.31998	4.36194	3.10836	2.59829	4.6223	3.03103	4.61458	3.18346	4.21316	0.00343696	0.00778661	Yes	1.65882	0.36986	0.947222	No	3.19305	0.0755864	0.109832	Yes	3.3197	0.0234012
1258	chr17	30616881	30617518	+		Enriched			Enriched	0	NA	promoter-TSS (ENSRNOT00000048923)	promoter-TSS	promoter-TSS (ENSRNOT00000048923)	promoter-TSS (NM_001009275)	-183	ENSRNOT00000048923				ENSRNOG00000029549	Eci2				1.8582	-0.892821	4.59059	3.87668	-0.656571	1.66544	4.37753	1.22521	4.30573	3.43422	3.47108	0.0289455	0.0407661	Yes	-0.129938	0.949783	0.985739	No	2.52539	0.214709	0.257536	No	3.12477	0.031457
2284	chr7	27264363	27265036	+		Enriched		Enriched	Enriched	0	NA	intron (ENSRNOT00000059545, intron 4 of 18)	intron	intron (ENSRNOT00000059545, intron 4 of 18)	intron (NM_001170605, intron 3 of 14)	16584	ENSRNOT00000059545				ENSRNOG00000026807	LOC362863				-0.3442	0.58347	6.56379	6.46452	3.63684	2.93016	5.83736	6.03735	5.47022	5.85044	7.0763	7.88207e-07	1.15726e-05	Yes	3.02925	0.0995854	0.947222	No	6.34999	8.82443e-05	0.00110819	Yes	6.19472	1.52497e-05
1940	chr3	55008382	55009007	+		Enriched			Enriched	0	NA	Intergenic	Intergenic	Intergenic	Intergenic	16401	ENSRNOT00000092139				ENSRNOG00000058327	AABR07052458.1				-0.646387	-0.821945	4.66945	4.03146	2.32515	1.69545	3.45663	3.61881	3.67492	3.62563	6.2895	0.00082271	0.00254402	Yes	2.53801	0.216111	0.947222	No	5.14164	0.0168102	0.0365566	No	5.47533	0.00281586
2147	chr15	52014851	52015488	+		Enriched		Enriched	Enriched	0	NA	intron (ENSRNOT00000013067, intron 1 of 9)	intron	intron (ENSRNOT00000013067, intron 1 of 9)	intron (NM_001107275, intron 1 of 9)	14647	ENSRNOT00000013067				ENSRNOG00000009832	Slc39a14				2.35738	2.61708	7.08261	6.67121	4.22127	3.89542	6.59143	6.38178	6.34945	5.96327	4.46296	6.90637e-08	1.98192e-06	Yes	1.39962	0.360517	0.947222	No	3.99768	0.000218345	0.00199305	Yes	3.73066	8.22016e-06
572	chr3	12237567	12237962	+		Enriched				0	NA	intron (ENSRNOT00000022755, intron 8 of 19)	intron	intron (ENSRNOT00000022755, intron 8 of 19)	Intergenic	-25058	ENSRNOT00000022585				ENSRNOG00000016678	Angptl2				-1.05612	-1.22472	4.28816	-0.645416	1.68743	-0.843506	3.01782	-1.1677	3.34777	1.84215	5.16678	0.0360942	0.0487606	Yes	1.45344	0.475134	0.947222	No	3.2275	0.261954	1	No	4.79984	0.0176769
1318	chr7	36218428	36219053	+		Enriched			Enriched	0	NA	Intergenic	Intergenic	Intergenic	Intergenic	58453	ENSRNOT00000083290				ENSRNOG00000061791	AABR07056683.1				-0.796464	-0.98471	6.65834	6.57803	2.31236	-0.558438	2.60239	-0.920719	6.07611	4.87956	8.51749	4.1707e-08	1.35466e-06	Yes	1.69535	0.407006	0.947222	No	2.53189	0.39044	1	No	7.40622	3.54074e-06
3920	chr1	89548754	89549395	+				Enriched	Enriched	0	NA	Intergenic	Intergenic	Intergenic	intron (NM_017112, intron 1 of 11)	2353	ENSRNOT00000090687				ENSRNOG00000056095	AABR07071898.1				0.746712	1.6786	2.83239	4.15255	1.99295	1.01421	4.60721	3.27306	3.02602	3.53892	2.55062	0.113222	0.13152	No	0.241213	0.901062	0.980191	No	3.00396	0.0496216	0.0810694	Yes	2.20497	0.122518
1925	chr3	93434224	93435013	+		Enriched			Enriched	0	NA	promoter-TSS (ENSRNOT00000084743)	promoter-TSS	Intergenic	Intergenic	-1122	ENSRNOT00000084743				ENSRNOG00000052209	AABR07053134.1				0.703818	-0.796569	5.00657	5.06088	2.88393	-0.378553	4.28586	3.9597	3.9429	4.83798	5.61355	0.0004537	0.00158544	Yes	1.50379	0.461938	0.947222	No	4.52958	0.012715	0.0298845	No	4.98995	0.00146149
3894	chr17	42133020	42133845	+				Enriched	Enriched	0	NA	intron (ENSRNOT00000031384, intron 1 of 9)	intron	intron (ENSRNOT00000031384, intron 1 of 9)	intron (NM_022851, intron 1 of 9)	356	ENSRNOT00000031384				ENSRNOG00000023538	Aldh5a1				3.40185	2.98942	3.55757	2.94576	4.27987	3.5639	5.59127	4.93278	3.8594	4.85718	0.0729906	0.957698	0.960996	No	0.678563	0.650996	0.947222	No	2.11379	0.0627485	0.0960424	Yes	1.26524	0.205452
2781	chr4	305243	305881	+		Enriched		Enriched	Enriched	0	NA	Intergenic	Intergenic	Intergenic	Intergenic	-36740	ENSRNOT00000009233				ENSRNOG00000006859	Insig1				-0.613597	-0.804803	5.53337	5.23224	1.98497	-0.376281	5.16546	4.95274	5.03234	4.7932	7.27148	1.70039e-05	0.00012112	Yes	1.45344	0.475134	0.947222	No	6.70946	0.00035819	0.00280015	Yes	6.75128	3.45587e-05
876	chr2	232116793	232117188	+		Enriched				0	NA	exon (ENSRNOT00000030798, exon 1 of 14)	exon	exon (ENSRNOT00000030798, exon 1 of 14)	Intergenic	144	ENSRNOT00000030798				ENSRNOG00000022636	Alpk1				-1.41322	-1.58292	4.54801	3.57042	-1.35229	-1.19922	2.42466	-1.52553	-1.78531	-1.71121	6.54406	0.000370317	0.00137869	Yes	NA	1	1	No	2.68932	0.361527	1	No	NA	1
3857	chr6	26816646	26817341	+				Enriched	Enriched	0	NA	intron (ENSRNOT00000043572, intron 2 of 7)	intron	intron (ENSRNOT00000043572, intron 2 of 7)	intron (NM_031855, intron 2 of 7)	3966	ENSRNOT00000043572				ENSRNOG00000008047	Khk				-0.917781	-1.09811	-0.694881	3.95326	-0.853036	0.804468	4.49903	3.73713	3.60347	4.52983	4.3752	0.101496	0.118957	No	0.729313	0.71928	0.947222	No	5.93048	0.00315028	0.0118686	Yes	6.09545	0.000448393
323	chr2	44668460	44668855	+		Enriched				0	NA	intron (ENSRNOT00000066098, intron 1 of 5)	intron	intron (ENSRNOT00000066098, intron 1 of 5)	L2c|LINE|L2	4533	ENSRNOT00000066098				ENSRNOG00000009980	Plpp1				-0.85518	-0.986885	3.08126	3.19929	1.20614	-0.660488	2.31927	1.74811	2.06219	-1.07336	5.43316	0.00939843	0.0166517	Yes	1.17354	0.563482	0.947222	No	3.79726	0.128321	1	No	2.60866	0.346755
591	chr12	49522293	49522688	+		Enriched				0	NA	intron (ENSRNOT00000082998, intron 6 of 12)	intron	intron (ENSRNOT00000082998, intron 6 of 12)	Intergenic	-43502	ENSRNOT00000071328				ENSRNOG00000047673	Crybb3				2.01996	-0.944215	3.51187	3.38668	-0.75136	-0.604025	2.73883	0.447888	1.81163	2.29941	2.5428	0.139508	0.158839	Yes	-1.43748	0.480725	0.947222	No	0.87543	0.69868	0.731182	No	0.966567	0.603514
1548	chr3	44547560	44548185	+		Enriched			Enriched	0	NA	Intergenic	Intergenic	Intergenic	Intergenic	-24942	ENSRNOT00000006963				ENSRNOG00000005033	Acvr1				1.39868	2.83133	4.16691	2.40376	2.55794	1.67211	-1.27229	1.71131	3.78354	3.05766	1.36487	0.368331	0.390584	Yes	-0.102188	0.953401	0.985739	No	-1.47579	0.509718	0.550947	No	1.26221	0.31226
846	chr12	50379382	50379777	+		Enriched				0	NA	intron (ENSRNOT00000000831, intron 1 of 6)	intron	intron (ENSRNOT00000000831, intron 1 of 6)	ID4_|SINE|ID	3917	ENSRNOT00000000831				ENSRNOG00000000664	Tpst2				2.36774	0.396067	3.51963	3.66344	-0.751413	-0.597756	3.06881	-0.910555	2.59623	3.05678	2.0915	0.165162	0.185263	Yes	-2.08211	0.312718	0.947222	No	0.504016	0.82135	0.846526	No	1.25942	0.388639
92	chr19	57975287	57975439	+	Enriched		Enriched			0	NA	intron (ENSRNOT00000057945, intron 9 of 12)	intron	intron (ENSRNOT00000057945, intron 9 of 12)	intron (NM_175596, intron 9 of 12)	149178	ENSRNOT00000081927				ENSRNOG00000060207	AABR07044106.1				6.02301	5.16868	-0.403365	-0.177295	4.3466	-0.398652	-1.41065	6.61372	5.89358	5.60551	-6.91841	3.42252e-05	0.000206561	Yes	-1.91416	0.221496	0.947222	Yes	-0.0318696	0.986946	0.988843	Yes	0.0986599	0.887979
2118	chr15	42862817	42863442	+		Enriched		Enriched	Enriched	0	NA	intron (ENSRNOT00000030036, intron 2 of 30)	intron	intron (ENSRNOT00000030036, intron 2 of 30)	intron (NM_017318, intron 2 of 30)	35021	ENSRNOT00000030036				ENSRNOG00000027839	Ptk2b				2.34362	-0.418927	6.77974	7.06273	4.30658	4.02052	6.82242	6.52738	6.14878	6.03459	5.66093	9.28467e-08	2.46842e-06	Yes	2.34031	0.163707	0.947222	No	5.18934	0.000372735	0.00284974	Yes	4.80774	7.46265e-06
393	chr1	65589852	65590247	+		Enriched				0	NA	TTS (ENSRNOT00000026540)	TTS	TTS (ENSRNOT00000026540)	B1_Mur4|SINE|Alu	7850	ENSRNOT00000046708				ENSRNOG00000019623	AABR07002065.1				-0.523827	0.530418	2.68839	2.93487	1.76532	2.24499	2.31325	-0.594711	1.99858	1.65771	3.7619	0.0689138	0.0846451	Yes	2.06042	0.295829	0.947222	No	1.84843	0.503681	1	No	2.50067	0.244687
3004	chr19	19137091	19137716	+		Enriched		Enriched	Enriched	0	NA	Intergenic	Intergenic	Intergenic	Intergenic	-92136	ENSRNOT00000084812				ENSRNOG00000055175	AABR07043075.1				1.54624	0.663352	6.93947	6.83652	5.04913	4.457	6.3232	6.74502	6.13463	6.22028	6.0714	7.67905e-09	4.15306e-07	Yes	3.37239	0.0295338	0.947222	No	5.6022	1.33965e-05	0.00035804	Yes	5.34088	4.10356e-07
1133	chr1	197752045	197752440	+		Enriched				0	NA	Intergenic	Intergenic	Intergenic	Intergenic	18427	ENSRNOT00000023563				ENSRNOG00000017429	Lat				-1.25796	-1.41458	2.21975	3.67145	-1.20173	-1.06046	3.23367	-1.36162	-1.60137	-0.144837	5.57559	0.00754082	0.014176	Yes	NA	1	1	No	3.86626	0.163324	0.204204	No	0.608345	0.834402
3134	chr6	127707960	127708651	+		Enriched		Enriched	Enriched	0	NA	intron (ENSRNOT00000012960, intron 1 of 4)	intron	intron (ENSRNOT00000012960, intron 1 of 4)	intron (NM_138825, intron 1 of 4)	2907	ENSRNOT00000012960				ENSRNOG00000042634	Serpina12				-0.653482	-0.838053	5.20836	4.73849	0.761485	1.69895	4.60578	4.25637	3.72047	4.44104	6.89512	8.52749e-05	0.000429549	Yes	1.62232	0.429466	0.947222	No	6.09569	0.00196445	0.00844956	Yes	5.94283	0.000705876
612	chr1	282576346	282576741	+		Enriched				0	NA	Intergenic	Intergenic	Intergenic	Intergenic	8256	ENSRNOT00000015997				ENSRNOG00000012034	Ces2i				-0.912018	-1.08055	3.87785	3.72565	0.580677	0.755005	2.93094	2.15209	2.22076	-1.19052	5.97175	0.00216781	0.00545263	Yes	1.22521	0.546588	0.947222	No	4.28	0.0711927	0.104861	No	2.60866	0.346755
2963	chr15	13511960	13512585	+		Enriched		Enriched	Enriched	0	NA	Intergenic	Intergenic	Intergenic	intron (NM_134356, intron 1 of 41)	-283665	ENSRNOT00000088214				ENSRNOG00000009419	Ptprg				3.07803	-0.353866	7.4838	7.21682	4.8238	2.67823	7.01789	7.23655	7.29546	6.84371	5.27816	2.10187e-07	4.5758e-06	Yes	1.63634	0.337662	0.947222	No	4.81201	0.00139095	0.00680674	Yes	4.99699	4.51904e-07
1216	chr7	3376555	3377180	+		Enriched			Enriched	0	NA	intron (ENSRNOT00000061657, intron 21 of 24)	intron	intron (ENSRNOT00000061657, intron 21 of 24)	intron (NM_030842, intron 21 of 24)	9655	ENSRNOT00000010760				ENSRNOG00000007927	Mettl7b				0.658869	-0.882433	4.40107	3.9144	1.46736	-0.478626	3.33748	3.52973	5.41286	4.19941	4.72623	0.00786632	0.0146173	Yes	0.469627	0.817912	0.947222	No	3.82772	0.0490026	0.0802677	No	5.52553	0.000262969
206	chr10	5311122	5311517	+		Enriched				0	NA	intron (ENSRNOT00000029359, intron 1 of 6)	intron	intron (ENSRNOT00000029359, intron 1 of 6)	intron (NM_001108263, intron 1 of 6)	10935	ENSRNOT00000029359				ENSRNOG00000025545	Tvp23a				0.746897	-0.731927	4.13259	4.32371	2.88427	2.2204	4.32977	3.75855	3.63714	4.09466	4.7677	0.00689921	0.0132728	Yes	2.23268	0.247272	0.947222	No	4.48904	0.0141899	0.0322705	No	4.40769	0.00755739
865	chr2	19543589	19543984	+		Enriched				0	NA	Intergenic	Intergenic	Intergenic	Intergenic	111928	ENSRNOT00000086723				ENSRNOG00000054888	AABR07007566.1				0.265619	-0.829245	2.83536	0.584836	-0.743938	-0.638653	0.959338	-0.812457	0.790895	0.857956	3.66075	0.0890527	0.106213	Yes	-0.442208	0.827484	0.947222	No	0.81758	0.779917	1	No	1.68096	0.472022
3342	chr18	26083069	26083694	+					Enriched	0	NA	Intergenic	Intergenic	Intergenic	Intergenic	-85826	ENSRNOT00000027755				ENSRNOG00000020468	Stard4				-1.09701	-1.23789	-0.922875	2.83072	-1.04643	-0.919367	0.812037	-1.19024	3.13315	1.21371	4.00406	0.148242	0.167624	No	NA	1	1	No	1.59125	0.590317	1	No	5.066	0.010966
1712	chr16	60599920	60600545	+		Enriched			Enriched	0	NA	Intergenic	Intergenic	Intergenic	Intergenic	-171308	ENSRNOT00000078296				ENSRNOG00000061769	AABR07026044.1				0.656996	-0.870986	3.13961	3.58987	1.43225	-0.511624	3.44971	2.01135	3.46774	3.41075	4.00031	0.0409146	0.0539264	Yes	0.469627	0.817912	0.947222	No	3.36465	0.107056	0.143614	No	4.10701	0.0158766
[truncated: 2,972 more rows]
[truncated: 20 more columns]
