# Supplementary material for: Corticosterone pattern-dependent glucocorticoid receptor binding and transcriptional regulation within the liver
Source: PLoS Genet. 2021 Aug 10;17(8):e1009737. doi: 10.1371/journal.pgen.1009737 (PMC8378686; doi:10.1371/journal.pgen.1009737)
Supplement: S2 Data — Raw output from DESeq2 (HOMER, getDiffExpression.pl) of GR read counts in response to CORT infused treatments and compared to VEH at de novo GR enriched regions to 1% input control. Results have been filtered for log2 fold change > 0.585 or < -0.585 and adjusted p-value < 0.05. Any results that did not meet these criteria were removed from the data or assigned 0 values in cases where one or more CORT infused treatments were significantly enriched. Spreadsheet detail’s chromosomal locations of enrichments (columns A-E) and whether they were ‘Enriched’ for GR tags compared to 1% input control in response to each CORT and VEH infused time point (F-J), genetic feature information (M-X), raw tag counts for each replicate (Y-AH) and DESeq2 results including log2 fold changes and associated p-values (columns AI-BW). (XLSX) [file pgen.1009737.s011.xlsx]

## Sheet: Sheet1
PeakID (cmd=annotatePeaks.pl Final_GR_enrichment_chr_location_list_21_08_2018.txt rn6 -gtf /Users/benflynn_1/Desktop/Final_ChIP_Seq_results/Rattus_norvegicus.Rnor_6.0.92.chr.gtf/Rattus_norvegicus.Rnor_6.0.92.chr.gtf -size given -raw -d /Users/benflynn_1/Desktop/rmdup_chr20_alignments/Tag_directories/GH1992_VEH_GR_140_TagDirectory /Users/benflynn_1/Desktop/rmdup_chr20_alignments/Tag_directories/GH…	Chr	Start	End	Strand	Veh	PEAK_140	NADIR_180	CONS_140	CONS_180	Peak Score	Focus Ratio/Region Size	Annotation	Detailed Annotation	Distance to TSS	Nearest PromoterID	Entrez ID	Nearest Unigene	Nearest Refseq	Nearest Ensembl	Gene Name	Gene Alias	Gene Description	Gene Type	/Users/benflynn_1/Desktop/rmdup_chr20_alignments/Tag_directories/GH1992_VEH_GR_140_TagDirectory Tag Count in given bp (3236498.0 Total, normalization factor = 1, effective total = 10000000)	/Users/benflynn_1/Desktop/rmdup_chr20_alignments/Tag_directories/GH1995_VEH_GR_180_TagDirectory Tag Count in given bp (3902296.0 Total, normalization factor = 1, effective total = 10000000)	/Users/benflynn_1/Desktop/rmdup_chr20_alignments/Tag_directories/GH1803_PLS_GR_140_TagDirectory Tag Count in given bp (2568317.0 Total, normalization factor = 1, effective total = 10000000)	/Users/benflynn_1/Desktop/rmdup_chr20_alignments/Tag_directories/GH1805_PLS_GR_140_TagDirectory Tag Count in given bp (2051977.0 Total, normalization factor = 1, effective total = 10000000)	/Users/benflynn_1/Desktop/rmdup_chr20_alignments/Tag_directories/GH1799_PLS_GR_180_TagDirectory Tag Count in given bp (3026250.0 Total, normalization factor = 1, effective total = 10000000)	/Users/benflynn_1/Desktop/rmdup_chr20_alignments/Tag_directories/GH1801_PLS_GR_180_TagDirectory Tag Count in given bp (2556380.0 Total, normalization factor = 1, effective total = 10000000)	/Users/benflynn_1/Desktop/rmdup_chr20_alignments/Tag_directories/GH2002_CNS_GR_140_TagDirectory Tag Count in given bp (6715803.0 Total, normalization factor = 1, effective total = 10000000)	/Users/benflynn_1/Desktop/rmdup_chr20_alignments/Tag_directories/GH2005_CNS_GR_140_TagDirectory Tag Count in given bp (3663062.0 Total, normalization factor = 1, effective total = 10000000)	/Users/benflynn_1/Desktop/rmdup_chr20_alignments/Tag_directories/GH2008_CNS_GR_180_TagDirectory Tag Count in given bp (4877662.0 Total, normalization factor = 1, effective total = 10000000)	/Users/benflynn_1/Desktop/rmdup_chr20_alignments/Tag_directories/GH2011_CNS_GR_180_TagDirectory Tag Count in given bp (4495077.0 Total, normalization factor = 1, effective total = 10000000)	Veh vs. PEAK_140 Log2 Fold Change	Veh vs. PEAK_140 p-value	Veh vs. PEAK_140 adj. p-value	Enriched	Veh vs. NADIR_180 Log2 Fold Change	Veh vs. NADIR_180 p-value	Veh vs. NADIR_180 adj. p-value	Enriched	Veh vs. CONS_140 Log2 Fold Change	Veh vs. CONS_140 p-value	Veh vs. CONS_140 adj. p-value	Enriched	Veh vs. CONS_180 Log2 Fold Change	Veh vs. CONS_180 p-value	Veh vs. CONS_180 adj. p-value	Enriched
3220	chr8	117916241	117916866	+		Enriched		Enriched	Enriched	0	NA	intron (ENSRNOT00000056180, intron 5 of 5)	intron (NM_001106860, intron 5 of 5)	-4391	ENSRNOT00000028125				ENSRNOG00000020721	Nme6				-0.789692	-0.968672	4.77518	4.78767	-0.724567	-0.558297	3.75965	4.63861	4.02685	4.50458	6.70239	0.000173756	0.000751358	Yes	0	0	0	No	5.92046	0.00326542	0.0121995	Yes	6.15528	0.000330255	0.00178128	Yes
1438	chr1	256137236	256137861	+		Enriched			Enriched	0	NA	Intergenic	MIR|SINE|MIR	35645	ENSRNOT00000022384				ENSRNOG00000016595	Hhex				-0.729425	-0.905271	4.97884	4.90536	0.725566	2.15534	2.90711	2.96321	3.81406	3.11775	6.92159	7.30025e-05	0.000379332	Yes	0	0	0	No	0	0	0	No	5.31085	0.0046499	0.0118518	Yes
198	chr6	127775528	127775923	+		Enriched				0	NA	promoter-TSS (ENSRNOT00000070051)	Intergenic	-771	ENSRNOT00000070051				ENSRNOG00000044784	RF00001				-1.03142	-1.19557	3.64741	3.45643	-0.972482	-0.824425	2.73599	-1.14006	2.66057	1.20417	5.8296	0.00330252	0.00751801	Yes	0	0	0	No	0	0	0	No	0	0	0	No
522	chr2	123546779	123547174	+		Enriched				0	NA	Intergenic	RatSatRep2|Unknown|Unknown	-8697	ENSRNOT00000084349				ENSRNOG00000038436	RGD1307100				-0.824249	-0.980898	3.41652	3.83421	-0.762331	0.839922	3.29257	2.4624	2.11216	3.52946	5.63074	0.00575273	0.0115298	Yes	0	0	0	No	0	0	0	No	0	0	0	No
3149	chr15	8906803	8907428	+		Enriched		Enriched	Enriched	0	NA	intron (ENSRNOT00000061402, intron 6 of 8)	intron (NM_012672, intron 9 of 11)	7386	ENSRNOT00000008752				ENSRNOG00000006649	Thrb				-0.825606	0.3706	5.05815	5.19407	2.28633	-0.59356	4.50309	-0.944097	2.73459	4.3976	5.83601	0.000235709	0.000959039	Yes	0	0	0	No	0	0	0	Yes	4.39749	0.0105957	0.0218136	Yes
2737	chr7	98897973	98898598	+		Enriched		Enriched	Enriched	0	NA	intron (ENSRNOT00000011984, intron 4 of 15)	intron (NM_001130563, intron 4 of 15)	62451	ENSRNOT00000011984				ENSRNOG00000009001	Mtss1				-0.501957	0.521332	5.11518	5.77577	2.67177	1.75452	5.40704	5.01031	4.27681	4.80725	6.07808	9.73831e-05	0.000477215	Yes	0	0	0	No	5.68573	0.000739917	0.00442394	Yes	5.12079	0.00102318	0.00406542	Yes
2528	chr19	53500872	53501497	+		Enriched		Enriched	Enriched	0	NA	intron (ENSRNOT00000079651, intron 2 of 8)	intron (NM_001044259, intron 2 of 8)	-4178	ENSRNOT00000074005				ENSRNOG00000042274	Fbxo31				0.729591	-0.722075	5.6524	5.88769	1.52121	-0.278662	6.15088	5.75376	5.09512	5.51512	6.31035	2.63988e-05	0.000171948	Yes	0	0	0	No	6.32352	8.62219e-05	0.00109605	Yes	5.82325	6.23492e-05	0.000504436	Yes
2604	chr18	66783875	66784537	+		Enriched		Enriched	Enriched	0	NA	intron (ENSRNOT00000064947, intron 11 of 27)	intron (NM_012841, intron 12 of 28)	43062	ENSRNOT00000021161				ENSRNOG00000015806	AABR07032457.1				-0.801983	1.11246	1.62815	3.87212	-0.737069	-0.572732	4.74649	4.69275	3.65885	4.36902	0	0	0	Yes	0	0	0	No	4.52205	0.0048344	0.0157087	Yes	3.91216	0.00759652	0.0169359	Yes
3216	chr10	106835686	106836428	+		Enriched		Enriched	Enriched	0	NA	intron (ENSRNOT00000073809, intron 2 of 10)	B2_Rat2|SINE|B2	7076	ENSRNOT00000073809				ENSRNOG00000050205	Afmid				-0.631016	-0.81659	4.60159	5.36507	2.63645	0.974424	4.80339	4.57052	3.47565	3.75864	6.92381	8.13309e-05	0.000414645	Yes	0	0	0	No	6.35995	0.000964426	0.0053001	Yes	5.38785	0.00363351	0.0100292	Yes
1516	chr18	18741821	18742446	+		Enriched			Enriched	0	NA	Intergenic	Intergenic	-93454	ENSRNOT00000077801				ENSRNOG00000061627	RF00560				1.42358	-0.785837	5.25074	4.21986	1.50784	0.991777	3.84189	4.18496	4.67277	3.75504	4.53161	0.00277319	0.0065861	Yes	0	0	0	No	0	0	0	No	3.9717	0.00581934	0.0139946	Yes
1320	chr4	301161	301786	+		Enriched			Enriched	0	NA	Intergenic	Intergenic	-40829	ENSRNOT00000009233				ENSRNOG00000006859	Insig1				-0.626345	-0.81883	6.03588	6.22783	-0.557878	4.29912	4.06902	3.02206	5.76569	3.61093	8.03213	4.82463e-07	7.98066e-06	Yes	0	0	0	No	0	0	0	No	6.81834	6.18139e-05	0.00050124	Yes
1851	chr17	11076098	11076723	+		Enriched			Enriched	0	NA	intron (ENSRNOT00000024707, intron 1 of 10)	RSINE1|SINE|B4	5637	ENSRNOT00000024707				ENSRNOG00000018279	Sfxn1				-0.66929	-0.844669	4.36607	4.5771	2.60415	0.954554	3.45363	3.1258	3.67216	3.85329	6.39797	0.000536848	0.00180442	Yes	0	0	0	No	0	0	0	No	5.60974	0.00189839	0.0064285	Yes
1297	chr10	3384087	3384712	+		Enriched			Enriched	0	NA	Intergenic	RNLTR10A|LTR|ERV1	15196	ENSRNOT00000063751				ENSRNOG00000041998	RF00001				-0.679023	1.16466	3.97293	2.80956	1.47517	-0.462734	3.83481	4.04792	4.56227	3.98308	0	0	0	Yes	0	0	0	No	0	0	0	No	4.1709	0.00315547	0.00916651	Yes
1821	chr13	111976844	111977469	+		Enriched			Enriched	0	NA	Intergenic	RLTR14-int|LTR|ERV1	-4553	ENSRNOT00000007870				ENSRNOG00000005861	Hsd11b1				-0.773299	-0.908502	2.79598	3.25019	0.663634	-0.573335	2.39192	1.90515	3.14866	3.07191	5.01079	0.0240454	0.0352492	Yes	0	0	0	No	0	0	0	No	5.17375	0.00643259	0.015074	Yes
3392	chr4	178088928	178089553	+					Enriched	0	NA	intron (ENSRNOT00000087434, intron 10 of 13)	intron (NM_001271267, intron 11 of 14)	79450	ENSRNOT00000020729				ENSRNOG00000027869	Sox5				-1.07732	-1.24715	3.12298	1.64906	-1.01634	-0.863164	1.77764	-1.18971	4.18149	3.72443	0	0	0	No	0	0	0	No	0	0	0	No	6.21705	0.000266785	0.00153582	Yes
2022	chr10	71463495	71464022	+		Enriched		Enriched		0	NA	TTS (ENSRNOT00000038955)	B1_Rn|SINE|Alu	-22369	ENSRNOT00000003699				ENSRNOG00000002757	Tada2a				-0.699671	-0.878432	4.94774	4.1807	3.05268	-0.476817	3.80929	4.34875	3.02404	4.00912	6.52025	0.000378731	0.00138528	Yes	0	0	0	No	5.7605	0.00454775	0.0150485	Yes	0	0	0	No
3036	chr2	197991469	197992094	+		Enriched		Enriched	Enriched	0	NA	promoter-TSS (ENSRNOT00000085632)	promoter-TSS (NM_001134593)	-207	ENSRNOT00000085632				ENSRNOG00000042717	Ciart				-0.694683	-0.881889	4.69372	4.10422	1.96168	-0.462651	6.3357	5.01778	4.13298	3.5912	6.24168	0.000954319	0.00287129	Yes	0	0	0	No	7.45842	5.72183e-05	0.000865756	Yes	5.67041	0.00162614	0.00576894	Yes
2899	chr12	24092043	24092975	+		Enriched		Enriched	Enriched	0	NA	TTS (ENSRNOT00000084789)	exon (NM_001191827, exon 4 of 4)	1291	ENSRNOT00000084789				ENSRNOG00000055795	AABR07035832.1				-0.779074	-0.9568	4.88768	4.04316	-0.715166	0.894158	4.92061	2.58031	4.18549	4.29638	6.42307	0.000542079	0.00181736	Yes	0	0	0	No	5.7629	0.006657	0.0196012	Yes	6.12327	0.000356144	0.00187587	Yes
3235	chr12	38995648	38996316	+		Enriched		Enriched	Enriched	0	NA	promoter-TSS (ENSRNOT00000001806)	promoter-TSS (NM_001013982)	-412	ENSRNOT00000001806				ENSRNOG00000001336	Orai1				1.40328	-0.835426	4.41934	4.72357	1.97298	-0.426299	5.27107	4.17389	3.0423	3.66129	4.28063	0.00562042	0.0114095	Yes	0	0	0	No	4.40343	0.00786036	0.0218095	Yes	0	0	0	Yes
1288	chrX	11417695	11418320	+		Enriched			Enriched	0	NA	Intergenic	RLTR40|LTR|ERVK	-230982	ENSRNOT00000041003				ENSRNOG00000034240	Bcor				-0.638328	1.64767	4.40357	3.69644	1.48812	1.68986	3.65631	1.72534	4.12697	2.51865	3.46912	0.0323368	0.0446887	Yes	0	0	0	No	0	0	0	No	0	0	0	Yes
411	chr10	38777074	38777469	+		Enriched				0	NA	Intergenic	Intergenic	-2822	ENSRNOT00000049820				ENSRNOG00000007218	Leap2				-0.817144	-0.882661	2.2244	2.89969	-0.78228	-0.663964	1.67663	0.250802	0.564506	0.632625	5.2623	0.0144067	0.0231632	Yes	0	0	0	No	0	0	0	No	0	0	0	No
1358	chr1	78157985	78158610	+		Enriched			Enriched	0	NA	Intergenic	RNLTR10|LTR|ERV1	21919	ENSRNOT00000071576				ENSRNOG00000049028	C5ar2				3.01397	-0.771996	6.2067	5.29264	2.36109	-0.342798	3.30779	3.18738	5.17804	4.32112	3.78987	0.00287429	0.00680063	Yes	0	0	0	No	0	0	0	No	0	0	0	Yes
2266	chr6	136683579	136684223	+		Enriched		Enriched	Enriched	0	NA	intron (ENSRNOT00000017454, intron 1 of 14)	intron (NM_144750, intron 1 of 14)	1775	ENSRNOT00000017454				ENSRNOG00000012843	Aspg				-0.349412	2.97507	6.52019	6.28148	2.69751	1.11146	6.30755	5.90101	5.93949	5.43313	4.32772	9.96309e-05	0.000486342	Yes	0	0	0	No	3.90341	0.0106546	0.0267029	Yes	3.62012	0.00104998	0.00413515	Yes
1314	chr18	8275333	8275958	+		Enriched			Enriched	0	NA	intron (ENSRNOT00000021170, intron 3 of 16)	intron (NM_031333, intron 4 of 17)	85039	ENSRNOT00000021170				ENSRNOG00000015602	Cdh2				-0.905543	-1.08119	4.2013	3.99422	-0.842477	-0.684048	2.69446	1.95467	3.73014	2.86667	6.15532	0.00122177	0.0034876	Yes	0	0	0	No	0	0	0	No	5.30217	0.00487191	0.0122603	Yes
856	chr4	98617198	98617593	+		Enriched				0	NA	Intergenic	Intergenic	-23731	ENSRNOT00000007927				ENSRNOG00000005576	Rpia				0.5177	-1.11293	4.4343	4.31895	2.70339	0.777084	3.18713	-1.05332	2.7607	-1.24068	5.17133	0.00209267	0.00532373	Yes	0	0	0	No	0	0	0	No	0	0	0	No
507	chr1	250450598	250450993	+		Enriched				0	NA	intron (ENSRNOT00000067643, intron 1 of 11)	intron (NM_133400, intron 1 of 11)	24637	ENSRNOT00000067643				ENSRNOG00000033195	A1cf				-1.01848	-1.1769	3.94053	2.35602	0.438377	0.600127	2.08604	-1.12333	2.45699	-1.29667	5.7059	0.00565918	0.0114636	Yes	0	0	0	No	0	0	0	No	0	0	0	No
2760	chr7	53414592	53415217	+		Enriched		Enriched	Enriched	0	NA	Intergenic	Intergenic	139228	ENSRNOT00000031986				ENSRNOG00000026252	E2f7				-0.684524	-0.868496	5.25569	4.97505	-0.619138	2.18235	3.88811	4.44694	4.27634	4.22545	7.04053	4.55153e-05	0.000262823	Yes	0	0	0	No	5.82264	0.00393248	0.0136936	Yes	6.09096	0.000397866	0.00202921	Yes
489	chr1	11503850	11504245	+		Enriched				0	NA	Intergenic	Intergenic	-254183	ENSRNOT00000072832				ENSRNOG00000047193	Olr905				-0.910801	-1.06315	3.37383	3.52256	-0.853923	-0.711038	1.34836	2.02172	1.13642	2.00218	5.77799	0.00381214	0.00835671	Yes	0	0	0	No	0	0	0	No	0	0	0	No
2625	chr2	200699938	200700563	+		Enriched		Enriched	Enriched	0	NA	intron (ENSRNOT00000056172, intron 6 of 6)	Lx|LINE|L1	-7915	ENSRNOT00000026290				ENSRNOG00000019417	Hsd3b5				0.770909	-0.66922	5.21057	5.03012	3.12478	3.14606	4.20094	4.36992	5.09508	4.58278	5.66629	0.000375074	0.00138208	Yes	0	0	0	No	4.65777	0.00945822	0.0245851	Yes	5.38306	0.000349509	0.00186266	Yes
1916	chr2	185143448	185144073	+		Enriched			Enriched	0	NA	intron (ENSRNOT00000093447, intron 1 of 4)	Intergenic	24716	ENSRNOT00000093447				ENSRNOG00000048256	Fam160a1				-0.653429	0.473546	4.37902	4.04105	2.84994	-0.434129	3.69755	3.135	4.37196	3.99933	4.87807	0.00597653	0.011884	Yes	0	0	0	No	0	0	0	No	4.84781	0.00242109	0.00762132	Yes
1280	chr13	78799999	78800624	+		Enriched			Enriched	0	NA	Intergenic	Intergenic	-5036	ENSRNOT00000003748				ENSRNOG00000002783	Serpinc1				-0.714756	-0.890095	4.59921	4.38254	2.30687	2.15836	3.73748	0.513124	4.4039	3.61947	6.42167	0.000495264	0.00169319	Yes	0	0	0	No	0	0	0	No	5.94168	0.000721422	0.00312704	Yes
166	chr17	76017737	76018132	+		Enriched				0	NA	intron (ENSRNOT00000070895, intron 2 of 2)	intron (NM_001101010, intron 6 of 6)	9127	ENSRNOT00000070895				ENSRNOG00000048114	Echdc3				1.32813	-0.866526	3.63603	3.79182	1.85614	-0.52486	2.66772	2.23459	2.60448	0.965383	3.63432	0.0335941	0.0459734	Yes	0	0	0	No	0	0	0	No	0	0	0	No
3093	chr1	94606018	94606643	+		Enriched		Enriched	Enriched	0	NA	Intergenic	Intergenic	4524	ENSRNOT00000020383				ENSRNOG00000027724	Plekhf1				1.42611	-0.769105	5.63894	4.12113	2.89591	-0.34241	5.60696	4.06181	4.58932	4.19947	4.73763	0.00158364	0.00428487	Yes	0	0	0	No	4.54394	0.00648109	0.0191735	Yes	4.07371	0.00370862	0.0101237	Yes
3025	chr9	11062980	11063605	+		Enriched		Enriched	Enriched	0	NA	Intergenic	ID_B1|SINE|B4	-1313	ENSRNOT00000075121				ENSRNOG00000047306	Stap2				-0.331987	-0.538048	6.92598	7.06889	4.29553	4.12876	5.57219	5.32601	5.94349	5.40922	8.84331	7.78425e-09	4.15306e-07	Yes	0	0	0	No	7.04984	0.000129571	0.00145222	Yes	7.48356	1.77684e-06	3.94657e-05	Yes
3289	chr1	102772057	102772682	+		Enriched		Enriched	Enriched	0	NA	Intergenic	Intergenic	8012	ENSRNOT00000080132				ENSRNOG00000055531	Hps5				1.96058	1.71786	4.71373	4.86702	3.469	2.26666	5.02735	2.87593	4.71623	3.87433	3.09527	0.0100331	0.0174336	Yes	0	0	0	No	0	0	0	Yes	2.64403	0.0212008	0.0378124	Yes
512	chr6	127757533	127757928	+		Enriched				0	NA	Intergenic	Intergenic	-8740	ENSRNOT00000013138				ENSRNOG00000009855	Serpina5				-0.914504	-1.08313	3.16641	3.72716	-0.853946	-0.701818	3.51431	1.08306	2.22127	2.88123	5.55034	0.00715173	0.0136753	Yes	0	0	0	No	0	0	0	No	0	0	0	No
2197	chr11	81444295	81445005	+		Enriched		Enriched	Enriched	0	NA	promoter-TSS (ENSRNOT00000084867)	promoter-TSS (NM_001009628)	-29	ENSRNOT00000084867				ENSRNOG00000030387	Kng1				-0.261219	1.73097	6.99296	6.5003	5.09346	4.70617	5.68546	4.96723	5.67894	5.59268	5.99974	7.14167e-08	2.03403e-06	Yes	0	0	0	No	4.47422	0.00369649	0.0131765	Yes	4.84919	2.50709e-05	0.000262145	Yes
2681	chr1	148123391	148124172	+		Enriched		Enriched	Enriched	0	NA	Intergenic	Intergenic	-3924	ENSRNOT00000040325				ENSRNOG00000021405	Cyp2c7				0.744727	1.20663	5.26476	5.89043	2.91012	-0.278327	4.71083	4.82056	4.37369	4.21267	4.87603	5.43898e-05	0.000301652	Yes	0	0	0	No	3.94515	0.00536084	0.0168849	Yes	3.51948	0.00593282	0.0141665	Yes
1308	chr5	5915059	5915684	+		Enriched			Enriched	0	NA	intron (ENSRNOT00000011940, intron 2 of 9)	MTE-int|LTR|ERVL-MaLR	48474	ENSRNOT00000011940				ENSRNOG00000008966	Slco5a1				-0.738016	-0.901493	4.09035	3.64202	2.54427	-0.52456	3.24883	3.53503	2.82747	3.1678	5.81103	0.00353669	0.00792721	Yes	0	0	0	No	0	0	0	No	4.8031	0.0157851	0.029798	Yes
3357	chr10	46585890	46586515	+					Enriched	0	NA	intron (ENSRNOT00000047053, intron 1 of 18)	intron (NM_001276707, intron 1 of 18)	-3348	ENSRNOT00000004753				ENSRNOG00000003463	Srebf1				-0.853574	-0.996629	0.752224	3.17093	0.592084	1.45483	3.03986	-0.953004	3.36127	2.67974	0	0	0	No	0	0	0	No	0	0	0	No	5.20491	0.00618486	0.0146568	Yes
1228	chr6	107549944	107550569	+		Enriched			Enriched	0	NA	promoter-TSS (ENSRNOT00000013760)	promoter-TSS (NM_001079709)	-648	ENSRNOT00000013760				ENSRNOG00000032508	Acot5				0.717008	-0.785494	3.60925	5.05004	2.62358	2.19483	3.8544	2.61195	3.89453	3.1393	5.08377	0.00339437	0.00769473	Yes	0	0	0	No	0	0	0	No	4.08474	0.0174082	0.0321216	Yes
1538	chr4	147975061	147975775	+		Enriched			Enriched	0	NA	intron (ENSRNOT00000042418, intron 1 of 3)	Intergenic	45555	ENSRNOT00000015427				ENSRNOG00000011606	AABR07061825.1				-0.729026	-0.90299	4.43693	4.26286	1.93878	-0.507869	3.92111	3.49581	3.86765	3.69204	6.27036	0.000833537	0.00256702	Yes	0	0	0	No	0	0	0	No	5.64268	0.00171871	0.00600759	Yes
1756	chr8	6043928	6044794	+		Enriched			Enriched	0	NA	Intergenic	Intergenic	-10219	ENSRNOT00000014560				ENSRNOG00000010602	Birc2				-0.939684	-1.11713	4.39703	4.44622	2.48579	-0.715342	1.48114	-1.05743	3.76188	3.12647	6.48649	0.000389378	0.00141415	Yes	0	0	0	No	0	0	0	No	5.40954	0.00352929	0.00980792	Yes
1953	chr1	253022812	253023528	+		Enriched			Enriched	0	NA	Intergenic	Intergenic	-22410	ENSRNOT00000030024				ENSRNOG00000021916	Slc16a12				-0.792392	-0.952797	4.31681	3.43808	1.40943	-0.57254	3.52691	2.51046	3.03737	3.24541	5.91537	0.00276292	0.00656584	Yes	0	0	0	No	0	0	0	No	5.00259	0.009896	0.0208474	Yes
3700	chr10	64106658	64107185	+				Enriched		0	NA	intron (ENSRNOT00000081725, intron 1 of 8)	intron (NM_133591, intron 1 of 8)	1633	ENSRNOT00000081725				ENSRNOG00000061429	Rph3al				-0.649655	0.485074	3.70765	3.32485	0.772913	2.52446	4.50141	4.09537	3.11418	2.52001	0	0	0	No	0	0	0	No	4.92344	0.00574296	0.0178157	Yes	0	0	0	No
1761	chr6	106600878	106601503	+		Enriched			Enriched	0	NA	exon (ENSRNOT00000086136, exon 15 of 15)	L3|LINE|CR1	104065	ENSRNOT00000058181				ENSRNOG00000008082	Rgs6				-1.08984	-1.24044	2.90213	0.67705	1.00367	-0.899921	-1.61183	-1.18951	3.55714	1.59048	0	0	0	Yes	0	0	0	No	0	0	0	No	5.36623	0.00536527	0.0132136	Yes
908	chrX	37021315	37021710	+		Enriched				0	NA	Intergenic	MER58A|DNA|hAT-Charlie	-4896	ENSRNOT00000051805				ENSRNOG00000032132	AABR07037998.1				-0.523294	-0.643215	3.11386	2.56553	1.83128	2.00976	2.39227	1.93635	2.6436	1.71795	4.80196	0.0359806	0.0486593	Yes	0	0	0	No	0	0	0	No	0	0	0	No
1488	chr2	65037609	65038234	+		Enriched			Enriched	0	NA	Intergenic	Intergenic	-25955	ENSRNOT00000081901				ENSRNOG00000058937	AABR07008568.1				-0.684054	0.446555	4.71884	5.53781	2.3269	-0.459367	3.92235	3.29048	3.70422	3.56592	5.86462	0.000240985	0.000975269	Yes	0	0	0	No	0	0	0	No	4.2264	0.0133792	0.0264186	Yes
169	chr5	137097548	137097943	+		Enriched				0	NA	intron (ENSRNOT00000027271, intron 1 of 30)	intron (NM_019249, intron 1 of 30)	7248	ENSRNOT00000027271				ENSRNOG00000019977	Ptprf				-0.943662	0.292117	3.28686	3.93035	-0.883446	-0.732179	2.82982	-1.05465	2.75456	2.45871	4.615	0.0122248	0.0203372	Yes	0	0	0	No	0	0	0	No	0	0	0	No
3486	chr2	39177699	39178324	+					Enriched	0	NA	Intergenic	Intergenic	-136703	ENSRNOT00000083786				ENSRNOG00000031995	Smim15				-0.756123	-0.906914	2.40222	3.54422	-0.7025	2.06123	3.23047	2.97725	2.62486	3.52719	0	0	0	No	0	0	0	No	0	0	0	No	5.06697	0.00891286	0.0191081	Yes
2155	chr4	26510703	26511328	+		Enriched		Enriched	Enriched	0	NA	Intergenic	RNLTR10|LTR|ERV1	-22294	ENSRNOT00000081349				ENSRNOG00000051486	AC112030.1				-0.62889	-0.823899	6.77442	6.60097	-0.559515	-0.386806	5.11018	4.9811	5.78993	4.97345	8.56608	3.29676e-08	1.17812e-06	Yes	0	0	0	No	6.66331	0.00040708	0.00300931	Yes	7.23997	5.63211e-06	9.45014e-05	Yes
704	chr19	19144192	19144587	+		Enriched				0	NA	Intergenic	Intergenic	-85150	ENSRNOT00000084812				ENSRNOG00000055175	AABR07043075.1				-0.743239	-0.824861	3.04922	2.16954	-0.712178	-0.588016	0.749701	1.58974	1.53332	1.61379	5.13863	0.0192566	0.0292478	Yes	0	0	0	No	0	0	0	No	0	0	0	No
799	chr7	25043075	25043470	+		Enriched				0	NA	intron (ENSRNOT00000010636, intron 1 of 6)	intron (NM_001106774, intron 1 of 6)	3937	ENSRNOT00000010636				ENSRNOG00000008061	Nuak1				-0.914157	-1.0748	4.01325	1.67199	1.70582	-0.708127	2.61015	-1.02229	2.45556	2.55221	5.40069	0.0133282	0.0217617	Yes	0	0	0	No	0	0	0	No	0	0	0	No
2812	chr12	19221114	19221818	+		Enriched		Enriched	Enriched	0	NA	Intergenic	Intergenic	-7152	ENSRNOT00000086773				ENSRNOG00000060512	AABR07035541.2				-0.370705	2.80091	5.34113	4.72975	4.19141	3.17146	5.52378	4.63812	4.86123	4.82366	3.17709	0.022192	0.032953	Yes	0	0	0	No	0	0	0	Yes	2.95426	0.0160918	0.0301389	Yes
2551	chr3	54028091	54028774	+		Enriched		Enriched	Enriched	0	NA	Intergenic	Intergenic	-112439	ENSRNOT00000085571				ENSRNOG00000051709	RF00004				-0.673311	-0.862311	5.91956	5.22273	-0.606119	0.947729	4.8072	5.29271	4.3577	4.42036	7.5099	6.63962e-06	5.853e-05	Yes	0	0	0	No	6.71897	0.000361392	0.00281112	Yes	6.20613	0.000265672	0.00153571	Yes
2600	chr4	176558768	176559398	+		Enriched		Enriched	Enriched	0	NA	Intergenic	RNLTR10|LTR|ERV1	-6611	ENSRNOT00000016794				ENSRNOG00000012472	Pyroxd1				2.59672	-0.629985	5.63951	5.69625	3.31648	1.78053	4.83834	4.83937	5.08705	4.34586	4.08855	0.00115881	0.00336432	Yes	0	0	0	No	0	0	0	Yes	3.15816	0.0138809	0.027036	Yes
803	chr9	14351306	14351701	+		Enriched				0	NA	Intergenic	Intergenic	-17325	ENSRNOT00000086373				ENSRNOG00000051897	RF00560				-1.03033	-1.1842	3.23256	3.10825	-0.975089	-0.836311	2.48527	-1.13216	2.11606	0.0331631	5.59728	0.00622526	0.0122246	Yes	0	0	0	No	0	0	0	No	0	0	0	No
2869	chr20	30396070	30396695	+		Enriched		Enriched	Enriched	0	NA	intron (ENSRNOT00000038537, intron 1 of 16)	intron (NM_022207, intron 1 of 16)	9913	ENSRNOT00000038537				ENSRNOG00000000567	Unc5b				-0.625095	-0.817682	4.64748	5.308	0.764544	-0.386069	5.57396	5.70434	5.58553	5.3357	6.84782	0.000106362	0.000514472	Yes	0	0	0	No	7.28553	6.12394e-05	0.000890153	Yes	7.30007	3.61222e-06	6.59047e-05	Yes
3041	chr1	89542207	89542832	+		Enriched		Enriched	Enriched	0	NA	intron (ENSRNOT00000079631, intron 1 of 11)	intron (NM_017112, intron 3 of 11)	1448	ENSRNOT00000079631				ENSRNOG00000021097	Hpn				-0.877123	-1.0544	4.46184	1.8572	-0.812421	-0.649884	4.29312	3.91384	3.61159	3.98965	5.47721	0.0114438	0.0193522	Yes	0	0	0	No	5.87281	0.00343962	0.0126145	Yes	5.73087	0.00132717	0.00493621	Yes
1844	chr16	17585075	17585700	+		Enriched			Enriched	0	NA	intron (ENSRNOT00000014772, intron 3 of 8)	intron (NM_001169127, intron 3 of 8)	-25728	ENSRNOT00000032309				ENSRNOG00000042623	Sh2d4b				-0.845627	-1.02267	4.78575	4.13661	0.659103	-0.615802	3.77108	1.17124	4.86781	3.75964	6.43838	0.000493657	0.00169228	Yes	0	0	0	No	0	0	0	No	6.33785	0.000206692	0.00127217	Yes
326	chr1	32621639	32622034	+		Enriched				0	NA	Intergenic	Intergenic	21935	ENSRNOT00000016975				ENSRNOG00000012720	Irx4				-0.798826	0.394469	2.97255	3.55119	-0.742811	-0.594764	2.97584	1.56545	2.21826	2.85771	4.20793	0.030531	0.0427547	Yes	0	0	0	No	0	0	0	No	0	0	0	No
268	chr13	82997440	82997835	+		Enriched				0	NA	Intergenic	Intergenic	36807	ENSRNOT00000076743				ENSRNOG00000051363	AABR07021635.2				-0.812996	-0.946945	3.80073	2.80034	1.31276	-0.607631	2.88115	1.10937	2.49501	1.64244	5.52355	0.00808627	0.0147871	Yes	0	0	0	No	0	0	0	No	0	0	0	No
2424	chr4	58385388	58386124	+		Enriched		Enriched	Enriched	0	NA	Intergenic	Intergenic	-41366	ENSRNOT00000053586				ENSRNOG00000035463	Mir29b1				-0.36198	0.577332	5.95759	6.17489	3.63482	2.92778	6.1583	5.60768	5.62546	5.67514	6.63557	7.23524e-06	6.22938e-05	Yes	0	0	0	No	6.31955	0.000106339	0.00125955	Yes	6.17965	1.55268e-05	0.000186196	Yes
1436	chr13	111962888	111963543	+		Enriched			Enriched	0	NA	intron (ENSRNOT00000007870, intron 4 of 5)	Kanga1c|DNA|TcMar-Tc2	9388	ENSRNOT00000007870				ENSRNOG00000005861	Hsd11b1				-0.671828	0.449319	5.38608	5.1732	2.33294	-0.444523	3.27959	3.15654	4.22066	4.33234	5.95783	0.000146037	0.000661707	Yes	0	0	0	No	0	0	0	No	4.88714	0.00210218	0.00690939	Yes
1334	chr9	14636860	14637485	+		Enriched			Enriched	0	NA	Intergenic	RMER19B|LTR|ERVK	17133	ENSRNOT00000065673				ENSRNOG00000042230	RGD1307182				0.676564	-0.854878	4.33266	2.79354	2.30358	-0.471454	3.71336	4.0227	3.31319	3.89359	4.30548	0.0244093	0.0356997	Yes	0	0	0	No	0	0	0	No	4.20554	0.0128225	0.0254175	Yes
3187	chr20	6994775	6995409	+		Enriched		Enriched	Enriched	0	NA	Intergenic	intron (NM_022666, intron 1 of 8)	21694	ENSRNOT00000041665				ENSRNOG00000000528	Fgd2				0.672221	-0.858527	3.66627	2.40539	2.56286	-0.485566	4.30577	3.44836	3.53407	2.94896	0	0	0	Yes	0	0	0	No	4.46615	0.0155007	0.0344697	Yes	3.83878	0.0295944	0.0495689	Yes
87	chr1	11912988	11913137	+	Enriched		Enriched			0	NA	Intergenic	CpG-48	2561	ENSRNOT00000081180				ENSRNOG00000052007	RF01518				4.30345	4.89212	-0.423928	-0.201979	2.63628	3.31841	-1.40221	5.69609	5.39573	4.89322	-5.87857	0.00137406	0.00383278	Yes	0	0	0	Yes	0	0	0	Yes	0	0	0	Yes
2477	chr6	33632013	33632638	+		Enriched		Enriched	Enriched	0	NA	Intergenic	L1MB4|LINE|L1	58976	ENSRNOT00000008008				ENSRNOG00000021403	Rhob				-0.450639	-0.650215	5.73212	5.80424	2.68099	2.91091	5.46616	5.11518	5.49857	5.76804	7.6256	3.33223e-06	3.40229e-05	Yes	0	0	0	No	6.915	0.000198289	0.0018904	Yes	7.44955	1.90381e-06	4.15122e-05	Yes
2713	chr13	82474153	82474778	+		Enriched		Enriched	Enriched	0	NA	Intergenic	Intergenic	-5533	ENSRNOT00000079872				ENSRNOG00000057855	F5				-0.698093	-0.882378	5.16105	5.24596	1.46845	-0.469293	4.45144	4.32385	3.63944	4.62714	7.12438	3.13278e-05	0.000195181	Yes	0	0	0	No	6.04	0.00223119	0.00930259	Yes	6.03519	0.000553147	0.00258232	Yes
861	chr8	59854516	59854911	+		Enriched				0	NA	Intergenic	Intergenic	-5223	ENSRNOT00000083900				ENSRNOG00000015149	Nrg4				-0.87091	-1.00989	3.09432	2.65059	0.541285	-0.674816	2.73432	2.68497	-1.14913	1.98456	5.06969	0.0214359	0.0321072	Yes	0	0	0	No	0	0	0	No	0	0	0	No
657	chr13	81308522	81308917	+		Enriched				0	NA	Intergenic	RMER15|LTR|ERVL	-19074	ENSRNOT00000088845				ENSRNOG00000060416	AABR07021610.1				-0.976238	-1.12963	3.62628	1.96408	-0.921162	-0.782805	2.42261	-1.07776	1.60325	2.2286	5.37048	0.0128121	0.0211583	Yes	0	0	0	No	0	0	0	No	0	0	0	No
1415	chr11	26028804	26029429	+		Enriched			Enriched	0	NA	Intergenic	Intergenic	301115	ENSRNOT00000071013				ENSRNOG00000045887	AABR07033525.1				-0.776526	-0.936321	4.0567	3.00091	2.94666	-0.55968	3.67724	2.28192	1.92815	3.73661	5.52355	0.00808627	0.0147871	Yes	0	0	0	No	0	0	0	No	4.92438	0.014011	0.0271857	Yes
3240	chr16	81449000	81449662	+		Enriched		Enriched	Enriched	0	NA	Intergenic	Intergenic	-13798	ENSRNOT00000064470				ENSRNOG00000042867	LOC688801				1.90342	-0.788218	4.53336	4.23693	2.35466	-0.368305	5.58349	4.73833	3.17887	4.59791	3.49887	0.0259349	0.0371986	Yes	0	0	0	No	4.24073	0.00757624	0.0212094	Yes	0	0	0	Yes
651	chr3	155533736	155534131	+		Enriched				0	NA	Intergenic	Intergenic	153851	ENSRNOT00000080025				ENSRNOG00000052767	AABR07054481.1				-0.937479	-1.09641	2.82122	3.84364	1.19457	-0.73707	1.33795	2.22783	1.90252	-1.19023	5.73831	0.0046406	0.00978544	Yes	0	0	0	No	0	0	0	No	0	0	0	No
2552	chr12	37118261	37118886	+		Enriched		Enriched	Enriched	0	NA	TTS (ENSRNOT00000085196)	L1MC4a|LINE|L1	12147	ENSRNOT00000085196				ENSRNOG00000057802	AABR07036304.1				-0.51638	-0.711774	5.91713	5.69012	2.01231	2.89671	5.00647	4.50607	5.08072	4.76952	7.69022	2.5091e-06	2.7728e-05	Yes	0	0	0	No	6.38942	0.000919349	0.00511531	Yes	6.74899	3.52528e-05	0.000334013	Yes
1199	chr7	108756835	108757230	+		Enriched				0	NA	TTS (ENSRNOT00000007564)	Intergenic	34432	ENSRNOT00000093311				ENSRNOG00000062238	AABR07058291.1				-0.794333	0.408549	3.80309	4.19115	0.68054	-0.578937	3.11023	2.67061	1.90351	2.41817	4.86141	0.00626606	0.0122984	Yes	0	0	0	No	0	0	0	No	0	0	0	No
3097	chr12	5601426	5602124	+		Enriched		Enriched	Enriched	0	NA	intron (ENSRNOT00000077167, intron 52 of 60)	intron (NM_001170398, intron 64 of 72)	80833	ENSRNOT00000076483				ENSRNOG00000000894	Fry				-0.829744	-1.00246	3.81756	3.50295	-0.76484	-0.601794	4.06204	4.34363	4.01929	3.88224	5.49675	0.00809233	0.0147871	Yes	0	0	0	No	5.95348	0.00279151	0.0108977	Yes	5.86657	0.000847465	0.0034914	Yes
1117	chr3	14258895	14259290	+		Enriched				0	NA	Intergenic	Intergenic	-30012	ENSRNOT00000092865				ENSRNOG00000018899	C5				-0.947845	-1.04109	1.99257	1.91941	-0.910631	-0.817144	-0.0126648	-1.01644	0.517099	-1.06812	5.09858	0.0199859	0.0302102	Yes	0	0	0	No	0	0	0	No	0	0	0	No
2733	chr18	45999445	46000091	+		Enriched		Enriched	Enriched	0	NA	Intergenic	intron (NM_001108432, intron 1 of 1)	39384	ENSRNOT00000085469				ENSRNOG00000058709	AABR07032095.1				1.45588	-0.689473	5.57998	5.30263	2.38336	2.24319	4.82273	5.23762	3.8367	4.43887	5.14624	0.000167804	0.000735695	Yes	0	0	0	No	4.57427	0.00425885	0.014403	Yes	3.79972	0.00923765	0.0196777	Yes
2462	chr17	13091164	13091832	+		Enriched		Enriched	Enriched	0	NA	Intergenic	Intergenic	-22014	ENSRNOT00000091031				ENSRNOG00000053171	AABR07027072.1				1.91294	-0.740536	6.07794	6.17501	1.51691	-0.301594	5.16724	5.25488	5.14587	3.87741	5.29404	8.48406e-06	7.01695e-05	Yes	0	0	0	No	4.1836	0.00773596	0.0215408	Yes	3.7392	0.00570473	0.0137745	Yes
588	chr14	7287492	7287887	+		Enriched				0	NA	intron (ENSRNOT00000066071, intron 3 of 19)	intron (NM_001107206, intron 3 of 19)	37956	ENSRNOT00000066071				ENSRNOG00000002232	Aff1				-0.887523	1.0249	3.87408	3.58827	-0.827235	0.769918	3.13343	2.15614	1.81821	-1.15849	3.88426	0.0206491	0.0311753	Yes	0	0	0	No	0	0	0	No	0	0	0	No
2767	chr8	53135132	53135766	+		Enriched		Enriched	Enriched	0	NA	intron (ENSRNOT00000045356, intron 2 of 6)	intron (NM_001013181, intron 2 of 6)	11504	ENSRNOT00000045356				ENSRNOG00000029980	Zbtb16				-0.602582	1.17952	5.13592	5.39111	1.98965	-0.368269	5.18654	3.5736	4.35317	4.56204	5.08442	0.000273302	0.00107728	Yes	0	0	0	No	4.25939	0.0132058	0.0308149	Yes	4.24047	0.00230601	0.00737592	Yes
2736	chr3	11452464	11453231	+		Enriched		Enriched	Enriched	0	NA	promoter-TSS (ENSRNOT00000020206)	promoter-TSS (NM_145677)	-318	ENSRNOT00000020206				ENSRNOG00000014338	Slc25a25				-0.590883	-0.781538	5.4829	5.79486	3.10238	1.72224	5.09505	3.02406	4.78905	3.60698	7.55013	4.8699e-06	4.56613e-05	Yes	0	0	0	No	5.93556	0.00426312	0.014403	Yes	6.10263	0.000468137	0.00229323	Yes
719	chr20	45430910	45431305	+		Enriched				0	NA	Intergenic	MER45R|DNA|hAT-Tip100	14030	ENSRNOT00000022008				ENSRNOG00000016336	AABR07045373.1				-0.903886	-1.06368	3.70551	2.51061	-0.844802	-0.696378	3.34532	2.81895	1.77514	1.28151	5.32562	0.0131563	0.0215461	Yes	0	0	0	No	0	0	0	No	0	0	0	No
220	chr1	239355706	239356101	+		Enriched				0	NA	Intergenic	L1M5|LINE|L1	22192	ENSRNOT00000078466				ENSRNOG00000052861	AABR07006544.1				-0.99192	-1.16202	4.34424	3.06826	-0.930846	1.45233	2.12795	1.51428	3.32612	-1.29061	6.00642	0.00229672	0.00575015	Yes	0	0	0	No	0	0	0	No	0	0	0	No
2210	chr1	142033881	142034660	+		Enriched		Enriched	Enriched	0	NA	promoter-TSS (ENSRNOT00000090006)	promoter-TSS (NM_001134962)	-153	ENSRNOT00000090006				ENSRNOG00000056362	Ttll13				1.92172	2.03508	3.67658	4.78093	2.00964	-0.299792	5.97478	5.45473	3.1943	4.01068	0	0	0	Yes	0	0	0	No	3.8174	0.00119035	0.0061626	Yes	0	0	0	Yes
2116	chr11	65028330	65028955	+		Enriched		Enriched	Enriched	0	NA	intron (ENSRNOT00000003934, intron 1 of 8)	intron (NM_052980, intron 1 of 8)	6542	ENSRNOT00000003934				ENSRNOG00000002906	Nr1i2				-0.260525	-0.470011	7.00369	6.6937	3.77686	3.73592	7.1772	6.88439	6.30693	6.62736	8.68885	1.82316e-08	7.58915e-07	Yes	0	0	0	No	8.58765	7.83785e-07	9.07739e-05	Yes	8.24099	5.48512e-08	4.00302e-06	Yes
788	chr5	56435850	56436245	+		Enriched				0	NA	intron (ENSRNOT00000008337, intron 1 of 20)	intron (NM_017321, intron 1 of 20)	11023	ENSRNOT00000008337				ENSRNOG00000005849	Aco1				-0.876953	-1.01867	3.59967	2.70203	-0.819941	-0.676722	2.91915	1.46815	1.47471	2.02498	5.44387	0.00969496	0.0170218	Yes	0	0	0	No	0	0	0	No	0	0	0	No
3200	chr5	138424280	138424905	+		Enriched		Enriched	Enriched	0	NA	intron (ENSRNOT00000011325, intron 5 of 16)	Intergenic	37935	ENSRNOT00000080559				ENSRNOG00000053773	AABR07049792.1				-0.765832	0.407272	4.68421	4.39491	-0.703091	-0.538431	4.39879	4.45454	3.59812	3.44425	5.2333	0.00205215	0.00524177	Yes	0	0	0	No	4.99506	0.00469741	0.0153652	Yes	4.13557	0.0166608	0.030918	Yes
3779	chr10	86689486	86690013	+				Enriched		0	NA	intron (ENSRNOT00000012537, intron 1 of 7)	intron (NM_001113422, intron 1 of 7)	-1019	ENSRNOT00000055333				ENSRNOG00000009329	Nr1d1				-0.775115	-0.91393	-0.576507	2.59124	1.35682	1.99813	3.90457	2.74923	2.55093	2.64831	0	0	0	No	0	0	0	No	5.33264	0.0127394	0.0298845	Yes	0	0	0	No
40	chr1	55217989	55218138	+	Enriched					0	NA	Intergenic	Intergenic	-1710	ENSRNOT00000041610				ENSRNOG00000030145	RGD1561667				3.03387	2.91995	-0.751385	-0.564751	-0.887817	-0.747512	-1.4464	2.88962	2.66088	1.17544	-4.66796	0.02957	0.041501	Yes	0	0	0	Yes	0	0	0	Yes	0	0	0	Yes
2633	chr9	61660829	61661454	+		Enriched		Enriched	Enriched	0	NA	intron (ENSRNOT00000040461, intron 1 of 4)	intron (NM_001009671, intron 1 of 4)	-5108	ENSRNOT00000084904				ENSRNOG00000057866	AABR07067759.1				-0.715664	-0.903248	5.63878	5.08291	-0.649002	-0.482189	5.21349	5.1435	3.94951	5.16425	7.28012	1.73843e-05	0.000122858	Yes	0	0	0	No	6.8435	0.000238789	0.00213341	Yes	6.49462	0.000121622	0.000832467	Yes
3737	chr5	150233821	150234348	+				Enriched		0	NA	Intergenic	(GCCTAAG)n|Simple_repeat|Simple_repeat	-67007	ENSRNOT00000088493				ENSRNOG00000010037	Epb41				-0.95291	-1.12316	1.95072	3.08687	-0.891784	-0.738227	4.37132	2.38038	3.18337	1.29775	0	0	0	No	0	0	0	No	5.58044	0.00912892	0.0239883	Yes	0	0	0	No
2282	chr2	235756532	235757157	+		Enriched		Enriched	Enriched	0	NA	intron (ENSRNOT00000074209, intron 12 of 12)	Intergenic	18428	ENSRNOT00000074209				ENSRNOG00000045743	Etnppl				-0.4135	-0.615894	6.22054	6.13706	2.03357	3.37108	5.88353	5.91723	5.76663	5.69511	8.03351	4.7347e-07	7.86625e-06	Yes	0	0	0	No	7.50706	2.99032e-05	0.000559925	Yes	7.5301	1.30426e-06	3.37383e-05	Yes
2755	chr2	80276002	80276627	+		Enriched		Enriched	Enriched	0	NA	intron (ENSRNOT00000016111, intron 4 of 6)	intron (NM_001302889, intron 4 of 6)	6653	ENSRNOT00000015975				ENSRNOG00000011997	AABR07008940.1				-0.619478	-0.812809	5.37547	5.48726	0.766258	-0.379496	6.06703	5.70996	4.5661	5.31262	7.29595	1.49041e-05	0.00010878	Yes	0	0	0	No	7.53617	2.84065e-05	0.000548316	Yes	6.79708	3.25518e-05	0.000322004	Yes
2850	chr14	115172081	115172706	+		Enriched		Enriched	Enriched	0	NA	intron (ENSRNOT00000088916, intron 1 of 47)	intron (NM_001025140, intron 1 of 47)	5972	ENSRNOT00000078329				ENSRNOG00000060340	Psme4				-0.659174	-0.844599	4.88102	5.31046	2.63058	-0.429268	4.75246	4.26182	3.86951	4.29004	7.01464	5.17143e-05	0.000289784	Yes	0	0	0	No	6.17957	0.00160774	0.00748126	Yes	5.90949	0.000752155	0.0032329	Yes
2245	chr3	93958732	93959357	+		Enriched		Enriched	Enriched	0	NA	Intergenic	Intergenic	-9811	ENSRNOT00000014478				ENSRNOG00000009549	Fbxo3				1.45275	-0.663871	6.65213	6.05804	2.38438	-0.213855	5.49058	5.68451	5.61805	5.47426	6.07609	9.96936e-07	1.38838e-05	Yes	0	0	0	No	5.09275	0.000904758	0.00507021	Yes	5.214	2.4927e-05	0.000261786	Yes
2994	chr14	85731571	85732357	+		Enriched		Enriched	Enriched	0	NA	Intergenic	Intergenic	-21796	ENSRNOT00000014044				ENSRNOG00000010298	Xbp1				1.98929	-0.426893	7.58679	7.29354	4.75592	4.14062	5.58106	5.37083	6.82913	6.28147	6.59313	2.69323e-10	3.7785e-08	Yes	0	0	0	No	4.40848	0.00431585	0.0144643	Yes	5.69465	1.14122e-07	6.4778e-06	Yes
418	chr1	89336898	89337293	+		Enriched				0	NA	Intergenic	Intergenic	-7677	ENSRNOT00000033155				ENSRNOG00000024000	Cd22				-0.938928	-1.08535	2.75718	2.85234	-0.886357	-0.754293	1.70579	2.61836	1.0027	-1.16096	5.22616	0.0151864	0.0241099	Yes	0	0	0	No	0	0	0	No	0	0	0	No
3252	chr7	119753688	119754313	+		Enriched		Enriched	Enriched	0	NA	promoter-TSS (ENSRNOT00000009551)	MIR3|SINE|MIR	624	ENSRNOT00000080245				ENSRNOG00000057757	AABR07058501.1				-0.738104	-0.916808	5.00711	4.3	1.45328	-0.511766	4.65187	3.9138	3.24566	4.07267	6.61124	0.00026811	0.00106124	Yes	0	0	0	No	6.00591	0.00260469	0.0103033	Yes	5.52744	0.00258006	0.00792637	Yes
2165	chr17	13081485	13082110	+		Enriched		Enriched	Enriched	0	NA	Intergenic	MLT2B3|LTR|ERVL	-12313	ENSRNOT00000091031				ENSRNOG00000053171	AABR07027072.1				-0.510113	-0.709596	6.75021	6.58784	2.37303	-0.262032	5.47365	5.95892	5.22251	5.47439	8.53454	3.86709e-08	1.31969e-06	Yes	0	0	0	No	7.34029	5.48104e-05	0.000855074	Yes	7.15467	6.67921e-06	0.000102952	Yes
2846	chr14	44388826	44389451	+		Enriched		Enriched	Enriched	0	NA	Intergenic	B4A|SINE|B4	-13334	ENSRNOT00000042825				ENSRNOG00000031052	LOC100362751				-0.681416	-0.869108	4.76787	5.27504	0.740794	-0.44873	4.21828	4.8903	5.61377	4.73544	6.91515	7.87167e-05	0.000405135	Yes	0	0	0	No	6.22243	0.00147236	0.00704828	Yes	7.09058	1.07572e-05	0.000139376	Yes
1896	chrX	74592857	74593482	+		Enriched			Enriched	0	NA	intron (ENSRNOT00000040637, intron 1 of 5)	B4|SINE|B4	95907	ENSRNOT00000003899				ENSRNOG00000002923	Zcchc13				-0.972761	0.286389	4.04878	4.24455	-0.910461	-0.753958	0.834041	0.354009	3.53859	2.52642	5.07089	0.00337858	0.0076635	Yes	0	0	0	No	0	0	0	No	3.90742	0.0294905	0.0495108	Yes
1083	chr18	14981261	14981656	+		Enriched				0	NA	Intergenic	intron (NM_001101000, intron 3 of 6)	28061	ENSRNOT00000071836				ENSRNOG00000047617	AABR07031465.1				-0.767476	-0.903303	2.80201	3.06677	1.34996	-0.568402	3.69915	2.17028	1.84111	2.48986	4.86608	0.0316207	0.0438752	Yes	0	0	0	No	0	0	0	No	0	0	0	No
85	chr1	11909248	11909397	+	Enriched		Enriched			0	NA	Intergenic	CpG	-2729	ENSRNOT00000089050				ENSRNOG00000051831	RF00002				4.73763	5.16057	-0.30899	-0.0825114	4.42647	4.81012	-1.31969	6.07604	5.08053	5.16416	-6.21075	0.000442178	0.00155666	Yes	0	0	0	Yes	0	0	0	Yes	0	0	0	Yes
2547	chr4	162958844	162959469	+		Enriched		Enriched	Enriched	0	NA	Intergenic	RMER2B_Rn|LTR|ERVK	21382	ENSRNOT00000083188				ENSRNOG00000059538	Clec2g				1.44855	-0.697244	5.85401	5.37746	3.61157	-0.257564	4.83399	4.88205	5.45759	4.72979	5.32652	7.18633e-05	0.00037444	Yes	0	0	0	No	4.37461	0.00700601	0.020168	Yes	4.80832	0.000220087	0.00133849	Yes
2308	chr15	573290	573915	+		Enriched		Enriched	Enriched	0	NA	intron (ENSRNOT00000066928, intron 2 of 28)	intron (NM_031828, intron 2 of 30)	-93540	ENSRNOT00000084599				ENSRNOG00000054707	RF00026				0.788412	-0.614505	6.09864	6.16211	4.09603	2.26249	5.38151	5.30922	4.29641	5.64186	6.66951	4.86798e-06	4.56613e-05	Yes	0	0	0	No	5.70479	0.000591154	0.00378791	Yes	5.58654	0.000219308	0.00133797	Yes
2304	chr1	163351013	163351641	+		Enriched		Enriched	Enriched	0	NA	Intergenic	Intergenic	-22736	ENSRNOT00000034843				ENSRNOG00000027784	Tsku				-0.436641	-0.63781	6.34369	5.57146	2.68226	2.61971	6.02749	5.98072	5.04202	5.69057	7.85438	1.41631e-06	1.78833e-05	Yes	0	0	0	No	7.61473	2.10363e-05	0.000487262	Yes	7.19552	6.2894e-06	9.77864e-05	Yes
2658	chr5	128737616	128738286	+		Enriched		Enriched	Enriched	0	NA	intron (ENSRNOT00000065280, intron 4 of 24)	intron (NM_001044234, intron 4 of 23)	-7505	ENSRNOT00000089441				ENSRNOG00000033593	Osbpl9				0.817764	2.06821	6.18404	5.14624	3.14793	2.27853	5.34605	5.76256	4.97699	5.49924	4.3137	0.000159868	0.000708217	Yes	0	0	0	No	4.05669	0.00184073	0.0080842	Yes	3.80841	0.000376758	0.00195259	Yes
2227	chr1	89369755	89370380	+		Enriched		Enriched	Enriched	0	NA	promoter-TSS (ENSRNOT00000028545)	promoter-TSS (NM_053469)	-107	ENSRNOT00000028545				ENSRNOG00000021029	Hamp				-0.773518	1.60679	5.35173	3.56033	2.59366	-0.543942	5.15615	-0.891383	4.08158	3.54834	4.05264	0.00815528	0.0148878	Yes	0	0	0	No	0	0	0	Yes	0	0	0	Yes
878	chr5	59573559	59573954	+		Enriched				0	NA	Intergenic	Intergenic	-20340	ENSRNOT00000090490				ENSRNOG00000014365	Gne				-0.947283	1.01161	3.93684	3.31812	-0.885529	-0.730398	3.56566	3.4877	1.83003	-1.2429	3.72918	0.0310587	0.0432698	Yes	0	0	0	No	0	0	0	No	0	0	0	No
3621	chr3	10360823	10361350	+				Enriched		0	NA	intron (ENSRNOT00000012075, intron 4 of 14)	intron (NM_013157, intron 3 of 13)	5247	ENSRNOT00000079384				ENSRNOG00000058802	RF00568				-1.15505	-1.2638	-1.01461	-0.878296	-1.11425	-1.01178	2.03439	1.41433	0.682565	-1.31284	0	0	0	No	0	0	0	No	5.14686	0.0182544	0.0388839	Yes	0	0	0	No
2211	chr1	141917591	141918216	+		Enriched		Enriched	Enriched	0	NA	Intergenic	Intergenic	-24198	ENSRNOT00000085988				ENSRNOG00000013949	Idh2				-0.645594	-0.830624	4.25078	4.22267	2.3413	0.966466	5.69479	4.11362	3.6443	4.49225	6.04513	0.00172434	0.00457728	Yes	0	0	0	No	6.74848	0.000497214	0.00335621	Yes	5.94197	0.000726404	0.00313722	Yes
3226	chr1	175419097	175419877	+		Enriched		Enriched	Enriched	0	NA	intron (ENSRNOT00000013126, intron 1 of 39)	intron (NM_001134970, intron 1 of 39)	619	ENSRNOT00000013126				ENSRNOG00000009812	Sbf2				-0.630109	1.17099	4.16059	4.23537	1.98125	-0.398093	5.81728	5.16375	4.13029	3.59293	3.96859	0.0163395	0.0256396	Yes	0	0	0	No	5.24069	0.000630946	0.00394593	Yes	3.65169	0.0158492	0.0298299	Yes
1589	chr5	75260203	75260828	+		Enriched			Enriched	0	NA	intron (ENSRNOT00000047200, intron 3 of 49)	Intergenic	58674	ENSRNOT00000047200				ENSRNOG00000033110	Svep1				-0.745586	-0.902627	3.93979	3.42121	2.23695	-0.535922	3.20823	2.86815	2.79313	3.12795	5.65126	0.00551367	0.0112168	Yes	0	0	0	No	0	0	0	No	4.8031	0.0157851	0.029798	Yes
1824	chr4	50217914	50218553	+		Enriched			Enriched	0	NA	Intergenic	Intergenic	-17905	ENSRNOT00000060530				ENSRNOG00000039494	Aass				-0.830165	-1.00567	4.84809	4.7354	0.668527	-0.600442	2.78642	3.69446	4.51738	2.28909	6.7736	0.000132158	0.000608281	Yes	0	0	0	No	0	0	0	No	5.61437	0.00281154	0.00840528	Yes
3381	chr19	59639155	59639780	+					Enriched	0	NA	Intergenic	Intergenic	-16762	ENSRNOT00000083636				ENSRNOG00000061610	AABR07044148.1				-0.819441	0.392361	3.10758	3.55992	-0.757259	-0.601052	3.67575	2.66674	2.31262	3.81651	0	0	0	No	0	0	0	No	0	0	0	No	3.99739	0.0260218	0.0447575	Yes
2797	chr18	4530272	4530897	+		Enriched		Enriched	Enriched	0	NA	Intergenic	Intergenic	-69441	ENSRNOT00000082767				ENSRNOG00000053552	AABR07031221.1				-0.706292	-0.889366	5.04398	5.10891	1.46567	-0.478275	4.71206	3.65461	4.05003	4.38346	6.99718	5.3447e-05	0.000297731	Yes	0	0	0	No	5.9054	0.00353162	0.0127817	Yes	6.06729	0.000439162	0.00219336	Yes
2857	chr14	22064515	22065219	+		Enriched		Enriched	Enriched	0	NA	Intergenic	RAL_Rn-int|LTR|ERV1	-7157	ENSRNOT00000002680				ENSRNOG00000001957	Sult1e1				-0.661733	-0.853552	5.91466	5.6376	-0.593522	-0.423782	5.82016	4.91878	4.97972	5.25044	7.66707	2.82139e-06	3.0276e-05	Yes	0	0	0	No	7.05947	0.000150947	0.00161392	Yes	6.94834	1.57287e-05	0.000186863	Yes
1251	chr6	103279034	103279679	+		Enriched			Enriched	0	NA	Intergenic	Intergenic	33718	ENSRNOT00000083677				ENSRNOG00000058646	Zfp36l1				1.24774	-1.11064	4.39533	2.64085	-0.873436	-0.716013	3.01577	-1.05161	3.70017	3.36618	0	0	0	Yes	0	0	0	No	0	0	0	No	3.4199	0.0256989	0.0443529	Yes
723	chr6	51954363	51954758	+		Enriched				0	NA	Intergenic	Intergenic	-167525	ENSRNOT00000013043				ENSRNOG00000009754	Nampt				-1.03594	-1.17572	3.4009	2.04489	-0.985745	-0.859662	1.25429	-1.12845	-0.110705	1.23813	5.56612	0.00779563	0.0145039	Yes	0	0	0	No	0	0	0	No	0	0	0	No
210	chr9	94702896	94703291	+		Enriched				0	NA	intron (ENSRNOT00000080930, intron 1 of 2)	Intergenic	964	ENSRNOT00000080930				ENSRNOG00000016962	Neu2				-0.811899	0.397619	3.98786	2.66446	-0.750049	-0.594674	2.77896	3.44453	2.98346	3.0856	4.26163	0.0293992	0.0412766	Yes	0	0	0	No	0	0	0	No	0	0	0	No
2347	chr1	187893089	187893714	+		Enriched		Enriched	Enriched	0	NA	Intergenic	Intergenic	8782	ENSRNOT00000084397				ENSRNOG00000051465	AABR07005565.1				-0.524231	-0.722742	5.53458	6.44561	2.00401	-0.277422	5.66396	6.06282	5.97457	5.47011	7.90437	1.20833e-06	1.58379e-05	Yes	0	0	0	No	7.48709	3.35528e-05	0.000613565	Yes	7.54701	1.33514e-06	3.41034e-05	Yes
1471	chr4	183764581	183765226	+		Enriched			Enriched	0	NA	Intergenic	LTR9_RN|LTR|ERV1	-67372	ENSRNOT00000055441				ENSRNOG00000036917	Amn1				-0.747992	-0.926138	5.159	4.77546	-0.684721	1.65909	3.85497	3.72798	3.75846	3.54655	6.93535	7.13621e-05	0.000372341	Yes	0	0	0	No	0	0	0	No	5.47109	0.00286284	0.00850298	Yes
1183	chr5	77930719	77931114	+		Enriched				0	NA	Intergenic	intron (NM_058209, intron 3 of 7)	-11992	ENSRNOT00000076466				ENSRNOG00000047520	AABR07048475.1				-0.955154	-1.12175	4.14117	3.66983	-0.895339	0.710068	2.22889	1.04397	1.17621	1.26863	6.19202	0.00111243	0.00326659	Yes	0	0	0	No	0	0	0	No	0	0	0	No
2328	chr1	253188706	253189331	+		Enriched		Enriched	Enriched	0	NA	Intergenic	Intergenic	-2323	ENSRNOT00000080928				ENSRNOG00000053699	AC096809.1				-0.601113	-0.787085	3.79454	4.65696	2.35357	2.57488	5.20171	5.11409	3.38512	3.84009	6.08637	0.0016256	0.0043703	Yes	0	0	0	No	6.85385	0.000231693	0.00208791	Yes	5.38952	0.00365562	0.0100485	Yes
275	chr4	126806747	126807142	+		Enriched				0	NA	Intergenic	Intergenic	-162049	ENSRNOT00000072624				ENSRNOG00000012952	Lrig1				-0.852674	0.367249	4.53036	1.04354	-0.791315	1.54036	3.47904	2.43173	2.08467	1.69227	4.47814	0.0272291	0.0387146	Yes	0	0	0	No	0	0	0	No	0	0	0	No
2302	chr10	94974779	94975427	+		Enriched		Enriched	Enriched	0	NA	intron (ENSRNOT00000018394, intron 3 of 7)	ID_B1|SINE|B4	4156	ENSRNOT00000018394				ENSRNOG00000013728	Polg2				-0.418255	-0.620512	6.61753	6.13682	2.92817	2.62321	5.97205	5.89345	5.25555	5.4262	8.25106	1.79786e-07	4.02976e-06	Yes	0	0	0	No	7.53976	2.69347e-05	0.000537561	Yes	7.14009	7.01878e-06	0.000106805	Yes
787	chr2	93911774	93912169	+		Enriched				0	NA	Intergenic	URR1B|DNA|hAT-Charlie	-64644	ENSRNOT00000079444				ENSRNOG00000058574	AABR07009351.1				-0.749424	-0.870392	2.88042	3.44149	-0.706172	0.802413	1.947	1.83962	2.15312	2.39846	5.35975	0.0113948	0.0192953	Yes	0	0	0	No	0	0	0	No	0	0	0	No
991	chr5	92970184	92970579	+		Enriched				0	NA	intron (ENSRNOT00000075474, intron 24 of 36)	Intergenic	273821	ENSRNOT00000075474				ENSRNOG00000005711	Ptprd				-1.02278	-1.15957	2.54127	3.05184	0.267913	-0.85029	1.38305	-1.11331	-1.28826	0.532944	5.55034	0.00715173	0.0136753	Yes	0	0	0	No	0	0	0	No	0	0	0	No
2436	chr9	10796460	10797085	+		Enriched		Enriched	Enriched	0	NA	Intergenic	Intergenic	4368	ENSRNOT00000072771				ENSRNOG00000050646	Fem1a				0.705573	-0.764241	6.15133	6.35256	-0.497243	-0.322667	6.03133	5.5914	5.21463	5.51693	6.80002	2.60397e-06	2.8674e-05	Yes	0	0	0	No	6.18418	0.000138182	0.00151083	Yes	5.8773	4.88072e-05	0.000423627	Yes
3015	chr10	73892591	73893216	+		Enriched		Enriched	Enriched	0	NA	Intergenic	Intergenic	9398	ENSRNOT00000053603				ENSRNOG00000035480	Mir21				2.64374	-0.318998	7.16368	7.01329	5.10555	5.06634	7.35841	7.17848	7.08024	6.70441	5.49998	9.43807e-08	2.48274e-06	Yes	0	0	0	No	5.43344	0.000177913	0.00177551	Yes	5.30396	9.09088e-08	5.51e-06	Yes
2791	chr4	49135503	49136128	+		Enriched		Enriched	Enriched	0	NA	intron (ENSRNOT00000038566, intron 3 of 22)	Intergenic	79805	ENSRNOT00000038566				ENSRNOG00000021840	Cped1				-0.751817	-0.93553	4.9996	5.47437	-0.68656	-0.519947	4.45261	4.77413	4.32991	4.39196	7.17208	2.69544e-05	0.000174562	Yes	0	0	0	No	6.28588	0.00118482	0.00614414	Yes	6.20613	0.000265672	0.00153571	Yes
3438	chr11	14728773	14729398	+					Enriched	0	NA	intron (ENSRNOT00000002152, intron 1 of 3)	RSINE1|SINE|B4	12478	ENSRNOT00000002152				ENSRNOG00000001585	Nrip1				-0.898641	-1.01022	0.45324	-0.580773	0.325703	-0.734088	2.00965	-0.985004	2.25828	2.78841	0	0	0	No	0	0	0	No	0	0	0	No	5.29049	0.00487947	0.0122621	Yes
743	chr7	124307617	124308012	+		Enriched				0	NA	intron (ENSRNOT00000013398, intron 1 of 10)	Intergenic	9565	ENSRNOT00000013398				ENSRNOG00000009756	Pacsin2				0.400416	-1.17602	3.285	3.67456	-0.955666	-0.809427	2.9193	-1.12118	-0.000878188	2.1841	4.51354	0.0134146	0.021865	Yes	0	0	0	No	0	0	0	No	0	0	0	No
2272	chr5	67852005	67852698	+		Enriched		Enriched	Enriched	0	NA	TTS (ENSRNOT00000009987)	TTS (NM_201271)	25975	ENSRNOT00000087500				ENSRNOG00000058657	RF00181				2.64491	3.43626	6.03944	6.29489	5.57152	4.46026	5.65985	6.19286	5.32966	5.52409	3.10089	0.000378635	0.00138528	Yes	0	0	0	No	2.83389	0.0108508	0.0269105	Yes	2.35313	0.00672198	0.0154584	Yes
3725	chr16	20357723	20358250	+				Enriched		0	NA	Intergenic	Intergenic	5017	ENSRNOT00000080272				ENSRNOG00000053348	AABR07024875.1				0.579633	-1.00308	2.91643	3.39588	-0.778725	-0.621603	4.08353	3.96038	2.63234	1.99512	0	0	0	No	0	0	0	No	4.66602	0.00928304	0.0242507	Yes	0	0	0	No
3915	chr3	2136167	2136910	+				Enriched	Enriched	0	NA	intron (ENSRNOT00000010169, intron 1 of 7)	intron (NM_001100770, intron 1 of 7)	398	ENSRNOT00000010169				ENSRNOG00000007622	Arrdc1				-0.967652	-1.13763	1.94014	2.20312	-0.906621	-0.753306	4.52384	1.87083	2.02407	3.27526	0	0	0	No	0	0	0	No	5.60194	0.0102622	0.0259417	Yes	4.72765	0.0198979	0.0358102	Yes
1229	chr2	8883193	8883818	+		Enriched			Enriched	0	NA	exon (ENSRNOT00000091087, exon 4 of 4)	Intergenic	23255	ENSRNOT00000091087				ENSRNOG00000058510	AC127140.1				-0.836265	-0.998276	4.43022	3.20675	1.38181	-0.615882	2.60474	1.62844	3.73525	3.00137	5.95018	0.00266426	0.00640777	Yes	0	0	0	No	0	0	0	No	5.35702	0.004136	0.0109861	Yes
1080	chr16	1821559	1821954	+		Enriched				0	NA	intron (ENSRNOT00000014004, intron 2 of 23)	intron (NM_001108393, intron 2 of 23)	-1049	ENSRNOT00000074012				ENSRNOG00000046554	Mir3075				-0.814519	-0.975512	4.59548	3.76491	2.94325	-0.592575	2.99715	1.64587	2.51176	2.61498	6.27264	0.000904992	0.0027646	Yes	0	0	0	No	0	0	0	No	0	0	0	No
2435	chr11	71578187	71578812	+		Enriched		Enriched	Enriched	0	NA	intron (ENSRNOT00000002403, intron 1 of 8)	MLT1-int|LTR|ERVL-MaLR	13003	ENSRNOT00000002403				ENSRNOG00000001762	Pcyt1a				-0.380286	-0.584282	6.08509	5.73226	3.8863	2.26772	6.54824	6.25543	5.75216	6.00081	7.75954	1.85987e-06	2.21547e-05	Yes	0	0	0	No	7.99867	6.02723e-06	0.000212696	Yes	7.67315	7.10162e-07	2.09879e-05	Yes
3547	chr14	20125748	20126373	+					Enriched	0	NA	Intergenic	Intergenic	-58899	ENSRNOT00000085065				ENSRNOG00000060080	RF00100				-0.657586	-0.743829	2.02767	-0.358429	1.56992	-0.523999	2.57428	1.00592	2.53763	2.4263	0	0	0	No	0	0	0	No	0	0	0	No	4.79351	0.0160519	0.0300848	Yes
3466	chr7	99720183	99720808	+					Enriched	0	NA	intron (ENSRNOT00000086039, intron 3 of 6)	intron (NM_001024876, intron 3 of 6)	-14898	ENSRNOT00000074578				ENSRNOG00000048680	AABR07058091.1				-0.729635	-0.885853	3.13891	3.22082	2.93521	-0.523367	2.98671	3.75305	3.21952	2.44572	0	0	0	No	0	0	0	No	0	0	0	No	4.69547	0.0204355	0.0366182	Yes
1202	chr17	51600925	51601320	+		Enriched				0	NA	Intergenic	Intergenic	-292436	ENSRNOT00000086421				ENSRNOG00000055771	RF00026				-0.828665	-0.993674	4.40594	4.15814	-0.765148	1.59618	3.29574	3.4097	2.14847	2.25128	6.31834	0.000711578	0.00226008	Yes	0	0	0	No	0	0	0	No	0	0	0	No
2990	chr1	163359632	163360257	+		Enriched		Enriched	Enriched	0	NA	Intergenic	MIR1_Amn|SINE|MIR	-31353	ENSRNOT00000034843				ENSRNOG00000027784	Tsku				2.00537	-0.358708	7.01142	7.26781	4.99779	3.40693	7.69871	7.24605	6.95381	6.86402	6.27739	4.52588e-09	2.85734e-07	Yes	0	0	0	No	6.37198	5.64874e-06	0.000212696	Yes	6.02604	6.46754e-09	9.25117e-07	Yes
238	chr1	126533147	126533542	+		Enriched				0	NA	intron (ENSRNOT00000051000, intron 4 of 12)	intron (NM_001014020, intron 4 of 12)	10175	ENSRNOT00000051000				ENSRNOG00000024460	Tarsl2				-0.876855	-1.03759	3.68825	3.27944	-0.816448	-0.664699	3.01135	2.1652	2.04574	3.09865	5.57621	0.00665706	0.0129119	Yes	0	0	0	No	0	0	0	No	0	0	0	No
1518	chr1	146256618	146257243	+		Enriched			Enriched	0	NA	intron (ENSRNOT00000017362, intron 1 of 2)	intron (NM_001100736, intron 1 of 2)	-30468	ENSRNOT00000036343				ENSRNOG00000012442	Cemip				-0.927927	-1.10721	4.5029	4.64915	0.604557	0.794554	2.24788	-1.04658	4.1757	2.90783	6.62677	0.000232519	0.000949071	Yes	0	0	0	No	0	0	0	No	5.59431	0.00233085	0.00743613	Yes
3103	chr6	123091197	123092030	+		Enriched		Enriched	Enriched	0	NA	promoter-TSS (ENSRNOT00000083586)	Intergenic	32	ENSRNOT00000083586				ENSRNOG00000055490	AABR07065348.2				-0.668875	-0.852544	4.58976	4.643	2.8674	-0.441199	4.47758	4.85663	3.16154	4.70386	6.48649	0.000389378	0.00141415	Yes	0	0	0	No	6.35541	0.00098833	0.00538573	Yes	5.92886	0.000914745	0.00373417	Yes
3163	chr1	162388378	162389003	+		Enriched		Enriched	Enriched	0	NA	Intergenic	Intergenic	-3115	ENSRNOT00000016540				ENSRNOG00000012404	Thrsp				1.353	-0.931971	3.91825	3.04992	-0.704631	-0.54366	3.91966	3.5613	3.46223	4.2148	0	0	0	Yes	0	0	0	No	0	0	0	Yes	3.66523	0.0140561	0.0272289	Yes
1090	chr3	156692953	156693348	+		Enriched				0	NA	intron (ENSRNOT00000086260, intron 7 of 18)	intron (NM_022615, intron 9 of 20)	31030	ENSRNOT00000086260				ENSRNOG00000047611	Top1				-0.645479	-0.687494	2.26973	1.79198	-0.629728	-0.551866	1.5705	0.230142	0.495698	0.107684	4.80196	0.0359806	0.0486593	Yes	0	0	0	No	0	0	0	No	0	0	0	No
827	chr4	153920780	153921175	+		Enriched				0	NA	promoter-TSS (ENSRNOT00000018821)	promoter-TSS (NM_017335)	-138	ENSRNOT00000018821				ENSRNOG00000013547	Slc6a12				-0.914014	-1.08018	2.7797	3.92878	2.35933	-0.703285	3.33759	-1.02461	1.53392	2.29966	5.57063	0.00725301	0.0137887	Yes	0	0	0	No	0	0	0	No	0	0	0	No
138	chr1	259456479	259456874	+		Enriched				0	NA	intron (ENSRNOT00000021114, intron 5 of 25)	Intergenic	27893	ENSRNOT00000021226				ENSRNOG00000015658	Sorbs1				0.64797	-0.902717	3.9237	4.42305	1.44602	-0.518372	4.22959	3.08264	2.71306	2.95594	4.84264	0.00571563	0.0115226	Yes	0	0	0	No	0	0	0	No	0	0	0	No
1441	chr2	180469780	180470405	+		Enriched			Enriched	0	NA	Intergenic	BLACKJACK|DNA|hAT-Blackjack	76713	ENSRNOT00000078292				ENSRNOG00000054279	AABR07011991.1				-0.673804	-0.859561	5.68454	5.06078	2.33523	-0.443526	4.03821	4.11826	4.52318	4.05092	7.32605	1.45877e-05	0.000107298	Yes	0	0	0	No	0	0	0	No	6.1357	0.000353539	0.00187297	Yes
2202	chr13	47569883	47570508	+		Enriched		Enriched	Enriched	0	NA	Intergenic	intron (NM_012723, intron 1 of 11)	-2024	ENSRNOT00000088449				ENSRNOG00000004405	Pigr				2.60421	2.06311	6.54323	6.26274	1.575	2.27261	4.95655	4.25997	5.16467	4.8331	4.13907	3.13444e-06	3.25864e-05	Yes	0	0	0	No	0	0	0	Yes	2.70996	0.00540004	0.0132847	Yes
3123	chr12	37811950	37812589	+		Enriched		Enriched	Enriched	0	NA	intron (ENSRNOT00000048528, intron 1 of 26)	intron (NM_001107139, intron 1 of 26)	6937	ENSRNOT00000048528				ENSRNOG00000029260	Pitpnm2				-0.57775	1.19987	4.66598	3.78641	0.806193	2.21454	4.60077	4.44632	4.37472	4.04414	4.08426	0.0128134	0.0211583	Yes	0	0	0	No	4.24764	0.00991922	0.025341	Yes	4.01528	0.00513511	0.0128055	Yes
2724	chr9	94701740	94702365	+		Enriched		Enriched	Enriched	0	NA	promoter-TSS (ENSRNOT00000080930)	Intergenic	-77	ENSRNOT00000080930				ENSRNOG00000016962	Neu2				-0.539555	-0.729438	5.29	4.77099	2.90257	2.88644	4.47835	4.53795	4.58516	4.00438	6.92574	7.61773e-05	0.000394207	Yes	0	0	0	No	6.1387	0.00172552	0.00775243	Yes	6.13138	0.000365632	0.00191155	Yes
548	chr16	83918173	83918568	+		Enriched				0	NA	Intergenic	Intergenic	65409	ENSRNOT00000088632				ENSRNOG00000059439	AABR07026565.2				-0.89378	-1.01195	2.89398	2.55896	-0.843979	-0.718873	1.86102	-0.983683	0.953319	1.54418	5.298	0.0130411	0.0214316	Yes	0	0	0	No	0	0	0	No	0	0	0	No
1381	chr12	36634230	36634855	+		Enriched			Enriched	0	NA	Intergenic	Intergenic	-3915	ENSRNOT00000085692				ENSRNOG00000057823	Ubc				-0.808098	-0.970162	3.48646	3.00461	2.51865	-0.585681	4.47019	1.17969	3.14491	3.60045	5.06969	0.0214359	0.0321072	Yes	0	0	0	No	0	0	0	No	5.28985	0.00480965	0.0121293	Yes
645	chr7	94961961	94962356	+		Enriched				0	NA	intron (ENSRNOT00000005722, intron 8 of 8)	RLTR33|LTR|ERVK	-57774	ENSRNOT00000067707				ENSRNOG00000058406	AABR07057946.1				-0.740974	-0.854658	3.12484	3.08407	0.629472	-0.563607	1.16709	1.80469	2.26387	2.35479	5.32242	0.0122186	0.0203372	Yes	0	0	0	No	0	0	0	No	0	0	0	No
1278	chr4	22064725	22065450	+		Enriched			Enriched	0	NA	intron (ENSRNOT00000081034, intron 1 of 1)	Intergenic	-16517	ENSRNOT00000067462				ENSRNOG00000006779	Crot				-0.756427	-0.923372	4.65939	2.39377	3.16437	-0.537571	3.33456	2.91886	3.45771	3.56424	5.79495	0.00509751	0.0105037	Yes	0	0	0	No	0	0	0	No	5.38521	0.00363996	0.0100292	Yes
1279	chr3	150896587	150897212	+		Enriched			Enriched	0	NA	Intergenic	Intergenic	-11283	ENSRNOT00000038809				ENSRNOG00000025181	Pigu				-0.658116	-0.832102	4.43733	3.54378	2.83812	0.960471	3.56886	4.1164	3.6651	3.33971	5.91537	0.00276292	0.00656584	Yes	0	0	0	No	0	0	0	No	5.32478	0.00434077	0.0112306	Yes
3301	chr6	127639799	127640424	+					Enriched	0	NA	Intergenic	Intergenic	-7846	ENSRNOT00000084157				ENSRNOG00000032669	Serpina1				-0.941483	-1.10744	3.25549	2.16273	-0.881898	1.91137	2.09882	-1.05131	4.10166	1.86642	0	0	0	No	0	0	0	No	0	0	0	No	5.52399	0.00375982	0.0101934	Yes
888	chr20	27953446	27953841	+		Enriched				0	NA	promoter-TSS (ENSRNOT00000064288)	promoter-TSS (NM_001145456)	-790	ENSRNOT00000064288				ENSRNOG00000037765	Lims1				-0.883254	-1.01981	3.13602	3.12788	0.502362	-0.69247	2.25802	-0.983312	1.63101	1.47592	5.51772	0.00762069	0.0142484	Yes	0	0	0	No	0	0	0	No	0	0	0	No
2821	chr2	203902031	203902656	+		Enriched		Enriched	Enriched	0	NA	Intergenic	intron (NM_012830, intron 1 of 6)	129680	ENSRNOT00000040430				ENSRNOG00000030019	Atp1a1				-0.653621	-0.842476	5.24609	5.45353	1.48265	-0.419387	5.34507	4.8957	4.35541	4.36514	7.24631	1.86774e-05	0.000129714	Yes	0	0	0	No	6.79612	0.00028756	0.00240428	Yes	6.17774	0.000293626	0.00164692	Yes
3692	chr1	278022582	278023109	+				Enriched		0	NA	intron (ENSRNOT00000018693, intron 1 of 15)	CpG	19467	ENSRNOT00000018693				ENSRNOG00000046333	AABR07007032.1				0.643219	-0.902373	2.10063	2.7306	2.25325	-0.530575	4.66558	3.04114	3.33628	2.91729	0	0	0	No	0	0	0	No	4.62923	0.0129601	0.0303567	Yes	0	0	0	No
3018	chr14	11960346	11961022	+		Enriched		Enriched	Enriched	0	NA	Intergenic	Intergenic	-27987	ENSRNOT00000003207				ENSRNOG00000002345	Rasgef1b				2.8883	2.39441	6.94721	7.23485	5.38434	4.87131	6.56436	7.05347	6.69637	6.74919	4.50796	1.30291e-08	6.24737e-07	Yes	0	0	0	No	4.16228	0.000101056	0.00121073	Yes	4.12676	1.0744e-07	6.19684e-06	Yes
1814	chr14	99965045	99965670	+		Enriched			Enriched	0	NA	intron (ENSRNOT00000006087, intron 1 of 27)	L3|LINE|CR1	45872	ENSRNOT00000006087				ENSRNOG00000004332	Egfr				-0.760043	-0.931765	4.63844	4.3529	2.81064	-0.537084	3.54883	2.04328	4.03091	3.09521	6.46484	0.000427092	0.0015134	Yes	0	0	0	No	0	0	0	No	5.48645	0.00296482	0.00874046	Yes
3740	chr16	54513211	54513738	+				Enriched		0	NA	promoter-TSS (ENSRNOT00000014809)	promoter-TSS (NM_022619)	-125	ENSRNOT00000014809				ENSRNOG00000011016	Slc7a2				-1.05935	-1.20498	1.5653	-0.704605	0.308498	-0.875706	3.71537	1.20119	-1.37222	1.74059	0	0	0	No	0	0	0	No	5.29882	0.018138	0.0386624	Yes	0	0	0	No
3188	chr19	22630831	22631456	+		Enriched		Enriched	Enriched	0	NA	intron (ENSRNOT00000077275, intron 1 of 10)	intron (NM_001012057, intron 1 of 10)	928	ENSRNOT00000077275				ENSRNOG00000059579	Gpt2				0.756625	-0.694161	4.85698	4.69737	2.91299	2.60633	5.7571	4.55243	4.09754	4.48385	5.29998	0.00137718	0.00383866	Yes	0	0	0	No	5.64926	0.000928307	0.00513773	Yes	4.80206	0.00241838	0.00762132	Yes
883	chr18	8368051	8368446	+		Enriched				0	NA	Intergenic	Intergenic	-7564	ENSRNOT00000021170				ENSRNOG00000015602	Cdh2				-0.692895	-0.810625	3.3005	2.7383	1.73979	-0.524847	1.44027	1.53862	2.56476	2.40062	5.17306	0.0173866	0.0269672	Yes	0	0	0	No	0	0	0	No	0	0	0	No
1444	chr13	68698685	68699400	+		Enriched			Enriched	0	NA	Intergenic	Intergenic	-3778	ENSRNOT00000087301				ENSRNOG00000002618	Ivns1abp				0.668083	-0.86023	5.844	4.98196	1.96703	-0.446149	4.2014	4.0342	3.04604	4.11044	6.08455	8.38262e-05	0.000425079	Yes	0	0	0	No	0	0	0	No	4.1603	0.0150436	0.0287353	Yes
74	chr1	221186339	221186866	+	Enriched			Enriched		0	NA	Intergenic	Intergenic	-27810	ENSRNOT00000092949				ENSRNOG00000062158	AC134224.3				5.49115	-1.38238	-0.971718	-0.751377	2.72352	0.638839	5.83355	-1.32027	-1.6014	1.65437	-5.53965	0.0165258	0.025904	Yes	0	0	0	Yes	0	0	0	Yes	0	0	0	Yes
1530	chr2	122471945	122472570	+		Enriched			Enriched	0	NA	Intergenic	Intergenic	103992	ENSRNOT00000078321				ENSRNOG00000052116	Atp11b				-0.900782	-1.07659	4.13367	4.01165	1.84103	-0.678275	3.66129	-1.01756	3.30394	3.11695	6.1014	0.00144719	0.0039753	Yes	0	0	0	No	0	0	0	No	5.1141	0.00751024	0.0168064	Yes
2872	chr11	71461541	71462169	+		Enriched		Enriched	Enriched	0	NA	Intergenic	Intergenic	-7479	ENSRNOT00000074835				ENSRNOG00000046430	AC136847.1				0.67659	-0.849109	4.65748	3.38108	1.48182	-0.43979	4.88314	4.65847	4.16201	4.52426	4.66824	0.0101192	0.0175671	Yes	0	0	0	No	5.22619	0.00232357	0.00956028	Yes	4.9126	0.00170719	0.0059852	Yes
1886	chr1	251188840	251189465	+		Enriched			Enriched	0	NA	intron (ENSRNOT00000014979, intron 1 of 11)	intron (NM_001106375, intron 1 of 11)	30669	ENSRNOT00000054410				ENSRNOG00000036287	AABR07006742.1				1.42149	1.18865	4.84938	4.32214	0.789526	-0.385323	4.25789	3.42811	3.70983	4.5159	3.51866	0.00719545	0.013752	Yes	0	0	0	No	0	0	0	No	3.05035	0.0140446	0.0272214	Yes
2894	chr1	162386693	162387368	+		Enriched		Enriched	Enriched	0	NA	Intergenic	Intergenic	-1455	ENSRNOT00000016540				ENSRNOG00000012404	Thrsp				-0.706159	-0.885593	4.48047	2.82204	2.8489	-0.482015	5.0357	3.91853	3.96651	4.35709	5.63779	0.0066244	0.0129119	Yes	0	0	0	No	6.26163	0.00149743	0.00713791	Yes	6.03746	0.000489473	0.0023782	Yes
2879	chr2	235233759	235234431	+		Enriched		Enriched	Enriched	0	NA	Intergenic	Intergenic	-1565	ENSRNOT00000079943				ENSRNOG00000061097	Lrit3				-0.716839	-0.901084	3.91338	4.34006	0.725415	-0.486852	5.36621	5.22205	4.22765	4.75345	5.93691	0.0024331	0.00597704	Yes	0	0	0	No	6.99601	0.000151225	0.00161392	Yes	6.36423	0.000158057	0.00101292	Yes
2182	chr16	54747232	54747933	+		Enriched		Enriched	Enriched	0	NA	Intergenic	Intergenic	17600	ENSRNOT00000084264				ENSRNOG00000061819	AABR07072515.1				-0.523535	1.66281	6.48327	6.61099	-0.452724	-0.276277	5.45422	6.02307	5.33032	5.47238	5.80306	2.58769e-07	5.22198e-06	Yes	0	0	0	No	4.88589	0.00102518	0.00550817	Yes	4.63463	8.42345e-05	0.000640899	Yes
1437	chr4	44766361	44766986	+		Enriched			Enriched	0	NA	Intergenic	Intergenic	-8068	ENSRNOT00000086902				ENSRNOG00000052745	Met				-0.816638	-0.995444	5.21977	4.51452	-0.750428	-0.584103	3.8579	3.91276	5.06765	3.24067	6.84231	0.000111207	0.000532558	Yes	0	0	0	No	0	0	0	No	6.27111	0.000343319	0.00183514	Yes
3429	chr9	78950389	78951014	+					Enriched	0	NA	intron (ENSRNOT00000057585, intron 12 of 44)	intron (NM_019143, intron 12 of 45)	-18113	ENSRNOT00000057584				ENSRNOG00000037894	AABR07068042.1				-0.946442	-1.1083	1.3924	3.69613	-0.888326	-0.742333	2.94251	0.332012	3.11679	2.21265	0	0	0	No	0	0	0	No	0	0	0	No	4.83115	0.0154792	0.0293653	Yes
2130	chr20	6352069	6352694	+		Enriched		Enriched	Enriched	0	NA	intron (ENSRNOT00000091731, intron 1 of 2)	CpG	923	ENSRNOT00000091731				ENSRNOG00000000521	Cdkn1a				2.64946	2.11272	7.0773	7.0746	4.40119	4.55564	8.26334	7.99722	6.50778	6.41944	4.76418	5.55654e-09	3.39487e-07	Yes	0	0	0	No	5.71894	4.00869e-08	2.08919e-05	Yes	4.14419	4.62352e-07	1.5751e-05	Yes
2059	chr10	37499624	37500151	+		Enriched		Enriched		0	NA	Intergenic	Intergenic	41435	ENSRNOT00000079411				ENSRNOG00000059485	Cdkl3				-0.822014	-0.993086	4.8095	3.29251	0.673636	-0.594631	4.49157	3.66851	2.84347	3.07693	6.16214	0.00151155	0.00412519	Yes	0	0	0	No	5.87052	0.00367916	0.0131591	Yes	0	0	0	No
1442	chr1	131088158	131088783	+		Enriched			Enriched	0	NA	Intergenic	Intergenic	-29212	ENSRNOT00000082343				ENSRNOG00000054571	RF00560				-0.913624	-1.09513	5.22413	4.70263	-0.848456	-0.684748	2.26969	2.7311	3.5461	3.29227	7.02302	5.13355e-05	0.000288515	Yes	0	0	0	No	0	0	0	No	5.27639	0.00492973	0.0123623	Yes
1797	chr5	77891131	77891756	+		Enriched			Enriched	0	NA	intron (ENSRNOT00000089382, intron 3 of 6)	intron (NM_203325, intron 3 of 6)	7146	ENSRNOT00000076260				ENSRNOG00000051116	AABR07048475.2				0.658105	-0.88694	4.50562	4.55686	1.45944	-0.496172	3.49935	3.78963	3.22073	3.22183	5.18117	0.00202328	0.00518903	Yes	0	0	0	No	0	0	0	No	0	0	0	Yes
3090	chr1	126801831	126802456	+		Enriched		Enriched	Enriched	0	NA	intron (ENSRNOT00000015845, intron 9 of 27)	intron (NM_012999, intron 8 of 26)	52635	ENSRNOT00000015845				ENSRNOG00000011526	Pcsk6				-0.69313	-0.874147	5.18024	4.52839	2.61474	0.941298	4.58209	1.71419	3.70178	4.36806	6.81023	0.000124402	0.000576789	Yes	0	0	0	No	5.24712	0.0196202	0.0408742	Yes	5.90992	0.000778596	0.00329888	Yes
1947	chr4	178769750	178770455	+		Enriched			Enriched	0	NA	Intergenic	Intergenic	152701	ENSRNOT00000042619				ENSRNOG00000033855	AABR07062466.1				-0.78275	-0.946404	4.49471	2.37257	1.89772	-0.562351	3.60435	3.62904	3.16205	3.16278	5.6678	0.00678062	0.0130779	Yes	0	0	0	No	0	0	0	No	4.99845	0.00997029	0.0208868	Yes
1805	chr17	13190726	13191351	+		Enriched			Enriched	0	NA	Intergenic	BGLII_Mur|LTR|ERVK	-121554	ENSRNOT00000091031				ENSRNOG00000053171	AABR07027072.1				-0.744191	-0.917917	4.90392	4.36961	1.44825	0.912148	4.0881	2.05158	3.65811	3.32976	6.62406	0.000246965	0.000994158	Yes	0	0	0	No	0	0	0	No	5.32478	0.00434077	0.0112306	Yes
3881	chr1	255376581	255377247	+				Enriched	Enriched	0	NA	promoter-TSS (ENSRNOT00000024941)	promoter-TSS (NM_001012072)	-81	ENSRNOT00000024941				ENSRNOG00000018494	Ppp1r3c				-0.816985	-0.993646	4.28633	1.12841	2.28499	-0.585834	5.69255	3.71369	3.67105	3.70319	0	0	0	No	0	0	0	No	6.69146	0.000697714	0.00425293	Yes	5.52183	0.0024575	0.00766843	Yes
1697	chr1	64527007	64527632	+		Enriched			Enriched	0	NA	intron (ENSRNOT00000086331, intron 7 of 9)	intron (NM_001169142, intron 7 of 9)	9384	ENSRNOT00000091889				ENSRNOG00000060612	Mir295-1				-0.611387	-0.792487	4.4911	4.42638	3.0742	1.7144	3.54769	4.48301	3.97837	3.56938	6.33061	0.000675968	0.00217181	Yes	0	0	0	No	0	0	0	No	5.59443	0.00201989	0.00668191	Yes
1672	chr8	116688119	116688767	+		Enriched			Enriched	0	NA	intron (ENSRNOT00000066104, intron 1 of 19)	intron (NM_001106855, intron 1 of 18)	1842	ENSRNOT00000066104				ENSRNOG00000032618	Mst1r				-1.01045	-1.17932	3.1317	3.03896	-0.949816	-0.7975	2.35384	-1.12221	3.93274	3.15181	5.09858	0.0199859	0.0302102	Yes	0	0	0	No	0	0	0	No	5.7699	0.00125541	0.00472562	Yes
2672	chr4	140834926	140835686	+		Enriched		Enriched	Enriched	0	NA	Intergenic	Intergenic	-2439	ENSRNOT00000080663				ENSRNOG00000055860	Arl8b				-0.767747	-0.951381	5.64599	5.52815	-0.702528	-0.534809	4.11785	4.25681	4.22765	4.34047	7.52793	5.25632e-06	4.84451e-05	Yes	0	0	0	No	5.82088	0.00383437	0.0134631	Yes	6.12327	0.000356144	0.00187587	Yes
194	chr19	9589673	9590068	+		Enriched				0	NA	intron (ENSRNOT00000015956, intron 1 of 9)	intron (NM_013177, intron 1 of 9)	2217	ENSRNOT00000015956				ENSRNOG00000011782	Got2				-0.907785	-1.06337	3.48174	3.52446	1.20929	1.38556	-1.42065	1.01105	1.91144	0.800196	5.84582	0.00313725	0.00724186	Yes	0	0	0	No	0	0	0	No	0	0	0	No
285	chr2	180930245	180930640	+		Enriched				0	NA	TTS (ENSRNOT00000089493)	Intergenic	-6246	ENSRNOT00000016039				ENSRNOG00000011842	Asic5				-0.893082	-1.07733	5.87413	-0.444268	2.56384	3.98574	4.7735	3.24969	-1.29049	3.43492	6.48286	0.00328652	0.00751801	Yes	0	0	0	No	0	0	0	No	0	0	0	No
570	chr14	72553771	72554166	+		Enriched				0	NA	Intergenic	Intergenic	-173638	ENSRNOT00000081878				ENSRNOG00000005043	Cpeb2				-0.743097	-0.902819	4.05887	3.00728	0.715807	0.899754	3.22537	3.77824	2.92954	3.03293	5.52355	0.00808627	0.0147871	Yes	0	0	0	No	0	0	0	No	0	0	0	No
1607	chr18	61960883	61961508	+		Enriched			Enriched	0	NA	Intergenic	Lx7|LINE|L1	-27185	ENSRNOT00000054519				ENSRNOG00000036406	AABR07032343.1				-0.840509	-1.0125	4.12214	3.48438	-0.775975	-0.613857	3.45934	3.9149	3.61356	4.26521	5.72232	0.00459755	0.00971848	Yes	0	0	0	No	0	0	0	No	5.90992	0.000778596	0.00329888	Yes
3598	chr1	92057011	92057636	+					Enriched	0	NA	intron (ENSRNOT00000039115, intron 3 of 18)	intron (NM_001135835, intron 3 of 18)	11837	ENSRNOT00000039115				ENSRNOG00000021573	Dpy19l3				-0.898102	-1.06627	3.34359	-0.484353	-0.837116	0.772996	3.09733	3.26978	3.49677	3.21097	0	0	0	No	0	0	0	No	0	0	0	No	5.42226	0.00330606	0.00936061	Yes
1945	chr4	100216404	100217029	+		Enriched			Enriched	0	NA	Intergenic	Intergenic	-1945	ENSRNOT00000079415				ENSRNOG00000061100	Tmem150a				-0.88365	-1.06051	4.58291	4.07161	-0.819283	-0.657586	3.37949	1.99188	3.73578	3.77486	6.35081	0.000654958	0.00211507	Yes	0	0	0	No	0	0	0	No	5.68757	0.00149197	0.00539464	Yes
1231	chr12	39281536	39282161	+		Enriched			Enriched	0	NA	intron (ENSRNOT00000001774, intron 7 of 17)	intron (NM_031338, intron 6 of 16)	28439	ENSRNOT00000001774				ENSRNOG00000001309	Camkk2				-0.757163	-0.929505	3.95299	4.63998	1.92712	-0.534077	3.99628	2.56653	3.49094	4.14443	6.25976	0.000908493	0.00276539	Yes	0	0	0	No	0	0	0	No	5.73169	0.00136942	0.00505892	Yes
114	chr20	40878202	40878351	+	Enriched		Enriched			0	NA	Intergenic	Intergenic	99349	ENSRNOT00000001081				ENSRNOG00000000815	Smpdl3a				3.69861	2.74628	-0.76659	-0.566722	-0.912695	-0.762441	-1.56492	3.07374	2.9328	2.9327	-4.83386	0.022029	0.0327624	Yes	0	0	0	Yes	0	0	0	Yes	0	0	0	Yes
1778	chr17	30582856	30583481	+		Enriched			Enriched	0	NA	intron (ENSRNOT00000080929, intron 2 of 9)	L1MDa|LINE|L1	26242	ENSRNOT00000022022				ENSRNOG00000029549	Eci2				-0.720448	-0.897376	4.68312	4.39534	-0.657594	2.52664	3.63846	3.12605	4.37203	3.93074	6.46484	0.000427092	0.0015134	Yes	0	0	0	No	0	0	0	No	6.04931	0.000474047	0.002319	Yes
435	chr3	10382419	10382814	+		Enriched				0	NA	Intergenic	Intergenic	-6790	ENSRNOT00000093365				ENSRNOG00000008837	Ass1				0.629385	-0.933492	5.08207	4.4264	-0.688687	-0.52351	4.42927	4.83997	2.89628	4.51453	5.38715	0.00108799	0.00322229	Yes	0	0	0	No	0	0	0	No	0	0	0	No
1563	chr1	164056063	164056768	+		Enriched			Enriched	0	NA	intron (ENSRNOT00000022176, intron 3 of 14)	Lx8b|LINE|L1	45163	ENSRNOT00000022176				ENSRNOG00000016206	Uvrag				-1.05819	-1.22024	3.77564	-0.663441	0.430627	-0.853835	1.85304	-1.16543	3.35124	2.81861	0	0	0	Yes	0	0	0	No	0	0	0	No	5.36477	0.00396691	0.0106021	Yes
3802	chr19	57346456	57346983	+				Enriched		0	NA	intron (ENSRNOT00000025357, intron 1 of 19)	intron (NM_001271140, intron 1 of 19)	4781	ENSRNOT00000025357				ENSRNOG00000018480	Capn9				-0.867372	-1.03248	3.07703	3.35576	-0.805472	-0.649974	3.89616	3.21283	2.45203	3.06744	0	0	0	No	0	0	0	No	5.42722	0.00977916	0.0250446	Yes	0	0	0	No
3122	chr3	8801810	8802573	+		Enriched		Enriched	Enriched	0	NA	promoter-TSS (ENSRNOT00000033934)	promoter-TSS (NM_001024782)	-661	ENSRNOT00000033934				ENSRNOG00000025296	Lrrc8a				0.701268	1.1782	5.58583	4.92711	0.78215	-0.375359	5.0353	3.78322	3.65862	4.77271	4.58331	0.000264526	0.00105476	Yes	0	0	0	No	3.73128	0.0126863	0.0298845	Yes	3.56144	0.00636358	0.0150008	Yes
715	chr9	83012825	83013220	+		Enriched				0	NA	Intergenic	Intergenic	139053	ENSRNOT00000088865				ENSRNOG00000057462	RF00560				-0.770854	-0.86332	2.92366	2.88365	-0.730228	-0.600524	1.62221	1.36382	1.59908	1.45206	5.32242	0.0122186	0.0203372	Yes	0	0	0	No	0	0	0	No	0	0	0	No
3161	chrX	113265844	113266469	+		Enriched		Enriched	Enriched	0	NA	Intergenic	Intergenic	-37891	ENSRNOT00000060001				ENSRNOG00000039203	AABR07040892.1				-0.764745	-0.940216	4.67306	4.02635	0.705759	-0.538388	4.10141	4.12591	4.2685	3.4376	6.2895	0.00082271	0.00254402	Yes	0	0	0	No	5.80352	0.00399191	0.0138543	Yes	5.7699	0.00125541	0.00472562	Yes
3118	chr1	100815316	100815989	+		Enriched		Enriched	Enriched	0	NA	intron (ENSRNOT00000074847, intron 1 of 1)	intron (NM_023098, intron 1 of 1)	3897	ENSRNOT00000074847				ENSRNOG00000048733	Nup62				-0.613117	-0.799112	5.40181	3.95273	2.64085	1.71498	5.01837	4.11905	3.38413	4.44872	6.70691	0.000239837	0.000973744	Yes	0	0	0	No	6.28309	0.0013325	0.00661508	Yes	5.80231	0.00118698	0.00454405	Yes
3691	chr7	138469850	138470377	+				Enriched		0	NA	exon (ENSRNOT00000085620, exon 12 of 15)	exon (NM_130748, exon 13 of 16)	13499	ENSRNOT00000085620				ENSRNOG00000006653	Slc38a4				-0.819624	0.384796	4.03795	3.49922	-0.754884	-0.592249	4.37222	4.5537	2.17513	3.659	0	0	0	No	0	0	0	No	5.09712	0.00364545	0.0131027	Yes	0	0	0	No
378	chr5	122388157	122388552	+		Enriched				0	NA	Intergenic	Intergenic	-2168	ENSRNOT00000064567				ENSRNOG00000006357	Sgip1				-1.0929	-1.203	1.77354	2.03336	-1.05337	-0.954061	-0.52842	-1.16576	0.464797	-1.25822	5.24623	0.0146415	0.0234214	Yes	0	0	0	No	0	0	0	No	0	0	0	No
2222	chr9	113395486	113396111	+		Enriched		Enriched	Enriched	0	NA	intron (ENSRNOT00000067974, intron 5 of 6)	intron (NM_145094, intron 5 of 6)	-37272	ENSRNOT00000065073				ENSRNOG00000027916	Txndc2				-0.854126	-1.03055	3.93994	4.44841	-0.788992	-0.62537	4.64366	2.54319	4.13331	3.58543	6.13588	0.00132693	0.00373433	Yes	0	0	0	No	5.58044	0.00912892	0.0239883	Yes	5.78223	0.00115341	0.0044687	Yes
2928	chr9	30168951	30169611	+		Enriched		Enriched	Enriched	0	NA	Intergenic	RLTR30|LTR|ERV1	-7703	ENSRNOT00000071330				ENSRNOG00000049127	Smap1				-0.640039	-0.817712	3.99444	3.90368	2.85457	0.971522	4.03447	4.34046	3.61003	4.06648	5.76198	0.00398651	0.00865878	Yes	0	0	0	No	5.8751	0.00338943	0.0125133	Yes	5.69286	0.00150427	0.00542264	Yes
2795	chr2	195933008	195933633	+		Enriched		Enriched	Enriched	0	NA	intron (ENSRNOT00000028440, intron 1 of 20)	Intergenic	2558	ENSRNOT00000028440				ENSRNOG00000020952	Cgn				0.695524	-0.814882	5.58509	4.6426	2.3435	1.70741	4.34265	3.43401	4.16817	2.11169	5.79419	0.000272262	0.0010743	Yes	0	0	0	No	4.35214	0.0196121	0.0408742	Yes	3.92849	0.0290614	0.0488593	Yes
3129	chr1	44933593	44934218	+		Enriched		Enriched	Enriched	0	NA	Intergenic	Intergenic	144531	ENSRNOT00000087973				ENSRNOG00000059546	AABR07001448.1				1.38691	-0.859867	4.33133	1.93672	1.94563	-0.476091	3.76224	4.09354	3.78472	3.67613	0	0	0	Yes	0	0	0	No	0	0	0	Yes	3.46693	0.0225485	0.0395843	Yes
216	chr8	78277407	78277802	+		Enriched				0	NA	Intergenic	MER5B|DNA|hAT-Charlie	-44174	ENSRNOT00000083220				ENSRNOG00000054080	Cgnl1				-1.01259	-1.1757	3.30481	3.9095	-0.954032	0.640918	2.80069	-1.12054	1.11498	1.2055	5.94725	0.00241189	0.00595972	Yes	0	0	0	No	0	0	0	No	0	0	0	No
2398	chr3	148289474	148290102	+		Enriched		Enriched	Enriched	0	NA	intron (ENSRNOT00000010762, intron 2 of 2)	intron (NM_001033671, intron 1 of 1)	6579	ENSRNOT00000006859				ENSRNOG00000005116	LOC108350502				-0.567669	0.482072	5.6336	5.86748	1.50986	-0.326196	5.28245	5.48202	5.01701	4.68219	6.3572	2.6402e-05	0.000171948	Yes	0	0	0	No	5.84494	0.000445905	0.003155	Yes	5.42015	0.000346842	0.0018512	Yes
2792	chr11	65033387	65034121	+		Enriched		Enriched	Enriched	0	NA	intron (ENSRNOT00000003934, intron 1 of 8)	intron (NM_052980, intron 1 of 8)	11654	ENSRNOT00000003934				ENSRNOG00000002906	Nr1i2				-0.663864	-0.852965	5.14553	5.40235	0.748592	-0.42935	4.48046	4.7559	4.99172	5.49393	7.16275	2.69585e-05	0.000174562	Yes	0	0	0	No	6.25797	0.00127134	0.00640176	Yes	7.11394	8.40502e-06	0.000118332	Yes
2617	chr6	52617253	52617946	+		Enriched		Enriched	Enriched	0	NA	intron (ENSRNOT00000076183, intron 1 of 7)	Intergenic	9183	ENSRNOT00000076183				ENSRNOG00000010415	Atxn7l1				-0.639878	-0.83067	5.89863	5.16695	1.97706	-0.403162	4.14988	3.97927	5.84345	5.01601	7.46233	8.32672e-06	6.9475e-05	Yes	0	0	0	No	5.65247	0.0057088	0.0177449	Yes	7.3241	4.01227e-06	7.13867e-05	Yes
1294	chr2	110660758	110661532	+		Enriched			Enriched	0	NA	Intergenic	Intergenic	-97201	ENSRNOT00000092438				ENSRNOG00000061969	AABR07009743.1				-0.953642	-1.13124	3.95072	4.52239	-0.889877	-0.729692	3.05587	0.371564	3.8142	3.32136	6.31072	0.000753394	0.00237031	Yes	0	0	0	No	0	0	0	No	5.54905	0.00233107	0.00743613	Yes
3196	chr7	70798725	70799368	+		Enriched		Enriched	Enriched	0	NA	intron (ENSRNOT00000045964, intron 18 of 22)	intron (NM_001130557, intron 18 of 22)	-8821	ENSRNOT00000010639				ENSRNOG00000008050	Stac3				-0.533496	-0.725001	4.91592	4.86562	2.664	2.59759	4.3474	4.71081	5.2011	4.82844	6.73852	0.000151217	0.000678505	Yes	0	0	0	No	6.16004	0.00165903	0.00761791	Yes	6.86885	2.21332e-05	0.000242043	Yes
1958	chr2	210903765	210904390	+		Enriched			Enriched	0	NA	intron (ENSRNOT00000026710, intron 5 of 8)	intron (NM_013106, intron 5 of 8)	-9774	ENSRNOT00000080957				ENSRNOG00000054477	RF00026				-0.872213	-1.04583	4.49279	3.92581	-0.808244	-0.64755	3.00733	3.41592	3.71985	2.77228	6.24168	0.000954319	0.00287129	Yes	0	0	0	No	0	0	0	No	5.19526	0.00649701	0.0150964	Yes
1455	chr2	202792512	202793151	+		Enriched			Enriched	0	NA	Intergenic	Intergenic	23731	ENSRNOT00000020401				ENSRNOG00000015222	Fam46c				0.714034	0.490081	5.11599	5.36921	2.64592	-0.361452	4.08525	4.3345	3.80564	3.68127	5.05629	0.000168428	0.00073758	Yes	0	0	0	No	0	0	0	No	3.47435	0.017787	0.0327025	Yes
2395	chr2	104740862	104741487	+		Enriched		Enriched	Enriched	0	NA	Intergenic	Intergenic	-3287	ENSRNOT00000016083				ENSRNOG00000011913	Cp				-0.404294	2.58737	5.72541	6.00253	3.14101	2.63099	4.48424	5.33456	4.58422	4.86431	4.20841	0.000408779	0.00146912	Yes	0	0	0	No	0	0	0	Yes	3.04689	0.0146476	0.0281008	Yes
670	chr5	107941056	107941451	+		Enriched				0	NA	Intergenic	L2c|LINE|L2	-3927	ENSRNOT00000079787				ENSRNOG00000051401	AABR07049156.1				-1.02371	-1.17678	3.22004	2.93488	-0.968751	-0.830686	2.2151	-1.12502	-0.0382993	2.57224	5.49675	0.00809233	0.0147871	Yes	0	0	0	No	0	0	0	No	0	0	0	No
3888	chr14	37284287	37284912	+				Enriched	Enriched	0	NA	promoter-TSS (ENSRNOT00000065458)	promoter-TSS (NM_001108359)	2	ENSRNOT00000065458				ENSRNOG00000002152	Dcun1d4				1.39772	-0.849059	4.32152	1.96617	2.86097	-0.443015	5.10964	4.9231	3.26202	4.14959	0	0	0	No	0	0	0	No	4.63575	0.00351074	0.0127755	Yes	3.43716	0.0260095	0.0447575	Yes
288	chr1	221205472	221205867	+		Enriched				0	NA	Intergenic	Intergenic	9887	ENSRNOT00000092801				ENSRNOG00000020881	Frmd8				-0.579593	1.66503	6.02312	5.55101	2.65216	1.72746	3.22511	3.32704	3.18561	4.31052	5.12697	3.27786e-05	0.00020059	Yes	0	0	0	No	0	0	0	No	0	0	0	No
1044	chr2	61428741	61429136	+		Enriched				0	NA	Intergenic	Intergenic	-14836	ENSRNOT00000088202				ENSRNOG00000019023	Tars				-1.15946	1.38637	4.61217	3.86481	-1.09722	-0.940849	0.739772	-1.2742	3.25267	-1.46389	3.95877	0.00796987	0.0147556	Yes	0	0	0	No	0	0	0	No	0	0	0	No
3892	chr2	235312240	235312865	+				Enriched	Enriched	0	NA	intron (ENSRNOT00000080183, intron 1 of 2)	intron (NM_001108565, intron 1 of 2)	825	ENSRNOT00000087287				ENSRNOG00000057470	Pla2g12a				1.36982	-0.910588	4.27583	3.09249	0.722103	-0.513297	5.18891	4.04904	2.87837	3.43686	0	0	0	No	0	0	0	No	4.36452	0.00878168	0.0235307	Yes	0	0	0	Yes
3943	chr6	52008392	52009017	+				Enriched	Enriched	0	NA	Intergenic	Intergenic	-113381	ENSRNOT00000013043				ENSRNOG00000009754	Nampt				-0.800941	-0.965076	2.97577	3.02278	2.53316	-0.57746	3.97296	4.16793	1.30956	4.13138	0	0	0	No	0	0	0	No	5.85939	0.00350145	0.0127611	Yes	5.12252	0.0108451	0.022263	Yes
3266	chr7	70828140	70828845	+		Enriched		Enriched	Enriched	0	NA	intron (ENSRNOT00000011082, intron 1 of 11)	intron (NM_001008322, intron 1 of 11)	1323	ENSRNOT00000011082				ENSRNOG00000008106	Shmt2				-0.851018	0.361001	4.65387	4.64926	1.40431	-0.621201	4.76283	-0.969968	3.792	3.31712	5.37785	0.00125843	0.00357608	Yes	0	0	0	No	0	0	0	Yes	4.21738	0.0138974	0.0270535	Yes
3002	chr3	6136573	6137198	+		Enriched		Enriched	Enriched	0	NA	Intergenic	Intergenic	-52850	ENSRNOT00000089427				ENSRNOG00000055021	RF00619				-0.306212	-0.514785	6.95727	7.17606	3.89319	-0.0460662	7.58817	7.5641	6.78207	6.6528	8.89835	5.94062e-09	3.43169e-07	Yes	0	0	0	No	9.09911	1.18264e-07	3.38343e-05	Yes	8.47753	1.72407e-08	1.92528e-06	Yes
123	chr5	151145240	151145635	+		Enriched				0	NA	Intergenic	Intergenic	-26769	ENSRNOT00000013778				ENSRNOG00000009912	Fgr				0.675339	-0.853942	4.11498	4.40626	1.935	2.49648	3.401	0.537386	2.562	3.18978	4.94556	0.00419574	0.00906643	Yes	0	0	0	No	0	0	0	No	0	0	0	No
3400	chr10	106849247	106849872	+					Enriched	0	NA	Intergenic	Intergenic	-6538	ENSRNOT00000072387				ENSRNOG00000050819	Birc5				-0.888752	-1.05578	2.35313	4.14007	-0.827068	-0.67211	2.54977	3.07351	3.39284	2.81866	0	0	0	No	0	0	0	No	0	0	0	No	5.09989	0.00796	0.017571	Yes
1845	chr16	50151292	50151917	+		Enriched			Enriched	0	NA	promoter-TSS (ENSRNOT00000019237)	promoter-TSS (NM_012725)	-404	ENSRNOT00000019237				ENSRNOG00000014118	Klkb1				-0.689196	0.459635	4.94116	4.0046	2.30492	1.67339	3.61239	1.23772	3.79193	2.51482	5.27578	0.0019901	0.00513171	Yes	0	0	0	No	0	0	0	No	0	0	0	Yes
3328	chr10	103714492	103715117	+					Enriched	0	NA	intron (ENSRNOT00000004351, intron 1 of 5)	intron (NM_021594, intron 1 of 5)	1759	ENSRNOT00000004351				ENSRNOG00000003232	Slc9a3r1				0.615741	-0.942982	3.45384	3.41085	0.68834	1.59874	3.55214	-0.889779	3.90859	3.11799	0	0	0	No	0	0	0	No	0	0	0	No	4.25633	0.0116164	0.0235088	Yes
3249	chr11	69930301	69930944	+		Enriched		Enriched	Enriched	0	NA	intron (ENSRNOT00000049292, intron 33 of 58)	intron (NM_032062, intron 34 of 59)	-103517	ENSRNOT00000002450				ENSRNOG00000001797	Umps				-0.763064	-0.937458	4.44157	4.01834	1.44134	-0.537711	4.05292	4.59525	2.57642	3.9794	6.14036	0.00130343	0.00368739	Yes	0	0	0	No	6.06668	0.00215754	0.00908026	Yes	5.23006	0.00633805	0.0149826	Yes
3945	chr11	80159444	80160140	+				Enriched	Enriched	0	NA	Intergenic	Intergenic	-95998	ENSRNOT00000002522				ENSRNOG00000001843	Bcl6				-0.877558	-1.0479	3.58625	2.3136	-0.814564	-0.656318	4.22899	3.13367	3.37948	3.40015	0	0	0	No	0	0	0	No	5.57584	0.00755755	0.021176	Yes	5.33436	0.00418742	0.0110104	Yes
3299	chr11	79117907	79118532	+		Enriched	Enriched	Enriched	Enriched	0	NA	Intergenic	Intergenic	-15603	ENSRNOT00000087988				ENSRNOG00000051670	AABR07034573.1				3.82973	3.44613	7.09527	6.99892	6.10169	5.3018	7.95393	7.64116	6.84986	6.80734	3.41732	1.87218e-06	2.22314e-05	Yes	0	0	0	Yes	4.1071	2.17577e-05	0.000500266	Yes	3.19423	4.28624e-06	7.51352e-05	Yes
1110	chr14	22380592	22380987	+		Enriched				0	NA	intron (ENSRNOT00000063915, intron 3 of 5)	intron (NM_153314, intron 1 of 6)	4811	ENSRNOT00000034784				ENSRNOG00000046540	Ugt2b				-0.905165	-1.03668	2.57762	2.98025	-0.853464	-0.723585	2.13358	-1.00046	2.03169	1.08075	5.24623	0.0146415	0.0234214	Yes	0	0	0	No	0	0	0	No	0	0	0	No
2743	chr20	46743581	46744349	+		Enriched		Enriched	Enriched	0	NA	intron (ENSRNOT00000065890, intron 1 of 7)	intron (NM_001106396, intron 1 of 7)	36603	ENSRNOT00000071045				ENSRNOG00000049990	AABR07045411.1				1.4077	-0.815286	5.29407	5.39687	0.770495	-0.391374	4.82905	4.47769	5.29964	3.68991	5.06136	0.000245956	0.000992206	Yes	0	0	0	No	4.20627	0.0108633	0.0269105	Yes	4.36824	0.0019903	0.00662692	Yes
891	chr8	36837462	36837857	+		Enriched				0	NA	Intergenic	Intergenic	4711	ENSRNOT00000074011				ENSRNOG00000046243	Pate3				-0.841051	-0.965604	2.58861	3.32348	1.20361	-0.647931	1.85063	-0.927815	2.66945	1.76663	5.2623	0.0144067	0.0231632	Yes	0	0	0	No	0	0	0	No	0	0	0	No
1682	chr3	142255639	142256264	+		Enriched			Enriched	0	NA	Intergenic	Intergenic	41490	ENSRNOT00000082746				ENSRNOG00000054946	AABR07054126.1				1.39795	1.64179	4.79817	5.28933	-0.599567	-0.43778	3.03053	2.99707	4.81144	4.32936	3.69745	0.00168541	0.00449601	Yes	0	0	0	No	0	0	0	No	3.20208	0.00422712	0.0110822	Yes
578	chr13	74706945	74707340	+		Enriched				0	NA	Intergenic	Intergenic	33316	ENSRNOT00000006548				ENSRNOG00000038921	Tex35				-0.884594	-1.05204	3.63702	3.13647	-0.823001	-0.668274	3.75526	2.19978	2.26825	3.33252	5.38794	0.0106517	0.018307	Yes	0	0	0	No	0	0	0	No	0	0	0	No
1508	chr10	89418414	89419039	+		Enriched			Enriched	0	NA	intron (ENSRNOT00000083111, intron 11 of 21)	intron (NM_012514, intron 12 of 22)	-18572	ENSRNOT00000070310				ENSRNOG00000045043	RF00001				-0.78404	-0.959191	4.9775	4.38284	0.695084	-0.555797	3.62664	3.25342	4.36095	3.61582	6.6609	0.000217564	0.000899708	Yes	0	0	0	No	0	0	0	No	5.91139	0.000788693	0.00331808	Yes
2046	chr7	60041486	60042013	+		Enriched		Enriched		0	NA	intron (ENSRNOT00000007309, intron 8 of 8)	intron (NM_001191783, intron 8 of 8)	25751	ENSRNOT00000007309				ENSRNOG00000005491	Best3				-0.786731	-0.956715	4.40382	3.84216	1.42768	-0.561608	4.05983	4.39775	2.85065	2.6635	6.06987	0.00165496	0.00443351	Yes	0	0	0	No	5.98808	0.00257184	0.0102448	Yes	0	0	0	No
3046	chr5	151786477	151787129	+		Enriched		Enriched	Enriched	0	NA	Intergenic	Intergenic	-10011	ENSRNOT00000009394				ENSRNOG00000007097	Gpatch3				-0.779589	-0.952131	4.4262	2.40949	1.4333	-0.553647	4.51717	3.36739	3.85699	4.35481	5.527	0.00922785	0.0164417	Yes	0	0	0	No	5.73717	0.00532744	0.0168272	Yes	6.03796	0.000496242	0.0024013	Yes
568	chr4	175149852	175150247	+		Enriched				0	NA	intron (ENSRNOT00000091157, intron 1 of 1)	Intergenic	3470	ENSRNOT00000091157				ENSRNOG00000055801	AABR07062404.3				-0.856166	-1.01919	3.9947	3.17715	0.639617	-0.637555	3.41339	3.86922	1.61074	2.20771	5.62699	0.00605055	0.0119684	Yes	0	0	0	No	0	0	0	No	0	0	0	No
1154	chr15	10177249	10177644	+		Enriched				0	NA	intron (ENSRNOT00000033048, intron 2 of 7)	intron (NM_031529, intron 2 of 7)	57240	ENSRNOT00000033048				ENSRNOG00000024061	Rarb				-1.15901	-0.152716	2.49884	2.48934	-1.11451	-1.00271	-1.5489	-1.24104	-1.43078	0.303031	4.35153	0.0220659	0.0327915	Yes	0	0	0	No	0	0	0	No	0	0	0	No
1150	chr19	42084608	42085003	+		Enriched				0	NA	Intergenic	Intergenic	-13190	ENSRNOT00000020197				ENSRNOG00000014964	Hp				-0.959236	-1.12967	4.15306	3.74667	-0.898042	1.47444	2.6984	-1.07203	2.53781	1.9074	6.14036	0.00130343	0.00368739	Yes	0	0	0	No	0	0	0	No	0	0	0	No
2108	chr4	121313528	121314238	+		Enriched		Enriched	Enriched	0	NA	Intergenic	Intergenic	-55998	ENSRNOT00000022951				ENSRNOG00000017003	Plxna1				-0.741052	-0.927236	3.48205	4.84563	-0.674905	-0.507643	5.6437	5.61422	4.88104	4.85067	6.09653	0.00173194	0.00458783	Yes	0	0	0	No	7.31131	5.61722e-05	0.000865273	Yes	6.71966	3.85925e-05	0.000352959	Yes
1560	chr8	66239704	66240347	+		Enriched			Enriched	0	NA	Intergenic	MER124|DNA?|DNA?	55595	ENSRNOT00000084792				ENSRNOG00000058023	AABR07070341.3				-0.730011	-0.905227	4.66861	3.09425	2.30283	-0.507619	4.47852	3.38593	4.05656	3.91925	5.92312	0.0030739	0.0071377	Yes	0	0	0	No	0	0	0	No	5.86657	0.000847465	0.0034914	Yes
3594	chr1	141210621	141211246	+					Enriched	0	NA	promoter-TSS (ENSRNOT00000077093)	MLT1C|LTR|ERVL-MaLR	-874	ENSRNOT00000077093				ENSRNOG00000054325	AABR07004397.2				-0.749871	-0.912431	3.87902	3.4592	2.25756	3.1807	3.24185	-0.857183	3.5091	3.45101	0	0	0	No	0	0	0	No	0	0	0	No	5.3816	0.0036751	0.0100784	Yes
1700	chr1	170431609	170432234	+		Enriched			Enriched	0	NA	promoter-TSS (ENSRNOT00000024710)	promoter-TSS (NM_053318)	-848	ENSRNOT00000024710				ENSRNOG00000018257	Hpx				1.82458	-0.978757	4.6321	5.06119	1.90876	0.875676	3.1364	-0.92069	3.7784	1.76845	4.15009	0.0032912	0.00751801	Yes	0	0	0	No	0	0	0	No	0	0	0	Yes
1802	chr3	101459077	101459702	+		Enriched			Enriched	0	NA	intron (ENSRNOT00000080175, intron 2 of 6)	intron (NM_022629, intron 2 of 6)	6606	ENSRNOT00000080175				ENSRNOG00000059519	Bbox1				-0.914588	-1.09165	4.30901	4.24284	-0.851016	-0.691315	2.23235	1.96285	3.54967	3.50031	6.33061	0.000675968	0.00217181	Yes	0	0	0	No	0	0	0	No	5.47533	0.00281586	0.00840528	Yes
1486	chr4	33949350	33949975	+		Enriched			Enriched	0	NA	Intergenic	Intergenic	2818	ENSRNOT00000079946				ENSRNOG00000051445	RF00334				-0.869281	-1.04942	4.85508	5.15873	-0.803629	-0.638705	3.67052	3.69584	3.92769	2.28212	7.00941	5.18084e-05	0.000289882	Yes	0	0	0	No	0	0	0	No	5.105	0.00896478	0.0191849	Yes
1248	chr1	17977137	17977762	+		Enriched			Enriched	0	NA	intron (ENSRNOT00000020988, intron 1 of 29)	intron (NM_001029902, intron 1 of 29)	80606	ENSRNOT00000020988				ENSRNOG00000047605	Ptprk				0.757199	1.22364	4.52554	3.08323	1.98194	2.53339	2.47147	2.09263	3.47741	2.9784	3.35008	0.0306875	0.042863	Yes	0	0	0	No	0	0	0	No	0	0	0	Yes
3569	chr14	99972558	99973183	+					Enriched	0	NA	intron (ENSRNOT00000006087, intron 1 of 27)	intron (NM_031507, intron 1 of 27)	53385	ENSRNOT00000006087				ENSRNOG00000004332	Egfr				-1.08211	0.201145	4.35928	-0.663322	-1.02038	-0.865312	3.19652	-1.19589	3.4033	3.27091	0	0	0	No	0	0	0	No	0	0	0	No	4.2264	0.0133792	0.0264186	Yes
722	chr20	14192591	14192986	+		Enriched				0	NA	intron (ENSRNOT00000058237, intron 1 of 14)	intron (NM_053845, intron 1 of 8)	902	ENSRNOT00000058237				ENSRNOG00000038258	Upb1				-0.648254	0.489963	3.92465	4.0999	1.48123	2.51211	3.79017	3.46634	1.36961	3.08977	4.72644	0.00892287	0.0160952	Yes	0	0	0	No	0	0	0	No	0	0	0	No
1346	chr14	14161618	14162243	+		Enriched			Enriched	0	NA	intron (ENSRNOT00000060868, intron 8 of 14)	Intergenic	30118	ENSRNOT00000060868				ENSRNOG00000002040	AABR07014392.1				-1.13301	-1.30641	3.90652	4.37154	-1.07075	-0.914351	1.0984	-1.24777	3.736	1.2307	6.35964	0.000628839	0.00205703	Yes	0	0	0	No	0	0	0	No	4.93201	0.0154328	0.0293387	Yes
532	chr6	124470094	124470489	+		Enriched				0	NA	Intergenic	Intergenic	-40590	ENSRNOT00000037902				ENSRNOG00000027300	Ttc7b				-0.931238	-1.10589	2.65362	4.69003	-0.868529	-0.710998	3.35351	2.44546	2.08931	3.1837	6.0324	0.00254182	0.00617206	Yes	0	0	0	No	0	0	0	No	0	0	0	No
3954	chr13	109112028	109112653	+				Enriched	Enriched	0	NA	Intergenic	Intergenic	-270829	ENSRNOT00000086775				ENSRNOG00000003407	Ptpn14				-0.98697	-1.1626	3.55396	-0.559163	-0.923912	-0.765504	4.26412	2.80873	3.8255	3.53343	0	0	0	No	0	0	0	No	5.51377	0.00919888	0.0241046	Yes	5.71709	0.00137759	0.00507862	Yes
502	chr6	127638795	127639190	+		Enriched				0	NA	Intergenic	RNLTR15A|LTR|ERVK	-6727	ENSRNOT00000084157				ENSRNOG00000032669	Serpina1				-1.08131	-1.2447	3.8775	3.42159	1.14546	-0.875272	1.85953	-1.18944	2.50962	-1.36821	6.01381	0.00194985	0.00508681	Yes	0	0	0	No	0	0	0	No	0	0	0	No
3931	chr20	29527803	29528428	+				Enriched	Enriched	0	NA	Intergenic	Intergenic	-16733	ENSRNOT00000085026				ENSRNOG00000057078	Ddit4				-0.816183	-0.983222	3.78712	2.3742	0.676588	-0.590839	3.50961	4.52151	3.52813	3.8512	0	0	0	No	0	0	0	No	5.85119	0.00397113	0.0137975	Yes	5.61152	0.00190466	0.0064285	Yes
1853	chr15	28312654	28313279	+		Enriched			Enriched	0	NA	intron (ENSRNOT00000042055, intron 1 of 15)	intron (NM_001270862, intron 1 of 15)	875	ENSRNOT00000085897				ENSRNOG00000010389	Ndrg2				-0.711533	0.451636	4.59858	2.77032	2.28481	-0.499042	3.40596	3.21927	3.94375	2.81863	4.65537	0.0133623	0.0217893	Yes	0	0	0	No	0	0	0	No	4.1488	0.0176083	0.0324574	Yes
3077	chr3	164632632	164633335	+		Enriched		Enriched	Enriched	0	NA	Intergenic	Intergenic	7042	ENSRNOT00000078209				ENSRNOG00000060501	AABR07054619.1				-0.704645	-0.889265	4.8793	4.82769	0.731898	-0.475046	5.06143	4.86838	3.93318	4.5862	6.73852	0.000151217	0.000678505	Yes	0	0	0	No	6.65291	0.000421461	0.00304342	Yes	6.12682	0.000375797	0.00195044	Yes
3083	chr10	3925265	3925951	+		Enriched		Enriched	Enriched	0	NA	intron (ENSRNOT00000003150, intron 18 of 21)	intron (NM_001109526, intron 18 of 20)	270570	ENSRNOT00000045047				ENSRNOG00000015118	Cpped1				-0.723272	-0.90378	5.17917	4.19328	-0.659144	2.53612	4.71956	3.53157	2.75706	4.64212	6.66976	0.000233009	0.000949071	Yes	0	0	0	No	5.88181	0.00384492	0.0134637	Yes	5.7813	0.00158535	0.0056579	Yes
1900	chr5	173130366	173130991	+		Enriched			Enriched	0	NA	Intergenic	RNLTR10|LTR|ERV1	-8950	ENSRNOT00000065877				ENSRNOG00000042062	AC105662.2				-1.0283	-1.20772	4.74061	-0.591261	-0.963885	-0.802057	2.59882	3.00688	4.88091	3.2313	5.38906	0.0255665	0.0368937	Yes	0	0	0	No	0	0	0	No	6.27991	0.000314768	0.00172876	Yes
1428	chr11	80262674	80263299	+		Enriched			Enriched	0	NA	intron (ENSRNOT00000002522, intron 1 of 9)	intron (NM_001107084, intron 1 of 9)	7196	ENSRNOT00000002522				ENSRNOG00000001843	Bcl6				-1.06908	-1.24064	4.28633	2.82678	-1.00748	-0.852736	3.36584	-1.18262	3.47026	1.24759	5.86419	0.00356488	0.00796682	Yes	0	0	0	No	0	0	0	No	4.68736	0.024315	0.0421271	Yes
2186	chr4	140126322	140126979	+		Enriched		Enriched	Enriched	0	NA	Intergenic	Intergenic	34298	ENSRNOT00000008892				ENSRNOG00000006806	Setmar				-0.430422	-0.633189	6.58329	6.37371	3.75923	-0.177965	6.0613	6.41364	5.8289	5.94525	8.33349	1.08445e-07	2.71538e-06	Yes	0	0	0	No	7.8391	1.04486e-05	0.000309645	Yes	7.68107	6.71188e-07	2.05143e-05	Yes
348	chr5	101512006	101512401	+		Enriched				0	NA	TTS (ENSRNOT00000014357)	Intergenic	1580	ENSRNOT00000014357				ENSRNOG00000047278	AABR07049043.1				-0.86725	-1.0115	3.02343	3.28694	1.2457	-0.666304	2.48135	2.05774	2.75974	-1.10596	5.34294	0.0116816	0.0196389	Yes	0	0	0	No	0	0	0	No	0	0	0	No
3746	chr15	34270437	34270964	+				Enriched		0	NA	promoter-TSS (ENSRNOT00000026333)	promoter-TSS (NM_001108868)	52	ENSRNOT00000026333				ENSRNOG00000019438	Rnf31				-0.862669	-1.00048	1.86507	-0.475274	0.570109	1.42233	4.12528	2.0559	1.94364	1.57513	0	0	0	No	0	0	0	No	5.495	0.0113041	0.0276371	Yes	0	0	0	No
2654	chr20	11716911	11717536	+		Enriched		Enriched	Enriched	0	NA	intron (ENSRNOT00000001636, intron 1 of 5)	intron (NM_001106380, intron 1 of 6)	4615	ENSRNOT00000001636				ENSRNOG00000001222	Ube2g2				-0.498878	-0.696239	5.47917	5.19735	2.6715	1.75222	5.4751	5.84651	4.74426	5.84007	7.19017	2.41233e-05	0.000160596	Yes	0	0	0	No	7.29726	6.11001e-05	0.000890153	Yes	7.18876	8.06453e-06	0.000115818	Yes
330	chr2	77882822	77883217	+		Enriched				0	NA	intron (ENSRNOT00000065897, intron 1 of 40)	intron (NM_001107657, intron 1 of 39)	14587	ENSRNOT00000014022				ENSRNOG00000010161	Myo10				-0.923757	-1.08483	3.52862	1.63872	1.22427	-0.720641	3.36683	1.79099	-1.23959	2.7541	4.9393	0.0311263	0.0432842	Yes	0	0	0	No	0	0	0	No	0	0	0	No
2796	chrX	67113094	67113765	+		Enriched		Enriched	Enriched	0	NA	Intergenic	Intergenic	-34327	ENSRNOT00000063322				ENSRNOG00000050135	AABR07039057.1				-0.549391	-0.741097	5.56861	4.59636	2.36934	2.22674	5.09817	4.48887	4.71718	4.79124	7.01939	6.00871e-05	0.000325803	Yes	0	0	0	No	6.45659	0.000780981	0.00458186	Yes	6.58402	6.55247e-05	0.000524198	Yes
413	chr15	77336325	77336720	+		Enriched				0	NA	Intergenic	Lx8b|LINE|L1	400370	ENSRNOT00000057924				ENSRNOG00000038068	Pcdh9				-0.966474	-1.12443	3.09625	3.0524	-0.909761	-0.76729	2.86552	1.98578	-1.2839	2.4432	5.32242	0.0122186	0.0203372	Yes	0	0	0	No	0	0	0	No	0	0	0	No
1485	chr2	109251187	109251812	+		Enriched			Enriched	0	NA	Intergenic	Intergenic	-65840	ENSRNOT00000049885				ENSRNOG00000031378	AABR07009715.1				0.661742	-0.879843	5.10001	4.4015	-0.638934	1.67595	3.58607	3.40115	3.82651	3.86665	5.42129	0.000978559	0.00293723	Yes	0	0	0	No	0	0	0	No	4.40212	0.00752635	0.0168319	Yes
2618	chr1	125222926	125223621	+		Enriched		Enriched	Enriched	0	NA	intron (ENSRNOT00000038511, intron 4 of 10)	intron (NM_001106340, intron 4 of 10)	5779	ENSRNOT00000038511				ENSRNOG00000016266	Mphosph10				-0.746486	-0.93149	5.22705	5.68132	-0.680765	-0.513834	4.61872	4.9653	4.3385	4.04983	7.38936	1.04077e-05	8.14554e-05	Yes	0	0	0	No	6.46542	0.000727156	0.00435597	Yes	6.0246	0.000505741	0.00244396	Yes
398	chr1	140596119	140596514	+		Enriched				0	NA	Intergenic	Intergenic	-5475	ENSRNOT00000091588				ENSRNOG00000054561	Isg20				-0.960463	-1.08266	2.66515	2.04213	-0.91659	-0.806375	1.35285	-1.04133	-0.138861	-0.0828676	5.26936	0.0142067	0.0229391	Yes	0	0	0	No	0	0	0	No	0	0	0	No
2380	chr12	32735027	32735652	+		Enriched		Enriched	Enriched	0	NA	intron (ENSRNOT00000064526, intron 1 of 11)	Intergenic	5393	ENSRNOT00000064526				ENSRNOG00000000961	Glt1d1				-0.338254	2.79898	6.19503	5.94901	3.33176	2.64303	5.91098	6.00954	4.68395	5.5817	4.18477	0.000313699	0.00121007	Yes	0	0	0	No	3.94017	0.00943055	0.024554	Yes	3.29302	0.00586149	0.0140487	Yes
2810	chr2	197802651	197803335	+		Enriched		Enriched	Enriched	0	NA	TTS (ENSRNOT00000074156)	TTS (NM_001034012)	11815	ENSRNOT00000074156				ENSRNOG00000049385	Adamtsl4				-0.639787	-0.828878	5.19494	5.78879	2.88387	-0.405215	5.23264	3.68305	3.8866	4.8209	7.41922	9.50606e-06	7.62902e-05	Yes	0	0	0	No	6.24462	0.00177334	0.00785444	Yes	6.23497	0.000276642	0.00157779	Yes
157	chr8	106399358	106399753	+		Enriched				0	NA	intron (ENSRNOT00000018411, intron 2 of 4)	intron (NM_001013224, intron 2 of 4)	-49766	ENSRNOT00000018622				ENSRNOG00000013794	Rbp1				-0.896277	-1.05499	3.62035	3.78479	-0.836971	0.746453	2.35179	0.385225	2.34683	1.88026	5.92461	0.00249456	0.00608339	Yes	0	0	0	No	0	0	0	No	0	0	0	No
1846	chr3	93183207	93183832	+		Enriched			Enriched	0	NA	intron (ENSRNOT00000010580, intron 6 of 8)	intron (NM_001106493, intron 6 of 8)	32976	ENSRNOT00000010580				ENSRNOG00000007484	Ehf				-0.743953	1.13723	4.88716	3.70081	-0.68294	0.911186	3.9938	2.04802	3.9162	3.51134	4.31303	0.00699751	0.0134483	Yes	0	0	0	No	0	0	0	No	3.57918	0.019064	0.0346055	Yes
912	chr7	109190309	109190704	+		Enriched				0	NA	intron (ENSRNOT00000068291, intron 1 of 15)	intron (NM_001134957, intron 1 of 15)	14688	ENSRNOT00000093145				ENSRNOG00000025140	Zfat				-1.1034	-1.26914	2.16808	4.4221	-1.04389	-0.894396	1.53267	-1.21309	2.76592	1.78455	5.96088	0.00333534	0.00758358	Yes	0	0	0	No	0	0	0	No	0	0	0	No
1996	chr5	64790760	64791287	+		Enriched		Enriched		0	NA	intron (ENSRNOT00000009584, intron 2 of 2)	L2|LINE|L2	837	ENSRNOT00000078502				ENSRNOG00000006972	Zfp189				-0.56632	1.67383	4.94443	3.40865	1.52145	2.21992	5.14406	4.99875	3.28948	3.84409	3.63595	0.0245311	0.0358503	Yes	0	0	0	No	4.2851	0.00561451	0.0174692	Yes	0	0	0	No
885	chr14	18745763	18746158	+		Enriched				0	NA	promoter-TSS (ENSRNOT00000003778)	promoter-TSS (NM_030845)	-503	ENSRNOT00000003778				ENSRNOG00000002802	Cxcl1				-0.879641	-1.05161	4.51696	4.23553	0.630454	-0.657431	3.13278	2.48315	2.77878	1.71811	6.46484	0.000427092	0.0015134	Yes	0	0	0	No	0	0	0	No	0	0	0	No
3155	chr18	24896764	24897389	+		Enriched		Enriched	Enriched	0	NA	Intergenic	ID_B1|SINE|B4	32015	ENSRNOT00000019596				ENSRNOG00000014376	Proc				-0.715169	-0.89628	3.6201	5.09163	-0.650822	1.67389	4.52469	4.09059	4.4035	4.46828	6.38287	0.00072804	0.00230202	Yes	0	0	0	No	5.98904	0.00259668	0.0103033	Yes	6.31061	0.000182435	0.00113765	Yes
703	chr9	65537121	65537516	+		Enriched				0	NA	intron (ENSRNOT00000016730, intron 2 of 11)	intron (NM_057138, intron 2 of 5)	2614	ENSRNOT00000016730				ENSRNOG00000012473	Cflar				-0.899223	-1.05181	3.75504	2.41507	-0.842425	1.83786	2.53598	1.7696	1.70555	-1.14421	5.4905	0.00922565	0.0164417	Yes	0	0	0	No	0	0	0	No	0	0	0	No
1506	chr6	123231863	123232488	+		Enriched			Enriched	0	NA	intron (ENSRNOT00000083665, intron 4 of 6)	intron (NM_001108047, intron 5 of 6)	54638	ENSRNOT00000084880				ENSRNOG00000059223	AABR07065352.1				-0.998114	-1.17732	4.95935	4.26576	1.32243	-0.77213	2.80903	-1.11672	4.05765	1.33033	6.73142	0.000170819	0.000742847	Yes	0	0	0	No	0	0	0	No	5.09018	0.0113321	0.0231035	Yes
852	chr14	22039884	22040279	+		Enriched				0	NA	Intergenic	MER34B|LTR|ERV1	-30773	ENSRNOT00000087923				ENSRNOG00000055596	Csn1s1				-1.1977	-1.33273	3.07723	2.5192	-1.14922	-1.02743	0.0264304	-1.28707	-1.49377	0.383967	5.72232	0.00459755	0.00971848	Yes	0	0	0	No	0	0	0	No	0	0	0	No
2293	chr10	61742437	61743062	+		Enriched		Enriched	Enriched	0	NA	intron (ENSRNOT00000092314, intron 1 of 23)	intron (NM_001107020, intron 1 of 22)	2227	ENSRNOT00000079926				ENSRNOG00000027194	Sgsm2				-0.530082	2.03094	6.26178	5.87022	2.00749	-0.287122	4.66397	4.83338	4.61432	4.89008	4.98063	1.80141e-05	0.000126835	Yes	0	0	0	No	0	0	0	Yes	3.62705	0.00373596	0.0101703	Yes
3651	chr3	160887919	160888446	+				Enriched		0	NA	intron (ENSRNOT00000019386, intron 1 of 4)	intron (NM_012649, intron 1 of 4)	3008	ENSRNOT00000019386				ENSRNOG00000014297	Sdc4				-1.37771	-1.55879	-1.15387	-0.936613	3.02877	1.8999	6.1078	-1.49755	-1.77475	1.19011	0	0	0	No	0	0	0	No	6.27138	0.0120462	0.0288336	Yes	0	0	0	No
467	chr19	60145224	60145619	+		Enriched				0	NA	intron (ENSRNOT00000042623, intron 2 of 24)	intron (NM_031235, intron 2 of 24)	40617	ENSRNOT00000078559				ENSRNOG00000032437	Pard3				-1.17711	-1.32702	3.46886	2.80406	-1.12329	-0.988076	2.18272	-1.27633	0.460502	-1.44035	5.78986	0.00385611	0.00841899	Yes	0	0	0	No	0	0	0	No	0	0	0	No
2710	chr17	76144232	76144864	+		Enriched		Enriched	Enriched	0	NA	Intergenic	Intergenic	44431	ENSRNOT00000092442				ENSRNOG00000023593	Upf2				0.652501	-0.885185	5.01075	5.37797	-0.633277	-0.468656	5.2142	4.39924	4.1254	4.5018	5.78925	0.00023834	0.000968703	Yes	0	0	0	No	5.27629	0.00224581	0.00933583	Yes	4.8584	0.00202826	0.00670337	Yes
1663	chr7	70414066	70414769	+		Enriched			Enriched	0	NA	Intergenic	L1MC5a|LINE|L1	-7240	ENSRNOT00000049895				ENSRNOG00000025570	Os9				-0.823008	-0.985996	4.15395	2.99813	1.8754	-0.600666	3.0773	1.17165	3.56434	4.15356	5.59884	0.00678754	0.0130779	Yes	0	0	0	No	0	0	0	No	5.87608	0.000861451	0.00354086	Yes
2950	chr8	50548215	50548927	+		Enriched		Enriched	Enriched	0	NA	Intergenic	Intergenic	-9240	ENSRNOT00000088997				ENSRNOG00000059084	AABR07073400.1				-0.148431	1.30355	7.67758	7.7593	4.55248	4.02501	6.9873	6.97464	7.03911	6.80217	7.44217	3.4495e-11	9.46305e-09	Yes	0	0	0	No	6.55676	3.72938e-06	0.000182215	Yes	6.62201	5.49723e-09	8.73172e-07	Yes
2469	chr4	97870712	97871354	+		Enriched		Enriched	Enriched	0	NA	Intergenic	Intergenic	41692	ENSRNOT00000084701				ENSRNOG00000053679	AABR07060862.1				1.93128	-0.681817	5.68114	6.10662	3.74719	-0.239559	5.10463	5.02139	4.38864	5.00562	5.05973	4.05587e-05	0.000238566	Yes	0	0	0	No	4.03195	0.0112702	0.0275758	Yes	3.83529	0.00324231	0.00924603	Yes
576	chr15	7831071	7831466	+		Enriched				0	NA	Intergenic	intron (NM_001108371, intron 1 of 3)	-40229	ENSRNOT00000046879				ENSRNOG00000032690	AABR07017046.1				-0.904056	0.236072	3.4499	2.24186	-0.851124	0.604458	2.58141	-1.00162	0.641674	0.115223	4.26163	0.0293992	0.0412766	Yes	0	0	0	No	0	0	0	No	0	0	0	No
2184	chr7	123070300	123070925	+		Enriched		Enriched	Enriched	0	NA	Intergenic	Intergenic	17667	ENSRNOT00000071998				ENSRNOG00000050500	Tob2				1.55344	2.09649	7.24522	6.54363	4.12319	2.96191	7.58678	7.42334	6.65168	6.55999	5.21095	1.68105e-08	7.23616e-07	Yes	0	0	0	No	5.68778	3.36387e-07	5.84379e-05	Yes	4.87297	2.98663e-08	2.67005e-06	Yes
951	chr2	182024425	182024820	+		Enriched				0	NA	Intergenic	Intergenic	10410	ENSRNOT00000009813				ENSRNOG00000007092	Fgb				1.43313	-0.765568	4.78321	3.93113	1.51643	1.72561	3.48928	3.93566	4.35764	4.21054	4.1095	0.0103659	0.0179543	Yes	0	0	0	No	0	0	0	No	0	0	0	No
3409	chr1	126748614	126749239	+					Enriched	0	NA	promoter-TSS (ENSRNOT00000015845)	promoter-TSS (NM_012999)	-582	ENSRNOT00000015845				ENSRNOG00000011526	Pcsk6				-0.765887	-0.911073	3.372	2.28651	1.38153	-0.560863	3.51793	2.79273	2.44687	3.23878	0	0	0	No	0	0	0	No	0	0	0	No	4.80536	0.0161571	0.0301869	Yes
2401	chr2	27557844	27558469	+		Enriched		Enriched	Enriched	0	NA	Intergenic	Intergenic	-12994	ENSRNOT00000092049				ENSRNOG00000060072	AABR07007765.1				1.99123	2.08788	6.00402	6.11873	4.0144	2.95193	6.42826	6.55059	5.87622	5.87832	4.12358	1.99327e-05	0.000137033	Yes	0	0	0	No	4.48522	6.17409e-05	0.000890153	Yes	3.93387	1.36918e-05	0.000167105	Yes
433	chr2	141910090	141910485	+		Enriched				0	NA	Intergenic	Intergenic	46449	ENSRNOT00000085276				ENSRNOG00000058636	AABR07010589.1				-1.08528	-1.26374	5.23238	4.32647	-1.0212	0.686138	1.14845	-1.20338	2.60445	2.37803	6.99157	6.61404e-05	0.000352377	Yes	0	0	0	No	0	0	0	No	0	0	0	No
2988	chr11	87064031	87064656	+		Enriched		Enriched	Enriched	0	NA	intron (ENSRNOT00000002576, intron 2 of 13)	intron (NM_001135778, intron 2 of 13)	5703	ENSRNOT00000082855				ENSRNOG00000000281	Prodh1				3.27023	-0.247568	7.34374	7.38575	5.5816	5.44831	7.99154	7.74574	7.23638	7.21738	5.08403	7.58038e-07	1.1173e-05	Yes	0	0	0	No	5.32333	0.00038459	0.00289276	Yes	4.93937	4.94519e-07	1.63741e-05	Yes
1818	chr5	77636329	77636954	+		Enriched			Enriched	0	NA	intron (ENSRNOT00000074349, intron 5 of 5)	intron (NM_001024248, intron 5 of 5)	19601	ENSRNOT00000076455				ENSRNOG00000051041	AABR07048453.1				-0.675152	-0.857083	4.41476	5.09484	3.0676	-0.449669	3.6662	4.0169	4.53832	3.89174	6.69187	0.000195663	0.000825823	Yes	0	0	0	No	0	0	0	No	6.09995	0.000412868	0.00208828	Yes
1719	chr2	27793126	27793761	+		Enriched			Enriched	0	NA	Intergenic	intron (NM_001003401, intron 1 of 3)	21561	ENSRNOT00000091950				ENSRNOG00000051888	AABR07007775.1				-0.909639	-1.06769	3.01995	3.43054	1.22579	-0.707568	2.04093	-1.01569	3.17686	1.24114	5.45058	0.00908949	0.0162564	Yes	0	0	0	No	0	0	0	No	0	0	0	Yes
1156	chr5	61320055	61320450	+		Enriched				0	NA	Intergenic	Intergenic	-62099	ENSRNOT00000015281				ENSRNOG00000011497	Aldh1b1				-0.855497	-1.02309	4.37966	4.13244	2.21417	-0.633541	3.566	2.48995	0.817081	2.4295	6.31834	0.000711578	0.00226008	Yes	0	0	0	No	0	0	0	No	0	0	0	No
226	chr15	84679093	84679488	+		Enriched				0	NA	intron (ENSRNOT00000090009, intron 1 of 7)	Intergenic	-3165	ENSRNOT00000012424				ENSRNOG00000009145	Klf12				-0.741421	0.435699	3.46877	3.60956	-0.691538	0.862568	2.53363	2.60409	1.61142	2.66507	4.44096	0.018033	0.0278699	Yes	0	0	0	No	0	0	0	No	0	0	0	No
2073	chr6	55133951	55134655	+		Enriched		Enriched	Enriched	0	NA	Intergenic	Intergenic	48990	ENSRNOT00000005458				ENSRNOG00000004108	AABR07063901.1				-0.793228	-0.962273	3.385	4.32989	0.690966	-0.567845	4.39787	3.56797	3.54918	3.39796	5.81197	0.00369885	0.00817459	Yes	0	0	0	No	5.76624	0.00470534	0.0153652	Yes	5.3301	0.00424621	0.0110835	Yes
1689	chr5	88627992	88628617	+		Enriched			Enriched	0	NA	intron (ENSRNOT00000058906, intron 2 of 19)	intron (NM_001173433, intron 2 of 19)	1187	ENSRNOT00000058906				ENSRNOG00000005882	Tle1				2.30177	-0.666548	4.54325	4.58137	2.03225	4.07244	4.40678	3.33956	4.25243	4.46574	3.2754	0.0307761	0.0429708	Yes	0	0	0	No	0	0	0	No	3.09476	0.0211265	0.0376987	Yes
1930	chr4	31779863	31780488	+		Enriched			Enriched	0	NA	Intergenic	MER70B|LTR|ERVL	-49789	ENSRNOT00000013817				ENSRNOG00000009957	Slc25a13				-0.756482	-0.929761	4.65257	4.25734	-0.694946	1.64946	4.12403	3.59745	3.40994	3.42573	6.40916	0.000526493	0.00178706	Yes	0	0	0	No	0	0	0	No	5.23074	0.00553752	0.0134709	Yes
1125	chr18	40645770	40646165	+		Enriched				0	NA	Intergenic	Intergenic	49801	ENSRNOT00000087984				ENSRNOG00000031421	Eif1a				-0.751324	-0.862379	3.22315	3.05796	0.614959	-0.573094	1.89124	1.06652	2.24193	1.80933	5.41236	0.009907	0.0172383	Yes	0	0	0	No	0	0	0	No	0	0	0	No
422	chr5	168123730	168124125	+		Enriched				0	NA	promoter-TSS (ENSRNOT00000092840)	promoter-TSS (NM_023978)	-532	ENSRNOT00000024932				ENSRNOG00000018413	Per3				-0.887056	-0.99924	2.97176	2.32692	-0.837927	-0.714511	1.46609	1.2078	1.62924	-1.05911	5.26936	0.0142067	0.0229391	Yes	0	0	0	No	0	0	0	No	0	0	0	No
405	chr4	178004173	178004568	+		Enriched				0	NA	Intergenic	Intergenic	80805	ENSRNOT00000077389				ENSRNOG00000059547	RF00026				-0.776957	-0.90953	2.55767	3.66934	-0.724979	0.822104	2.37533	2.70681	2.63764	2.12738	5.27376	0.0145151	0.0233277	Yes	0	0	0	No	0	0	0	No	0	0	0	No
3085	chr3	54041997	54042681	+		Enriched		Enriched	Enriched	0	NA	Intergenic	Intergenic	-98532	ENSRNOT00000085571				ENSRNOG00000051709	RF00004				2.82723	-0.672953	5.61076	4.78895	2.02807	2.24882	4.45987	3.90294	5.03285	4.43492	3.41946	0.0129263	0.0213262	Yes	0	0	0	No	0	0	0	Yes	2.92572	0.0221164	0.0390946	Yes
1073	chr11	64881879	64882274	+		Enriched				0	NA	promoter-TSS (ENSRNOT00000077727)	promoter-TSS (NM_138882)	-212	ENSRNOT00000077727				ENSRNOG00000057153	Pla1a				-1.25783	-1.41126	4.04459	2.14928	0.922956	-1.06435	-1.85652	-1.35937	0.434434	-0.161957	6.00324	0.00276184	0.00656584	Yes	0	0	0	No	0	0	0	No	0	0	0	No
1375	chr10	71462183	71462808	+		Enriched			Enriched	0	NA	Intergenic	Intergenic	-21106	ENSRNOT00000003699				ENSRNOG00000002757	Tada2a				-0.598758	2.93176	5.49729	5.48516	-0.532139	2.21042	3.69272	3.17646	4.24227	3.92108	3.50146	0.00581231	0.0116369	Yes	0	0	0	No	0	0	0	No	0	0	0	Yes
1592	chr12	37959629	37960254	+		Enriched			Enriched	0	NA	Intergenic	L1MB7|LINE|L1	-24849	ENSRNOT00000001445				ENSRNOG00000001086	Vps37b				-0.886213	-1.05625	4.09138	3.17832	-0.823681	-0.666595	2.58003	3.23446	3.82713	2.39798	5.69806	0.00507978	0.0104805	Yes	0	0	0	No	0	0	0	No	5.22002	0.00661484	0.0152993	Yes
749	chr5	142725601	142725996	+		Enriched				0	NA	Intergenic	Intergenic	4178	ENSRNOT00000054581				ENSRNOG00000036473	AC142187.1				-1.11543	-1.2617	1.86431	2.9249	-1.06291	-0.930981	3.20248	-1.21224	1.18695	-1.37228	4.90539	0.0305131	0.0427455	Yes	0	0	0	No	0	0	0	No	0	0	0	No
2383	chr20	12281333	12281995	+		Enriched		Enriched	Enriched	0	NA	intron (ENSRNOT00000045315, intron 2 of 40)	intron (NM_053489, intron 2 of 40)	56462	ENSRNOT00000045315				ENSRNOG00000001229	Col18a1				0.7579	-0.675636	5.68558	6.14672	2.38464	1.76038	4.89397	5.33171	4.96307	5.2667	6.47822	1.29343e-05	9.81864e-05	Yes	0	0	0	No	5.49359	0.00113626	0.00597157	Yes	5.62822	0.000133048	0.000882707	Yes
1858	chr17	4551437	4552062	+		Enriched			Enriched	0	NA	Intergenic	Intergenic	-15871	ENSRNOT00000092050				ENSRNOG00000060172	AABR07026912.2				-0.777034	-0.946685	4.55062	4.69758	1.43107	2.77719	3.05265	0.482771	2.3841	3.8103	6.62677	0.000232519	0.000949071	Yes	0	0	0	No	0	0	0	No	5.05997	0.00965559	0.020431	Yes
1601	chr3	101465931	101466556	+		Enriched			Enriched	0	NA	promoter-TSS (ENSRNOT00000080175)	promoter-TSS (NM_022629)	-248	ENSRNOT00000080175				ENSRNOG00000059519	Bbox1				0.599662	-0.968412	3.70161	2.96582	-0.749197	-0.592547	3.48797	2.25383	3.52448	3.55463	0	0	0	Yes	0	0	0	No	0	0	0	No	4.24183	0.0114114	0.0232519	Yes
1051	chr10	84632175	84632570	+		Enriched				0	NA	exon (ENSRNOT00000089146, exon 7 of 9)	exon (NM_001199169, exon 5 of 7)	6733	ENSRNOT00000081348				ENSRNOG00000008642	Snx11				-0.951059	-1.10121	3.19545	2.91537	-0.897148	-0.761718	1.23846	-1.05043	2.10046	2.03931	5.49675	0.00809233	0.0147871	Yes	0	0	0	No	0	0	0	No	0	0	0	No
2613	chr1	227862548	227863173	+		Enriched		Enriched	Enriched	0	NA	intron (ENSRNOT00000028476, intron 4 of 5)	Intergenic	-30096	ENSRNOT00000028483				ENSRNOG00000020980	AABR07006278.1				3.36932	-0.699028	5.2127	5.41617	2.67102	-0.265389	4.24076	4.77094	5.06703	4.38364	2.90516	0.0346768	0.0471654	Yes	0	0	0	No	0	0	0	Yes	0	0	0	Yes
474	chr2	103170975	103171370	+		Enriched				0	NA	Intergenic	Intergenic	-251605	ENSRNOT00000072162				ENSRNOG00000059302	LOC100361143				-1.04066	-1.18312	3.291	2.33993	0.298958	-0.861028	0.582136	-1.13494	2.06538	-1.2908	5.52355	0.00808627	0.0147871	Yes	0	0	0	No	0	0	0	No	0	0	0	No
2875	chr18	15549126	15549817	+		Enriched		Enriched	Enriched	0	NA	Intergenic	intron (NM_001101000, intron 3 of 6)	8707	ENSRNOT00000079756				ENSRNOG00000052389	AABR07031489.1				-0.846121	-1.02521	3.72606	4.49101	-0.780245	-0.614759	5.09611	4.71038	2.3889	4.11391	6.01867	0.00197158	0.00511179	Yes	0	0	0	No	6.66591	0.000415785	0.00303559	Yes	5.27459	0.00599556	0.0142744	Yes
291	chr5	22751852	22752247	+		Enriched				0	NA	intron (ENSRNOT00000076507, intron 3 of 13)	Intergenic	13380	ENSRNOT00000079432				ENSRNOG00000007445	Asph				-0.690181	-0.774617	2.7438	2.2206	-0.659505	-0.548085	1.44887	1.35341	2.50176	1.43865	4.80196	0.0359806	0.0486593	Yes	0	0	0	No	0	0	0	No	0	0	0	No
3287	chr10	102256286	102257023	+		Enriched		Enriched	Enriched	0	NA	intron (ENSRNOT00000048264, intron 1 of 1)	intron (NM_001107063, intron 1 of 1)	12618	ENSRNOT00000048264				ENSRNOG00000028946	Cdc42ep4				-0.728262	1.61954	4.27001	4.37428	-0.666415	-0.50729	4.24246	3.60527	3.66238	3.69419	3.68397	0.0172691	0.0269309	Yes	0	0	0	No	0	0	0	Yes	0	0	0	Yes
2153	chr3	58821310	58821935	+		Enriched		Enriched	Enriched	0	NA	intron (ENSRNOT00000010630, intron 6 of 34)	Intergenic	-36216	ENSRNOT00000084967				ENSRNOG00000057896	RF00406				-0.329908	1.25336	6.70383	6.37451	3.89203	3.56673	5.17499	5.61164	5.9386	5.26189	6.30339	2.39036e-07	4.94791e-06	Yes	0	0	0	No	5.03417	0.0011256	0.00594276	Yes	5.36387	1.71342e-05	0.000200892	Yes
855	chr2	54862256	54862651	+		Enriched				0	NA	intron (ENSRNOT00000017626, intron 1 of 8)	intron (NM_019142, intron 1 of 8)	4765	ENSRNOT00000017626				ENSRNOG00000012799	Prkaa1				-1.01713	-1.16825	2.64614	3.55186	-0.962877	-0.826577	1.85948	0.868557	-1.33136	1.84341	5.65305	0.00572562	0.0115226	Yes	0	0	0	No	0	0	0	No	0	0	0	No
1331	chr8	76663878	76664540	+		Enriched			Enriched	0	NA	Intergenic	intron (NM_173101, intron 1 of 26)	-13088	ENSRNOT00000085213				ENSRNOG00000057772	AABR07070603.1				-0.967771	0.279334	4.05615	3.07282	0.544599	-0.753661	0.380007	-1.08014	3.7149	2.75806	4.58449	0.0137751	0.0223374	Yes	0	0	0	No	0	0	0	No	4.1987	0.0153812	0.0292571	Yes
2149	chr10	55683421	55684046	+		Enriched		Enriched	Enriched	0	NA	Intergenic	CpG	-3317	ENSRNOT00000057136				ENSRNOG00000007387	Per1				2.38309	3.16915	6.88272	6.93565	5.50737	5.54143	8.21227	7.84324	6.82988	6.61451	4.11631	2.98183e-07	5.70463e-06	Yes	0	0	0	No	5.16046	6.03781e-07	8.2088e-05	Yes	3.92689	3.98823e-07	1.50126e-05	Yes
926	chr4	132673034	132673429	+		Enriched				0	NA	Intergenic	Intergenic	67707	ENSRNOT00000007185				ENSRNOG00000005353	Rybp				-0.880273	-1.04074	3.56255	2.21604	-0.820125	-0.669028	3.30435	3.42978	2.52995	1.91381	4.99302	0.0265428	0.0378697	Yes	0	0	0	No	0	0	0	No	0	0	0	No
1459	chr3	11682742	11683367	+		Enriched			Enriched	0	NA	intron (ENSRNOT00000074562, intron 1 of 17)	intron (NM_001010968, intron 1 of 19)	3524	ENSRNOT00000074562				ENSRNOG00000050190	Eng				-0.828278	-1.00838	5.12616	5.58056	-0.761948	-0.59532	3.8607	3.12473	3.90076	4.07653	7.3381	1.30725e-05	9.88399e-05	Yes	0	0	0	No	0	0	0	No	5.83829	0.000929741	0.00378673	Yes
2103	chr7	129872116	129872742	+		Enriched		Enriched	Enriched	0	NA	Intergenic	Intergenic	12102	ENSRNOT00000043461				ENSRNOG00000029698	Pim3				-0.819796	0.38058	4.43196	4.36539	-0.754473	-0.590373	4.96503	2.3187	3.79398	3.21278	5.1061	0.003026	0.00705176	Yes	0	0	0	No	4.69266	0.0158425	0.0350104	Yes	4.16956	0.0157211	0.0297611	Yes
2753	chr1	266679366	266680040	+		Enriched		Enriched	Enriched	0	NA	intron (ENSRNOT00000027351, intron 3 of 17)	Intergenic	76858	ENSRNOT00000063114				ENSRNOG00000041361	AC097752.1				-0.701242	-0.885305	5.48078	4.97776	1.4673	-0.472484	4.45014	3.85691	4.17123	4.39005	7.17444	2.70333e-05	0.000174747	Yes	0	0	0	No	5.81134	0.00407779	0.013997	Yes	6.12485	0.000356184	0.00187587	Yes
3557	chr2	23323900	23324525	+					Enriched	0	NA	intron (ENSRNOT00000090666, intron 11 of 16)	intron (NM_139102, intron 10 of 15)	34821	ENSRNOT00000032783				ENSRNOG00000023588	Dmgdh				0.601372	-0.965439	3.29407	-0.386091	1.86383	-0.590431	3.12233	3.89472	3.78893	3.30876	0	0	0	No	0	0	0	No	0	0	0	No	4.26881	0.0108861	0.0223344	Yes
3153	chr15	48797137	48797762	+		Enriched		Enriched	Enriched	0	NA	exon (ENSRNOT00000044562, exon 6 of 9)	exon (NM_001107271, exon 6 of 10)	8284	ENSRNOT00000044562				ENSRNOG00000014191	Zfp395				-0.820693	-0.991211	3.92661	3.29035	-0.756018	1.61718	5.15309	2.54249	3.62454	2.80936	5.47233	0.00876343	0.0158302	Yes	0	0	0	No	6.03164	0.00416827	0.0142072	Yes	5.09068	0.00830523	0.0182094	Yes
3485	chr1	263454627	263455252	+					Enriched	0	NA	intron (ENSRNOT00000064510, intron 3 of 11)	L2c|LINE|L2	6306	ENSRNOT00000064510				ENSRNOG00000016883	Entpd7				-0.93492	-1.09804	3.75657	0.920555	-0.876352	1.41788	2.75931	-1.04288	2.88946	2.8894	0	0	0	No	0	0	0	No	0	0	0	No	4.99845	0.00997029	0.0208868	Yes
2544	chr7	120027547	120028172	+		Enriched		Enriched	Enriched	0	NA	promoter-TSS (ENSRNOT00000011215)	promoter-TSS (NM_001130554)	-833	ENSRNOT00000011215				ENSRNOG00000008401	Card10				-0.366348	-0.570384	5.50532	5.86698	4.10348	3.37858	6.56223	5.77362	5.60505	6.08664	7.52934	5.40608e-06	4.94644e-05	Yes	0	0	0	No	7.79974	1.42711e-05	0.000368807	Yes	7.65497	8.24684e-07	2.35995e-05	Yes
499	chr10	98004739	98005134	+		Enriched				0	NA	intron (ENSRNOT00000005367, intron 1 of 10)	intron (NM_001012237, intron 1 of 10)	13078	ENSRNOT00000005367				ENSRNOG00000003969	Fam20a				-0.962031	-1.12704	3.95601	2.99171	0.524452	-0.75395	2.92416	2.30402	1.96745	-1.24379	5.76567	0.0042872	0.00919067	Yes	0	0	0	No	0	0	0	No	0	0	0	No
2973	chr4	140893699	140894324	+		Enriched		Enriched	Enriched	0	NA	intron (ENSRNOT00000088273, intron 1 of 11)	intron (NM_001305279, intron 1 of 11)	7466	ENSRNOT00000088273				ENSRNOG00000055365	Edem1				-0.320625	0.5881	7.06307	7.39938	3.14804	1.12247	6.49476	6.75439	6.33125	6.23146	7.77782	1.79482e-08	7.55419e-07	Yes	0	0	0	No	7.00458	8.8139e-06	0.000278395	Yes	6.78629	9.17826e-07	2.56418e-05	Yes
1747	chr8	37838766	37839395	+		Enriched			Enriched	0	NA	Intergenic	Lx8|LINE|L1	-134036	ENSRNOT00000007903				ENSRNOG00000050232	LOC680406				-1.0006	-1.18453	5.0782	5.38439	-0.934566	-0.768675	2.6565	-1.12233	4.56224	3.96793	7.25113	1.85496e-05	0.000129512	Yes	0	0	0	No	0	0	0	No	6.21287	0.000276056	0.00157696	Yes
2882	chr1	233051645	233052270	+		Enriched		Enriched	Enriched	0	NA	Intergenic	Intergenic	88280	ENSRNOT00000083372				ENSRNOG00000013971	Psat1				-0.738068	-0.909689	4.24857	3.9983	2.29105	-0.517888	4.03246	4.23115	2.99022	3.09721	6.03043	0.00181907	0.00477522	Yes	0	0	0	No	5.85939	0.00350145	0.0127611	Yes	4.7992	0.0158398	0.0298279	Yes
1610	chr7	102782351	102782976	+		Enriched			Enriched	0	NA	promoter-TSS (ENSRNOT00000092815)	Intergenic	-213	ENSRNOT00000092815				ENSRNOG00000062170	AABR07058158.1				1.39519	-0.840318	3.40874	4.70532	2.30618	-0.458244	3.07057	3.24236	3.56852	3.50995	3.94284	0.0177772	0.0275307	Yes	0	0	0	No	0	0	0	No	0	0	0	Yes
635	chr8	46857239	46857634	+		Enriched				0	NA	intron (ENSRNOT00000048347, intron 11 of 18)	intron (NM_012572, intron 12 of 20)	-50911	ENSRNOT00000087903				ENSRNOG00000052484	RF01383				-0.899641	-1.06115	3.25049	3.52196	-0.840495	-0.691916	2.54679	1.0658	1.99447	3.20715	5.53555	0.00731295	0.0137887	Yes	0	0	0	No	0	0	0	No	0	0	0	No
1555	chr12	19295869	19296494	+		Enriched			Enriched	0	NA	Intergenic	B3|SINE|B2	-1293	ENSRNOT00000001815				ENSRNOG00000001341	Zfp113				0.644478	-0.909157	3.81165	3.83637	2.28172	-0.522947	3.1325	1.21465	4.35087	4.17162	4.41782	0.0166931	0.0261187	Yes	0	0	0	No	0	0	0	No	4.92943	0.00159581	0.00568956	Yes
1777	chr3	112967785	112968410	+		Enriched			Enriched	0	NA	intron (ENSRNOT00000015556, intron 12 of 12)	intron (NM_001108590, intron 12 of 12)	17207	ENSRNOT00000015472				ENSRNOG00000011379	Ccndbp1				-0.719246	-0.895199	5.08415	3.09939	3.37411	-0.49731	4.06356	3.50768	3.81499	3.34324	6.2757	0.00122644	0.00349831	Yes	0	0	0	No	0	0	0	No	5.4164	0.0034023	0.00956497	Yes
384	chr1	228712308	228712703	+		Enriched				0	NA	Intergenic	L1_Rat3|LINE|L1	-12395	ENSRNOT00000028622				ENSRNOG00000021084	AABR07006310.1				-0.712316	-0.765226	2.24163	2.11734	-0.692692	-0.590021	0.832835	-0.747634	1.47439	1.37818	4.83723	0.033349	0.0456709	Yes	0	0	0	No	0	0	0	No	0	0	0	No
867	chr10	35753439	35753834	+		Enriched				0	NA	Intergenic	RNLTR10|LTR|ERV1	-14011	ENSRNOT00000004359				ENSRNOG00000003244	Ltc4s				-0.830347	-0.979289	3.0212	3.97733	-0.770055	1.52876	2.17209	1.13033	3.10404	2.65567	5.65305	0.00572562	0.0115226	Yes	0	0	0	No	0	0	0	No	0	0	0	No
3124	chr13	104523106	104523735	+		Enriched		Enriched	Enriched	0	NA	Intergenic	Intergenic	54483	ENSRNOT00000084790				ENSRNOG00000056789	AABR07022053.1				-0.812421	-0.989926	4.76212	4.92851	-0.746398	-0.580543	4.67497	3.39281	4.18443	3.71202	6.78964	0.000124239	0.000576789	Yes	0	0	0	No	5.81833	0.00454132	0.0150431	Yes	5.82107	0.00100899	0.00401798	Yes
596	chr4	10061808	10062203	+		Enriched				0	NA	intron (ENSRNOT00000065039, intron 7 of 17)	intron (NM_001103355, intron 7 of 21)	41656	ENSRNOT00000065039				ENSRNOG00000043035	Fbxl13				-1.03803	-1.18433	3.60186	2.14877	-0.985507	-0.853556	0.908412	-1.13485	1.84561	0.608995	5.63779	0.0066244	0.0129119	Yes	0	0	0	No	0	0	0	No	0	0	0	No
2732	chr2	20433699	20434330	+		Enriched		Enriched	Enriched	0	NA	intron (ENSRNOT00000021857, intron 1 of 16)	Intergenic	2771	ENSRNOT00000021857				ENSRNOG00000016213	Ssbp2				-0.682656	1.15067	5.27222	4.99029	-0.616625	-0.452386	4.55639	5.1219	4.06509	4.23665	4.96655	0.000472451	0.0016314	Yes	0	0	0	No	4.57422	0.00444696	0.0148406	Yes	3.93702	0.00653801	0.0151818	Yes
3112	chr6	8009007	8009764	+		Enriched		Enriched	Enriched	0	NA	intron (ENSRNOT00000008200, intron 25 of 37)	intron (NM_001008519, intron 25 of 37)	47862	ENSRNOT00000061871				ENSRNOG00000005420	Abcg8				-0.702302	-0.884698	4.92172	4.63517	1.46744	-0.475313	4.62252	4.55191	4.36529	3.74142	6.68352	0.00018996	0.000809412	Yes	0	0	0	No	6.26898	0.00122324	0.00623992	Yes	5.91701	0.000756614	0.00324419	Yes
2673	chr4	66585260	66585885	+		Enriched		Enriched	Enriched	0	NA	intron (ENSRNOT00000064891, intron 1 of 14)	intron (NM_001108622, intron 1 of 14)	39340	ENSRNOT00000064891				ENSRNOG00000007034	Hipk2				-0.656572	-0.842379	5.31597	5.12728	2.87462	-0.426178	4.42535	3.55892	4.56497	4.2923	7.13813	2.98095e-05	0.000188369	Yes	0	0	0	No	5.65366	0.00608851	0.0183599	Yes	6.27689	0.000208966	0.00128175	Yes
2277	chr8	109109924	109110549	+		Enriched		Enriched	Enriched	0	NA	intron (ENSRNOT00000079618, intron 5 of 33)	intron (NM_001108179, intron 5 of 30)	152137	ENSRNOT00000066917				ENSRNOG00000015389	Stag1				0.80052	1.70342	6.21527	5.98215	2.9349	1.0941	5.79865	5.81639	5.07574	5.15933	4.96289	4.27667e-06	4.17526e-05	Yes	0	0	0	No	4.58418	0.000357589	0.00280015	Yes	3.95622	0.000356159	0.00187587	Yes
2320	chr9	48982973	48983598	+		Enriched		Enriched	Enriched	0	NA	Intergenic	Intergenic	-40888	ENSRNOT00000075738				ENSRNOG00000047654	AABR07067491.1				-0.471812	-0.67096	6.33334	5.89037	2.67632	2.24581	5.46607	5.62074	5.03505	5.05022	7.9946	6.22105e-07	9.65793e-06	Yes	0	0	0	No	7.16453	8.97982e-05	0.0011232	Yes	6.84581	2.33407e-05	0.000252928	Yes
1789	chr11	81001116	81001741	+		Enriched			Enriched	0	NA	Intergenic	Intergenic	-20006	ENSRNOT00000002496				ENSRNOG00000001823	St6gal1				-0.617359	2.01545	4.9287	5.29352	2.34738	-0.389145	3.78789	4.0301	4.16963	3.03202	4.07804	0.00233589	0.00580983	Yes	0	0	0	No	0	0	0	No	0	0	0	Yes
1461	chr2	60928141	60928766	+		Enriched			Enriched	0	NA	intron (ENSRNOT00000025170, intron 2 of 5)	intron (NM_001134436, intron 2 of 5)	8196	ENSRNOT00000025170				ENSRNOG00000018570	C1qtnf3				1.36835	-0.914561	4.66912	5.1007	0.719878	-0.516523	3.51053	3.25723	3.66743	2.69004	4.69872	0.0012502	0.00355805	Yes	0	0	0	No	0	0	0	No	0	0	0	Yes
712	chr6	45043842	45044237	+		Enriched				0	NA	Intergenic	Intergenic	20541	ENSRNOT00000089052				ENSRNOG00000053810	AABR07063741.1				-0.869698	0.899125	3.32438	3.10265	-0.815971	0.652519	1.78851	0.334312	1.08231	-1.06901	3.68116	0.0338832	0.0463188	Yes	0	0	0	No	0	0	0	No	0	0	0	No
1160	chr2	224898130	224898525	+		Enriched				0	NA	intron (ENSRNOT00000015354, intron 3 of 3)	intron (NM_001014176, intron 3 of 3)	-5239	ENSRNOT00000080130				ENSRNOG00000053525	RF00100				-0.849559	0.364137	3.68142	3.72649	-0.789477	-0.638545	2.50726	2.16749	2.78772	1.33369	4.6534	0.0107582	0.0184733	Yes	0	0	0	No	0	0	0	No	0	0	0	No
2123	chr2	31759120	31759747	+		Enriched		Enriched	Enriched	0	NA	intron (ENSRNOT00000025687, intron 7 of 15)	intron (NM_013005, intron 6 of 14)	-5905	ENSRNOT00000075057				ENSRNOG00000018903	Pik3r1				-0.410126	-0.614193	7.09931	6.68172	1.55341	1.77552	6.77714	6.29806	5.6534	6.00589	8.7474	1.41325e-08	6.52853e-07	Yes	0	0	0	No	8.13108	4.08351e-06	0.000185806	Yes	7.62601	8.97172e-07	2.52621e-05	Yes
1068	chr20	46319474	46319869	+		Enriched				0	NA	intron (ENSRNOT00000091453, intron 2 of 2)	L1MB2|LINE|L1	3058	ENSRNOT00000091453				ENSRNOG00000054936	AABR07045400.1				0.575688	-0.920949	2.5379	3.87161	1.76048	-0.591885	2.87695	1.11559	0.178204	2.44812	4.22345	0.0283347	0.0400941	Yes	0	0	0	No	0	0	0	No	0	0	0	No
1027	chr2	113202273	113202668	+		Enriched				0	NA	intron (ENSRNOT00000034096, intron 5 of 24)	intron (NM_001191704, intron 5 of 24)	-111105	ENSRNOT00000070087				ENSRNOG00000044820	RF00001				-1.08495	-1.26048	4.4434	4.35069	-1.02193	-0.863612	3.43642	-1.20112	1.80667	2.14162	6.5691	0.00028822	0.00112092	Yes	0	0	0	No	0	0	0	No	0	0	0	No
784	chr11	66943291	66943686	+		Enriched				0	NA	intron (ENSRNOT00000003189, intron 5 of 21)	intron (NM_031672, intron 5 of 21)	10874	ENSRNOT00000003189				ENSRNOG00000002305	Slc15a2				-0.876778	-1.03099	3.10331	3.51983	-0.817847	-0.669806	2.54804	3.07043	2.34166	1.29399	5.45058	0.00908949	0.0162564	Yes	0	0	0	No	0	0	0	No	0	0	0	No
3261	chr20	7821296	7822024	+		Enriched		Enriched	Enriched	0	NA	promoter-TSS (ENSRNOT00000083109)	intron (NM_013141, intron 1 of 7)	-95	ENSRNOT00000083109				ENSRNOG00000000503	Ppard				-0.681435	-0.86791	5.27852	3.60636	1.47371	-0.45028	5.43191	4.78749	4.61333	4.68472	6.48909	0.000551243	0.00184625	Yes	0	0	0	No	6.81501	0.000285048	0.00240255	Yes	6.49871	9.07366e-05	0.000677179	Yes
1254	chr2	252455619	252456244	+		Enriched			Enriched	0	NA	intron (ENSRNOT00000021970, intron 1 of 7)	intron (NM_053768, intron 1 of 7)	3662	ENSRNOT00000021970				ENSRNOG00000016339	Uox				0.540926	0.332449	4.32472	4.53723	-0.842692	-0.682421	3.34927	-1.02409	3.32161	2.89366	4.41544	0.00245228	0.00601635	Yes	0	0	0	No	0	0	0	No	0	0	0	Yes
1484	chr5	77583411	77584190	+		Enriched			Enriched	0	NA	intron (ENSRNOT00000074349, intron 5 of 5)	L1M3|LINE|L1	-14659	ENSRNOT00000076006				ENSRNOG00000051081	AABR07048439.1				-0.947588	-1.12639	4.33734	4.91869	-0.883392	-0.722124	2.90904	1.60276	3.49402	2.4266	6.72995	0.000166239	0.000731374	Yes	0	0	0	No	0	0	0	No	4.89414	0.0135593	0.0266125	Yes
2429	chr16	74461388	74462013	+		Enriched		Enriched	Enriched	0	NA	Intergenic	Intergenic	35031	ENSRNOT00000015790				ENSRNOG00000011839	Mrps31				-0.385008	-0.589358	6.47737	5.99557	3.32324	2.62883	7.07849	6.64694	5.28984	5.13483	8.09858	3.80711e-07	6.73894e-06	Yes	0	0	0	No	8.44552	1.35791e-06	0.00011626	Yes	7.0032	1.2382e-05	0.000154278	Yes
1973	chr13	83727209	83727736	+		Enriched		Enriched		0	NA	exon (ENSRNOT00000082677, exon 5 of 32)	exon (NM_021684, exon 7 of 34)	6172	ENSRNOT00000082677				ENSRNOG00000053410	Adcy10				-0.688694	-0.865287	4.28756	3.73459	2.60362	0.943872	4.60352	4.61044	3.43245	2.32632	5.87527	0.00296689	0.00695657	Yes	0	0	0	No	6.34085	0.0010058	0.0054414	Yes	0	0	0	No
3523	chr14	46657102	46657727	+					Enriched	0	NA	intron (ENSRNOT00000087247, intron 1 of 2)	B2_Rat4|SINE|B2	561	ENSRNOT00000087247				ENSRNOG00000054945	AABR07015081.2				-1.03011	-1.15219	-0.879201	-0.73273	-0.986274	-0.876161	2.08611	-1.1109	2.04869	2.37414	0	0	0	No	0	0	0	No	0	0	0	No	5.12549	0.00735586	0.0165849	Yes
1270	chr7	94569407	94570032	+		Enriched			Enriched	0	NA	Intergenic	Intergenic	-6718	ENSRNOT00000051139				ENSRNOG00000004089	Enpp2				-0.993274	-1.16722	3.52027	3.51146	0.544262	-0.773933	2.17231	-1.10839	4.54672	2.52489	5.51772	0.00762069	0.0142484	Yes	0	0	0	No	0	0	0	No	5.92699	0.00112231	0.00437189	Yes
164	chr7	122672354	122672749	+		Enriched				0	NA	intron (ENSRNOT00000068666, intron 6 of 9)	intron (NM_001130582, intron 6 of 9)	18597	ENSRNOT00000054624				ENSRNOG00000048207	AABR07058534.1				-0.86324	-1.03309	4.31516	3.60489	-0.799809	-0.640466	3.34584	3.28106	3.22833	3.13189	5.99508	0.00212529	0.00538862	Yes	0	0	0	No	0	0	0	No	0	0	0	No
3548	chr3	79373886	79374511	+					Enriched	0	NA	intron (ENSRNOT00000077943, intron 2 of 23)	intron (NM_017269, intron 1 of 23)	16758	ENSRNOT00000077943				ENSRNOG00000034025	Ptprj				-0.955085	-1.11633	3.01741	-0.562312	-0.897191	-0.751755	3.44484	1.77588	2.53125	3.12101	0	0	0	No	0	0	0	No	0	0	0	No	5.00648	0.0100229	0.0209602	Yes
2138	chr7	14435253	14435899	+		Enriched		Enriched	Enriched	0	NA	intron (ENSRNOT00000074801, intron 1 of 2)	Intergenic	391	ENSRNOT00000074801				ENSRNOG00000042318	Pglyrp2				2.61245	-0.512847	7.06893	6.95166	4.46398	2.2873	5.65289	4.96431	5.75854	5.59056	5.44061	1.56742e-07	3.64257e-06	Yes	0	0	0	No	0	0	0	Yes	4.07292	0.000274237	0.00156908	Yes
263	chr20	28837323	28837718	+		Enriched				0	NA	Intergenic	Intergenic	22481	ENSRNOT00000075800				ENSRNOG00000048831	Sowahc				-0.763439	-0.890385	3.76818	2.99985	0.651104	0.81366	1.64928	1.11899	2.60368	1.89209	5.62699	0.00605055	0.0119684	Yes	0	0	0	No	0	0	0	No	0	0	0	No
1179	chr15	32866082	32866477	+		Enriched				0	NA	Intergenic	Intergenic	21816	ENSRNOT00000012233				ENSRNOG00000009090	Dad1				-0.907935	0.330723	4.1785	4.08714	-0.845254	-0.68779	2.46619	0.399407	3.43442	2.97404	5.00269	0.0041318	0.00895381	Yes	0	0	0	No	0	0	0	No	0	0	0	No
2025	chr6	26784597	26785124	+		Enriched		Enriched		0	NA	exon (ENSRNOT00000010403, exon 9 of 9)	intron (NM_001170708, intron 1 of 8)	772	ENSRNOT00000009565				ENSRNOG00000007141	Preb				-0.831534	-0.995675	4.23534	2.34314	0.663338	-0.609289	4.16043	3.28491	3.03148	3.02298	5.45126	0.0108239	0.0185608	Yes	0	0	0	No	5.55613	0.00760214	0.0212439	Yes	0	0	0	No
1511	chr3	36894802	36895509	+		Enriched			Enriched	0	NA	Intergenic	Intergenic	-234397	ENSRNOT00000006111				ENSRNOG00000004624	Rnd3				1.41794	1.18295	5.42948	4.64569	0.784164	-0.386465	4.19671	3.94842	4.22488	3.27942	4.00584	0.00108079	0.00320346	Yes	0	0	0	No	0	0	0	No	0	0	0	Yes
616	chr1	82328152	82328547	+		Enriched				0	NA	exon (ENSRNOT00000090629, exon 8 of 8)	3' UTR (NM_031755, exon 8 of 8)	15996	ENSRNOT00000027933				ENSRNOG00000020578	Ceacam1				1.21911	-1.04565	3.64421	3.91984	-0.828081	0.759629	2.12643	-0.997765	1.80089	2.29986	3.84382	0.0201906	0.0305073	Yes	0	0	0	No	0	0	0	No	0	0	0	No
3181	chr10	73905079	73905823	+		Enriched		Enriched	Enriched	0	NA	intron (ENSRNOT00000005658, intron 10 of 11)	intron (NM_138839, intron 10 of 11)	-3150	ENSRNOT00000053603				ENSRNOG00000035480	Mir21				1.91685	-0.748183	4.88945	4.46829	1.5229	1.01333	4.21361	4.92145	4.18827	4.50474	3.82657	0.0101799	0.0176563	Yes	0	0	0	No	0	0	0	Yes	3.49274	0.0101427	0.0210875	Yes
1157	chr20	14080188	14080583	+		Enriched				0	NA	TTS (ENSRNOT00000075517)	Intergenic	803	ENSRNOT00000093533				ENSRNOG00000050410	Snrpd3				-0.818043	0.393094	4.03424	4.1192	-0.755298	0.85335	3.13142	2.85694	3.30394	0.93141	4.9033	0.00549968	0.0112168	Yes	0	0	0	No	0	0	0	No	0	0	0	No
975	chr3	5190880	5191275	+		Enriched				0	NA	Intergenic	Intergenic	23392	ENSRNOT00000046109				ENSRNOG00000030708	Lcn4				-0.946749	-1.11932	4.20333	4.13792	-0.884787	-0.729134	2.3074	2.41334	2.25462	1.93501	6.33061	0.000675968	0.00217181	Yes	0	0	0	No	0	0	0	No	0	0	0	No
3224	chr16	19276009	19276634	+		Enriched		Enriched	Enriched	0	NA	Intergenic	Intergenic	27503	ENSRNOT00000019350				ENSRNOG00000014454	Ap1m1				0.644629	-0.909907	3.59655	2.80807	-0.669945	0.919365	4.97433	4.20695	4.06961	4.5287	0	0	0	Yes	0	0	0	No	5.1209	0.00333439	0.0123732	Yes	4.91326	0.00172365	0.00600759	Yes
2452	chr10	64944499	64945124	+		Enriched		Enriched	Enriched	0	NA	Intergenic	Intergenic	-7308	ENSRNOT00000012154				ENSRNOG00000008798	Pipox				-0.419453	-0.620753	6.10144	5.89841	2.68641	3.55311	5.63621	5.41368	5.52844	5.59747	7.8603	1.11425e-06	1.50741e-05	Yes	0	0	0	No	7.14105	9.74386e-05	0.00118557	Yes	7.36753	2.64556e-06	5.26375e-05	Yes
2009	chr12	46320619	46321173	+		Enriched		Enriched		0	NA	intron (ENSRNOT00000001508, intron 5 of 7)	intron (NM_031976, intron 4 of 6)	4660	ENSRNOT00000001508				ENSRNOG00000001142	Prkab1				1.80878	-0.965299	4.26406	3.93052	-0.739408	-0.579511	4.18805	2.52222	2.52821	2.63228	3.38481	0.0346361	0.0471269	Yes	0	0	0	No	0	0	0	Yes	0	0	0	No
3913	chr2	23246090	23247023	+				Enriched	Enriched	0	NA	intron (ENSRNOT00000015336, intron 2 of 7)	intron (NM_030850, intron 2 of 7)	9602	ENSRNOT00000015336				ENSRNOG00000011200	Bhmt				-1.39304	-1.56746	-1.17744	-0.968182	-1.33042	-1.1731	5.25407	-1.50847	2.70563	2.81002	0	0	0	No	0	0	0	No	0	0	0	Yes	4.7992	0.0158398	0.0298279	Yes
2120	chr8	81494736	81495499	+		Enriched		Enriched	Enriched	0	NA	intron (ENSRNOT00000083205, intron 1 of 1)	Intergenic	-25577	ENSRNOT00000088843				ENSRNOG00000057135	AABR07070714.2				2.3319	1.72563	7.36108	7.26923	3.49989	3.18456	4.60389	4.27365	6.38188	6.06517	5.37198	1.23461e-10	2.46142e-08	Yes	0	0	0	No	0	0	0	Yes	4.26969	1.29194e-06	3.37383e-05	Yes
3595	chr3	164623398	164624023	+					Enriched	0	NA	Intergenic	Intergenic	-2231	ENSRNOT00000078209				ENSRNOG00000060501	AABR07054619.1				-0.750927	-0.90076	2.39883	3.17273	1.86197	-0.545614	3.60434	2.65894	2.97975	3.44389	0	0	0	No	0	0	0	No	0	0	0	No	5.18285	0.00638709	0.0150166	Yes
931	chr12	12208999	12209394	+		Enriched				0	NA	Intergenic	Intergenic	-4667	ENSRNOT00000080599				ENSRNOG00000060796	RF00015				-0.858481	-1.03508	4.56086	4.70889	-0.793413	-0.629955	3.84879	3.93605	2.84283	3.19456	6.62677	0.000232519	0.000949071	Yes	0	0	0	No	0	0	0	No	0	0	0	No
2657	chr14	13192093	13192718	+		Enriched		Enriched	Enriched	0	NA	promoter-TSS (ENSRNOT00000000092)	Intergenic	58	ENSRNOT00000000092				ENSRNOG00000000081	Antxr2				-0.417101	2.34014	5.40253	5.67071	3.31981	1.07876	6.745	5.62666	4.7165	4.87163	4.10595	0.00112005	0.00328641	Yes	0	0	0	No	4.71608	0.00163205	0.00754946	Yes	3.35021	0.00670403	0.015427	Yes
89	chr13	33504981	33505130	+	Enriched		Enriched			0	NA	Intergenic	ISAT_RN|Satellite|Satellite	-643748	ENSRNOT00000071507				ENSRNOG00000053423	AABR07020651.1				3.88087	4.52404	-0.751861	-0.535893	-0.909736	-0.747378	-1.65776	4.1057	3.79156	4.02262	-5.64647	0.00281222	0.00667045	Yes	0	0	0	Yes	0	0	0	Yes	0	0	0	Yes
521	chr1	226009932	226010327	+		Enriched				0	NA	Intergenic	L1MC5|LINE|L1	-20809	ENSRNOT00000030919				ENSRNOG00000022619	Fth1				-0.977489	0.204619	3.0059	3.61828	1.11093	-0.784083	1.45737	-1.07899	1.60226	-1.23601	4.615	0.0122248	0.0203372	Yes	0	0	0	No	0	0	0	No	0	0	0	No
1841	chr14	3590649	3591274	+		Enriched			Enriched	0	NA	intron (ENSRNOT00000002867, intron 3 of 16)	intron (NM_017256, intron 3 of 16)	84622	ENSRNOT00000002867				ENSRNOG00000002093	Tgfbr3				-0.797624	-0.947215	3.53412	3.16091	-0.737594	0.851611	3.21489	2.8129	2.46214	3.43432	5.298	0.0130411	0.0214316	Yes	0	0	0	No	0	0	0	No	4.94118	0.0120969	0.0242405	Yes
1883	chr14	75016436	75017061	+		Enriched			Enriched	0	NA	Intergenic	RMER20B|LTR|ERVK	-212726	ENSRNOT00000083772				ENSRNOG00000052324	RF00019				-0.764919	-0.934418	4.2309	4.10898	-0.704728	1.63958	3.05318	3.22437	4.01395	3.80965	6.1014	0.00144719	0.0039753	Yes	0	0	0	No	0	0	0	No	5.82984	0.000957698	0.00385668	Yes
2249	chr19	47103871	47104496	+		Enriched		Enriched	Enriched	0	NA	Intergenic	Lx8b|LINE|L1	342613	ENSRNOT00000058779				ENSRNOG00000012030	AABR07043897.1				-0.285043	-0.493109	6.55317	6.04414	4.38552	4.01229	6.93674	6.69778	5.94846	6.26061	8.15397	2.94038e-07	5.70463e-06	Yes	0	0	0	No	8.3871	1.56295e-06	0.000125654	Yes	7.89	2.73047e-07	1.19075e-05	Yes
39	chrX	36446742	36446891	+	Enriched					0	NA	Intergenic	intron (NM_001190994, intron 19 of 32)	-166355	ENSRNOT00000004806				ENSRNOG00000003588	AABR07037960.1				4.0444	3.28478	-0.947705	-0.744467	-1.09628	-0.943487	-1.80881	-1.2692	2.69827	3.56605	-5.35975	0.00631159	0.0123685	Yes	0	0	0	Yes	-6.17717	0.00249133	0.0100392	Yes	0	0	0	Yes
1857	chr3	127498619	127499244	+		Enriched			Enriched	0	NA	intron (ENSRNOT00000006330, intron 1 of 7)	L2a|LINE|L2	1778	ENSRNOT00000006330				ENSRNOG00000004601	Hao1				1.72333	-1.14347	4.83162	3.55423	-0.904598	-0.746066	2.33661	-1.08403	3.43629	2.18845	3.72052	0.0166563	0.0260827	Yes	0	0	0	No	0	0	0	No	0	0	0	Yes
2391	chr11	71291688	71292315	+		Enriched		Enriched	Enriched	0	NA	Intergenic	Intergenic	-7062	ENSRNOT00000002421				ENSRNOG00000001777	AABR07034428.1				-0.543227	-0.739953	6.08687	6.18424	3.11676	-0.298733	5.82445	5.52639	4.4381	4.89815	8.01162	5.27153e-07	8.49725e-06	Yes	0	0	0	No	7.30777	5.83678e-05	0.000877481	Yes	6.48039	0.000101455	0.000734176	Yes
914	chr4	62381037	62381432	+		Enriched				0	NA	intron (ENSRNOT00000029845, intron 1 of 1)	intron (NM_001009709, intron 1 of 1)	320	ENSRNOT00000029845				ENSRNOG00000026965	Tmem140				-0.838975	1.09145	4.6836	4.0508	-0.775241	-0.615135	3.64694	2.71066	2.67073	2.02124	4.39434	0.00472109	0.00988038	Yes	0	0	0	No	0	0	0	No	0	0	0	No
3053	chr5	167027523	167028148	+		Enriched		Enriched	Enriched	0	NA	intron (ENSRNOT00000023543, intron 1 of 4)	MIR1_Amn|SINE|MIR	2606	ENSRNOT00000023543				ENSRNOG00000017523	H6pd				-0.801222	-0.980449	5.17868	4.4187	-0.735113	-0.56858	4.82047	4.29449	3.13556	4.50803	6.76527	0.000152114	0.000679491	Yes	0	0	0	No	6.27334	0.0012628	0.00636898	Yes	5.79649	0.00130427	0.00487364	Yes
1835	chr10	14639066	14639918	+		Enriched			Enriched	0	NA	Intergenic	RLTR41_Rn|LTR|ERV1	-9341	ENSRNOT00000024406				ENSRNOG00000017907	Ube2i				-0.754183	-0.924913	4.69499	4.34443	2.5703	-0.532721	3.35679	3.3589	3.39546	2.67169	6.50658	0.000370025	0.00137869	Yes	0	0	0	No	0	0	0	No	4.84292	0.014759	0.0282298	Yes
955	chr1	226946461	226946856	+		Enriched				0	NA	promoter-TSS (ENSRNOT00000028373)	promoter-TSS (NM_139333)	-447	ENSRNOT00000028373				ENSRNOG00000020897	Prpf19				-0.905582	-1.01637	2.69081	2.36579	-0.859654	-0.744279	1.46735	-0.990239	0.472717	0.540426	5.298	0.0130411	0.0214316	Yes	0	0	0	No	0	0	0	No	0	0	0	No
1391	chr2	210870394	210871019	+		Enriched			Enriched	0	NA	intron (ENSRNOT00000088657, intron 1 of 17)	intron (NM_001101681, intron 1 of 17)	2318	ENSRNOT00000026051				ENSRNOG00000019240	Ampd2				-0.862341	0.362661	3.9205	3.56977	-0.799642	-0.642136	3.8617	1.61506	3.72466	1.98982	4.55984	0.0137262	0.0222676	Yes	0	0	0	No	0	0	0	No	0	0	0	Yes
2175	chr3	46365502	46366127	+		Enriched		Enriched	Enriched	0	NA	intron (ENSRNOT00000010683, intron 35 of 35)	B1_Rn|SINE|Alu	-3829	ENSRNOT00000072571				ENSRNOG00000048524	Mir6216				1.96745	-0.537985	6.3518	6.33952	3.77066	3.5665	5.64494	5.72024	5.1737	5.03055	5.48695	2.25934e-06	2.57782e-05	Yes	0	0	0	No	4.62779	0.00230808	0.00953419	Yes	4.20584	0.000631958	0.00283549	Yes
530	chr13	98559459	98559854	+		Enriched				0	NA	promoter-TSS (ENSRNOT00000085177)	Intergenic	23	ENSRNOT00000085177				ENSRNOG00000053197	AC128915.1				-0.751957	-0.902977	4.15584	1.11229	1.40426	2.6848	3.40964	2.97951	2.62703	1.40467	5.15829	0.0241423	0.0353365	Yes	0	0	0	No	0	0	0	No	0	0	0	No
2880	chr20	22729415	22730040	+		Enriched		Enriched	Enriched	0	NA	intron (ENSRNOT00000000794, intron 1 of 3)	intron (NM_022186, intron 1 of 3)	1519	ENSRNOT00000000794				ENSRNOG00000000641	Nrbf2				-0.774751	0.405907	4.07482	4.74056	-0.712666	-0.54862	4.2779	3.70226	3.86837	3.52269	5.1418	0.00284359	0.00673642	Yes	0	0	0	No	4.58686	0.0126669	0.0298845	Yes	4.34681	0.00996837	0.0208868	Yes
1895	chr4	65028867	65029492	+		Enriched			Enriched	0	NA	Intergenic	MYSERV6-int|LTR|ERVK	45505	ENSRNOT00000086493				ENSRNOG00000059379	AABR07060261.1				-0.812533	-0.953201	0.81218	2.23355	-0.752909	1.52338	3.54918	3.23804	3.08096	2.88283	0	0	0	Yes	0	0	0	No	0	0	0	No	4.99284	0.0101378	0.0210875	Yes
1242	chr5	98480862	98481487	+		Enriched			Enriched	0	NA	intron (ENSRNOT00000041374, intron 1 of 1)	intron (NM_001025022, intron 1 of 1)	12127	ENSRNOT00000041374				ENSRNOG00000033740	Lurap1l				1.3934	-0.850342	2.15902	-0.251023	1.95406	4.65775	4.00548	3.7949	3.8662	3.69184	0	0	0	Yes	0	0	0	No	0	0	0	No	3.50483	0.0204687	0.0366529	Yes
1435	chr14	107246345	107246970	+		Enriched			Enriched	0	NA	Intergenic	Intergenic	-16573	ENSRNOT00000077722				ENSRNOG00000056139	AABR07016621.1				0.659787	-0.868262	3.83893	2.36321	2.24649	-0.507688	3.66295	2.28783	3.74687	2.62017	0	0	0	Yes	0	0	0	No	0	0	0	No	3.92086	0.0262438	0.0449248	Yes
1750	chr11	30145077	30145702	+		Enriched			Enriched	0	NA	Intergenic	Intergenic	-94286	ENSRNOT00000046486				ENSRNOG00000021569	Tiam1				-0.942673	-1.12248	4.58287	3.93885	0.596446	-0.715796	4.48477	-1.06174	3.25364	3.6217	6.2895	0.00082271	0.00254402	Yes	0	0	0	No	0	0	0	No	5.33982	0.00417142	0.0110088	Yes
3953	chr16	60385277	60386083	+				Enriched	Enriched	0	NA	Intergenic	Intergenic	-7737	ENSRNOT00000085711				ENSRNOG00000054950	AABR07026037.1				-0.950175	-1.12721	3.45136	1.7948	1.82361	-0.726935	4.73751	-1.06734	3.86331	3.4042	0	0	0	No	0	0	0	No	0	0	0	Yes	5.633	0.00180967	0.00617499	Yes
2799	chr5	116453375	116454000	+		Enriched		Enriched	Enriched	0	NA	intron (ENSRNOT00000004017, intron 1 of 9)	intron (NM_012988, intron 1 of 9)	31787	ENSRNOT00000004017				ENSRNOG00000006966	Nfia				-0.456877	0.547678	5.11666	4.71284	3.47144	2.61852	4.95643	5.0942	5.16652	4.9606	5.50867	0.000822626	0.00254402	Yes	0	0	0	No	5.49049	0.00125968	0.00636898	Yes	5.63233	0.000152764	0.000996406	Yes
2590	chr7	94504025	94504765	+		Enriched		Enriched	Enriched	0	NA	intron (ENSRNOT00000051139, intron 22 of 33)	intron (NM_057104, intron 16 of 22)	58606	ENSRNOT00000005561				ENSRNOG00000004089	Enpp2				1.94007	0.540303	5.78981	5.4403	3.47337	-0.213416	5.08182	5.42654	4.17345	5.13953	4.43557	0.000127671	0.000591221	Yes	0	0	0	No	3.97659	0.00333567	0.0123732	Yes	3.51082	0.00336191	0.00947438	Yes
3075	chr11	78933212	78933837	+		Enriched		Enriched	Enriched	0	NA	Intergenic	Intergenic	47317	ENSRNOT00000073785				ENSRNOG00000059468	AABR07034573.3				-0.816259	-0.98975	4.71807	4.73003	0.677147	-0.587041	4.43195	2.7613	2.98674	3.4193	6.70239	0.000173756	0.000751358	Yes	0	0	0	No	5.45465	0.0107257	0.0267029	Yes	5.00528	0.00991298	0.0208474	Yes
2895	chr7	126657692	126658317	+		Enriched		Enriched	Enriched	0	NA	intron (ENSRNOT00000078928, intron 1 of 6)	intron (NM_013196, intron 2 of 7)	16052	ENSRNOT00000078928				ENSRNOG00000021463	Ppara				-0.756365	1.13118	3.72396	4.89758	-0.694351	-0.531809	4.41483	3.80033	3.41845	3.69633	4.29458	0.00728767	0.0137887	Yes	0	0	0	No	3.91013	0.0227255	0.0459061	Yes	0	0	0	Yes
1576	chr2	180921982	180922607	+		Enriched			Enriched	0	NA	intron (ENSRNOT00000089493, intron 1 of 1)	Intergenic	1044	ENSRNOT00000089493				ENSRNOG00000052251	AABR07011997.1				-0.711997	-0.886672	3.42627	4.65938	3.96156	-0.492065	4.01318	3.60851	3.73812	2.69281	6.03088	0.00206996	0.00526949	Yes	0	0	0	No	0	0	0	No	5.07979	0.00875387	0.0188464	Yes
3352	chr8	111764825	111765450	+					Enriched	0	NA	intron (ENSRNOT00000052317, intron 5 of 6)	Intergenic	-3266	ENSRNOT00000056483				ENSRNOG00000009434	RGD1310507				-0.943905	-1.1027	2.81624	2.6688	-0.88689	-0.743664	2.75659	-1.049	2.49767	3.15908	0	0	0	No	0	0	0	No	0	0	0	No	5.06788	0.00869853	0.0187611	Yes
2070	chr5	150683678	150684314	+		Enriched		Enriched	Enriched	0	NA	TTS (ENSRNOT00000067455)	TTS (NM_001109358)	20121	ENSRNOT00000067455				ENSRNOG00000042785	Sesn2				-0.619058	-0.800448	4.96535	4.20022	1.98301	2.56189	4.21769	4.16639	3.54761	3.57002	6.52025	0.000378731	0.00138528	Yes	0	0	0	No	5.84718	0.00359555	0.0129681	Yes	5.33436	0.00418742	0.0110104	Yes
347	chr6	132761380	132761775	+		Enriched				0	NA	promoter-TSS (ENSRNOT00000004070)	promoter-TSS (NM_001001509)	-703	ENSRNOT00000004070				ENSRNOG00000003020	Slc25a47				-0.804592	-0.95509	3.54021	3.53346	0.67116	-0.588528	3.01448	3.43193	2.4652	2.71259	5.51772	0.00762069	0.0142484	Yes	0	0	0	No	0	0	0	No	0	0	0	No
1809	chr14	20264111	20264812	+		Enriched			Enriched	0	NA	Intergenic	Intergenic	-2430	ENSRNOT00000004174				ENSRNOG00000003119	Gc				-0.820961	-0.996633	4.36285	4.8267	-0.755369	-0.590594	3.87981	4.32082	3.50158	3.91492	6.55348	0.000314737	0.00121038	Yes	0	0	0	No	0	0	0	No	5.57032	0.00216766	0.00706876	Yes
2641	chr4	162988799	162989459	+		Enriched		Enriched	Enriched	0	NA	Intergenic	Intergenic	-10405	ENSRNOT00000079638				ENSRNOG00000057273	AABR07062157.1				0.78549	2.34094	6.25825	5.80563	3.13733	-0.172477	5.20222	4.75008	5.45259	5.33339	4.37953	3.02031e-05	0.000190314	Yes	0	0	0	No	3.25179	0.0171259	0.0371378	Yes	3.70852	0.000306506	0.00170461	Yes
1393	chr3	136026763	136027388	+		Enriched			Enriched	0	NA	Intergenic	Intergenic	-346958	ENSRNOT00000087994				ENSRNOG00000058266	AABR07054025.2				1.4372	-0.736121	5.35883	6.0758	3.294	1.01792	3.3878	4.22673	5.23722	3.70477	5.4753	3.67482e-05	0.000219909	Yes	0	0	0	No	0	0	0	No	4.30948	0.00234417	0.00747126	Yes
3663	chr5	127676606	127677133	+				Enriched		0	NA	intron (ENSRNOT00000015420, intron 11 of 15)	intron (NM_138508, intron 11 of 15)	-15841	ENSRNOT00000015466				ENSRNOG00000011413	Scp2				0.601115	-0.985498	0.863921	3.49558	2.26352	-0.588749	5.23558	4.14382	2.96788	2.47969	0	0	0	No	0	0	0	No	5.34125	0.00207351	0.00879763	Yes	0	0	0	No
2630	chr7	37399189	37399814	+		Enriched		Enriched	Enriched	0	NA	Intergenic	Intergenic	-4931	ENSRNOT00000084659				ENSRNOG00000060894	AABR07056705.1				-0.618597	1.17608	5.49754	4.46707	1.49869	-0.386521	4.62126	4.52389	4.07139	4.64149	4.88786	0.000841872	0.00259059	Yes	0	0	0	No	4.27658	0.00920401	0.0241046	Yes	4.16829	0.00316142	0.00917633	Yes
2838	chr7	71076126	71076800	+		Enriched		Enriched	Enriched	0	NA	Intergenic	Intergenic	11266	ENSRNOT00000051075				ENSRNOG00000029651	LOC100365958				0.689928	-0.817739	5.07374	5.07129	-0.563423	1.70802	4.94145	5.0125	4.01209	4.24529	5.644	0.000404922	0.00145898	Yes	0	0	0	No	5.39935	0.0014329	0.00694377	Yes	4.64879	0.00378889	0.0102489	Yes
1631	chr3	12166244	12166869	+		Enriched			Enriched	0	NA	Intergenic	Intergenic	-11458	ENSRNOT00000082696				ENSRNOG00000057044	Garnl3				-0.85637	-1.02979	3.78795	4.5881	-0.791949	-0.630118	3.62107	3.32369	3.06508	3.91835	6.20649	0.00110373	0.00324859	Yes	0	0	0	No	0	0	0	No	5.43689	0.00335617	0.00947438	Yes
2132	chr19	16905227	16905852	+		Enriched		Enriched	Enriched	0	NA	intron (ENSRNOT00000015718, intron 8 of 8)	intron (NM_001039713, intron 8 of 8)	-100222	ENSRNOT00000072777				ENSRNOG00000050615	AABR07043012.1				-0.546077	1.17764	6.74721	6.66074	-0.475515	-0.299718	6.06094	5.27149	5.32949	5.05268	6.47482	6.55197e-08	1.92394e-06	Yes	0	0	0	No	5.34842	0.000468881	0.00324379	Yes	4.939	0.000121751	0.000832467	Yes
3277	chr9	43466258	43466883	+		Enriched		Enriched	Enriched	0	NA	Intergenic	L1M4|LINE|L1	-12492	ENSRNOT00000023550				ENSRNOG00000017265	Tmem131				-0.712837	-0.896255	4.73745	4.44514	1.46298	-0.48399	5.30489	4.25121	3.15704	5.03202	6.46484	0.000427092	0.0015134	Yes	0	0	0	No	6.53621	0.000710768	0.00429581	Yes	6.18391	0.000461714	0.00226487	Yes
2918	chr12	22074992	22075738	+		Enriched		Enriched	Enriched	0	NA	Intergenic	B3A|SINE|B2	-6692	ENSRNOT00000077711				ENSRNOG00000001404	Agfg2				-0.812689	-0.991049	3.25687	4.60892	-0.746519	-0.580294	5.1394	4.95271	3.89701	4.00816	5.89423	0.00312782	0.00724186	Yes	0	0	0	No	6.78426	0.000286878	0.00240428	Yes	5.80158	0.00104374	0.00411513	Yes
3255	chr7	142448163	142448806	+		Enriched		Enriched	Enriched	0	NA	intron (ENSRNOT00000040890, intron 16 of 24)	intron (NM_199497, intron 16 of 24)	51071	ENSRNOT00000065379				ENSRNOG00000028879	Slc4a8				-0.876144	-1.05583	4.15581	4.87513	-0.810788	-0.646608	4.51465	2.01193	3.19958	4.24969	6.5168	0.000376323	0.00138399	Yes	0	0	0	No	5.32808	0.0159393	0.0351994	Yes	5.6901	0.00166847	0.00588989	Yes
2972	chr6	104491798	104492423	+		Enriched		Enriched	Enriched	0	NA	intron (ENSRNOT00000070995, intron 1 of 4)	Intergenic	17074	ENSRNOT00000070995				ENSRNOG00000045941	Susd6				-0.332611	-0.53958	7.5268	6.99926	2.04891	3.56478	6.20561	6.40922	6.14411	6.19856	9.11502	2.23876e-09	1.76676e-07	Yes	0	0	0	No	7.89197	8.4766e-06	0.000277555	Yes	7.94989	1.9887e-07	9.35735e-06	Yes
2285	chr2	187404491	187405116	+		Enriched		Enriched	Enriched	0	NA	Intergenic	Intergenic	-3017	ENSRNOT00000025624				ENSRNOG00000018870	Hapln2				0.75151	-0.676073	6.39329	6.5073	2.38113	-0.226449	5.57464	5.23829	5.99619	5.62248	6.98931	9.9002e-07	1.38838e-05	Yes	0	0	0	No	5.77015	0.000498011	0.00335621	Yes	6.31726	7.37077e-06	0.000110153	Yes
2343	chr20	46453547	46454172	+		Enriched		Enriched	Enriched	0	NA	intron (ENSRNOT00000076818, intron 1 of 1)	intron (NM_001106395, intron 2 of 3)	24637	ENSRNOT00000076818				ENSRNOG00000000299	Foxo3				-0.503817	-0.703884	5.887	6.45544	1.52378	-0.254976	6.68417	5.93941	5.87831	5.84198	8.04624	5.08289e-07	8.26352e-06	Yes	0	0	0	No	7.94032	8.79397e-06	0.000278395	Yes	7.6596	7.34802e-07	2.15381e-05	Yes
2742	chr5	56424469	56425094	+		Enriched		Enriched	Enriched	0	NA	promoter-TSS (ENSRNOT00000008337)	promoter-TSS (NM_017321)	-243	ENSRNOT00000008337				ENSRNOG00000005849	Aco1				-0.50844	1.20402	5.59502	5.31595	2.37839	1.03416	6.10823	4.23923	4.6143	4.96373	5.24284	0.000127885	0.000591488	Yes	0	0	0	No	5.07295	0.00197508	0.00847908	Yes	4.55324	0.000690146	0.00302818	Yes
1868	chrX	127418056	127418681	+		Enriched			Enriched	0	NA	Intergenic	MIR3|SINE|MIR	-82446	ENSRNOT00000077982				ENSRNOG00000058857	AABR07041361.1				-0.762139	-0.917494	4.19354	3.73062	1.41077	0.882319	2.10434	1.99452	3.11378	3.00359	6.01381	0.00194985	0.00508681	Yes	0	0	0	No	0	0	0	No	4.93141	0.0117099	0.0236714	Yes
897	chr5	79174123	79174518	+		Enriched				0	NA	Intergenic	Intergenic	-5097	ENSRNOT00000010454				ENSRNOG00000007886	Orm1				-1.01395	0.256819	4.84861	3.52272	-0.951143	-0.793378	2.17569	-1.12971	2.95234	2.68268	5.24673	0.00242254	0.00597704	Yes	0	0	0	No	0	0	0	No	0	0	0	No
3087	chr1	102882921	102883560	+		Enriched		Enriched	Enriched	0	NA	Intergenic	Intergenic	-17046	ENSRNOT00000017468				ENSRNOG00000013009	Ldha				1.45416	1.2134	4.19777	3.83433	3.30357	-0.254816	6.09558	5.24167	4.87787	4.8441	0	0	0	Yes	0	0	0	No	4.51473	0.00045303	0.00316604	Yes	3.70192	0.000954153	0.00385159	Yes
3561	chr3	6109087	6109712	+					Enriched	0	NA	Intergenic	L1M5|LINE|L1	-25364	ENSRNOT00000089427				ENSRNOG00000055021	RF00619				-1.09489	-1.25015	3.2339	-0.716693	0.353101	-0.899105	0.654492	-1.19764	3.69709	1.8618	0	0	0	No	0	0	0	No	0	0	0	No	5.46552	0.00398416	0.0106323	Yes
1267	chr18	26106995	26107629	+		Enriched			Enriched	0	NA	Intergenic	Intergenic	104133	ENSRNOT00000027739				ENSRNOG00000020467	Nrep				1.33108	-0.919355	3.12348	4.47566	1.87533	1.60225	0.496166	0.493881	3.52695	2.59798	3.81875	0.0246884	0.0360663	Yes	0	0	0	No	0	0	0	No	0	0	0	Yes
365	chr1	53881553	53881948	+		Enriched				0	NA	intron (ENSRNOT00000090486, intron 1 of 3)	Intergenic	6890	ENSRNOT00000090486				ENSRNOG00000058564	AABR07001592.2				-0.806182	-0.898856	3.23262	1.91922	-0.754739	-0.625509	1.25616	1.34099	2.42528	1.14225	5.09704	0.0219234	0.0326439	Yes	0	0	0	No	0	0	0	No	0	0	0	No
1420	chr10	16170318	16170943	+		Enriched			Enriched	0	NA	Intergenic	Intergenic	12857	ENSRNOT00000086828				ENSRNOG00000054610	AABR07029220.2				0.542522	-1.06007	3.24932	3.6838	0.61448	-0.671489	2.45403	-1.00408	3.91135	3.59025	4.1913	0.0278741	0.0395458	Yes	0	0	0	No	0	0	0	No	4.53673	0.00526354	0.013044	Yes
2525	chr16	7008494	7009186	+		Enriched		Enriched	Enriched	0	NA	Intergenic	Intergenic	-1553	ENSRNOT00000041216				ENSRNOG00000017689	Itih3				0.835286	1.72205	5.74756	5.86407	3.33464	3.17902	5.74704	5.87043	5.64565	5.22765	4.65454	3.34553e-05	0.000203091	Yes	0	0	0	No	4.58134	0.00036392	0.00281678	Yes	4.28732	6.49865e-05	0.000521058	Yes
97	chr1	180704415	180704564	+	Enriched		Enriched			0	NA	Intergenic	SATI_RN|Satellite|Satellite	1436081	ENSRNOT00000060098				ENSRNOG00000039241	Ythdc2				3.59628	3.78365	-0.765473	-0.555317	-0.919099	-0.761111	-1.63433	3.71026	3.49609	3.6013	-5.12689	0.0108795	0.0186394	Yes	0	0	0	Yes	0	0	0	Yes	0	0	0	Yes
894	chr14	87408065	87408460	+		Enriched				0	NA	intron (ENSRNOT00000088032, intron 14 of 19)	intron (NM_001107239, intron 14 of 19)	-40430	ENSRNOT00000077177				ENSRNOG00000058780	Igfbp1				0.480388	-1.04507	1.39655	4.0437	-0.83615	1.40145	2.26659	1.78255	2.10517	-1.13876	4.21756	0.0350865	0.0477055	Yes	0	0	0	No	0	0	0	No	0	0	0	No
1404	chr1	263542282	263542917	+		Enriched			Enriched	0	NA	Intergenic	RLTR19A|LTR|ERVK	-11854	ENSRNOT00000070861				ENSRNOG00000046727	Abcc2				-0.703253	0.428571	4.99751	5.83338	0.733001	-0.47438	4.11748	3.76277	4.47103	3.57843	6.13399	8.24876e-05	0.000419413	Yes	0	0	0	No	0	0	0	No	4.68241	0.00426767	0.0111314	Yes
2542	chr2	206285871	206286601	+		Enriched		Enriched	Enriched	0	NA	exon (ENSRNOT00000026213, exon 6 of 6)	3' UTR (NM_001025687, exon 5 of 5)	7039	ENSRNOT00000080702				ENSRNOG00000019367	Dclre1b				2.58327	-0.686107	5.78638	5.87114	1.53967	1.04427	4.98624	5.01762	4.48285	5.0367	4.26062	0.000502796	0.00171585	Yes	0	0	0	No	0	0	0	Yes	3.18677	0.0121545	0.0243226	Yes
742	chr1	142798968	142799363	+		Enriched				0	NA	Intergenic	RLTR33|LTR|ERVK	-34992	ENSRNOT00000091569				ENSRNOG00000060206	Zfp592				-0.843936	-0.978791	3.1646	3.42874	2.27602	-0.643846	2.72745	0.402385	0.763469	1.26809	5.53555	0.00731295	0.0137887	Yes	0	0	0	No	0	0	0	No	0	0	0	No
3233	chr18	3263830	3264455	+		Enriched		Enriched	Enriched	0	NA	Intergenic	Intergenic	-53582	ENSRNOT00000017187				ENSRNOG00000012795	Cables1				1.91345	-0.753215	4.9796	2.51105	3.28945	-0.323964	5.43974	4.94945	4.89825	5.28959	0	0	0	Yes	0	0	0	No	4.21274	0.0074949	0.021176	Yes	4.26391	0.000507356	0.00244528	Yes
3372	chr7	97605878	97606503	+					Enriched	0	NA	intron (ENSRNOT00000007326, intron 1 of 2)	ID_B1|SINE|B4	-1077	ENSRNOT00000089734				ENSRNOG00000054951	AABR07058000.1				-0.863	-1.03282	3.73797	2.98779	-0.799568	-0.640223	3.93985	4.00102	2.9137	3.33377	0	0	0	No	0	0	0	No	0	0	0	No	5.00528	0.00991298	0.0208474	Yes
924	chr13	110087961	110088356	+		Enriched				0	NA	Intergenic	Intergenic	-10212	ENSRNOT00000000078				ENSRNOG00000000068	Ppp2r5a				-1.17619	-1.34544	4.2653	3.88194	-1.11542	-0.962759	2.59817	0.930713	-1.54729	0.700624	6.40916	0.000526493	0.00178706	Yes	0	0	0	No	0	0	0	No	0	0	0	No
513	chr14	3182867	3183262	+		Enriched				0	NA	intron (ENSRNOT00000002815, intron 7 of 12)	intron (NM_001013987, intron 7 of 12)	-21326	ENSRNOT00000088078				ENSRNOG00000002054	Glmn				-0.870201	-1.03864	4.02402	3.86834	-0.807342	-0.649434	3.04509	3.36749	2.89027	2.87097	5.97175	0.00216781	0.00545263	Yes	0	0	0	No	0	0	0	No	0	0	0	No
691	chr4	117034367	117034762	+		Enriched				0	NA	intron (ENSRNOT00000057537, intron 10 of 13)	intron (NM_153298, intron 10 of 13)	66564	ENSRNOT00000020786				ENSRNOG00000015493	Emx1				0.426452	-1.0912	3.77131	2.02295	-0.879468	-0.738948	2.7095	-1.03851	1.86264	1.49651	4.19935	0.0318465	0.0441078	Yes	0	0	0	No	0	0	0	No	0	0	0	No
3927	chr1	163316270	163317045	+				Enriched	Enriched	0	NA	TTS (ENSRNOT00000034843)	TTS (NM_001009965)	11934	ENSRNOT00000034843				ENSRNOG00000027784	Tsku				-1.05006	-1.22625	2.62906	3.35704	-0.986794	-0.827877	4.79722	-1.16666	2.72206	3.74005	0	0	0	No	0	0	0	No	0	0	0	Yes	5.28838	0.00514814	0.0128112	Yes
565	chr10	63264697	63265092	+		Enriched				0	NA	intron (ENSRNOT00000005129, intron 4 of 5)	intron (NM_001135029, intron 4 of 5)	9746	ENSRNOT00000005129				ENSRNOG00000003865	Tmigd1				1.22009	-1.09114	4.13615	3.96875	-0.861255	-0.708686	2.14604	1.08161	1.814	1.30645	4.10431	0.00972591	0.0170485	Yes	0	0	0	No	0	0	0	No	0	0	0	No
2270	chr12	24093580	24094205	+		Enriched		Enriched	Enriched	0	NA	intron (ENSRNOT00000001962, intron 3 of 3)	intron (NM_001191827, intron 3 of 3)	2674	ENSRNOT00000084789				ENSRNOG00000055795	AABR07035832.1				1.49087	1.24419	5.68058	6.73128	2.93924	-0.0834835	6.52214	6.59293	6.37724	6.043	5.10522	2.33544e-06	2.64079e-05	Yes	0	0	0	No	5.28506	1.14855e-05	0.000332549	Yes	5.02909	3.22905e-07	1.31217e-05	Yes
2434	chr2	181981990	181982615	+		Enriched		Enriched	Enriched	0	NA	Intergenic	Intergenic	-4915	ENSRNOT00000034521				ENSRNOG00000025074	Fgg				0.803429	-0.584202	6.07608	6.16913	3.88537	2.63315	5.2716	5.48203	5.68406	5.50308	6.65474	5.23685e-06	4.83834e-05	Yes	0	0	0	No	5.73245	0.000548229	0.00360149	Yes	6.09181	1.93125e-05	0.00021786	Yes
3174	chr2	47139447	47140083	+		Enriched		Enriched	Enriched	0	NA	intron (ENSRNOT00000086114, intron 23 of 28)	intron (NM_030994, intron 23 of 28)	-42804	ENSRNOT00000077401				ENSRNOG00000058111	Itga2				-0.655599	1.16688	4.50564	4.88961	0.761953	-0.428809	4.50415	4.37788	4.16358	4.1603	4.53971	0.0026992	0.00648766	Yes	0	0	0	No	4.16839	0.0120267	0.0288336	Yes	3.96415	0.00596391	0.0142085	Yes
2785	chr16	83930964	83931589	+		Enriched		Enriched	Enriched	0	NA	Intergenic	Intergenic	78315	ENSRNOT00000088632				ENSRNOG00000059439	AABR07026565.2				1.41932	2.01852	5.5767	4.84039	-0.537922	-0.372182	4.21315	4.46533	4.39291	3.8459	3.63025	0.00139302	0.00386858	Yes	0	0	0	No	0	0	0	Yes	0	0	0	Yes
2761	chr3	150906577	150907202	+		Enriched		Enriched	Enriched	0	NA	Intergenic	Intergenic	-3509	ENSRNOT00000055310				ENSRNOG00000018225	Tp53inp2				-0.46669	2.57867	5.20729	5.4646	2.68044	2.25341	4.42514	4.49449	4.21524	4.08656	3.70407	0.00430481	0.00921799	Yes	0	0	0	No	0	0	0	Yes	0	0	0	Yes
3910	chr1	240907915	240908540	+				Enriched	Enriched	0	NA	promoter-TSS (ENSRNOT00000019367)	promoter-TSS (NM_057211)	-256	ENSRNOT00000019367				ENSRNOG00000014215	Klf9				-1.05617	-1.23361	0.695439	0.943032	2.67677	-0.832427	5.0157	-1.1736	2.9787	4.25897	0	0	0	No	0	0	0	No	0	0	0	Yes	5.76117	0.00143279	0.00524197	Yes
2717	chr7	49046285	49046910	+		Enriched		Enriched	Enriched	0	NA	TTS (ENSRNOT00000082141)	ORR1F|LTR|ERVL-MaLR	178933	ENSRNOT00000005862				ENSRNOG00000004353	Ppfia2				-0.569925	-0.76275	5.04944	5.47489	3.45297	-0.330441	4.92355	5.16341	4.94159	5.12115	7.1402	3.05118e-05	0.000191355	Yes	0	0	0	No	6.68658	0.000383113	0.00289276	Yes	6.86547	2.1747e-05	0.000239284	Yes
2813	chr1	219327421	219328278	+		Enriched		Enriched	Enriched	0	NA	Intergenic	Intergenic	-1725	ENSRNOT00000071109				ENSRNOG00000018339	Cabp2				0.726538	-0.74642	5.09777	5.46404	3.45189	-0.316515	4.7869	4.86047	4.55313	4.57639	5.84863	0.000188752	0.000807899	Yes	0	0	0	No	5.21953	0.00234455	0.00958352	Yes	5.08322	0.000954281	0.00385159	Yes
3094	chr5	15004649	15005328	+		Enriched		Enriched	Enriched	0	NA	Intergenic	Intergenic	21617	ENSRNOT00000049609				ENSRNOG00000032840	Sumo4				-0.674872	-0.855622	4.4894	4.62056	2.85811	-0.450862	4.32343	4.23199	4.03541	3.81133	6.44302	0.000455991	0.00158654	Yes	0	0	0	No	5.94693	0.00281688	0.0109557	Yes	5.75712	0.00120837	0.00458232	Yes
2124	chr7	11614831	11615516	+		Enriched		Enriched	Enriched	0	NA	intron (ENSRNOT00000026893, intron 1 of 2)	intron (NM_024138, intron 1 of 2)	32189	ENSRNOT00000026893				ENSRNOG00000019857	Gng7				0.930778	2.10431	7.18962	6.79625	5.05294	5.06532	7.11038	7.0834	6.22817	6.38796	5.54053	6.0007e-09	3.43169e-07	Yes	0	0	0	No	5.53035	4.04593e-06	0.000185806	Yes	4.83207	3.9537e-07	1.50126e-05	Yes
3551	chr2	199113229	199113854	+					Enriched	0	NA	Intergenic	Intergenic	-49204	ENSRNOT00000023488				ENSRNOG00000017484	Gja5				-1.17245	-1.28574	-1.03241	-0.896491	-1.13177	-1.02959	-1.61451	-1.24743	5.16377	0.288283	0	0	0	No	0	0	0	No	0	0	0	No	5.40372	0.00678362	0.015546	Yes
2757	chr8	114110360	114111004	+		Enriched		Enriched	Enriched	0	NA	Intergenic	Intergenic	13896	ENSRNOT00000053061				ENSRNOG00000034938	RF00001				-0.673553	-0.857702	4.73974	5.35733	2.62544	-0.445292	3.93733	4.10879	4.74973	3.82942	6.98836	6.01389e-05	0.000325803	Yes	0	0	0	No	5.64296	0.00582434	0.0179083	Yes	6.19784	0.000314923	0.00172876	Yes
1342	chr2	140251871	140252496	+		Enriched			Enriched	0	NA	Intergenic	Intergenic	-34478	ENSRNOT00000014348				ENSRNOG00000010799	Noct				-0.78739	-0.957576	4.75426	2.3986	1.9134	-0.562048	4.17493	3.226	2.97751	4.23517	5.85444	0.00444597	0.00949878	Yes	0	0	0	No	0	0	0	No	5.60625	0.00224056	0.00722082	Yes
2162	chr19	59620293	59620918	+		Enriched		Enriched	Enriched	0	NA	Intergenic	Intergenic	-35624	ENSRNOT00000083636				ENSRNOG00000061610	AABR07044148.1				-0.484654	-0.686038	7.01764	6.21264	1.52833	-0.23409	6.73606	6.58688	5.01416	6.07157	8.51002	6.06357e-08	1.80857e-06	Yes	0	0	0	No	8.24562	2.51385e-06	0.000160425	Yes	7.40983	3.17001e-06	5.99786e-05	Yes
2278	chrX	23136396	23137116	+		Enriched		Enriched	Enriched	0	NA	intron (ENSRNOT00000000178, intron 1 of 13)	L1M5|LINE|L1	2938	ENSRNOT00000033656				ENSRNOG00000000165	Pfkfb1				1.96674	1.25475	5.69587	6.28835	3.32935	2.93089	4.58956	5.19712	5.0391	4.51744	4.54636	1.38483e-05	0.000103262	Yes	0	0	0	No	3.36076	0.0111689	0.0274019	Yes	3.29769	0.00286286	0.00850298	Yes
1402	chr2	44126013	44126638	+		Enriched			Enriched	0	NA	intron (ENSRNOT00000018438, intron 1 of 10)	promoter-TSS (NM_001270039)	30264	ENSRNOT00000018438				ENSRNOG00000013555	Ankrd55				3.37439	-0.687293	5.74378	5.59014	2.91642	-0.248781	3.83316	4.62285	5.16796	4.96138	3.2543	0.012594	0.0208779	Yes	0	0	0	No	0	0	0	No	0	0	0	Yes
2252	chr12	24733094	24733849	+		Enriched		Enriched	Enriched	0	NA	Intergenic	Intergenic	-8474	ENSRNOT00000025560				ENSRNOG00000018910	Abhd11				-0.48075	-0.68268	6.23041	6.75256	0.827301	1.03832	7.59251	7.05457	4.2978	5.45883	8.35491	1.08959e-07	2.71538e-06	Yes	0	0	0	No	8.88714	3.02001e-07	5.55504e-05	Yes	6.75498	4.51201e-05	0.000398394	Yes
1364	chr15	10999304	10999929	+		Enriched			Enriched	0	NA	Intergenic	Intergenic	34723	ENSRNOT00000091892				ENSRNOG00000054415	AABR07017103.1				-0.593626	-0.784009	5.64155	5.45774	1.9919	1.72132	3.58251	4.35615	4.89377	4.82538	7.45477	7.38886e-06	6.31806e-05	Yes	0	0	0	No	0	0	0	No	6.69996	4.17468e-05	0.000375092	Yes
1913	chr9	26742224	26742849	+		Enriched			Enriched	0	NA	Intergenic	Intergenic	-7773	ENSRNOT00000082814				ENSRNOG00000060699	AABR07067024.1				-0.858492	-1.02057	4.30531	2.28964	1.82866	-0.640882	2.67195	1.1378	3.91339	2.39089	5.59896	0.00790118	0.0146499	Yes	0	0	0	No	0	0	0	No	5.31294	0.00534303	0.0131861	Yes
3113	chr10	50342961	50343586	+		Enriched		Enriched	Enriched	0	NA	Intergenic	Intergenic	59343	ENSRNOT00000004546				ENSRNOG00000003384	Hs3st3b1				-0.691993	-0.873152	4.84855	4.62462	2.3246	-0.467171	4.25468	4.59571	3.77645	3.73507	6.64654	0.000217342	0.000899708	Yes	0	0	0	No	6.11122	0.00188017	0.00818844	Yes	5.56343	0.00217395	0.00706876	Yes
1024	chr7	18687665	18688060	+		Enriched				0	NA	intron (ENSRNOT00000009425, intron 2 of 3)	intron (NM_001106772, intron 2 of 3)	4309	ENSRNOT00000009425				ENSRNOG00000006939	Ndufa7				-0.893407	-1.06263	4.29294	3.93534	0.610263	-0.675867	1.47161	1.93157	2.72519	2.69327	6.2568	0.000885399	0.0027135	Yes	0	0	0	No	0	0	0	No	0	0	0	No
2376	chr5	45494174	45495017	+		Enriched		Enriched	Enriched	0	NA	Intergenic	Intergenic	62174	ENSRNOT00000036616				ENSRNOG00000060249	AABR07047744.2				0.651158	-0.879184	6.28831	5.88772	-0.622318	-0.454744	4.45173	4.05969	5.092	4.13696	6.68922	4.71155e-06	4.48425e-05	Yes	0	0	0	No	4.65099	0.00975277	0.0250446	Yes	5.20532	0.000728752	0.00314357	Yes
3084	chr9	81623055	81623685	+		Enriched		Enriched	Enriched	0	NA	intron (ENSRNOT00000081106, intron 1 of 7)	intron (NM_001134751, intron 1 of 8)	-8039	ENSRNOT00000089580				ENSRNOG00000014806	Pnkd				-0.730018	-0.912304	5.24635	3.37278	1.94937	-0.501051	5.49506	4.60774	3.26124	3.81944	6.42758	0.000724953	0.00229417	Yes	0	0	0	No	6.80958	0.000313521	0.00255974	Yes	5.34101	0.00421388	0.0110556	Yes
2953	chr1	256884430	256885055	+		Enriched		Enriched	Enriched	0	NA	intron (ENSRNOT00000020620, intron 12 of 13)	intron (NM_001014246, intron 12 of 13)	29518	ENSRNOT00000020620				ENSRNOG00000015235	Fra10ac1				3.57567	2.12609	7.77937	7.35433	5.65404	4.72566	7.17765	7.67613	6.83941	7.04887	4.61331	3.92569e-09	2.60886e-07	Yes	0	0	0	No	4.37633	7.69924e-05	0.00102015	Yes	3.97118	4.58945e-07	1.5751e-05	Yes
3530	chr4	140831407	140832032	+					Enriched	0	NA	Intergenic	Intergenic	-6026	ENSRNOT00000080663				ENSRNOG00000055860	Arl8b				-0.85685	-0.969964	1.67436	-0.50526	-0.805026	-0.674839	2.67719	2.37204	1.55884	2.93072	0	0	0	No	0	0	0	No	0	0	0	No	4.72132	0.0208749	0.0373244	Yes
223	chr7	47869470	47869865	+		Enriched				0	NA	intron (ENSRNOT00000038144, intron 8 of 11)	intron (NM_001108089, intron 8 of 11)	-58393	ENSRNOT00000005740				ENSRNOG00000004183	Ccdc59				-0.734493	-0.875102	3.89665	2.88678	0.69715	0.868058	2.31911	2.91593	2.4309	2.18326	5.52355	0.00808627	0.0147871	Yes	0	0	0	No	0	0	0	No	0	0	0	No
1547	chr2	224725995	224726758	+		Enriched			Enriched	0	NA	Intergenic	Intergenic	-3264	ENSRNOT00000040080				ENSRNOG00000029893	Rwdd3				1.4382	-0.753952	4.71826	4.53336	1.52148	2.21345	3.6717	3.75714	3.63556	4.21234	4.34514	0.00450565	0.00961543	Yes	0	0	0	No	0	0	0	No	3.62925	0.0150847	0.028785	Yes
195	chr5	89107914	89108309	+		Enriched				0	NA	Intergenic	Intergenic	354611	ENSRNOT00000085183				ENSRNOG00000058797	RF00560				-0.7638	1.12317	4.14782	4.02831	-0.707044	0.888179	3.28893	3.40222	2.15769	2.03237	4.07547	0.012137	0.0203372	Yes	0	0	0	No	0	0	0	No	0	0	0	No
2112	chr20	7998712	7999337	+		Enriched		Enriched	Enriched	0	NA	intron (ENSRNOT00000033119, intron 4 of 9)	intron (NM_001012174, intron 5 of 10)	19996	ENSRNOT00000033119				ENSRNOG00000022523	Fkbp5				-0.633058	-0.821938	4.36963	4.47855	2.34733	-0.398733	5.04312	5.41539	4.62544	5.27833	6.23245	0.000942574	0.00285114	Yes	0	0	0	No	6.90597	0.000204055	0.00191925	Yes	6.83274	2.74972e-05	0.000280942	Yes
2449	chr7	70702889	70703514	+		Enriched		Enriched	Enriched	0	NA	intron (ENSRNOT00000045964, intron 1 of 22)	L1MD2|LINE|L1	-1875	ENSRNOT00000084926				ENSRNOG00000052986	RF00026				0.805229	1.24591	5.72344	5.55556	2.93612	2.92381	5.21568	4.79672	4.93184	4.93942	4.88278	4.39258e-05	0.000255593	Yes	0	0	0	No	4.1769	0.0027867	0.0108925	Yes	4.15274	0.000441921	0.00219889	Yes
1283	chr1	15423611	15424236	+		Enriched			Enriched	0	NA	intron (ENSRNOT00000067070, intron 1 of 30)	MIRb|SINE|MIR	11320	ENSRNOT00000067070				ENSRNOG00000031700	Map3k5				-0.864253	-1.03027	4.33853	2.30578	0.636187	-0.644582	3.30709	1.61134	3.09536	3.75761	5.59896	0.00790118	0.0146499	Yes	0	0	0	No	0	0	0	No	5.43758	0.0032737	0.00931325	Yes
3117	chr6	25112984	25113662	+		Enriched		Enriched	Enriched	0	NA	Intergenic	Intergenic	37176	ENSRNOT00000010419				ENSRNOG00000007744	Ehd3				-0.615119	-0.804131	4.83943	5.33654	3.0957	-0.380573	4.18192	4.69975	4.98483	4.8179	6.98388	5.94535e-05	0.00032451	Yes	0	0	0	No	6.086	0.00204303	0.00869191	Yes	6.75329	3.40311e-05	0.00032802	Yes
3425	chr7	94605204	94605829	+					Enriched	0	NA	Intergenic	Intergenic	-42515	ENSRNOT00000051139				ENSRNOG00000004089	Enpp2				-0.748177	-0.906057	3.46923	3.59956	2.23965	-0.537438	3.34176	2.70299	3.75006	2.61658	0	0	0	No	0	0	0	No	0	0	0	No	5.18401	0.00689432	0.0157233	Yes
2503	chr4	10694974	10695599	+		Enriched		Enriched	Enriched	0	NA	intron (ENSRNOT00000017907, intron 16 of 17)	intron (NM_057115, intron 16 of 17)	-53459	ENSRNOT00000046142				ENSRNOG00000013431	Rsbn1l				1.51507	2.98629	5.9248	5.47198	3.7752	1.82363	5.84547	5.7197	5.53712	5.48273	3.3252	0.00136569	0.00381226	Yes	0	0	0	No	3.33927	0.00598026	0.0182264	Yes	3.11371	0.00100009	0.00399142	Yes
776	chr8	71281917	71282312	+		Enriched				0	NA	intron (ENSRNOT00000021554, intron 1 of 8)	intron (NM_001173371, intron 1 of 8)	55632	ENSRNOT00000021554				ENSRNOG00000015977	Zfp609				-0.825433	-0.887847	2.4426	2.04924	-0.783064	-0.676626	1.37776	-0.870266	0.446935	0.509447	5.06969	0.0214359	0.0321072	Yes	0	0	0	No	0	0	0	No	0	0	0	No
1002	chr6	102546490	102546885	+		Enriched				0	NA	Intergenic	X6A_LINE|LINE|CR1	69651	ENSRNOT00000087132				ENSRNOG00000059245	Rad51b				-1.02881	0.24304	4.40356	3.90274	-0.96665	-0.810496	1.83292	1.87643	3.36946	-1.33275	5.12675	0.00293418	0.00692071	Yes	0	0	0	No	0	0	0	No	0	0	0	No
73	chr6	33691036	33691563	+	Enriched			Enriched		0	NA	promoter-TSS (ENSRNOT00000008008)	promoter-TSS (NM_022542)	2	ENSRNOT00000008008				ENSRNOG00000021403	Rhob				4.66437	4.02338	-0.916307	-0.694036	1.81529	1.5016	6.53652	-1.26791	-1.5515	-1.47061	-5.71042	0.0023137	0.00575841	Yes	0	0	0	Yes	0	0	0	Yes	-6.65979	8.89308e-05	0.000669508	Yes
3411	chr16	32658301	32658926	+					Enriched	0	NA	TTS (ENSRNOT00000079403)	Intergenic	2744	ENSRNOT00000079403				ENSRNOG00000059212	AABR07025303.1				-0.851464	-0.990363	3.53034	2.12598	-0.794149	-0.65017	2.8118	1.49247	2.77152	2.22872	0	0	0	No	0	0	0	No	0	0	0	No	4.54486	0.027443	0.0465321	Yes
2013	chr16	8323329	8323856	+		Enriched		Enriched		0	NA	TTS (ENSRNOT00000066062)	TTS (NM_019352)	14353	ENSRNOT00000026803				ENSRNOG00000019768	Ncoa4				-0.980563	-1.15345	3.94429	3.12096	-0.918489	-0.762553	4.01468	3.29309	0.0378947	2.1515	5.62699	0.00605055	0.0119684	Yes	0	0	0	No	5.58295	0.00702113	0.020168	Yes	0	0	0	No
2571	chr10	101236934	101237671	+		Enriched		Enriched	Enriched	0	NA	Intergenic	Intergenic	-51187	ENSRNOT00000003511				ENSRNOG00000002607	Sox9				1.39027	-0.854856	6.33506	5.57137	-0.597256	-0.42914	5.05681	4.48576	4.312	4.07302	5.73325	9.16375e-06	7.48109e-05	Yes	0	0	0	No	4.33174	0.00822701	0.0225073	Yes	3.84982	0.00761901	0.0169754	Yes
1585	chr3	121282622	121283247	+		Enriched			Enriched	0	NA	intron (ENSRNOT00000023419, intron 4 of 18)	intron (NM_022943, intron 4 of 18)	-34895	ENSRNOT00000091104				ENSRNOG00000060240	RF00402				-0.757572	-0.919081	3.4935	3.77962	0.708623	0.894035	1.95857	3.70603	3.77676	3.443	5.53555	0.00731295	0.0137887	Yes	0	0	0	No	0	0	0	No	5.55465	0.00226152	0.0072792	Yes
710	chr14	72598746	72599141	+		Enriched				0	NA	Intergenic	Intergenic	-218613	ENSRNOT00000081878				ENSRNOG00000005043	Cpeb2				-1.01473	-1.17122	3.29137	3.00274	-0.958545	-0.817399	2.53655	2.63307	0.628379	-1.28684	5.49675	0.00809233	0.0147871	Yes	0	0	0	No	0	0	0	No	0	0	0	No
3851	chr19	43964015	43964542	+				Enriched		0	NA	Intergenic	Intergenic	-8495	ENSRNOT00000041815				ENSRNOG00000019253	Bcar1				-0.81075	-0.962402	3.08272	2.2987	2.18711	-0.594712	4.10206	2.81406	1.28426	3.43738	0	0	0	No	0	0	0	No	5.41358	0.011021	0.0271146	Yes	0	0	0	No
2979	chr18	24929918	24930543	+		Enriched		Enriched	Enriched	0	NA	Intergenic	Intergenic	-1139	ENSRNOT00000019596				ENSRNOG00000014376	Proc				-0.630426	0.487709	4.37885	3.11895	1.49656	2.54804	4.73652	2.37117	4.27842	3.54813	4.49865	0.017392	0.0269672	Yes	0	0	0	No	4.4829	0.022103	0.0450364	Yes	4.59057	0.00540154	0.0132847	Yes
409	chr2	44273077	44273472	+		Enriched				0	NA	Intergenic	Intergenic	-1110	ENSRNOT00000083525				ENSRNOG00000059665	AABR07008118.1				-0.736104	-0.829815	2.28523	3.05759	-0.702246	-0.573985	2.12315	1.91405	1.81107	1.18767	5.02923	0.0236179	0.0347031	Yes	0	0	0	No	0	0	0	No	0	0	0	No
2088	chr20	48912592	48913217	+		Enriched		Enriched	Enriched	0	NA	intron (ENSRNOT00000000304, intron 8 of 8)	intron (NM_001107644, intron 8 of 8)	31710	ENSRNOT00000000304				ENSRNOG00000000279	Rtn4ip1				0.882815	-0.420944	7.24167	7.37509	4.21518	4.14096	6.6167	6.2557	6.95815	6.5694	7.81456	1.07673e-08	5.29696e-07	Yes	0	0	0	No	6.75432	1.9097e-05	0.000455489	Yes	7.2324	8.40905e-08	5.27557e-06	Yes
1571	chr6	114804668	114805293	+		Enriched			Enriched	0	NA	intron (ENSRNOT00000076831, intron 5 of 8)	Intergenic	-13613	ENSRNOT00000074856				ENSRNOG00000003908	Cep128				-0.858099	-1.02673	4.05435	3.60262	-0.794752	-0.635617	3.767	3.15462	3.22652	3.13024	5.81103	0.00353669	0.00792721	Yes	0	0	0	No	0	0	0	No	5.05756	0.00863453	0.0186681	Yes
2275	chr14	22417274	22417899	+		Enriched		Enriched	Enriched	0	NA	exon (ENSRNOT00000052369, exon 1 of 6)	promoter-TSS (NM_031533)	380	ENSRNOT00000052369				ENSRNOG00000046540	Ugt2b				0.750323	0.517619	6.28711	5.89338	-0.411794	1.75535	5.2837	5.50479	5.98936	5.38959	5.8486	2.37037e-06	2.66438e-05	Yes	0	0	0	No	5.03408	0.000450485	0.00316554	Yes	5.43886	6.5182e-06	0.000100905	Yes
2450	chr5	154566206	154566831	+		Enriched		Enriched	Enriched	0	NA	intron (ENSRNOT00000072864, intron 1 of 30)	Intergenic	14323	ENSRNOT00000072864				ENSRNOG00000049714	Asap3				-0.500257	-0.700247	5.95223	6.09815	-0.42903	2.23514	6.65215	6.00559	5.28009	6.2108	7.87966	1.00506e-06	1.38948e-05	Yes	0	0	0	No	7.95172	8.04283e-06	0.000267552	Yes	7.60183	1.30819e-06	3.37383e-05	Yes
1807	chr2	25678421	25679046	+		Enriched			Enriched	0	NA	Intergenic	Intergenic	-69100	ENSRNOT00000079492				ENSRNOG00000061565	RF00561				-0.743296	-0.919559	4.60851	4.58639	1.93832	-0.518578	3.57635	4.2012	4.32157	2.69296	6.52848	0.00033419	0.00126212	Yes	0	0	0	No	0	0	0	No	5.53339	0.00299976	0.00880717	Yes
574	chr19	59623393	59623788	+		Enriched				0	NA	Intergenic	Intergenic	-32639	ENSRNOT00000083636				ENSRNOG00000061610	AABR07044148.1				-0.873779	-1.03899	3.51922	3.14187	-0.812163	-0.657379	3.5346	3.59494	2.27346	2.54049	5.298	0.0130411	0.0214316	Yes	0	0	0	No	0	0	0	No	0	0	0	No
2089	chr19	11309691	11310316	+		Enriched		Enriched	Enriched	0	NA	Intergenic	Intergenic	-1263	ENSRNOT00000067391				ENSRNOG00000043098	Mt2A				2.89538	2.12741	8.40463	7.9443	5.50778	5.44993	7.16768	7.50445	7.06058	6.69739	5.72578	1.37826e-14	2.61042e-11	Yes	0	0	0	No	4.78363	7.32988e-06	0.000249136	Yes	4.41222	2.62787e-08	2.43292e-06	Yes
3375	chr6	2544565	2545190	+					Enriched	0	NA	Intergenic	Intergenic	-9176	ENSRNOT00000077476				ENSRNOG00000053605	AABR07062670.2				-0.694724	-0.849122	3.30394	2.70835	1.43788	0.919247	3.59921	3.2664	2.79018	3.4043	0	0	0	No	0	0	0	No	0	0	0	No	5.00648	0.0100229	0.0209602	Yes
2075	chr14	19204924	19205549	+		Enriched		Enriched	Enriched	0	NA	Intergenic	Intergenic	-13373	ENSRNOT00000003921				ENSRNOG00000002911	Alb				-0.730306	-0.907907	4.75649	3.73816	1.94417	-0.505711	4.46734	4.51572	3.01633	4.06491	6.20616	0.00116164	0.00336432	Yes	0	0	0	No	6.20383	0.00145396	0.00697323	Yes	5.43513	0.00346967	0.00970855	Yes
1401	chr5	29172025	29172650	+		Enriched			Enriched	0	NA	Intergenic	Intergenic	321387	ENSRNOT00000009759				ENSRNOG00000007426	Tmem64				-0.733367	0.411317	5.87834	5.36568	0.716215	-0.502758	4.1992	2.35981	4.55878	3.74982	6.31456	3.41807e-05	0.000206561	Yes	0	0	0	No	0	0	0	No	4.80535	0.00293259	0.00868124	Yes
1839	chr6	102739793	102740418	+		Enriched			Enriched	0	NA	Intergenic	Intergenic	263069	ENSRNOT00000087132				ENSRNOG00000059245	Rad51b				-0.92372	-1.09803	4.32269	2.64297	2.87992	-0.703918	2.85506	-1.03908	3.97852	1.96146	5.7059	0.00565918	0.0114636	Yes	0	0	0	No	0	0	0	No	5.23408	0.00717658	0.016315	Yes
2923	chr7	2690799	2691533	+		Enriched		Enriched	Enriched	0	NA	promoter-TSS (ENSRNOT00000049536)	promoter-TSS (NM_001011905)	-203	ENSRNOT00000049536				ENSRNOG00000031081	Stat2				1.83009	-1.0065	4.55353	4.2961	0.668999	-0.594481	5.71556	-0.946117	3.95798	3.79294	3.60516	0.0194113	0.0294709	Yes	0	0	0	No	0	0	0	Yes	0	0	0	Yes
3110	chr2	31868285	31869058	+		Enriched		Enriched	Enriched	0	NA	intron (ENSRNOT00000082365, intron 1 of 1)	Intergenic	2022	ENSRNOT00000082365				ENSRNOG00000052924	AABR07007863.1				-0.620762	-0.804213	4.73123	4.63943	1.5004	2.56574	3.42697	4.66123	4.41594	3.82738	6.5691	0.00028822	0.00112092	Yes	0	0	0	No	5.77703	0.00489214	0.0158034	Yes	5.98238	0.000606949	0.00275089	Yes
2408	chr13	68517984	68518641	+		Enriched		Enriched	Enriched	0	NA	Intergenic	Intergenic	-77197	ENSRNOT00000091631				ENSRNOG00000052133	RF00015				0.727461	-0.731831	5.9884	6.06986	2.66383	-0.292388	5.0115	4.68206	5.48524	4.77362	6.58717	7.23582e-06	6.22938e-05	Yes	0	0	0	No	5.22741	0.00233814	0.00958352	Yes	5.67874	0.000120548	0.0008322	Yes
972	chr11	37633962	37634357	+		Enriched				0	NA	Intergenic	Intergenic	-34751	ENSRNOT00000088309				ENSRNOG00000061472	AABR07033720.1				-0.790433	-0.877858	2.57872	2.97381	0.502029	1.26298	-0.124236	-0.848433	1.04555	2.12938	5.24623	0.0146415	0.0234214	Yes	0	0	0	No	0	0	0	No	0	0	0	No
2150	chr19	11118723	11119369	+		Enriched		Enriched	Enriched	0	NA	intron (ENSRNOT00000081246, intron 21 of 25)	intron (NM_019345, intron 21 of 27)	25595	ENSRNOT00000081246				ENSRNOG00000057072	Slc12a3				1.96589	-0.531404	6.45448	6.79657	2.0562	4.34537	5.61876	6.01699	5.58757	5.51332	5.77696	2.96322e-07	5.70463e-06	Yes	0	0	0	No	4.76653	0.0015944	0.00745246	Yes	4.66409	6.27806e-05	0.000505638	Yes
2940	chr7	70877804	70878429	+		Enriched		Enriched	Enriched	0	NA	intron (ENSRNOT00000031005, intron 34 of 88)	intron (NM_001130490, intron 34 of 88)	-35711	ENSRNOT00000047449				ENSRNOG00000025059	Nxph4				3.27161	3.16705	7.6412	7.79919	5.05779	3.22019	7.54254	7.55023	6.88598	7.02161	4.53186	3.78743e-11	9.46305e-09	Yes	0	0	0	No	4.28655	1.24498e-05	0.000350726	Yes	3.75778	1.23061e-07	6.69127e-06	Yes
1000	chr3	55179251	55179646	+		Enriched				0	NA	intron (ENSRNOT00000058763, intron 3 of 10)	Intergenic	84811	ENSRNOT00000058763				ENSRNOG00000024595	Cers6				-1.09352	-1.25062	2.87946	3.74601	-1.03712	-0.895419	1.90636	2.30536	-1.43797	-0.00611987	5.81197	0.00369885	0.00817459	Yes	0	0	0	No	0	0	0	No	0	0	0	No
2927	chr11	69644066	69644691	+		Enriched		Enriched	Enriched	0	NA	intron (ENSRNOT00000049292, intron 4 of 58)	intron (NM_032062, intron 5 of 59)	-95006	ENSRNOT00000016340				ENSRNOG00000001706	Kalrn				-0.656579	-0.830557	4.3557	3.34	1.48426	2.53272	4.49676	3.26073	3.58897	3.43827	5.76567	0.0042872	0.00919067	Yes	0	0	0	No	5.66691	0.00634775	0.0190676	Yes	5.3301	0.00424621	0.0110835	Yes
24	chr1	266481972	266482608	+	Enriched	Enriched	Enriched	Enriched	Enriched	0	NA	promoter-TSS (ENSRNOT00000027223)	promoter-TSS (NM_080890)	-568	ENSRNOT00000027223				ENSRNOG00000020081	As3mt				4.04643	4.70053	7.12605	7.17127	6.24878	6.23862	7.08889	7.37966	6.99438	6.88022	2.73289	6.64668e-05	0.000353376	Yes	0	0	0	Yes	2.78324	0.00431578	0.0144643	Yes	2.51938	0.000161013	0.00103002	Yes
2071	chr4	100080745	100081435	+		Enriched		Enriched	Enriched	0	NA	intron (ENSRNOT00000014277, intron 2 of 2)	CpG	18427	ENSRNOT00000014277				ENSRNOG00000010716	Atoh8				-0.677247	0.454296	4.31004	4.61205	2.61443	-0.454757	5.15399	3.41232	3.1468	3.46429	5.12563	0.00287324	0.00680063	Yes	0	0	0	No	5.0464	0.00587175	0.0180186	Yes	3.8897	0.0290278	0.0488257	Yes
2316	chr19	41688402	41689032	+		Enriched		Enriched	Enriched	0	NA	Intergenic	Intergenic	-2488	ENSRNOT00000022721				ENSRNOG00000016348	Tat				0.72066	-0.732077	6.34486	6.13177	-0.462439	-0.286034	6.40936	6.06772	5.7223	5.62165	6.77773	2.91804e-06	3.09623e-05	Yes	0	0	0	No	6.58943	3.41281e-05	0.000614996	Yes	6.17174	1.35006e-05	0.000165904	Yes
2311	chr13	80862307	80863098	+		Enriched		Enriched	Enriched	0	NA	intron (ENSRNOT00000004864, intron 1 of 9)	Intergenic	261	ENSRNOT00000004864				ENSRNOG00000003620	Fmo3				0.759104	0.52503	6.10949	6.71821	-0.385925	1.05332	5.76146	6.00874	6.06621	5.86374	6.17601	3.44086e-07	6.32717e-06	Yes	0	0	0	No	5.51022	7.99024e-05	0.00104981	Yes	5.68074	1.35906e-06	3.44681e-05	Yes
2975	chr2	124545285	124545910	+		Enriched		Enriched	Enriched	0	NA	Intergenic	Intergenic	46619	ENSRNOT00000081079				ENSRNOG00000056100	RF00560				-0.212399	1.28465	7.44198	6.96547	4.11838	4.14093	6.56665	6.67675	6.17997	6.43896	6.95553	2.3769e-09	1.83749e-07	Yes	0	0	0	No	6.2142	1.53854e-05	0.000391139	Yes	6.02489	2.91171e-07	1.23956e-05	Yes
2423	chr2	23265390	23266120	+		Enriched		Enriched	Enriched	0	NA	Intergenic	Intergenic	-4790	ENSRNOT00000046772				ENSRNOG00000029988	AABR07007675.1				-0.4275	1.21822	6.22149	6.39849	2.92626	-0.175774	5.91024	6.1743	5.74761	5.55532	6.07123	1.05347e-06	1.43652e-05	Yes	0	0	0	No	5.67305	0.000125095	0.00142244	Yes	5.38937	1.19542e-05	0.000150522	Yes
1162	chr15	52009901	52010296	+		Enriched				0	NA	intron (ENSRNOT00000013067, intron 1 of 9)	intron (NM_001107275, intron 1 of 9)	19718	ENSRNOT00000013067				ENSRNOG00000009832	Slc39a14				-0.860701	-1.02153	3.8623	4.14546	1.34912	-0.644306	2.19873	1.13188	2.72527	2.69366	6.126	0.00134561	0.00376452	Yes	0	0	0	No	0	0	0	No	0	0	0	No
84	chr1	11907458	11907607	+	Enriched		Enriched			0	NA	promoter-TSS (ENSRNOT00000089050)	promoter-TSS (NR_046238)	-939	ENSRNOT00000089050				ENSRNOG00000051831	RF00002				5.18017	5.30191	-0.0958035	0.14378	5.62826	5.37418	2.37965	6.52544	6.2912	6.1226	-6.46978	0.000166783	0.000732916	Yes	0	0	0	Yes	0	0	0	Yes	0	0	0	Yes
3005	chr7	36884109	36884734	+		Enriched		Enriched	Enriched	0	NA	Intergenic	Intergenic	33291	ENSRNOT00000068834				ENSRNOG00000043567	AABR07056688.1				-0.291464	-0.499797	7.20862	6.78682	3.77389	2.93682	6.61997	6.64443	6.51995	6.32267	8.84465	8.56884e-09	4.44641e-07	Yes	0	0	0	No	8.20308	2.88275e-06	0.000163518	Yes	8.19494	6.5678e-08	4.60519e-06	Yes
1602	chr1	250443941	250444625	+		Enriched			Enriched	0	NA	intron (ENSRNOT00000067643, intron 1 of 11)	intron (NM_133400, intron 1 of 11)	18125	ENSRNOT00000067643				ENSRNOG00000033195	A1cf				-0.804153	0.400982	4.06957	3.44435	-0.741424	-0.582323	3.35922	3.51416	3.70911	2.7741	4.54162	0.0146364	0.0234214	Yes	0	0	0	No	0	0	0	No	4.01393	0.0232769	0.0405446	Yes
2960	chr1	263269863	263270488	+		Enriched		Enriched	Enriched	0	NA	promoter-TSS (ENSRNOT00000022309)	promoter-TSS (NM_012571)	-413	ENSRNOT00000022309				ENSRNOG00000016356	Got1				3.43292	3.16947	7.11056	7.93419	4.56191	3.90875	8.19819	8.1148	7.16336	7.35496	4.2935	5.00449e-09	3.10771e-07	Yes	0	0	0	No	4.79865	6.49096e-07	8.45718e-05	Yes	3.97677	8.76525e-09	1.11945e-06	Yes
3515	chr6	26214566	26215191	+					Enriched	0	NA	intron (ENSRNOT00000006525, intron 13 of 13)	intron (NM_001106709, intron 12 of 12)	26459	ENSRNOT00000006525				ENSRNOG00000004901	Slc4a1ap				-0.874354	-1.02041	2.46026	0.938338	-0.817045	-0.67308	3.16486	1.80096	3.37769	2.75241	0	0	0	No	0	0	0	No	0	0	0	No	5.31085	0.0046499	0.0118518	Yes
2317	chr14	20428716	20429388	+		Enriched		Enriched	Enriched	0	NA	Intergenic	MER21C|LTR|ERVL	45676	ENSRNOT00000044855				ENSRNOG00000029004	LOC498339				0.737057	-0.709686	6.46919	5.60975	2.66823	-0.266085	5.23789	5.77769	4.9652	5.1464	6.63964	7.27809e-06	6.23742e-05	Yes	0	0	0	No	5.89126	0.000358112	0.00280015	Yes	5.56121	0.000170215	0.00107733	Yes
2968	chr1	185356995	185357642	+		Enriched		Enriched	Enriched	0	NA	promoter-TSS (ENSRNOT00000088158)	L2c|LINE|L2	343	ENSRNOT00000086681				ENSRNOG00000024602	Plekha7				0.608658	-0.971248	4.38508	3.4894	-0.739833	-0.578083	4.41772	3.33721	3.3743	3.18534	4.63348	0.0104712	0.0180953	Yes	0	0	0	No	4.48483	0.0154316	0.0344676	Yes	3.85153	0.0282975	0.0477546	Yes
2573	chr2	32117433	32118058	+		Enriched		Enriched	Enriched	0	NA	Intergenic	Intergenic	180169	ENSRNOT00000091466				ENSRNOG00000054794	AABR07007874.1				0.669219	-0.846214	5.72698	5.71614	-0.588237	-0.419851	4.89174	4.99494	5.06248	4.4268	6.29809	2.74426e-05	0.00017649	Yes	0	0	0	No	5.34102	0.00168653	0.00767652	Yes	5.30111	0.000481235	0.00234775	Yes
3681	chr10	104680817	104681344	+				Enriched		0	NA	exon (ENSRNOT00000046026, exon 1 of 6)	promoter-TSS (NM_001135714)	297	ENSRNOT00000046026				ENSRNOG00000024145	Trim65				0.55805	-1.04517	3.44367	2.67466	-0.811678	-0.653723	4.77607	2.66972	2.11603	2.87015	0	0	0	No	0	0	0	No	4.66266	0.0136869	0.0316093	Yes	0	0	0	No
1408	chr9	65543515	65544140	+		Enriched			Enriched	0	NA	intron (ENSRNOT00000016730, intron 2 of 11)	intron (NM_057138, intron 2 of 5)	9123	ENSRNOT00000016730				ENSRNOG00000012473	Cflar				0.512496	-1.14199	5.24782	5.3614	-0.893567	-0.728697	2.76241	0.368879	3.90859	2.01556	6.02764	8.87334e-05	0.000444019	Yes	0	0	0	No	0	0	0	No	0	0	0	Yes
1247	chr10	104370113	104370738	+		Enriched			Enriched	0	NA	intron (ENSRNOT00000006519, intron 1 of 25)	intron (NM_001127549, intron 1 of 25)	2178	ENSRNOT00000006519				ENSRNOG00000004834	Llgl2				0.428023	-1.21576	4.08028	3.08163	-0.981954	-0.826781	1.40065	-1.15758	4.28073	1.6117	4.49152	0.0150305	0.0239829	Yes	0	0	0	No	0	0	0	No	4.27183	0.0161473	0.0301869	Yes
43	chr18	60759918	60760067	+	Enriched					0	NA	intron (ENSRNOT00000045098, intron 2 of 2)	intron (NM_001025057, intron 3 of 3)	-4612	ENSRNOT00000053725				ENSRNOG00000035602	Mir3591				2.80831	3.82585	-0.659112	-0.46416	-0.801624	-0.655065	2.98975	1.07554	2.16875	2.0815	-5.01336	0.0151864	0.0241099	Yes	0	0	0	Yes	0	0	0	Yes	0	0	0	Yes
1529	chr4	151472661	151473286	+		Enriched			Enriched	0	NA	Intergenic	Intergenic	-15941	ENSRNOT00000089708				ENSRNOG00000057063	RF00026				-0.740351	-0.90513	3.65661	4.07193	2.26825	-0.5255	2.94818	3.20037	3.59993	3.55124	5.79165	0.00370853	0.0081769	Yes	0	0	0	No	0	0	0	No	5.47533	0.00281586	0.00840528	Yes
454	chr14	10335691	10336086	+		Enriched				0	NA	Intergenic	Intergenic	-38406	ENSRNOT00000086333				ENSRNOG00000061516	AABR07014342.1				-0.989397	-1.16547	4.66922	4.09322	-0.926178	-0.767364	2.859	0.345289	2.86465	2.70741	6.53424	0.000346858	0.00130476	Yes	0	0	0	No	0	0	0	No	0	0	0	No
1521	chr7	112410108	112410733	+		Enriched			Enriched	0	NA	Intergenic	Intergenic	353390	ENSRNOT00000035216				ENSRNOG00000025046	AABR07058366.1				-0.666582	-0.849215	4.97915	4.72409	1.48176	0.955734	3.55082	4.02111	4.62401	4.27248	6.76438	0.000138547	0.000635369	Yes	0	0	0	No	0	0	0	No	6.32448	0.00017775	0.00111125	Yes
1664	chr16	17575273	17575898	+		Enriched			Enriched	0	NA	intron (ENSRNOT00000014772, intron 2 of 8)	intron (NM_001169127, intron 2 of 8)	-35530	ENSRNOT00000032309				ENSRNOG00000042623	Sh2d4b				-0.920707	-1.09231	3.6252	2.2474	1.31447	-0.704315	3.61378	-1.03428	3.64962	3.23241	4.99302	0.0265428	0.0378697	Yes	0	0	0	No	0	0	0	No	5.50818	0.00261046	0.00799914	Yes
3246	chrX	111865026	111865651	+		Enriched		Enriched	Enriched	0	NA	Intergenic	Intergenic	22568	ENSRNOT00000085118				ENSRNOG00000056135	Tsc22d3				-0.642185	0.476831	4.5537	4.30194	1.49203	0.9701	4.59299	3.83054	3.90208	3.14065	5.09499	0.00315526	0.00727457	Yes	0	0	0	No	4.80306	0.00802486	0.0221244	Yes	4.16345	0.0162234	0.030295	Yes
1187	chr2	108619449	108619844	+		Enriched				0	NA	Intergenic	Intergenic	-503799	ENSRNOT00000078432				ENSRNOG00000056971	RF00004				-0.908139	-1.08222	4.0829	3.96204	-0.845634	-0.688617	3.22795	3.22569	1.86573	2.38866	6.1014	0.00144719	0.0039753	Yes	0	0	0	No	0	0	0	No	0	0	0	No
3106	chr2	189253873	189254498	+		Enriched		Enriched	Enriched	0	NA	intron (ENSRNOT00000028234, intron 1 of 11)	intron (NM_017020, intron 1 of 9)	443	ENSRNOT00000028234				ENSRNOG00000020811	Il6r				-0.695895	-0.882515	4.68942	5.26759	0.734123	-0.464522	5.60826	4.33914	4.94422	4.05646	6.88197	9.12871e-05	0.00045143	Yes	0	0	0	No	6.74426	0.00043562	0.00310292	Yes	6.3976	0.000153867	0.000998597	Yes
809	chr11	24554467	24554862	+		Enriched				0	NA	intron (ENSRNOT00000048854, intron 3 of 17)	intron (NM_019288, intron 3 of 17)	87156	ENSRNOT00000044081				ENSRNOG00000006997	App				-0.801969	-0.924564	3.6275	2.7354	1.28161	0.776734	-0.12682	2.29171	2.77613	0.874969	5.44387	0.00969496	0.0170218	Yes	0	0	0	No	0	0	0	No	0	0	0	No
2348	chr1	240831254	240831925	+		Enriched		Enriched	Enriched	0	NA	Intergenic	Intergenic	54620	ENSRNOT00000049732				ENSRNOG00000046395	AABR07006576.1				2.34063	-0.435191	6.59967	6.4209	4.11778	4.14011	7.16906	6.78164	5.82407	5.80054	5.23553	2.63638e-06	2.89466e-05	Yes	0	0	0	No	5.4881	0.000142195	0.00154928	Yes	4.52246	4.33777e-05	0.00038683	Yes
2181	chr16	60595238	60595869	+		Enriched		Enriched	Enriched	0	NA	Intergenic	MIR|SINE|MIR	-168079	ENSRNOT00000051720				ENSRNOG00000011474	Ppp1r3b				1.51509	-0.482355	6.9949	6.4149	5.04154	3.18423	5.43776	6.08763	6.11147	5.99198	6.40991	1.06458e-07	2.68841e-06	Yes	0	0	0	No	5.27138	0.000572096	0.00369617	Yes	5.70863	1.55012e-06	3.67101e-05	Yes
2514	chr13	89612294	89612922	+		Enriched		Enriched	Enriched	0	NA	intron (ENSRNOT00000058423, intron 3 of 12)	intron (NM_001011907, intron 3 of 12)	-6282	ENSRNOT00000029179				ENSRNOG00000024159	Fcer1g				-0.610591	-0.802444	5.53854	5.85228	2.35342	-0.37245	4.45832	5.04234	5.34465	4.37926	7.5943	3.97433e-06	3.95138e-05	Yes	0	0	0	No	6.40045	0.000900588	0.00506595	Yes	6.75671	4.15476e-05	0.000374242	Yes
3038	chr4	140270725	140271355	+		Enriched		Enriched	Enriched	0	NA	intron (ENSRNOT00000040255, intron 4 of 62)	intron (NM_001007235, intron 3 of 61)	23705	ENSRNOT00000043646				ENSRNOG00000007104	Itpr1				-0.751446	1.13373	3.8438	3.08231	-0.689913	-0.528556	4.16337	4.42669	3.98645	4.20821	0	0	0	Yes	0	0	0	No	4.09069	0.0145526	0.0327852	Yes	3.96827	0.00592998	0.0141665	Yes
2836	chr7	78017593	78018276	+		Enriched		Enriched	Enriched	0	NA	intron (ENSRNOT00000005803, intron 5 of 11)	intron (NM_001173558, intron 5 of 11)	12702	ENSRNOT00000005803				ENSRNOG00000004301	Dcaf13				-0.73878	-0.923907	5.17569	5.06458	-0.673011	-0.506504	5.2148	5.00689	3.86936	4.72309	7.01961	4.88344e-05	0.000276509	Yes	0	0	0	No	6.79492	0.000278471	0.00237001	Yes	6.18183	0.000325255	0.00176583	Yes
2741	chr9	95569190	95569815	+		Enriched		Enriched	Enriched	0	NA	Intergenic	Intergenic	67724	ENSRNOT00000086805				ENSRNOG00000053244	Spp2				0.653689	-0.88421	5.27038	4.65773	-0.633062	-0.468907	5.04491	4.26281	4.4779	4.75971	5.57102	0.000567253	0.00189016	Yes	0	0	0	No	5.1209	0.00333439	0.0123732	Yes	5.17829	0.000698077	0.00305174	Yes
1899	chrX	74588572	74589197	+		Enriched			Enriched	0	NA	intron (ENSRNOT00000040637, intron 2 of 5)	intron (NM_147216, intron 2 of 5)	91622	ENSRNOT00000003899				ENSRNOG00000002923	Zcchc13				-0.923893	-1.09949	4.83939	1.79538	0.598414	-0.702469	2.21509	1.59249	3.36741	3.69786	5.97226	0.00396361	0.00863378	Yes	0	0	0	No	0	0	0	No	5.52653	0.00245292	0.00766752	Yes
3655	chr5	139088114	139088641	+				Enriched		0	NA	Intergenic	CpG	-12521	ENSRNOT00000012569				ENSRNOG00000009390	Edn2				-1.18123	-1.36116	0.624516	-0.742939	-1.11663	1.44215	5.65143	4.35835	1.81565	-0.00582948	0	0	0	No	0	0	0	No	7.0332	0.000199478	0.00189595	Yes	0	0	0	No
3244	chr2	204579484	204580153	+		Enriched		Enriched	Enriched	0	NA	intron (ENSRNOT00000022182, intron 7 of 7)	intron (NM_001109584, intron 7 of 7)	45925	ENSRNOT00000022182				ENSRNOG00000016477	Vangl1				-0.710167	-0.88882	4.39143	4.04961	1.95159	-0.486465	4.72882	3.9136	3.76199	4.35144	6.08656	0.00153548	0.00416946	Yes	0	0	0	No	6.05842	0.00232135	0.00956028	Yes	5.94311	0.000690147	0.00302818	Yes
1640	chr2	93942906	93943577	+		Enriched			Enriched	0	NA	Intergenic	Intergenic	42137	ENSRNOT00000075493				ENSRNOG00000049075	Fabp5				-1.18685	-1.35712	3.81495	3.36719	-1.12571	-0.972126	2.51553	-1.29954	3.94592	-1.46609	5.81103	0.00353669	0.00792721	Yes	0	0	0	No	0	0	0	No	0	0	0	Yes
247	chr4	85692373	85692768	+		Enriched				0	NA	intron (ENSRNOT00000035722, intron 12 of 16)	intron (NM_001270581, intron 13 of 16)	29678	ENSRNOT00000043851				ENSRNOG00000012098	Adcyap1r1				-1.04406	-1.19718	3.58956	3.23127	-0.989087	0.535245	0.670953	-1.1454	0.582236	1.08641	5.95523	0.00231032	0.00575757	Yes	0	0	0	No	0	0	0	No	0	0	0	No
584	chr17	17632227	17632622	+		Enriched				0	NA	Intergenic	Intergenic	180681	ENSRNOT00000086166				ENSRNOG00000054482	RF00100				-1.08168	-1.23682	2.99161	3.70815	-1.02598	1.68958	1.41985	-1.18436	0.997683	-1.3541	5.88149	0.00297372	0.00695657	Yes	0	0	0	No	0	0	0	No	0	0	0	No
2935	chr19	9640009	9640708	+		Enriched		Enriched	Enriched	0	NA	Intergenic	Intergenic	17747	ENSRNOT00000061498				ENSRNOG00000012007	Slc38a7				0.699962	-0.815123	4.05728	3.70496	1.48694	0.966651	4.11053	3.78301	3.22062	3.32698	4.46842	0.0149546	0.0238819	Yes	0	0	0	No	4.44313	0.0153212	0.03427	Yes	0	0	0	Yes
755	chr17	62133464	62133859	+		Enriched				0	NA	Intergenic	Intergenic	-128468	ENSRNOT00000073575				ENSRNOG00000061031	LOC100909849				-0.835569	-0.967798	2.86636	3.56249	0.590522	-0.635428	2.39289	2.45768	2.13149	0.217006	5.46471	0.00896298	0.0161215	Yes	0	0	0	No	0	0	0	No	0	0	0	No
2692	chr8	111724008	111724633	+		Enriched		Enriched	Enriched	0	NA	Intergenic	Intergenic	-2987	ENSRNOT00000012725				ENSRNOG00000030625	Tf				-0.733472	-0.916159	5.62752	4.07689	1.45513	-0.503862	4.96032	2.98789	3.98722	4.70241	6.93833	0.00010648	0.000514472	Yes	0	0	0	No	5.86583	0.00484271	0.0157087	Yes	6.23695	0.000259833	0.00151329	Yes
3257	chr6	135289037	135289662	+		Enriched		Enriched	Enriched	0	NA	Intergenic	Intergenic	15073	ENSRNOT00000010598				ENSRNOG00000008035	Cinp				-0.612849	-0.796466	4.92467	3.94011	3.26091	0.985891	4.11199	4.10587	4.37038	4.278	6.36326	0.000687878	0.0021972	Yes	0	0	0	No	5.73976	0.00464463	0.0152561	Yes	6.17542	0.000296525	0.00165943	Yes
2638	chr8	96498088	96498713	+		Enriched		Enriched	Enriched	0	NA	intron (ENSRNOT00000078343, intron 5 of 27)	ID_B1|SINE|B4	18575	ENSRNOT00000067996				ENSRNOG00000042726	RGD1560775				-0.432499	-0.632344	5.87364	5.88983	3.62435	3.15873	5.48296	5.19395	5.09865	5.18267	7.74382	1.90916e-06	2.25293e-05	Yes	0	0	0	No	6.96137	0.000170752	0.00173194	Yes	6.94604	1.55727e-05	0.000186196	Yes
2982	chr3	150581492	150582117	+		Enriched		Enriched	Enriched	0	NA	Intergenic	Intergenic	7331	ENSRNOT00000023905				ENSRNOG00000017701	Asip				-0.180189	-0.392829	7.29968	7.25064	4.1199	4.25495	7.51273	7.6501	7.03865	6.96155	9.09658	2.02609e-09	1.63294e-07	Yes	0	0	0	No	9.10049	1.1902e-07	3.38343e-05	Yes	8.74582	4.75013e-09	8.08879e-07	Yes
2807	chr10	16965722	16966389	+		Enriched		Enriched	Enriched	0	NA	Intergenic	MIR3|SINE|MIR	-4571	ENSRNOT00000005383				ENSRNOG00000003977	Dusp1				2.58967	-0.65702	5.47686	5.3847	3.47367	-0.213433	5.40268	5.06485	5.08931	5.29309	3.83528	0.00346149	0.0078375	Yes	0	0	0	No	0	0	0	Yes	3.60926	0.00241118	0.00762132	Yes
1113	chr4	83330210	83330605	+		Enriched				0	NA	Intergenic	Intergenic	-1822	ENSRNOT00000088866				ENSRNOG00000054078	AABR07060595.1				-0.774159	-0.858295	2.84077	2.42601	-0.734686	-0.609017	1.93299	2.01956	1.31658	0.187108	5.06969	0.0214359	0.0321072	Yes	0	0	0	No	0	0	0	No	0	0	0	No
310	chr14	85840587	85840982	+		Enriched				0	NA	intron (ENSRNOT00000083756, intron 9 of 13)	RLTR40|LTR|ERVK	25949	ENSRNOT00000083756				ENSRNOG00000056767	AC136588.3				-1.16369	-1.3257	3.89283	2.34065	-1.10552	-0.959399	2.78967	-1.27091	2.86588	-1.44817	5.63779	0.0066244	0.0129119	Yes	0	0	0	No	0	0	0	No	0	0	0	No
1591	chr10	107132891	107133516	+		Enriched			Enriched	0	NA	intron (ENSRNOT00000004047, intron 18 of 80)	Intergenic	-18932	ENSRNOT00000004035				ENSRNOG00000003028	Dnah17				-0.849732	-1.01946	3.87767	4.05312	-0.785894	-0.625526	3.59692	3.1767	3.42486	3.61134	5.92461	0.00249456	0.00608339	Yes	0	0	0	No	0	0	0	No	5.43409	0.00317803	0.0092	Yes
2470	chr5	162902414	162903039	+		Enriched		Enriched	Enriched	0	NA	intron (ENSRNOT00000022185, intron 66 of 69)	intron (NM_001108006, intron 66 of 69)	94080	ENSRNOT00000021155				ENSRNOG00000015736	Dhrs3				-0.673971	-0.863033	5.25125	6.06764	0.742806	-0.439539	4.834	4.65266	4.78687	4.47184	7.61045	4.43469e-06	4.27446e-05	Yes	0	0	0	No	6.38732	0.00089111	0.00504801	Yes	6.46689	0.000104388	0.000745092	Yes
3300	chr1	98210806	98211431	+		Enriched	Enriched	Enriched	Enriched	0	NA	Intergenic	Intergenic	-17455	ENSRNOT00000019278				ENSRNOG00000014380	Zfp788				3.08971	2.62681	6.5851	6.42822	5.20433	5.29463	6.61795	6.72103	6.12247	6.07459	3.68584	9.20574e-06	7.48604e-05	Yes	0	0	0	Yes	3.78547	0.000299849	0.00246096	Yes	3.2711	4.76179e-05	0.000418382	Yes
1728	chr15	42214972	42215597	+		Enriched			Enriched	0	NA	Intergenic	Intergenic	20864	ENSRNOT00000084448				ENSRNOG00000056918	LOC102547734				-1.051	-1.23215	5.04734	4.58055	-0.985962	-0.822574	1.89641	-1.17089	4.36802	3.25338	6.89512	8.52749e-05	0.000429549	Yes	0	0	0	No	0	0	0	No	5.85976	0.00101115	0.00402211	Yes
977	chr11	64424919	64425314	+		Enriched				0	NA	Intergenic	RMER15|LTR|ERVL	-3868	ENSRNOT00000066997				ENSRNOG00000001525	Igsf11				0.290186	-1.20753	3.16226	3.30874	-1.00262	-0.866633	1.55123	-1.15654	1.72757	-1.32151	4.50048	0.0137217	0.0222676	Yes	0	0	0	No	0	0	0	No	0	0	0	No
1212	chr16	74307800	74308195	+		Enriched				0	NA	intron (ENSRNOT00000026197, intron 8 of 8)	intron (NM_031355, intron 8 of 8)	15559	ENSRNOT00000026197				ENSRNOG00000019277	Vdac3				-1.0566	-1.22928	3.91526	4.1038	-0.9946	-0.838846	2.94616	3.26326	-1.43522	1.88886	6.18035	0.00112274	0.0032892	Yes	0	0	0	No	0	0	0	No	0	0	0	No
3576	chr4	99057699	99058324	+					Enriched	0	NA	Intergenic	Intergenic	-5170	ENSRNOT00000008840				ENSRNOG00000006675	Fabp1				-1.09192	-1.25081	3.18901	1.50465	-1.03488	-0.891568	0.99959	-1.19708	3.9294	1.44278	0	0	0	No	0	0	0	No	0	0	0	No	5.50254	0.00432287	0.0112306	Yes
1367	chr19	42085773	42086398	+		Enriched			Enriched	0	NA	Intergenic	Intergenic	-11910	ENSRNOT00000020197				ENSRNOG00000014964	Hp				-0.655724	-0.843099	5.80142	5.20587	2.87818	-0.423358	3.95354	4.46816	4.65768	3.68205	7.44947	8.37032e-06	6.95324e-05	Yes	0	0	0	No	0	0	0	No	6.05598	0.00051552	0.0024745	Yes
2144	chr5	70404697	70405414	+		Enriched		Enriched	Enriched	0	NA	intron (ENSRNOT00000082108, intron 15 of 15)	intron (NM_053492, intron 15 of 15)	-36068	ENSRNOT00000087517				ENSRNOG00000059876	Fsd1l				2.33164	-0.474631	7.01496	7.03897	3.33855	3.18452	5.81913	6.44339	6.58729	5.64299	5.76963	3.21114e-08	1.15846e-06	Yes	0	0	0	No	4.67891	0.00190554	0.00828738	Yes	4.89539	8.38309e-06	0.000118332	Yes
1505	chr2	194992990	194993615	+		Enriched			Enriched	0	NA	Intergenic	RNLTR21|LTR|ERV1	-45752	ENSRNOT00000072634				ENSRNOG00000050263	AABR07012426.1				-0.81107	-0.992924	5.55497	3.92434	-0.744356	-0.576766	4.26539	2.97678	5.67374	4.3281	6.83437	0.000161951	0.000715001	Yes	0	0	0	No	0	0	0	No	7.02099	1.83108e-05	0.000209394	Yes
1522	chr20	22961204	22961829	+		Enriched			Enriched	0	NA	intron (ENSRNOT00000067920, intron 2 of 7)	intron (NM_001106386, intron 2 of 7)	47822	ENSRNOT00000067920				ENSRNOG00000000645	Reep3				-0.728157	0.435234	5.05482	3.86633	1.93696	-0.508438	2.79783	2.95095	4.0949	3.32674	5.29939	0.00196981	0.00511179	Yes	0	0	0	No	0	0	0	No	4.41109	0.00880159	0.0189325	Yes
2769	chr3	156304813	156305438	+		Enriched		Enriched	Enriched	0	NA	Intergenic	Intergenic	35788	ENSRNOT00000021452				ENSRNOG00000016037	Mafb				-0.728952	-0.913093	4.99991	5.42129	-0.66353	0.920345	5.10325	3.94716	3.26843	4.7934	7.1402	3.05118e-05	0.000191355	Yes	0	0	0	No	6.27587	0.0014528	0.00697323	Yes	6.02411	0.000672452	0.00297242	Yes
2687	chr11	81625295	81625920	+		Enriched		Enriched	Enriched	0	NA	intron (ENSRNOT00000090031, intron 4 of 7)	B3|SINE|B2	14265	ENSRNOT00000047595				ENSRNOG00000001809	Hrg				-0.783322	-0.955686	3.95266	1.14165	2.57082	-0.557049	4.48673	4.62751	3.72084	3.75673	0	0	0	Yes	0	0	0	No	6.32214	0.00106134	0.00564982	Yes	5.60709	0.00190734	0.0064285	Yes
3184	chr20	29532003	29532628	+		Enriched		Enriched	Enriched	0	NA	Intergenic	Intergenic	-20933	ENSRNOT00000085026				ENSRNOG00000057078	Ddit4				-0.632849	-0.823136	4.97814	4.59134	-0.565175	1.70585	5.44113	5.22651	5.25796	4.97657	6.63581	0.000230293	0.000945123	Yes	0	0	0	No	6.99694	0.000151793	0.00161447	Yes	6.96864	1.45184e-05	0.000176592	Yes
2640	chr6	103164880	103165505	+		Enriched		Enriched	Enriched	0	NA	Intergenic	Intergenic	22083	ENSRNOT00000083272				ENSRNOG00000055777	AABR07064980.1				-0.51676	0.507902	5.55867	5.04987	-0.446923	3.35174	5.26832	5.79096	5.28541	5.07164	5.91262	0.000183977	0.000790142	Yes	0	0	0	No	5.99938	0.00029347	0.00244064	Yes	5.74089	9.96044e-05	0.000725428	Yes
2355	chr7	101071268	101071893	+		Enriched		Enriched	Enriched	0	NA	intron (ENSRNOT00000056894, intron 5 of 5)	Intergenic	2476	ENSRNOT00000056894				ENSRNOG00000037549	AABR07058124.2				-0.356592	2.06701	6.01516	6.16866	3.14812	3.17282	5.42337	5.24248	5.55481	5.31379	4.96209	1.84907e-05	0.000129469	Yes	0	0	0	No	4.08334	0.00767977	0.0214416	Yes	4.29116	0.00016944	0.00107432	Yes
36	chr8	63033347	63033496	+	Enriched					0	NA	intron (ENSRNOT00000043434, intron 1 of 8)	(GA)n|Simple_repeat|Simple_repeat	805	ENSRNOT00000043434				ENSRNOG00000008400	Pml				1.59979	1.68695	0.538769	-0.153939	0.840595	0.541118	0.134282	0.72582	-0.243328	-0.237009	0	0	0	Yes	0	0	0	Yes	0	0	0	Yes	-4.84076	0.0196612	0.0355114	Yes
1286	chr14	85739145	85739770	+		Enriched			Enriched	0	NA	Intergenic	B1_Rn|SINE|Alu	-14303	ENSRNOT00000014044				ENSRNOG00000010298	Xbp1				-0.506965	-0.706682	7.09666	6.87183	2.66749	2.89882	3.89374	2.85827	6.39998	5.0564	8.84923	7.70721e-09	4.15306e-07	Yes	0	0	0	No	0	0	0	No	7.6465	1.45361e-06	3.53612e-05	Yes
1170	chr3	32503614	32504009	+		Enriched				0	NA	Intergenic	Intergenic	-258048	ENSRNOT00000085449				ENSRNOG00000058684	RF00017				-0.788572	-0.949514	4.60131	3.77197	1.88768	2.09209	3.15681	2.2835	3.04109	0.254996	6.27264	0.000904992	0.0027646	Yes	0	0	0	No	0	0	0	No	0	0	0	No
2653	chr7	54079949	54080574	+		Enriched		Enriched	Enriched	0	NA	Intergenic	Intergenic	48945	ENSRNOT00000039096				ENSRNOG00000026913	Bbs10				-0.565837	-0.760551	5.98341	5.3157	2.6576	-0.323954	5.53252	5.17619	5.17098	5.03383	7.55588	5.32742e-06	4.89813e-05	Yes	0	0	0	No	6.99787	0.00015449	0.00163069	Yes	6.92537	1.70045e-05	0.000200027	Yes
2385	chr2	23946302	23946927	+		Enriched		Enriched	Enriched	0	NA	Intergenic	Intergenic	-5530	ENSRNOT00000084729				ENSRNOG00000061582	Scamp1				0.812443	-0.563749	6.30263	5.68238	4.2916	2.27497	5.8334	6.11684	5.60465	5.78489	6.54276	1.0191e-05	8.04241e-05	Yes	0	0	0	No	6.3213	8.45777e-05	0.00108837	Yes	6.18756	1.26806e-05	0.000157451	Yes
3539	chr1	150952540	150953165	+					Enriched	0	NA	intron (ENSRNOT00000018990, intron 13 of 17)	MIRc|SINE|MIR	65705	ENSRNOT00000081615				ENSRNOG00000054332	RF00066				-0.863679	-0.999606	2.61987	3.22094	-0.807756	-0.667272	0.81226	2.01131	3.11445	1.78613	0	0	0	No	0	0	0	No	0	0	0	No	4.73419	0.020092	0.0361233	Yes
1062	chr19	44185069	44185464	+		Enriched				0	NA	Intergenic	B1_Rn|SINE|Alu	20331	ENSRNOT00000048998				ENSRNOG00000019425	Gabarapl2				-0.927805	-1.09888	4.09745	4.00724	1.30654	-0.712075	2.96532	1.90137	0.0766679	1.92837	6.22051	0.000981649	0.00294184	Yes	0	0	0	No	0	0	0	No	0	0	0	No
33	chr4	154509852	154510001	+	Enriched					0	NA	intron (ENSRNOT00000079192, intron 4 of 36)	Lx8b|LINE|L1	4100	ENSRNOT00000044408				ENSRNOG00000037188	LOC297568				1.44962	2.00861	-0.618212	0.378205	-0.697638	-0.615898	-0.792746	-0.724359	0.283376	-0.0597749	0	0	0	Yes	0	0	0	Yes	-5.13361	0.0232693	0.0465238	Yes	0	0	0	Yes
3356	chr9	94063939	94064564	+					Enriched	0	NA	intron (ENSRNOT00000025779, intron 10 of 19)	intron (NM_001172159, intron 14 of 23)	-113970	ENSRNOT00000033487				ENSRNOG00000042889	Alppl2				-0.851016	-0.998222	3.11703	0.995904	1.75158	0.776151	3.36098	-0.952644	3.53569	2.45196	0	0	0	No	0	0	0	No	0	0	0	No	5.18401	0.00689432	0.0157233	Yes
3069	chr18	26191722	26192347	+		Enriched		Enriched	Enriched	0	NA	intron (ENSRNOT00000027739, intron 1 of 2)	intron (NM_178096, intron 1 of 2)	19411	ENSRNOT00000027739				ENSRNOG00000020467	Nrep				-0.677507	-0.861563	5.39235	4.64649	0.748214	0.948983	4.19638	4.56254	4.32682	3.97407	6.97431	6.66077e-05	0.000353376	Yes	0	0	0	No	6.04131	0.00225247	0.00933583	Yes	5.99136	0.000569857	0.00264307	Yes
1440	chr19	43808178	43808803	+		Enriched			Enriched	0	NA	intron (ENSRNOT00000025716, intron 1 of 3)	Intergenic	33305	ENSRNOT00000079539				ENSRNOG00000019036	Ldhd				-0.619572	-0.805856	5.68045	5.25404	1.98469	3.4962	3.74363	3.01165	3.87423	3.59029	7.41448	9.2921e-06	7.52104e-05	Yes	0	0	0	No	0	0	0	No	5.51356	0.00254021	0.00785116	Yes
3874	chr13	99582199	99582849	+				Enriched	Enriched	0	NA	Intergenic	Intergenic	-50565	ENSRNOT00000005059				ENSRNOG00000003723	Wdr26				0.7394	0.509521	4.73126	4.27655	1.52904	1.74679	6.43912	5.62612	3.9783	4.88725	0	0	0	No	0	0	0	No	5.73701	4.42483e-05	0.000739005	Yes	4.21611	0.00193001	0.00647439	Yes
685	chr8	116322907	116323302	+		Enriched				0	NA	promoter-TSS (ENSRNOT00000081353)	TTS (NM_001109297)	-936	ENSRNOT00000081353				ENSRNOG00000031420	Hyal2				-0.815668	-0.968623	3.66038	3.68271	1.37436	-0.599448	3.6	2.81408	1.61756	2.39605	5.69072	0.00484492	0.0100838	Yes	0	0	0	No	0	0	0	No	0	0	0	No
2151	chr16	10612853	10613539	+		Enriched		Enriched	Enriched	0	NA	intron (ENSRNOT00000085012, intron 2 of 10)	intron (NM_001025028, intron 2 of 10)	-9346	ENSRNOT00000087737				ENSRNOG00000059057	Fam35a				2.33258	-0.472789	6.89937	6.68886	4.30185	2.29717	6.33742	6.40942	6.30299	5.83941	5.53367	2.59169e-07	5.22198e-06	Yes	0	0	0	No	4.89311	0.000917067	0.00511531	Yes	4.80509	8.94063e-06	0.000123921	Yes
905	chr16	18743508	18743903	+		Enriched				0	NA	Intergenic	Intergenic	7551	ENSRNOT00000015723				ENSRNOG00000011706	Mbl1				-0.887688	0.344247	4.96173	4.16664	2.50797	-0.662975	2.7306	-1.00562	2.33589	3.03145	5.44431	0.00110883	0.00326106	Yes	0	0	0	No	0	0	0	No	0	0	0	No
2459	chr9	79628619	79629285	+		Enriched		Enriched	Enriched	0	NA	intron (ENSRNOT00000089283, intron 1 of 7)	intron (NM_133299, intron 1 of 15)	1500	ENSRNOT00000078125				ENSRNOG00000055295	Pecr				-0.599122	-0.791096	5.99451	5.29911	2.89447	-0.360797	4.4582	4.76866	5.15585	4.67081	7.57478	4.95468e-06	4.63416e-05	Yes	0	0	0	No	6.24131	0.00133275	0.00661508	Yes	6.7609	3.48272e-05	0.000333001	Yes
2091	chr3	159987771	159988396	+		Enriched		Enriched	Enriched	0	NA	Intergenic	Intergenic	-6981	ENSRNOT00000012606				ENSRNOG00000009076	Ttpal				2.65799	-0.228149	8.08571	8.15947	5.78704	5.35078	7.82865	7.81334	7.48915	7.21861	6.54726	1.77914e-12	1.2994e-09	Yes	0	0	0	No	5.95801	2.96656e-05	0.000559925	Yes	5.75909	1.77207e-09	5.06986e-07	Yes
751	chr9	20460969	20461364	+		Enriched				0	NA	Intergenic	Intergenic	-2569	ENSRNOT00000091769				ENSRNOG00000052332	AABR07066871.1				-1.0243	-1.17825	3.44011	3.11275	-0.96903	-0.83018	1.61032	-1.12618	2.25748	0.68448	5.74351	0.00424218	0.00912515	Yes	0	0	0	No	0	0	0	No	0	0	0	No
1453	chr1	266361030	266361655	+		Enriched			Enriched	0	NA	intron (ENSRNOT00000027118, intron 1 of 3)	intron (NM_001127484, intron 1 of 3)	2614	ENSRNOT00000027118				ENSRNOG00000020020	Wbp1l				-0.822411	-1.00249	5.23003	5.43836	-0.756025	-0.589258	3.76158	3.4024	3.44012	4.6415	7.30098	1.47034e-05	0.00010773	Yes	0	0	0	No	0	0	0	No	6.00075	0.000656788	0.00293584	Yes
2749	chr7	12305641	12306266	+		Enriched		Enriched	Enriched	0	NA	intron (ENSRNOT00000046886, intron 1 of 11)	intron (NM_001025742, intron 1 of 11)	5196	ENSRNOT00000046886				ENSRNOG00000031387	Dazap1				1.50112	-0.531243	6.02495	5.08474	4.20453	3.38522	6.49718	6.27381	5.73299	5.37792	5.26933	0.000120052	0.000564916	Yes	0	0	0	No	5.87751	6.14525e-05	0.000890153	Yes	5.21969	2.54982e-05	0.000265818	Yes
3283	chr8	24525565	24526190	+		Enriched		Enriched	Enriched	0	NA	intron (ENSRNOT00000033460, intron 11 of 14)	intron (NM_001135799, intron 11 of 14)	155961	ENSRNOT00000033460				ENSRNOG00000015357	Bmper				-0.729086	0.433799	4.43453	4.26058	-0.667393	0.920484	4.04747	4.18143	3.41405	3.10799	5.04966	0.00360363	0.00803919	Yes	0	0	0	No	4.695	0.00961527	0.0247873	Yes	3.87697	0.0298325	0.0498975	Yes
2276	chr10	107060827	107061452	+		Enriched		Enriched	Enriched	0	NA	exon (ENSRNOT00000004035, exon 44 of 67)	Intergenic	53132	ENSRNOT00000004035				ENSRNOG00000003028	Dnah17				0.823271	-0.538941	6.25843	6.34832	4.00353	2.28004	6.46795	6.03995	5.87081	6.09302	6.82395	2.28185e-06	2.58792e-05	Yes	0	0	0	No	6.59407	3.44162e-05	0.000614996	Yes	6.46894	3.54633e-06	6.53695e-05	Yes
3341	chr17	66321549	66322174	+					Enriched	0	NA	intron (ENSRNOT00000024098, intron 11 of 20)	PB1D11|SINE|Alu	-26847	ENSRNOT00000023974				ENSRNOG00000017593	Mtr				-0.812573	-0.964498	2.65816	2.65106	1.37498	-0.596592	3.85406	1.61709	3.33358	3.65533	0	0	0	No	0	0	0	No	0	0	0	No	5.52653	0.00245292	0.00766752	Yes
825	chr2	140706113	140706508	+		Enriched				0	NA	Intergenic	Intergenic	-2087	ENSRNOT00000088846				ENSRNOG00000061857	Mgst2				-0.871965	-1.01875	3.04064	3.14149	0.570623	-0.669637	2.94998	0.38665	0.753788	3.14187	5.22616	0.0151864	0.0241099	Yes	0	0	0	No	0	0	0	No	0	0	0	No
2735	chr14	17013635	17014390	+		Enriched		Enriched	Enriched	0	NA	Intergenic	Intergenic	-17050	ENSRNOT00000091936				ENSRNOG00000053840	AC103535.1				-0.646562	-0.83515	5.29197	5.14973	1.97597	-0.412644	5.10773	5.28454	4.13833	4.2514	7.11124	3.32844e-05	0.000202545	Yes	0	0	0	No	6.86613	0.000224333	0.00203331	Yes	6.00323	0.00053772	0.0025435	Yes
577	chr13	57373258	57373653	+		Enriched				0	NA	intron (ENSRNOT00000017884, intron 13 of 27)	Lx7|LINE|L1	129578	ENSRNOT00000083693				ENSRNOG00000013312	Kcnt2				-0.719784	-0.834681	3.14238	3.10176	1.28978	-0.547019	2.28423	2.06721	2.1296	0.895863	5.32242	0.0122186	0.0203372	Yes	0	0	0	No	0	0	0	No	0	0	0	No
264	chr2	76252347	76252742	+		Enriched				0	NA	Intergenic	Intergenic	113674	ENSRNOT00000079902				ENSRNOG00000061700	AABR07008844.1				-0.866822	-1.0233	3.01297	4.17034	1.32262	-0.6545	2.01788	1.11045	1.83284	3.28438	5.81852	0.00379419	0.00834633	Yes	0	0	0	No	0	0	0	No	0	0	0	No
2768	chr20	31082920	31083545	+		Enriched		Enriched	Enriched	0	NA	Intergenic	Intergenic	-10763	ENSRNOT00000082448				ENSRNOG00000055391	Eif4ebp2				-0.432987	-0.634723	5.66714	5.14715	2.68225	2.61991	6.83708	6.15218	5.33571	5.84158	7.25646	1.9049e-05	0.000131674	Yes	0	0	0	No	8.11536	4.76378e-06	0.000196423	Yes	7.40528	2.4602e-06	5.02724e-05	Yes
3370	chr2	56184000	56184625	+					Enriched	0	NA	Intergenic	Intergenic	-32781	ENSRNOT00000080677				ENSRNOG00000033192	Osmr				-0.923249	-1.08971	-0.717488	3.54589	2.34596	-0.713343	3.15563	0.368504	3.48857	2.59456	0	0	0	No	0	0	0	No	0	0	0	No	5.19526	0.00649701	0.0150964	Yes
246	chr5	133625797	133626192	+		Enriched				0	NA	intron (ENSRNOT00000053202, intron 1 of 3)	Kanga11a|DNA|TcMar-Tc2	5288	ENSRNOT00000053202				ENSRNOG00000035079	AABR07049695.1				-0.932217	-1.10156	3.97574	3.73416	-0.871415	-0.718673	2.50024	2.37732	1.20816	2.63332	6.03043	0.00181907	0.00477522	Yes	0	0	0	No	0	0	0	No	0	0	0	No
1876	chr1	79787535	79788198	+		Enriched			Enriched	0	NA	Intergenic	Intergenic	-2839	ENSRNOT00000018233				ENSRNOG00000013395	Pglyrp1				-0.879623	-1.02985	2.70175	3.46295	1.25495	-0.676282	2.19275	-0.986343	3.20789	2.23697	5.2623	0.0144067	0.0231632	Yes	0	0	0	No	0	0	0	No	4.89414	0.0135593	0.0266125	Yes
689	chr11	84641339	84641734	+		Enriched				0	NA	Intergenic	intron (NM_181473, intron 1 of 6)	-8032	ENSRNOT00000052120				ENSRNOG00000033372	Klhl24				-0.9862	-1.07747	3.41463	2.42986	0.377866	-0.801721	2.12256	-1.05026	-0.0266333	0.646895	5.59884	0.00678754	0.0130779	Yes	0	0	0	No	0	0	0	No	0	0	0	No
3762	chr2	193572668	193573195	+				Enriched		0	NA	TTS (ENSRNOT00000056479)	(CAG)n|Simple_repeat|Simple_repeat	878	ENSRNOT00000056479				ENSRNOG00000009602	AABR07012329.1				-1.8472	-2.02203	-1.63108	-1.42132	-1.78442	-1.62673	5.54311	-1.96291	-2.23054	-2.1542	0	0	0	No	0	0	0	No	6.03436	0.0162552	0.0357707	Yes	0	0	0	No
2058	chr20	45242284	45242814	+		Enriched		Enriched		0	NA	intron (ENSRNOT00000087226, intron 1 of 5)	intron (NM_138831, intron 1 of 5)	17379	ENSRNOT00000087226				ENSRNOG00000000588	Slc16a10				1.87053	0.443008	4.63192	4.30392	-0.633485	1.67923	5.17192	4.472	2.60067	0.977337	3.34695	0.0143227	0.0231066	Yes	0	0	0	No	3.68349	0.00860557	0.0231989	Yes	0	0	0	No
519	chr8	44987783	44988178	+		Enriched				0	NA	Intergenic	Intergenic	-2034	ENSRNOT00000044608				ENSRNOG00000034066	Hspa8				-0.79252	-0.915979	3.43414	2.74528	1.28996	-0.595539	2.75344	2.4806	2.15483	0.251289	5.26936	0.0142067	0.0229391	Yes	0	0	0	No	0	0	0	No	0	0	0	No
2945	chr2	189241691	189242316	+		Enriched		Enriched	Enriched	0	NA	intron (ENSRNOT00000028234, intron 1 of 11)	intron (NM_017020, intron 1 of 9)	12625	ENSRNOT00000028234				ENSRNOG00000020811	Il6r				2.0129	-0.327942	7.64927	7.63743	4.7621	3.89636	7.51067	7.55586	7.03262	7.04655	6.7831	3.67013e-11	9.46305e-09	Yes	0	0	0	No	6.41778	4.06972e-06	0.000185806	Yes	6.15451	2.28945e-09	5.45806e-07	Yes
2915	chr9	29572897	29573522	+		Enriched		Enriched	Enriched	0	NA	Intergenic	MTD|LTR|ERVL-MaLR	-1186	ENSRNOT00000085416				ENSRNOG00000057659	AABR07067080.1				-0.587003	-0.769878	4.23831	4.21083	3.80828	1.72511	4.33626	3.55224	4.31777	4.09945	6.04513	0.00172434	0.00457728	Yes	0	0	0	No	5.60699	0.00668924	0.0196222	Yes	6.05685	0.000450826	0.0022206	Yes
560	chr3	53930311	53930706	+		Enriched				0	NA	Intergenic	Intergenic	-210363	ENSRNOT00000085571				ENSRNOG00000051709	RF00004				-0.908219	-1.05325	3.5057	2.83671	1.17362	-0.712982	0.775661	-1.01069	2.56291	1.74903	5.55182	0.00725935	0.0137887	Yes	0	0	0	No	0	0	0	No	0	0	0	No
2258	chr2	166198299	166199036	+		Enriched		Enriched	Enriched	0	NA	intron (ENSRNOT00000074564, intron 1 of 2)	intron (NM_001107681, intron 2 of 3)	56635	ENSRNOT00000016012				ENSRNOG00000012019	B3galnt1				-0.587686	-0.78241	6.54388	5.64841	2.35811	-0.34585	5.07926	5.51858	4.04184	5.23016	8.03652	6.48791e-07	9.94988e-06	Yes	0	0	0	No	6.94019	0.000186264	0.00181447	Yes	6.53847	0.000102342	0.000734898	Yes
132	chr17	70098659	70099054	+		Enriched				0	NA	Intergenic	Intergenic	26700	ENSRNOT00000046667				ENSRNOG00000031955	Calml3				-1.00914	-1.17752	4.08875	3.55016	-0.948687	-0.796818	3.27227	1.4889	1.15956	0.795982	6.06987	0.00165496	0.00443351	Yes	0	0	0	No	0	0	0	No	0	0	0	No
2582	chr7	71045683	71046308	+		Enriched		Enriched	Enriched	0	NA	exon (ENSRNOT00000005693, exon 3 of 3)	3' UTR (NM_053302, exon 3 of 3)	2388	ENSRNOT00000005693				ENSRNOG00000004311	Gpr182				-0.685168	-0.873238	5.78132	4.8534	0.738019	-0.452019	5.41405	4.64693	3.88259	4.96673	7.27677	2.03238e-05	0.000139469	Yes	0	0	0	No	6.72893	0.000378435	0.00288133	Yes	6.33484	0.000204489	0.00126296	Yes
2384	chr10	16885747	16886372	+		Enriched		Enriched	Enriched	0	NA	intron (ENSRNOT00000005273, intron 1 of 9)	Intergenic	24582	ENSRNOT00000005273				ENSRNOG00000003508	Ergic1				-0.471066	-0.671539	6.2948	5.98192	3.87545	-0.221629	6.28644	5.88947	5.1653	5.59902	8.00361	5.70695e-07	9.00747e-06	Yes	0	0	0	No	7.70498	1.65293e-05	0.000410215	Yes	7.19611	5.84027e-06	9.45014e-05	Yes
1553	chr4	10485535	10486160	+		Enriched			Enriched	0	NA	intron (ENSRNOT00000039953, intron 6 of 25)	intron (NM_001107845, intron 6 of 25)	31985	ENSRNOT00000039953				ENSRNOG00000028801	Gsap				1.31556	-1.00499	4.49103	3.9267	2.23663	-0.612416	2.26343	-0.949481	4.06814	3.03958	4.07785	0.0109007	0.0186671	Yes	0	0	0	No	0	0	0	No	3.43469	0.026926	0.0458076	Yes
3136	chr14	99796812	99797437	+		Enriched		Enriched	Enriched	0	NA	Intergenic	Intergenic	-9013	ENSRNOT00000071355				ENSRNOG00000051014	AABR07016418.1				-0.706228	-0.886565	4.71128	4.87034	1.46609	0.934117	4.39034	4.64203	2.22107	3.95241	6.71052	0.000169032	0.000737666	Yes	0	0	0	No	6.21242	0.00143312	0.00694377	Yes	5.05343	0.0102248	0.0211869	Yes
2122	chr3	171172109	171172787	+		Enriched		Enriched	Enriched	0	NA	Intergenic	Intergenic	-5994	ENSRNOT00000034131				ENSRNOG00000028661	Ctcfl				-0.398298	-0.602988	7.13146	6.84799	3.32065	-0.143314	6.61439	6.53432	6.31265	5.79307	8.83686	8.38085e-09	4.40926e-07	Yes	0	0	0	No	8.1532	3.43383e-06	0.000173185	Yes	7.85405	3.46485e-07	1.38443e-05	Yes
2448	chr18	55877601	55878226	+		Enriched		Enriched	Enriched	0	NA	intron (ENSRNOT00000025934, intron 2 of 3)	intron (NM_021695, intron 1 of 1)	13797	ENSRNOT00000064686				ENSRNOG00000019181	Synpo				1.46913	-0.622425	6.21519	5.76863	3.13683	1.07564	6.34261	5.27629	5.68204	5.09209	5.68812	9.75417e-06	7.76235e-05	Yes	0	0	0	No	5.38275	0.000494143	0.00334455	Yes	5.07308	5.91708e-05	0.000488672	Yes
2848	chr9	37305941	37306579	+		Enriched		Enriched	Enriched	0	NA	Intergenic	Intergenic	-74969	ENSRNOT00000016237				ENSRNOG00000011771	Ptp4a1				1.43124	-0.764451	5.32003	4.46774	3.43688	-0.344545	4.59057	4.20114	3.80986	4.35372	4.65459	0.00166375	0.00444763	Yes	0	0	0	No	3.95534	0.019436	0.0405716	Yes	3.76691	0.0101132	0.021075	Yes
2342	chr5	149497813	149498438	+		Enriched		Enriched	Enriched	0	NA	Intergenic	Intergenic	-67014	ENSRNOT00000086977				ENSRNOG00000061203	AABR07050057.1				0.700693	-0.809011	4.12917	4.53251	1.98042	0.978037	4.555	3.29763	3.36784	4.97658	4.89514	0.00488545	0.0101348	Yes	0	0	0	No	4.45986	0.0167108	0.0364256	Yes	4.92561	0.00219995	0.00712593	Yes
3082	chr1	177159248	177159901	+		Enriched		Enriched	Enriched	0	NA	intron (ENSRNOT00000081595, intron 21 of 26)	intron (NM_001139508, intron 15 of 17)	-23635	ENSRNOT00000085326				ENSRNOG00000016210	Micalcl				0.675072	-0.848642	4.87557	5.18315	1.48195	-0.434972	5.11898	4.11186	3.47032	4.10903	5.62626	0.000439614	0.00155196	Yes	0	0	0	No	5.11715	0.0035585	0.0128641	Yes	4.33067	0.00939486	0.019962	Yes
2160	chr17	77285011	77285636	+		Enriched		Enriched	Enriched	0	NA	Intergenic	Intergenic	19207	ENSRNOT00000024362				ENSRNOG00000018044	Phyh				1.96212	-0.534025	6.99395	6.60826	3.49251	1.12098	6.52362	6.20701	5.91005	5.85586	5.95545	7.60476e-08	2.11815e-06	Yes	0	0	0	No	5.301	0.000286049	0.00240428	Yes	5.00128	8.82793e-06	0.000122835	Yes
2754	chr7	64926798	64927423	+		Enriched		Enriched	Enriched	0	NA	intron (ENSRNOT00000005686, intron 11 of 11)	RSINE1|SINE|B4	-24982	ENSRNOT00000086913				ENSRNOG00000055903	RF00100				-0.569231	-0.760979	5.48906	4.6937	2.89931	1.00421	5.01152	5.5497	4.31633	4.48059	7.00277	6.02064e-05	0.000325803	Yes	0	0	0	No	6.95284	0.000183596	0.00180998	Yes	6.20781	0.000265098	0.00153571	Yes
629	chr12	12404222	12404617	+		Enriched				0	NA	exon (ENSRNOT00000037251, exon 2 of 2)	3' UTR (NM_012863, exon 2 of 2)	3142	ENSRNOT00000037251				ENSRNOG00000025164	Bhlha15				-1.00231	-1.15689	3.46252	2.56765	-0.946809	-0.807387	2.78965	-1.10461	2.1412	0.705195	5.44387	0.00969496	0.0170218	Yes	0	0	0	No	0	0	0	No	0	0	0	No
870	chr6	9837321	9837716	+		Enriched				0	NA	intron (ENSRNOT00000020959, intron 7 of 11)	intron (NM_017171, intron 9 of 13)	47096	ENSRNOT00000020959				ENSRNOG00000015603	Prkce				-0.988065	-1.16517	4.80577	4.11553	-0.924474	-0.764729	3.64888	2.21842	1.2243	1.96143	6.61124	0.00026811	0.00106124	Yes	0	0	0	No	0	0	0	No	0	0	0	No
781	chr10	106916077	106916472	+		Enriched				0	NA	Intergenic	Intergenic	-32851	ENSRNOT00000071406				ENSRNOG00000045615	LOC688286				0.625428	0.438417	3.45637	3.59656	-0.684292	-0.541286	2.04203	1.93379	2.80194	2.51424	3.59919	0.0280724	0.0397824	Yes	0	0	0	No	0	0	0	No	0	0	0	No
3127	chr13	49118781	49119406	+		Enriched		Enriched	Enriched	0	NA	Intergenic	Intergenic	26787	ENSRNOT00000000039				ENSRNOG00000000034	Nuak2				1.87429	-0.873545	5.08942	4.32517	-0.626472	-0.465204	4.56211	4.43532	3.91991	4.21482	3.92712	0.00778839	0.0145039	Yes	0	0	0	No	0	0	0	Yes	3.22354	0.0225187	0.0395843	Yes
2111	chr6	10896563	10897188	+		Enriched		Enriched	Enriched	0	NA	TTS (ENSRNOT00000092059)	intron (NM_139253, intron 1 of 3)	441	ENSRNOT00000092059				ENSRNOG00000061808	RF00100				0.705071	-0.806099	4.67586	3.73853	1.49649	1.70277	4.3925	3.13552	3.34487	3.789	4.86474	0.00571734	0.0115226	Yes	0	0	0	No	4.32228	0.0220152	0.0449358	Yes	4.1149	0.0157906	0.029798	Yes
171	chrX	111913101	111913496	+		Enriched				0	NA	Intergenic	Intergenic	-25392	ENSRNOT00000085118				ENSRNOG00000056135	Tsc22d3				1.34559	-0.872892	3.90533	3.56338	0.722461	-0.518807	3.04277	2.49007	2.33132	2.99425	3.60265	0.0364275	0.0491408	Yes	0	0	0	No	0	0	0	No	0	0	0	No
1948	chr3	127845279	127845904	+		Enriched			Enriched	0	NA	Intergenic	intron (NM_001077641, intron 3 of 32)	171150	ENSRNOT00000088942				ENSRNOG00000059431	AABR07053814.1				-0.770288	-0.941255	4.76088	4.12071	1.43529	-0.546608	3.6552	3.47499	3.30366	3.4113	6.43838	0.000493657	0.00169228	Yes	0	0	0	No	0	0	0	No	5.17799	0.00636259	0.0150008	Yes
3500	chr12	37817876	37818501	+					Enriched	0	NA	intron (ENSRNOT00000048528, intron 1 of 26)	intron (NM_001107139, intron 1 of 26)	-11391	ENSRNOT00000084587				ENSRNOG00000029260	Pitpnm2				-1.07225	-1.22573	2.26075	-0.698391	-1.01715	-0.878713	3.32374	-1.17383	2.08907	3.14503	0	0	0	No	0	0	0	No	0	0	0	No	5.06438	0.0092274	0.0196763	Yes
2064	chr2	144555896	144556521	+		Enriched		Enriched	Enriched	0	NA	intron (ENSRNOT00000082923, intron 2 of 8)	L2|LINE|L2	4813	ENSRNOT00000082923				ENSRNOG00000038095	Ccdc169				0.727059	-0.752512	4.76713	4.36594	2.00239	1.73414	5.60621	4.27989	4.35208	4.19219	5.10683	0.00260991	0.00630105	Yes	0	0	0	No	5.47767	0.00155711	0.00735509	Yes	4.79294	0.00244985	0.00766752	Yes
2334	chr5	154304445	154305089	+		Enriched		Enriched	Enriched	0	NA	intron (ENSRNOT00000012853, intron 5 of 8)	intron (NM_024386, intron 5 of 8)	-5686	ENSRNOT00000013322				ENSRNOG00000009712	Gale				-0.715471	-0.89306	4.09999	3.89877	2.60116	-0.492331	4.8194	2.79424	4.37694	4.18313	5.8296	0.00330252	0.00751801	Yes	0	0	0	No	5.74024	0.00646902	0.0191559	Yes	6.17271	0.000300972	0.00167906	Yes
1504	chr4	140315547	140316172	+		Enriched			Enriched	0	NA	intron (ENSRNOT00000064025, intron 4 of 61)	intron (NM_001007235, intron 4 of 61)	-61706	ENSRNOT00000082723				ENSRNOG00000007104	Itpr1				-0.649565	1.64606	4.43157	5.41149	0.763771	-0.420992	3.89054	4.25552	4.75	3.90563	4.3163	0.00230643	0.00575757	Yes	0	0	0	No	0	0	0	No	3.67859	0.00676248	0.0155116	Yes
3321	chr18	49785926	49786551	+					Enriched	0	NA	Intergenic	Intergenic	151284	ENSRNOT00000033254				ENSRNOG00000023197	Zfp608				-0.797244	-0.935753	3.0015	2.58226	1.34564	-0.589844	1.86507	1.58196	3.46096	3.56106	0	0	0	No	0	0	0	No	0	0	0	No	5.64927	0.00168008	0.00591916	Yes
2076	chr9	96621294	96621919	+		Enriched		Enriched	Enriched	0	NA	promoter-TSS (ENSRNOT00000088192)	Intergenic	20	ENSRNOT00000088192				ENSRNOG00000019476	Agap1				-0.688976	-0.869876	4.01298	4.52733	-0.624689	2.54443	4.77151	4.16292	3.77511	4.51168	6.13588	0.00132693	0.00373433	Yes	0	0	0	No	6.17908	0.00164114	0.00755795	Yes	6.03757	0.000518201	0.0024807	Yes
2759	chr14	86164873	86165498	+		Enriched		Enriched	Enriched	0	NA	promoter-TSS (ENSRNOT00000086343)	promoter-TSS (NM_012565)	-817	ENSRNOT00000080147				ENSRNOG00000061527	Gck				-0.520654	1.67617	5.58807	5.18125	2.66749	-0.278937	5.52448	4.44013	4.80754	5.15939	4.66828	0.0003944	0.00142965	Yes	0	0	0	No	4.2265	0.00805394	0.0221696	Yes	4.24686	0.000611294	0.00276707	Yes
2489	chr15	41892942	41893637	+		Enriched		Enriched	Enriched	0	NA	Intergenic	Intergenic	-2573	ENSRNOT00000020419				ENSRNOG00000015095	Spryd7				-0.590815	-0.784707	6.15498	5.64183	2.35778	-0.350039	4.77556	5.76046	4.56673	4.80787	7.80352	1.59291e-06	1.95522e-05	Yes	0	0	0	No	6.95892	0.000208878	0.00194393	Yes	6.50112	9.08965e-05	0.000677179	Yes
2762	chr10	10787464	10788089	+		Enriched		Enriched	Enriched	0	NA	Intergenic	Intergenic	13137	ENSRNOT00000061208				ENSRNOG00000003137	41153				-0.632307	-0.820091	5.18301	5.26857	3.27205	-0.399357	5.14092	4.12866	3.88086	4.35765	7.12438	3.13278e-05	0.000195181	Yes	0	0	0	No	6.35286	0.0011424	0.00598372	Yes	5.94289	0.000678362	0.00299484	Yes
3079	chr12	22081620	22082245	+		Enriched		Enriched	Enriched	0	NA	promoter-TSS (ENSRNOT00000064572)	promoter-TSS (NM_001107131)	-125	ENSRNOT00000077711				ENSRNOG00000001404	Agfg2				1.87492	-0.842012	3.05	3.54494	2.3167	-0.451469	4.94488	2.59102	3.80766	4.04391	0	0	0	Yes	0	0	0	No	0	0	0	Yes	3.12114	0.0295319	0.0495127	Yes
3177	chr10	110084238	110084905	+		Enriched		Enriched	Enriched	0	NA	intron (ENSRNOT00000071893, intron 7 of 26)	Intergenic	17301	ENSRNOT00000071893				ENSRNOG00000047531	Ccdc57				1.41209	-0.813337	5.0467	4.3382	1.9813	-0.400383	5.0282	3.76508	3.72029	4.33643	4.43805	0.00352442	0.00792721	Yes	0	0	0	No	4.08123	0.0172228	0.037322	Yes	3.73398	0.011256	0.023014	Yes
2764	chr14	63357109	63357743	+		Enriched		Enriched	Enriched	0	NA	Intergenic	Intergenic	-47982	ENSRNOT00000086658				ENSRNOG00000055015	AABR07015559.1				-0.659262	-0.848773	5.44087	5.2876	0.750542	-0.424219	4.93565	5.22429	5.22908	4.36939	7.25397	1.80056e-05	0.000126835	Yes	0	0	0	No	6.7391	0.000330445	0.00266315	Yes	6.68924	5.16012e-05	0.000443572	Yes
447	chr14	87404365	87404760	+		Enriched				0	NA	intron (ENSRNOT00000088032, intron 14 of 19)	intron (NM_001107239, intron 14 of 19)	-44130	ENSRNOT00000077177				ENSRNOG00000058780	Igfbp1				-0.718024	1.61804	5.01512	3.83907	1.93192	-0.50319	2.44279	3.35237	2.85607	2.6712	3.97215	0.00858639	0.0156146	Yes	0	0	0	No	0	0	0	No	0	0	0	No
1201	chr15	42199324	42199719	+		Enriched				0	NA	intron (ENSRNOT00000084448, intron 1 of 2)	RNLTR10|LTR|ERV1	5101	ENSRNOT00000084448				ENSRNOG00000056918	LOC102547734				0.347707	-1.19637	3.4963	3.43982	0.411269	-0.841432	-1.58384	-1.14328	2.0026	1.44979	4.62656	0.0100066	0.0173957	Yes	0	0	0	No	0	0	0	No	0	0	0	No
2712	chr10	37220472	37221204	+		Enriched		Enriched	Enriched	0	NA	intron (ENSRNOT00000006567, intron 1 of 6)	intron (NM_001009622, intron 1 of 6)	4901	ENSRNOT00000006567				ENSRNOG00000004820	Sar1b				1.48374	2.0633	5.42662	5.19222	1.57033	2.26688	4.88903	5.45455	4.57696	4.89414	3.63212	0.00114606	0.00334457	Yes	0	0	0	No	3.45748	0.00635561	0.0190697	Yes	3.04545	0.00471631	0.0119954	Yes
1501	chr3	44840128	44840753	+		Enriched			Enriched	0	NA	intron (ENSRNOT00000035158, intron 6 of 6)	intron (NM_001106481, intron 6 of 6)	34334	ENSRNOT00000035158				ENSRNOG00000005341	Upp2				-0.698006	0.437003	5.37563	4.63207	-0.633316	0.938314	4.22322	3.64968	4.10206	4.21343	5.72168	0.000406958	0.00146397	Yes	0	0	0	No	0	0	0	No	4.77209	0.00299772	0.00880717	Yes
1094	chr3	79376776	79377171	+		Enriched				0	NA	intron (ENSRNOT00000077943, intron 2 of 23)	intron (NM_017269, intron 1 of 23)	13983	ENSRNOT00000077943				ENSRNOG00000034025	Ptprj				-0.843712	-0.964377	2.72175	3.27133	1.59549	-0.653935	2.44095	-0.928409	1.10836	1.49126	5.35975	0.0113948	0.0192953	Yes	0	0	0	No	0	0	0	No	0	0	0	No
2826	chr7	95007132	95007899	+		Enriched		Enriched	Enriched	0	NA	Intergenic	Intergenic	-12417	ENSRNOT00000067707				ENSRNOG00000058406	AABR07057946.1				-0.504788	1.22334	5.07878	5.07703	3.29315	2.60364	4.54031	3.33668	3.7484	4.46784	4.88817	0.000651452	0.00211457	Yes	0	0	0	No	0	0	0	Yes	3.91216	0.00759652	0.0169359	Yes
3304	chr5	25433695	25434320	+					Enriched	0	NA	intron (ENSRNOT00000021612, intron 15 of 17)	L1M5|LINE|L1	42892	ENSRNOT00000021612				ENSRNOG00000015562	Cdh17				-0.854977	-1.01868	-0.641069	2.93891	2.88792	-0.63676	3.6619	2.82045	3.69836	3.45128	0	0	0	No	0	0	0	No	0	0	0	No	5.59941	0.00196815	0.00656538	Yes
2498	chr13	98496724	98497349	+		Enriched		Enriched	Enriched	0	NA	Intergenic	Intergenic	-16617	ENSRNOT00000086306				ENSRNOG00000043201	Coq8a				0.799253	1.24058	5.48423	3.6737	2.40391	5.39964	6.09057	5.49828	4.12165	4.35274	4.03833	0.00454408	0.00968654	Yes	0	0	0	No	4.97589	0.000184467	0.00180998	Yes	3.43971	0.00783145	0.01733	Yes
3239	chr4	179004698	179005327	+		Enriched		Enriched	Enriched	0	NA	Intergenic	Intergenic	49940	ENSRNOT00000088989				ENSRNOG00000059511	RF00560				-0.68399	1.15108	5.21834	4.83048	-0.618156	-0.454415	4.3179	4.11542	4.56302	5.01112	4.86578	0.000747288	0.00235697	Yes	0	0	0	No	3.92343	0.0212307	0.0437054	Yes	4.61298	0.000549967	0.00257419	Yes
1265	chr5	89497656	89498281	+		Enriched			Enriched	0	NA	Intergenic	Intergenic	-35246	ENSRNOT00000085183				ENSRNOG00000058797	RF00560				-0.842908	-1.01487	4.37983	3.65975	-0.778437	-0.61648	3.72939	3.91121	3.75099	3.2838	5.99508	0.00212529	0.00538862	Yes	0	0	0	No	0	0	0	No	5.4164	0.0034023	0.00956497	Yes
2811	chr4	97839839	97840466	+		Enriched		Enriched	Enriched	0	NA	Intergenic	Intergenic	10811	ENSRNOT00000084701				ENSRNOG00000053679	AABR07060862.1				-0.702859	-0.886006	5.34325	4.81515	1.46701	-0.475006	4.3054	4.02443	4.27182	4.27733	7.02302	5.13355e-05	0.000288515	Yes	0	0	0	No	5.80996	0.00396972	0.0137975	Yes	6.12126	0.000357961	0.00187694	Yes
2301	chr7	70431141	70431822	+		Enriched		Enriched	Enriched	0	NA	Intergenic	RSINE1|SINE|B4	-13885	ENSRNOT00000045687				ENSRNOG00000033161	RGD1565117				1.50523	-0.513548	6.47945	6.03797	4.00632	2.93716	5.95778	6.35072	5.97735	5.93187	5.9467	2.03799e-06	2.37536e-05	Yes	0	0	0	No	5.64842	0.000147002	0.00158508	Yes	5.61349	2.69191e-06	5.26375e-05	Yes
1637	chr18	80891276	80891901	+		Enriched			Enriched	0	NA	Intergenic	Intergenic	-26004	ENSRNOT00000021750				ENSRNOG00000016246	Tshz1				-0.762654	-0.923836	3.97205	-0.340549	2.52818	1.62131	3.42209	3.03934	3.83466	3.52423	0	0	0	Yes	0	0	0	No	0	0	0	No	5.63817	0.00175821	0.00605137	Yes
3377	chr2	60886701	60887326	+					Enriched	0	NA	Intergenic	Intergenic	-33244	ENSRNOT00000025170				ENSRNOG00000018570	C1qtnf3				-0.745322	-0.822855	1.21637	1.42137	0.487746	-0.592402	1.98357	-0.796834	2.91138	2.18655	0	0	0	No	0	0	0	No	0	0	0	No	5.14401	0.00733259	0.0165849	Yes
362	chr4	127037974	127038369	+		Enriched				0	NA	Intergenic	Intergenic	54133	ENSRNOT00000081330				ENSRNOG00000056263	AABR07061465.1				-0.820003	0.385033	3.31641	3.27364	2.12946	-0.60998	3.46298	2.17265	2.54301	-1.07023	4.1734	0.032259	0.0446138	Yes	0	0	0	No	0	0	0	No	0	0	0	No
3656	chr2	226778482	226779009	+				Enriched		0	NA	intron (ENSRNOT00000019244, intron 1 of 13)	CpG	521	ENSRNOT00000019244				ENSRNOG00000013798	Fnbp1l				2.56941	2.56025	2.87092	1.2944	3.27322	1.75101	5.17588	5.01373	3.38558	2.57487	0	0	0	No	0	0	0	No	2.61414	0.0241691	0.0478996	Yes	0	0	0	No
546	chr9	81209680	81210075	+		Enriched				0	NA	intron (ENSRNOT00000035277, intron 24 of 34)	MER58A|DNA|hAT-Charlie	157940	ENSRNOT00000070156				ENSRNOG00000044889	RF00001				1.77223	-0.982811	4.00579	4.09007	-0.763197	-0.606785	3.24471	1.62512	2.31251	2.58168	3.41039	0.0322254	0.0445999	Yes	0	0	0	No	0	0	0	No	0	0	0	No
1692	chr13	111959130	111959797	+		Enriched			Enriched	0	NA	intron (ENSRNOT00000007870, intron 4 of 5)	intron (NM_017080, intron 4 of 5)	-10710	ENSRNOT00000048074				ENSRNOG00000005861	Hsd11b1				-0.734357	0.434557	4.48545	3.07013	0.723991	-0.515953	3.94135	3.47547	3.77927	3.8871	4.62252	0.0133527	0.0217893	Yes	0	0	0	No	0	0	0	No	4.50943	0.00639877	0.0150342	Yes
589	chr4	176036942	176037337	+		Enriched				0	NA	Intergenic	Intergenic	-10976	ENSRNOT00000046598				ENSRNOG00000047493	Slco1a4				-0.903151	-1.06323	3.97402	3.01598	-0.843944	-0.695208	2.6381	2.33028	1.99478	1.61276	5.76567	0.0042872	0.00919067	Yes	0	0	0	No	0	0	0	No	0	0	0	No
625	chr16	36380197	36380592	+		Enriched				0	NA	intron (ENSRNOT00000086642, intron 2 of 2)	Intergenic	5801	ENSRNOT00000086642				ENSRNOG00000052518	AABR07025387.1				-0.667848	-0.818324	3.56492	3.7088	1.89543	1.63031	2.25698	2.99559	2.64564	2.43658	5.6154	0.00593018	0.0117981	Yes	0	0	0	No	0	0	0	No	0	0	0	No
3944	chr18	71417488	71418113	+				Enriched	Enriched	0	NA	intron (ENSRNOT00000024831, intron 3 of 3)	intron (NM_030858, intron 3 of 3)	21970	ENSRNOT00000024831				ENSRNOG00000018359	Smad7				-0.871712	-1.04545	3.63699	2.34662	-0.807697	-0.646884	4.31992	3.95732	3.2495	3.89424	0	0	0	No	0	0	0	No	5.95109	0.00283555	0.0109853	Yes	5.52797	0.0025191	0.00781293	Yes
2695	chr8	111725731	111726459	+		Enriched		Enriched	Enriched	0	NA	Intergenic	Intergenic	-4762	ENSRNOT00000012725				ENSRNOG00000030625	Tf				0.675138	-0.84495	5.65377	5.32103	1.48292	-0.426999	4.59047	3.77459	4.43791	3.76246	6.09966	6.73469e-05	0.000356797	Yes	0	0	0	No	4.632	0.0107206	0.0267029	Yes	4.65609	0.00387991	0.0104556	Yes
540	chr19	50230501	50230896	+		Enriched				0	NA	Intergenic	RNLTR10|LTR|ERV1	-10243	ENSRNOT00000079760				ENSRNOG00000051819	Sdr42e1				-0.827903	-0.964176	3.35987	3.18807	2.06883	-0.623722	1.81052	0.428528	3.24166	1.30556	5.41236	0.009907	0.0172383	Yes	0	0	0	No	0	0	0	No	0	0	0	No
2287	chr1	166435709	166436334	+		Enriched		Enriched	Enriched	0	NA	intron (ENSRNOT00000026428, intron 2 of 6)	MIR3|SINE|MIR	2912	ENSRNOT00000026428				ENSRNOG00000019491	Stard10				2.36435	2.1079	6.76652	6.13151	5.24998	4.36618	6.6661	6.87715	6.72449	6.94993	4.34159	1.95627e-06	2.29422e-05	Yes	0	0	0	No	4.56068	2.86444e-05	0.000549516	Yes	4.69706	7.36695e-09	9.75712e-07	Yes
2050	chr1	256830623	256831155	+		Enriched		Enriched		0	NA	intron (ENSRNOT00000022317, intron 1 of 21)	intron (NM_001108522, intron 1 of 21)	8555	ENSRNOT00000022317				ENSRNOG00000016593	Pde6c				-0.903702	-1.08125	2.41377	3.76417	-0.839954	-0.679814	4.16692	4.47465	2.32426	3.13204	5.04159	0.0238175	0.0349693	Yes	0	0	0	No	6.17778	0.00157862	0.00740081	Yes	0	0	0	No
2488	chr8	66754282	66754907	+		Enriched		Enriched	Enriched	0	NA	Intergenic	Intergenic	-15244	ENSRNOT00000090789				ENSRNOG00000057304	LOC102552398				1.49773	1.71743	5.80741	5.66781	2.05579	3.56197	5.37983	5.65146	4.75704	4.83211	4.2865	6.1708e-05	0.000332503	Yes	0	0	0	No	4.00016	0.00127785	0.00642418	Yes	3.31988	0.0023928	0.00757897	Yes
2254	chr19	17552352	17552977	+		Enriched		Enriched	Enriched	0	NA	Intergenic	Intergenic	-58079	ENSRNOT00000076814				ENSRNOG00000049302	Chd9				1.49797	-0.528496	6.56957	6.11463	4.10862	1.80864	6.92507	6.2626	5.61232	5.87486	6.03177	1.19801e-06	1.58379e-05	Yes	0	0	0	No	6.09692	3.26271e-05	0.000600147	Yes	5.402	9.29672e-06	0.000127866	Yes
1304	chr9	58125410	58126035	+		Enriched			Enriched	0	NA	Intergenic	RNLTR10|LTR|ERV1	129615	ENSRNOT00000089795				ENSRNOG00000061382	RF00026				-0.819692	-0.98386	4.32606	3.44224	2.7498	2.08415	2.11078	-0.928955	4.19723	2.61938	5.91537	0.00276292	0.00656584	Yes	0	0	0	No	0	0	0	No	5.53339	0.00299976	0.00880717	Yes
1970	chr3	58805628	58806155	+		Enriched		Enriched		0	NA	intron (ENSRNOT00000010630, intron 5 of 34)	Intergenic	-20485	ENSRNOT00000084967				ENSRNOG00000057896	RF00406				-0.978558	0.283672	3.1079	4.41367	-0.915031	-0.755444	4.35367	2.98486	-1.36158	3.20537	4.70418	0.0106612	0.0183151	Yes	0	0	0	No	4.51558	0.0168111	0.0365566	Yes	0	0	0	No
3660	chr7	72772230	72772757	+				Enriched		0	NA	promoter-TSS (ENSRNOT00000009989)	promoter-TSS (NM_133398)	53	ENSRNOT00000009989				ENSRNOG00000006870	Mtdh				-1.16027	-1.338	-0.940588	2.89608	-1.09646	-0.936162	5.29716	3.43207	-0.0851244	3.26439	0	0	0	No	0	0	0	No	6.52888	0.00101487	0.00547155	Yes	0	0	0	No
1468	chr1	41170037	41170662	+		Enriched			Enriched	0	NA	Intergenic	Intergenic	-22475	ENSRNOT00000082133				ENSRNOG00000019358	Esr1				-0.694798	1.15106	5.19123	5.4477	2.32549	-0.468907	3.19525	2.07583	4.54123	3.56886	5.19476	0.000160989	0.000711581	Yes	0	0	0	No	0	0	0	No	3.93653	0.00747947	0.0167901	Yes
1477	chr9	79216735	79217360	+		Enriched			Enriched	0	NA	Intergenic	Intergenic	92644	ENSRNOT00000080398				ENSRNOG00000051933	AABR07068043.1				-0.740783	-0.919192	4.94838	4.77721	1.45215	-0.514455	4.23738	3.27264	3.9602	3.87039	6.80771	0.00011597	0.000549803	Yes	0	0	0	No	0	0	0	No	5.76076	0.00118811	0.00454405	Yes
506	chr14	63474508	63474903	+		Enriched				0	NA	Intergenic	B4|SINE|B4	69297	ENSRNOT00000086658				ENSRNOG00000055015	AABR07015559.1				-0.749635	1.13248	4.49242	3.46451	-0.691609	0.900729	3.65616	3.31455	3.06055	2.0472	4.01704	0.0159167	0.0251009	Yes	0	0	0	No	0	0	0	No	0	0	0	No
2007	chr20	7863041	7863619	+		Enriched		Enriched		0	NA	intron (ENSRNOT00000042539, intron 2 of 7)	intron (NM_013141, intron 2 of 7)	-24632	ENSRNOT00000073359				ENSRNOG00000061557	AC106225.1				-0.757851	-0.920364	3.76348	3.92615	1.42772	0.895149	3.96183	3.30825	1.3241	3.35976	5.77799	0.00381214	0.00835671	Yes	0	0	0	No	5.3997	0.0103163	0.0260574	Yes	0	0	0	No
1198	chr2	44316177	44316572	+		Enriched				0	NA	Intergenic	3' UTR (NM_001008725, exon 15 of 15)	26981	ENSRNOT00000018877				ENSRNOG00000013963	Il6st				-1.04127	-1.21453	4.46718	3.63689	-0.979055	-0.822775	2.71108	-1.15594	2.80452	2.78455	6.27264	0.000904992	0.0027646	Yes	0	0	0	No	0	0	0	No	0	0	0	No
1926	chr4	42276511	42277136	+		Enriched			Enriched	0	NA	intron (ENSRNOT00000082453, intron 4 of 4)	intron (NM_001105668, intron 4 of 4)	73985	ENSRNOT00000082453				ENSRNOG00000053787	Mdfic				-0.909049	-1.08778	4.69302	4.37921	-0.844877	-0.683671	3.48547	2.70133	2.13419	3.25355	6.59779	0.000263492	0.00105281	Yes	0	0	0	No	0	0	0	No	4.57172	0.0268137	0.0456382	Yes
3887	chr7	99959623	99960352	+				Enriched	Enriched	0	NA	intron (ENSRNOT00000005885, intron 2 of 2)	intron (NM_023985, intron 2 of 2)	5495	ENSRNOT00000005885				ENSRNOG00000004100	Trib1				-0.610845	-0.802748	5.45342	4.95413	1.9853	-0.372641	4.87171	5.86702	4.97301	4.87569	0	0	0	No	0	0	0	No	7.07572	0.000149292	0.00160425	Yes	6.75509	3.3624e-05	0.00032802	Yes
1650	chr5	77204817	77205442	+		Enriched			Enriched	0	NA	Intergenic	Intergenic	-31627	ENSRNOT00000023588				ENSRNOG00000017324	Slc46a2				-0.826028	1.09499	4.05736	3.43213	1.39399	-0.603978	3.28467	-0.934708	3.63044	3.86736	3.72918	0.0310587	0.0432698	Yes	0	0	0	No	0	0	0	No	3.70578	0.0132614	0.0262293	Yes
1918	chr17	66317483	66318139	+		Enriched			Enriched	0	NA	intron (ENSRNOT00000024098, intron 12 of 20)	intron (NM_001170325, intron 12 of 20)	-22797	ENSRNOT00000023974				ENSRNOG00000017593	Mtr				-0.590006	-0.769712	4.21844	3.58306	2.3488	3.47209	3.54359	4.2265	3.62439	4.30713	5.72232	0.00459755	0.00971848	Yes	0	0	0	No	0	0	0	No	5.84123	0.000975376	0.00391464	Yes
3593	chr4	31741690	31742315	+					Enriched	0	NA	Intergenic	Intergenic	-11616	ENSRNOT00000013817				ENSRNOG00000009957	Slc25a13				-0.954424	-1.11395	-0.757234	-0.565837	1.18921	-0.753261	3.36865	2.71289	2.99262	3.00598	0	0	0	No	0	0	0	No	0	0	0	No	5.23074	0.00553752	0.0134709	Yes
69	chr14	19177549	19178076	+	Enriched			Enriched		0	NA	intron (ENSRNOT00000003921, intron 13 of 14)	intron (NM_134326, intron 13 of 14)	14051	ENSRNOT00000003921				ENSRNOG00000002911	Alb				6.45568	3.35268	-0.606326	-0.379731	3.07091	2.83541	7.34	-0.964305	-1.25404	4.5287	-6.79157	0.00018918	0.00080882	Yes	0	0	0	Yes	0	0	0	Yes	0	0	0	Yes
3180	chr1	80603003	80603651	+		Enriched		Enriched	Enriched	0	NA	Intergenic	Intergenic	-3755	ENSRNOT00000024832				ENSRNOG00000018405	Apoc4				-0.725031	-0.906797	4.41587	4.80551	0.723581	-0.496955	4.80776	4.75417	4.04251	4.15404	6.50374	0.000373424	0.00137869	Yes	0	0	0	No	6.47915	0.000686498	0.00420094	Yes	5.93916	0.000666529	0.00294989	Yes
1869	chrX	157000569	157001194	+		Enriched			Enriched	0	NA	intron (ENSRNOT00000081819, intron 1 of 12)	MIR3|SINE|MIR	1055	ENSRNOT00000081819				ENSRNOG00000055572	Idh3g				-0.716312	-0.864321	2.89652	3.67986	0.71944	0.895014	3.15491	2.65773	2.9759	2.84945	5.2623	0.0144067	0.0231632	Yes	0	0	0	No	0	0	0	No	4.79351	0.0160519	0.0300848	Yes
466	chr3	101117833	101118228	+		Enriched				0	NA	intron (ENSRNOT00000007681, intron 2 of 17)	intron (NM_173328, intron 2 of 17)	-38182	ENSRNOT00000065333				ENSRNOG00000005902	Ccdc34				-0.771084	0.411968	3.83852	3.05904	1.34458	-0.572966	2.59107	2.86709	1.26145	0.921228	4.45517	0.0182631	0.028168	Yes	0	0	0	No	0	0	0	No	0	0	0	No
2841	chr7	117650767	117651392	+		Enriched		Enriched	Enriched	0	NA	intron (ENSRNOT00000077588, intron 1 of 14)	intron (NM_001135798, intron 1 of 14)	-2771	ENSRNOT00000044893				ENSRNOG00000030334	Adck5				-0.608408	-0.791416	5.19024	3.38939	2.63667	2.85809	4.73104	3.55075	3.37435	4.16027	6.38662	0.000814726	0.00253381	Yes	0	0	0	No	5.88181	0.00384492	0.0134637	Yes	5.61261	0.00200001	0.00664688	Yes
845	chr10	77859724	77860119	+		Enriched				0	NA	intron (ENSRNOT00000055664, intron 2 of 3)	Intergenic	58270	ENSRNOT00000055664				ENSRNOG00000002456	Hlf				-1.01161	-1.17518	1.36913	4.01397	-0.952886	-0.805359	3.12673	1.43866	0.00414508	2.86468	5.37169	0.0146985	0.0235027	Yes	0	0	0	No	0	0	0	No	0	0	0	No
1373	chr1	141037872	141038709	+		Enriched			Enriched	0	NA	intron (ENSRNOT00000023506, intron 3 of 10)	intron (NM_001106275, intron 3 of 10)	26725	ENSRNOT00000091518				ENSRNOG00000057415	AC106909.1				1.46024	3.519	6.0842	6.4568	-0.391663	2.25028	4.76033	3.21005	4.9972	4.69505	3.46475	0.00033034	0.00125384	Yes	0	0	0	No	0	0	0	No	0	0	0	Yes
2478	chr18	81754226	81754918	+		Enriched		Enriched	Enriched	0	NA	Intergenic	Intergenic	53055	ENSRNOT00000020376				ENSRNOG00000015142	Timm21				-0.413074	-0.615295	6.10722	6.39595	3.13775	2.62474	5.51136	5.76849	5.7655	5.64881	8.11319	3.30587e-07	6.16879e-06	Yes	0	0	0	No	7.25193	6.90378e-05	0.000946848	Yes	7.5081	1.44117e-06	3.53612e-05	Yes
2828	chr13	50569819	50570485	+		Enriched		Enriched	Enriched	0	NA	intron (ENSRNOT00000077066, intron 10 of 15)	MLT1B|LTR|ERVL-MaLR	-5933	ENSRNOT00000076242				ENSRNOG00000002907	Plekha6				-0.584959	2.02488	5.05553	4.34792	2.35766	-0.354486	4.61073	4.1928	4.60268	3.59089	3.66825	0.0114968	0.0194333	Yes	0	0	0	No	0	0	0	Yes	3.08427	0.0263007	0.0449791	Yes
1454	chr5	3623606	3624231	+		Enriched			Enriched	0	NA	Intergenic	MRLTR33|LTR|ERVK	4909	ENSRNOT00000085297				ENSRNOG00000053388	AABR07046725.1				0.755217	1.68936	4.99545	5.35674	2.65987	2.88147	3.74642	2.12514	3.39221	3.50224	4.12896	0.000673682	0.00217181	Yes	0	0	0	No	0	0	0	No	0	0	0	Yes
1029	chr15	10164853	10165248	+		Enriched				0	NA	intron (ENSRNOT00000033048, intron 2 of 7)	intron (NM_031529, intron 2 of 7)	44844	ENSRNOT00000033048				ENSRNOG00000024061	Rarb				-1.06468	-1.19838	3.02253	1.18974	-1.01668	-0.896094	2.26687	-1.15316	-1.34203	1.14113	5.04474	0.0259048	0.0371694	Yes	0	0	0	No	0	0	0	No	0	0	0	No
941	chr4	154997006	154997401	+		Enriched				0	NA	Intergenic	promoter-TSS (NM_001271376)	-12276	ENSRNOT00000070906				ENSRNOG00000050763	AC127013.1				-0.887298	-1.05463	4.05082	3.51741	-0.825469	-0.670149	2.83795	3.0804	2.08291	2.9462	5.87527	0.00296689	0.00695657	Yes	0	0	0	No	0	0	0	No	0	0	0	No
2256	chr3	127490842	127491467	+		Enriched		Enriched	Enriched	0	NA	intron (ENSRNOT00000006330, intron 2 of 7)	intron (NM_001107780, intron 2 of 7)	9555	ENSRNOT00000006330				ENSRNOG00000004601	Hao1				-0.396526	-0.599534	6.5354	6.10266	3.32244	3.1645	5.33324	5.24451	6.36565	5.62822	8.18723	2.41495e-07	4.97165e-06	Yes	0	0	0	No	6.89297	0.000206024	0.00192885	Yes	7.82763	4.37253e-07	1.5751e-05	Yes
2827	chr7	117143673	117144298	+		Enriched		Enriched	Enriched	0	NA	Intergenic	Intergenic	-3771	ENSRNOT00000013353				ENSRNOG00000009960	Puf60				-0.537323	-0.734025	5.68605	4.8115	1.51793	1.01543	5.9263	5.69582	5.4438	5.80175	7.14656	3.42451e-05	0.000206561	Yes	0	0	0	No	7.44254	3.75162e-05	0.000655381	Yes	7.45006	1.9395e-06	4.20342e-05	Yes
2262	chr6	102285179	102285804	+		Enriched		Enriched	Enriched	0	NA	Intergenic	Intergenic	-12714	ENSRNOT00000014775				ENSRNOG00000010914	Pigh				-0.28118	1.26678	6.50525	6.38315	3.64431	4.13435	6.3715	6.24518	5.81825	5.81555	6.19145	4.71282e-07	7.86625e-06	Yes	0	0	0	No	5.91873	4.8985e-05	0.000788709	Yes	5.53932	5.08819e-06	8.66447e-05	Yes
3169	chr3	6171905	6172650	+		Enriched		Enriched	Enriched	0	NA	Intergenic	Intergenic	-39512	ENSRNOT00000012892				ENSRNOG00000009446	Rxra				-0.718562	-0.896832	3.44498	4.60229	3.04829	-0.494461	5.08702	2.97407	3.43871	4.29733	5.96182	0.00249205	0.00608339	Yes	0	0	0	No	6.00142	0.00378007	0.0133597	Yes	5.76815	0.00126539	0.0047582	Yes
1575	chr15	7904376	7905001	+		Enriched			Enriched	0	NA	intron (ENSRNOT00000046879, intron 1 of 2)	intron (NM_001108371, intron 2 of 3)	33191	ENSRNOT00000046879				ENSRNOG00000032690	AABR07017046.1				-0.868729	-1.04046	4.47394	1.07036	0.639931	-0.645229	3.63422	3.60598	3.88972	2.89981	5.40398	0.0155803	0.0247041	Yes	0	0	0	No	0	0	0	No	5.39259	0.00389	0.0104749	Yes
255	chr1	132712910	132713305	+		Enriched				0	NA	Intergenic	Intergenic	-178465	ENSRNOT00000077007				ENSRNOG00000051108	AABR07004244.1				-0.86868	-1.01942	3.81965	3.67054	0.597162	-0.660715	2.11967	1.86534	1.79714	1.63151	5.97175	0.00216781	0.00545263	Yes	0	0	0	No	0	0	0	No	0	0	0	No
2094	chr3	164579640	164580265	+		Enriched		Enriched	Enriched	0	NA	Intergenic	Intergenic	-45989	ENSRNOT00000078209				ENSRNOG00000060501	AABR07054619.1				-0.0470571	1.77431	7.94136	7.9447	5.10777	3.90206	8.33239	8.12548	7.5658	7.67753	7.14849	1.16606e-12	1.10426e-09	Yes	0	0	0	No	7.25045	6.2133e-08	2.6835e-05	Yes	6.80111	1.13885e-11	2.03626e-08	Yes
2345	chr20	34686324	34686949	+		Enriched		Enriched	Enriched	0	NA	Intergenic	Intergenic	-2218	ENSRNOT00000087220				ENSRNOG00000000414	Cep85l				-0.475238	-0.675263	6.29181	6.26562	2.67447	1.04594	5.68142	6.00094	5.38271	5.24913	8.14217	2.76123e-07	5.45558e-06	Yes	0	0	0	No	7.45975	3.5989e-05	0.000638103	Yes	7.1204	7.59828e-06	0.000111358	Yes
1732	chr5	128854628	128855253	+		Enriched			Enriched	0	NA	Intergenic	Intergenic	-10449	ENSRNOT00000068697				ENSRNOG00000037710	Calr4				-0.75971	-0.927379	3.67521	3.66963	1.43534	-0.539852	3.87557	3.75085	3.08272	4.10744	5.51772	0.00762069	0.0142484	Yes	0	0	0	No	0	0	0	No	5.56829	0.0023845	0.00756609	Yes
1997	chr2	25677465	25677992	+		Enriched		Enriched		0	NA	Intergenic	Intergenic	-70105	ENSRNOT00000079492				ENSRNOG00000061565	RF00561				0.606594	-0.976995	5.09765	3.51446	-0.740868	-0.577533	3.90401	3.5844	3.30471	3.59235	5.15074	0.00292061	0.00690161	Yes	0	0	0	No	4.22635	0.0238202	0.0473507	Yes	0	0	0	No
3158	chr5	167994577	167995202	+		Enriched		Enriched	Enriched	0	NA	intron (ENSRNOT00000024711, intron 5 of 6)	intron (NM_001277250, intron 5 of 6)	4964	ENSRNOT00000087402				ENSRNOG00000018289	Park7				2.26665	-0.775557	4.58872	4.89288	2.88138	-0.363497	4.65517	3.30944	3.99404	3.67056	3.51268	0.0160053	0.0251987	Yes	0	0	0	No	0	0	0	Yes	0	0	0	Yes
1962	chr7	77423490	77424115	+		Enriched			Enriched	0	NA	Intergenic	MIR|SINE|MIR	-51404	ENSRNOT00000079644				ENSRNOG00000005333	Azin1				-0.72239	-0.900857	4.69656	4.4076	2.31222	-0.497737	4.19959	2.5918	4.59487	4.07073	6.46484	0.000427092	0.0015134	Yes	0	0	0	No	0	0	0	No	6.24181	0.000246153	0.0014514	Yes
2886	chr4	22051149	22051894	+		Enriched		Enriched	Enriched	0	NA	intron (ENSRNOT00000081034, intron 1 of 1)	Intergenic	3300	ENSRNOT00000081034				ENSRNOG00000058022	AABR07059499.1				-0.721556	-0.899416	4.10189	4.29316	2.3111	-0.497565	4.52956	4.81165	2.89046	3.79349	6.05803	0.0016602	0.00444127	Yes	0	0	0	No	6.40123	0.000863246	0.00492012	Yes	5.18279	0.0066357	0.0152993	Yes
3007	chr14	19222543	19223200	+		Enriched		Enriched	Enriched	0	NA	Intergenic	Intergenic	-31008	ENSRNOT00000003921				ENSRNOG00000002911	Alb				-0.307782	-0.515636	6.8135	7.30564	3.33196	2.64332	6.46853	6.79379	6.26276	6.53917	8.90824	6.40394e-09	3.56737e-07	Yes	0	0	0	No	8.207	2.98095e-06	0.000163518	Yes	8.17745	7.26106e-08	4.74581e-06	Yes
2349	chr14	46022007	46022632	+		Enriched		Enriched	Enriched	0	NA	intron (ENSRNOT00000076881, intron 4 of 6)	MER20|DNA|hAT-Charlie	20470	ENSRNOT00000076611				ENSRNOG00000002192	Rell1				-0.640461	1.6399	5.84078	6.4308	-0.572331	-0.40277	4.1103	4.71895	4.64333	4.62745	5.45629	4.31571e-06	4.18105e-05	Yes	0	0	0	No	0	0	0	Yes	3.88958	0.00269692	0.00819854	Yes
1534	chr19	47020958	47021583	+		Enriched			Enriched	0	NA	Intergenic	intron (NM_001106188, intron 6 of 8)	259700	ENSRNOT00000058779				ENSRNOG00000012030	AABR07043897.1				-0.956096	-1.13203	3.43042	4.39789	-0.892926	0.762283	3.68397	-1.07253	2.74954	3.62352	6.02572	0.00200418	0.00515399	Yes	0	0	0	No	0	0	0	No	5.18279	0.0066357	0.0152993	Yes
3066	chr12	48238774	48239399	+		Enriched		Enriched	Enriched	0	NA	promoter-TSS (ENSRNOT00000078868)	Intergenic	-199	ENSRNOT00000078868				ENSRNOG00000000658	Acacb				-0.830652	-0.993559	4.22402	1.0882	0.662908	0.847774	4.30771	2.69245	3.47677	2.60552	5.15829	0.0241423	0.0353365	Yes	0	0	0	No	5.45465	0.0107257	0.0267029	Yes	4.96666	0.0112757	0.0230148	Yes
2530	chr1	178841442	178842100	+		Enriched		Enriched	Enriched	0	NA	intron (ENSRNOT00000092099, intron 6 of 15)	intron (NM_172067, intron 6 of 15)	113581	ENSRNOT00000087771				ENSRNOG00000012258	Rras2				-0.649786	-0.839944	5.6875	5.92466	1.97439	-0.413899	5.40887	4.71059	4.14649	3.77756	7.71567	2.22448e-06	2.55343e-05	Yes	0	0	0	No	6.74109	0.00035792	0.00280015	Yes	5.75273	0.00123831	0.00467602	Yes
2555	chr16	60387978	60388603	+		Enriched		Enriched	Enriched	0	NA	Intergenic	Intergenic	-5127	ENSRNOT00000085711				ENSRNOG00000054950	AABR07026037.1				0.772701	-0.635311	5.81921	5.46634	3.62566	-0.181835	6.66916	6.26852	5.84303	5.67288	6.16835	5.0354e-05	0.000284688	Yes	0	0	0	No	6.81174	1.57171e-05	0.000393179	Yes	6.25397	9.42149e-06	0.000128384	Yes
3262	chr1	219478526	219479199	+		Enriched		Enriched	Enriched	0	NA	Intergenic	Intergenic	-2713	ENSRNOT00000025507				ENSRNOG00000018765	Pold4				-0.718149	-0.895941	3.87388	4.17364	2.31176	-0.494553	4.61499	4.51662	2.89066	4.39486	5.85985	0.00303069	0.00705176	Yes	0	0	0	No	6.28468	0.00117371	0.00610679	Yes	5.64145	0.00213935	0.00702508	Yes
3116	chr9	95291889	95292516	+		Enriched		Enriched	Enriched	0	NA	intron (ENSRNOT00000063853, intron 1 of 4)	intron (NM_201423, intron 1 of 4)	-1271	ENSRNOT00000025300				ENSRNOG00000023172	Dnajb3				-0.650421	-0.835862	5.35741	3.94831	3.08194	-0.420467	4.52039	4.67739	4.60338	3.98146	6.67295	0.00026631	0.00106076	Yes	0	0	0	No	6.26238	0.00124756	0.00633299	Yes	6.15755	0.000336678	0.00180504	Yes
2441	chr6	59930196	59930821	+		Enriched		Enriched	Enriched	0	NA	Intergenic	Intergenic	20078	ENSRNOT00000005800				ENSRNOG00000004282	Arl4a				-0.433269	0.543421	5.81142	5.89712	3.47931	1.06961	5.75362	6.12547	5.19311	5.39302	6.42997	1.86969e-05	0.000129714	Yes	0	0	0	No	6.37251	8.44834e-05	0.00108837	Yes	5.83589	6.76931e-05	0.000535479	Yes
184	chr11	80835326	80835721	+		Enriched				0	NA	Intergenic	Intergenic	-9018	ENSRNOT00000032383				ENSRNOG00000021992	Rtp1				-0.810041	-0.970746	4.39683	3.23816	-0.746774	1.60177	3.35487	3.40489	1.92188	3.51772	5.89146	0.00310581	0.0072	Yes	0	0	0	No	0	0	0	No	0	0	0	No
3671	chr11	61293493	61294020	+				Enriched		0	NA	intron (ENSRNOT00000064385, intron 1 of 17)	CpG	266	ENSRNOT00000064385				ENSRNOG00000039024	Spice1				0.421817	-1.23561	2.30072	-0.638851	-0.999563	-0.842908	4.93218	3.4813	2.54489	0.792636	0	0	0	No	0	0	0	No	5.11483	0.00417423	0.0142072	Yes	0	0	0	No
3442	chr19	34751414	34752039	+					Enriched	0	NA	exon (ENSRNOT00000052018, exon 1 of 6)	exon (NM_013131, exon 2 of 10)	969	ENSRNOT00000052018				ENSRNOG00000034007	Nr3c2				-1.12625	-1.1708	-1.03057	-0.915124	-1.11032	-1.02818	-0.0176398	-1.1557	1.40646	0.728287	0	0	0	No	0	0	0	No	0	0	0	No	5.15583	0.00802213	0.017675	Yes
3774	chr1	185541777	185542304	+				Enriched		0	NA	Intergenic	Intergenic	27150	ENSRNOT00000090773				ENSRNOG00000053659	RGD1311703				-1.14359	-1.31008	3.18478	-0.738038	-1.08381	-0.933644	3.95153	2.75085	-1.50863	3.14498	0	0	0	No	0	0	0	No	5.52178	0.0086875	0.0233383	Yes	0	0	0	No
2044	chr3	2710662	2711189	+		Enriched		Enriched		0	NA	Intergenic	Intergenic	8210	ENSRNOT00000080257				ENSRNOG00000028730	Lcn12				1.41328	1.65308	4.82885	3.33474	1.49422	-0.416368	4.19272	2.79102	2.59495	3.22907	2.94721	0.0339291	0.0463446	Yes	0	0	0	No	0	0	0	Yes	0	0	0	No
806	chr2	96082547	96082942	+		Enriched				0	NA	Intergenic	Intergenic	-50022	ENSRNOT00000015746				ENSRNOG00000011827	LOC100360846				-1.03215	-1.16694	2.75871	2.59621	-0.983761	-0.862193	1.35041	-1.12135	1.51389	-1.26545	5.41236	0.009907	0.0172383	Yes	0	0	0	No	0	0	0	No	0	0	0	No
1333	chr9	50515744	50516420	+		Enriched			Enriched	0	NA	Intergenic	Intergenic	-10729	ENSRNOT00000036990				ENSRNOG00000023576	RGD1305645				-0.839124	-1.01546	4.26194	4.88717	-0.773699	-0.609346	3.86888	4.30852	3.79407	2.966	6.55982	0.000316018	0.00121284	Yes	0	0	0	No	0	0	0	No	5.25447	0.00547868	0.0134282	Yes
2849	chr6	92698180	92698866	+		Enriched		Enriched	Enriched	0	NA	intron (ENSRNOT00000009560, intron 3 of 9)	intron (NM_130420, intron 3 of 9)	-54676	ENSRNOT00000009183				ENSRNOG00000006388	Pygl				-0.713446	-0.896236	5.34141	4.89267	-0.648499	1.6755	4.37453	3.75492	4.66801	3.66	7.06003	4.3235e-05	0.00025196	Yes	0	0	0	No	5.72458	0.00501226	0.0160752	Yes	6.08299	0.000476237	0.00232653	Yes
1443	chr3	132981529	132982154	+		Enriched			Enriched	0	NA	intron (ENSRNOT00000055630, intron 10 of 13)	intron (NM_001044243, intron 9 of 12)	140850	ENSRNOT00000083637				ENSRNOG00000004493	Tasp1				-0.820269	-0.998893	5.21464	5.07296	-0.754131	-0.587984	3.90268	3.99261	4.18837	3.23787	7.11124	3.32844e-05	0.000202545	Yes	0	0	0	No	0	0	0	No	5.61259	0.00205901	0.00679873	Yes
2442	chr7	116663182	116663818	+		Enriched		Enriched	Enriched	0	NA	Intergenic	RLTR14|LTR|ERV1	8355	ENSRNOT00000009823				ENSRNOG00000007489	Zfp41				-0.553649	-0.749396	6.24416	5.87685	3.29779	-0.310424	5.48876	5.21941	5.08686	4.28208	7.95155	7.46577e-07	1.1047e-05	Yes	0	0	0	No	6.98847	0.000156798	0.00163983	Yes	6.53389	9.07449e-05	0.000677179	Yes
1837	chr7	28269359	28269984	+		Enriched			Enriched	0	NA	Intergenic	Intergenic	-102029	ENSRNOT00000087144				ENSRNOG00000057959	AABR07056517.1				-0.871138	-1.04113	4.29642	3.74397	0.635507	-0.64936	2.37114	2.6802	4.12249	1.71953	6.06987	0.00165496	0.00443351	Yes	0	0	0	No	0	0	0	No	5.25825	0.00734392	0.0165849	Yes
1466	chr7	121475579	121476204	+		Enriched			Enriched	0	NA	TTS (ENSRNOT00000092235)	TTS (NM_001007709)	3907	ENSRNOT00000092471				ENSRNOG00000062011	AABR07058511.2				-0.712193	-0.893837	5.13828	5.28163	2.32067	-0.485249	4.14252	3.28907	3.84927	3.88996	7.15735	2.7295e-05	0.000175839	Yes	0	0	0	No	0	0	0	No	5.68757	0.00149197	0.00539464	Yes
2292	chr10	59889745	59890370	+		Enriched		Enriched	Enriched	0	NA	intron (ENSRNOT00000084432, intron 1 of 6)	Intergenic	-1857	ENSRNOT00000093230				ENSRNOG00000019659	Aspa				-0.686775	-0.876355	5.96042	6.24382	-0.619381	0.939601	4.0127	4.81174	4.71624	4.19966	8.0203	5.20987e-07	8.43376e-06	Yes	0	0	0	No	6.06984	0.00222344	0.00929504	Yes	6.29391	0.000203532	0.00125922	Yes
748	chr4	161855085	161855480	+		Enriched				0	NA	Intergenic	Intergenic	-4407	ENSRNOT00000009467				ENSRNOG00000006709	Pzp				-0.826873	0.370614	3.37693	3.64665	1.74985	-0.62156	2.45551	-0.92006	2.18937	1.88993	4.52478	0.0148539	0.0237412	Yes	0	0	0	No	0	0	0	No	0	0	0	No
2377	chr20	5967068	5967811	+		Enriched		Enriched	Enriched	0	NA	intron (ENSRNOT00000000617, intron 3 of 11)	intron (NM_031020, intron 3 of 11)	33844	ENSRNOT00000000618				ENSRNOG00000000513	Mapk14				-0.476868	-0.676262	6.68362	5.56484	2.38252	2.24376	5.61623	5.5944	5.42901	4.78631	8.07636	6.32556e-07	9.74033e-06	Yes	0	0	0	No	7.22347	7.41926e-05	0.000991454	Yes	6.93949	1.78919e-05	0.00020706	Yes
2512	chr16	69368668	69369391	+		Enriched		Enriched	Enriched	0	NA	Intergenic	Intergenic	49684	ENSRNOT00000083516				ENSRNOG00000059687	AABR07026241.1				-0.627781	-0.818454	6.23478	5.46557	1.49093	0.971739	5.01078	3.97862	4.55139	4.1399	7.80154	1.81561e-06	2.17644e-05	Yes	0	0	0	No	6.18767	0.00175424	0.0078048	Yes	6.16595	0.000315199	0.00172876	Yes
2154	chr1	81442290	81442926	+		Enriched		Enriched	Enriched	0	NA	TTS (ENSRNOT00000027057)	TTS (NM_053435)	7486	ENSRNOT00000035356				ENSRNOG00000024065	Zfp575				-0.433405	-0.635798	6.75851	6.51597	2.02626	2.25283	6.39862	5.94353	5.28524	5.37363	8.4966	4.78279e-08	1.48502e-06	Yes	0	0	0	No	7.7817	1.30635e-05	0.00035349	Yes	7.12499	7.42778e-06	0.000110153	Yes
1770	chr13	81371914	81372539	+		Enriched			Enriched	0	NA	Intergenic	Intergenic	16140	ENSRNOT00000083785				ENSRNOG00000060327	RF00560				0.696874	-0.818949	4.82019	4.29589	0.774935	1.70012	3.80785	3.73274	3.76211	3.6397	5.18935	0.00204468	0.00522622	Yes	0	0	0	No	0	0	0	No	4.23836	0.0115265	0.0234444	Yes
11	chr6	95398760	95399385	+	Enriched	Enriched		Enriched	Enriched	0	NA	intron (ENSRNOT00000074990, intron 2 of 5)	Intergenic	-3658	ENSRNOT00000087345				ENSRNOG00000055819	RF00100				4.46164	3.86678	6.76082	6.42392	4.12915	4.032	5.98159	6.3805	5.13094	5.88568	2.42027	0.0012132	0.00347625	Yes	0	0	0	Yes	0	0	0	Yes	0	0	0	Yes
232	chr7	108294696	108295091	+		Enriched				0	NA	Intergenic	RMER15|LTR|ERVL	-83077	ENSRNOT00000093622				ENSRNOG00000062177	AABR07058280.2				-0.975054	-1.14462	3.87657	4.06224	-0.914171	-0.761226	2.25912	1.05244	1.52466	2.75172	6.18035	0.00112274	0.0032892	Yes	0	0	0	No	0	0	0	No	0	0	0	No
923	chr12	22094192	22094587	+		Enriched				0	NA	intron (ENSRNOT00000064572, intron 1 of 11)	intron (NM_001107131, intron 1 of 11)	12324	ENSRNOT00000064572				ENSRNOG00000001404	Agfg2				-0.688331	0.457518	4.90326	4.26369	1.47086	0.943142	4.0903	2.96146	2.58819	3.33619	5.338	0.00152933	0.0041677	Yes	0	0	0	No	0	0	0	No	0	0	0	No
943	chr1	252838971	252839366	+		Enriched				0	NA	intron (ENSRNOT00000078279, intron 3 of 9)	intron (NM_012732, intron 3 of 9)	10588	ENSRNOT00000025845				ENSRNOG00000019077	Lipa				-0.861095	-0.969024	3.05755	2.61127	-0.810586	1.21457	1.53297	-0.93966	1.50871	0.121716	5.38794	0.0106517	0.018307	Yes	0	0	0	No	0	0	0	No	0	0	0	No
1491	chr9	27242159	27242784	+		Enriched			Enriched	0	NA	Intergenic	Intergenic	-29299	ENSRNOT00000088992				ENSRNOG00000052150	LOC102549948				0.692805	-0.821463	5.03484	4.80786	2.87018	-0.41191	4.2266	3.93969	4.04796	3.38042	5.52728	0.000628325	0.00205703	Yes	0	0	0	No	0	0	0	No	4.26296	0.0112126	0.0229385	Yes
2330	chr3	6134419	6135128	+		Enriched		Enriched	Enriched	0	NA	Intergenic	Intergenic	-50738	ENSRNOT00000089427				ENSRNOG00000055021	RF00619				2.25288	-0.83608	4.52821	4.46238	-0.583549	-0.418757	4.97985	4.87568	4.28935	4.98225	3.22079	0.0353941	0.048072	Yes	0	0	0	No	0	0	0	Yes	3.43754	0.00766685	0.0170714	Yes
3125	chr5	155484293	155484943	+		Enriched		Enriched	Enriched	0	NA	Intergenic	Intergenic	95550	ENSRNOT00000089363				ENSRNOG00000054365	RF00560				0.743789	1.20688	5.09996	4.78623	2.37619	-0.284664	5.37332	4.29741	4.90159	4.9089	4.20308	0.00138051	0.00384511	Yes	0	0	0	No	4.10967	0.00431133	0.0144643	Yes	4.15274	0.000441921	0.00219889	Yes
2951	chr19	59655850	59656526	+		Enriched		Enriched	Enriched	0	NA	promoter-TSS (ENSRNOT00000083636)	Intergenic	-41	ENSRNOT00000083636				ENSRNOG00000061610	AABR07044148.1				2.65894	2.83308	7.8171	7.69149	4.63331	4.64452	7.46467	7.74587	7.07618	7.21758	5.06234	2.54199e-12	1.37558e-09	Yes	0	0	0	No	4.83838	1.97165e-06	0.00013445	Yes	4.44563	1.80833e-09	5.06986e-07	Yes
1411	chr2	127748349	127748974	+		Enriched			Enriched	0	NA	intron (ENSRNOT00000087535, intron 2 of 12)	intron (NM_001047910, intron 4 of 10)	5987	ENSRNOT00000087535				ENSRNOG00000012729	Mfsd8				-1.02022	-1.20388	5.21429	5.08903	1.84608	-0.788629	-0.379308	-1.14177	4.98895	3.29927	7.17144	2.56977e-05	0.000168712	Yes	0	0	0	No	0	0	0	No	6.27991	0.000314768	0.00172876	Yes
3729	chr8	115150506	115151033	+				Enriched		0	NA	promoter-TSS (ENSRNOT00000064252)	intron (NM_001007664, intron 1 of 3)	255	ENSRNOT00000016504				ENSRNOG00000012073	Abhd14b				-0.836655	-0.99577	2.89387	2.65615	2.18713	-0.619163	4.61993	2.23088	1.88345	2.56608	0	0	0	No	0	0	0	No	5.6662	0.008478	0.022942	Yes	0	0	0	No
480	chr6	146086579	146086974	+		Enriched				0	NA	intron (ENSRNOT00000007233, intron 6 of 88)	Intergenic	12277	ENSRNOT00000007233				ENSRNOG00000005451	Dnah11				-0.952109	-1.11239	3.50126	3.66326	-0.894563	-0.75	2.02036	1.43847	1.70117	0.782469	5.92461	0.00249456	0.00608339	Yes	0	0	0	No	0	0	0	No	0	0	0	No
1215	chrX	143117001	143117703	+		Enriched			Enriched	0	NA	intron (ENSRNOT00000004559, intron 4 of 7)	intron (NM_031540, intron 4 of 7)	19827	ENSRNOT00000004559				ENSRNOG00000003430	F9				-0.759253	-0.932761	5.06337	4.01176	1.92879	-0.535016	3.9177	3.49112	3.21925	3.32744	6.58197	0.000328532	0.00124822	Yes	0	0	0	No	0	0	0	No	5.0622	0.00853428	0.0185749	Yes
863	chr1	142469980	142470375	+		Enriched				0	NA	intron (ENSRNOT00000015948, intron 2 of 14)	Intergenic	30190	ENSRNOT00000015948				ENSRNOG00000011975	Crtc3				-1.09106	-1.26528	4.4102	4.48464	-1.02851	-0.871375	2.61271	1.01691	-0.0402553	1.89145	6.66517	0.000200539	0.000842174	Yes	0	0	0	No	0	0	0	No	0	0	0	No
260	chr1	168287437	168287832	+		Enriched				0	NA	Intergenic	Intergenic	-3771	ENSRNOT00000021115				ENSRNOG00000015769	Olr80				-1.40132	-1.54602	3.42391	2.766	-1.34937	-1.21886	-0.0543232	-1.49708	-1.71858	-1.6554	5.99508	0.00212529	0.00538862	Yes	0	0	0	No	0	0	0	No	0	0	0	No
1661	chr1	83162643	83163268	+		Enriched			Enriched	0	NA	promoter-TSS (ENSRNOT00000077725)	promoter-TSS (NM_173294)	-124	ENSRNOT00000077725				ENSRNOG00000033164	Cyp2b3				-0.656889	0.474797	4.18391	2.81582	3.0441	-0.440107	4.01723	3.61506	4.1646	4.04882	4.26163	0.0293992	0.0412766	Yes	0	0	0	No	0	0	0	No	4.76745	0.00304157	0.0089042	Yes
1120	chr14	55944999	55945394	+		Enriched				0	NA	Intergenic	RLTR25B|LTR|ERVK	-185046	ENSRNOT00000084378				ENSRNOG00000051642	RF00560				1.63063	-1.21638	4.11459	4.04897	-0.985222	-0.831809	1.79392	-1.15886	-0.0116185	2.59869	3.61658	0.0186626	0.0286095	Yes	0	0	0	No	0	0	0	No	0	0	0	No
2937	chr4	50586716	50587341	+		Enriched		Enriched	Enriched	0	NA	intron (ENSRNOT00000068404, intron 6 of 29)	Intergenic	87146	ENSRNOT00000063721				ENSRNOG00000041968	RF00001				3.94358	3.67834	7.83881	7.76835	5.69205	5.45389	7.88829	8.21795	7.54454	7.56524	4.0031	4.96326e-10	5.52965e-08	Yes	0	0	0	No	4.19025	1.04964e-05	0.000309645	Yes	3.74732	6.28289e-09	9.25117e-07	Yes
3404	chr10	67070826	67071451	+					Enriched	0	NA	Intergenic	Intergenic	-5142	ENSRNOT00000053781				ENSRNOG00000035658	Mir193a				-0.875692	-1.03909	1.98915	3.77114	-0.814602	-0.661137	2.81268	2.91923	3.12264	3.39369	0	0	0	No	0	0	0	No	0	0	0	No	5.28811	0.00478021	0.0121141	Yes
1581	chr8	78273613	78274238	+		Enriched			Enriched	0	NA	Intergenic	intron (NM_001108164, intron 1 of 20)	-40495	ENSRNOT00000083220				ENSRNOG00000054080	Cgnl1				-0.803785	-0.967099	4.2627	4.05586	1.41057	-0.580352	3.7958	2.28917	3.15749	2.92045	6.15532	0.00122177	0.0034876	Yes	0	0	0	No	0	0	0	No	4.86073	0.0138298	0.0269511	Yes
360	chr7	135435005	135435400	+		Enriched				0	NA	Intergenic	Intergenic	-44361	ENSRNOT00000085329				ENSRNOG00000051866	AABR07058729.1				-1.18792	0.151581	5.00993	5.31183	-1.123	-0.959919	2.45739	-1.30759	2.75034	-1.50542	6.0383	0.000105992	0.000513424	Yes	0	0	0	No	0	0	0	No	0	0	0	No
2777	chr6	6307771	6308402	+		Enriched		Enriched	Enriched	0	NA	Intergenic	L4_A_Mam|LINE|RTE-X	-77737	ENSRNOT00000086518				ENSRNOG00000054819	AABR07062756.1				-0.751623	-0.93302	5.42076	5.09936	0.708905	-0.521754	4.0593	4.23948	4.2106	3.36737	7.21536	2.17924e-05	0.000146886	Yes	0	0	0	No	5.79844	0.00405123	0.0139364	Yes	5.65738	0.00176833	0.00606283	Yes
3866	chr1	253126937	253127657	+				Enriched	Enriched	0	NA	TTS (ENSRNOT00000053762)	TTS (NR_031863)	1039	ENSRNOT00000053762				ENSRNOG00000035639	Mir107				-0.692226	-0.862205	2.78926	3.69223	0.748515	2.15143	4.3108	3.7716	3.70986	3.66953	0	0	0	No	0	0	0	No	5.79023	0.00426912	0.014403	Yes	5.56343	0.00217395	0.00706876	Yes
339	chr16	20517875	20518270	+		Enriched				0	NA	Intergenic	Intergenic	-3884	ENSRNOT00000026597				ENSRNOG00000019639	Pgpep1				-0.843297	-0.988696	3.12259	3.2255	-0.78427	-0.635986	2.65648	1.87316	2.85199	2.95002	5.22616	0.0151864	0.0241099	Yes	0	0	0	No	0	0	0	No	0	0	0	No
1619	chr5	161186176	161186801	+		Enriched			Enriched	0	NA	Intergenic	Intergenic	-98911	ENSRNOT00000087457				ENSRNOG00000057262	AABR07050321.1				-1.06466	-1.23737	4.00385	3.99625	-1.00265	-0.84687	2.38596	-1.17897	3.68481	1.60856	6.16862	0.00116259	0.00336432	Yes	0	0	0	No	0	0	0	No	4.95842	0.0136251	0.026683	Yes
1924	chr18	31751276	31751901	+		Enriched			Enriched	0	NA	Intergenic	intron (NM_012576, intron 1 of 7)	-1941	ENSRNOT00000044287				ENSRNOG00000014096	AABR07031756.1				-0.766625	-0.933593	4.45332	3.82059	3.31798	-0.546317	3.19492	2.31114	3.93772	2.28394	6.12363	0.00141227	0.00390489	Yes	0	0	0	No	0	0	0	No	5.15583	0.00802213	0.017675	Yes
2651	chr1	219062488	219063113	+		Enriched		Enriched	Enriched	0	NA	Intergenic	Intergenic	-14971	ENSRNOT00000022824				ENSRNOG00000016791	Chka				2.81983	-0.708603	5.57721	5.41673	0.828496	2.60288	4.27977	4.36929	5.53003	3.19242	3.67304	0.00475954	0.00995535	Yes	0	0	0	No	0	0	0	Yes	0	0	0	Yes
539	chr5	77849709	77850104	+		Enriched				0	NA	intron (ENSRNOT00000089382, intron 3 of 6)	intron (NM_203325, intron 3 of 6)	-12792	ENSRNOT00000076437				ENSRNOG00000051164	AABR07048473.1				-0.883562	-1.0294	3.51949	3.43281	-0.826182	0.720051	2.28323	2.0551	0.102104	1.57134	5.76198	0.00398651	0.00865878	Yes	0	0	0	No	0	0	0	No	0	0	0	No
1450	chr17	20543286	20543911	+		Enriched			Enriched	0	NA	Intergenic	RNLTR10|LTR|ERV1	-75726	ENSRNOT00000079788				ENSRNOG00000051931	AABR07027235.1				-0.66666	0.447603	5.52942	4.91061	1.48026	-0.436836	3.43143	3.86442	5.05472	4.29071	5.90506	0.000194818	0.000824832	Yes	0	0	0	No	0	0	0	No	5.32847	0.000529256	0.00252686	Yes
993	chr14	35748202	35748597	+		Enriched				0	NA	Intergenic	CpG	27916	ENSRNOT00000088178				ENSRNOG00000057975	AABR07014882.1				-1.1196	-1.29168	4.47578	3.96542	-1.05782	-0.902606	2.57042	-1.23349	1.12993	2.08477	6.49391	0.000396903	0.00143577	Yes	0	0	0	No	0	0	0	No	0	0	0	No
1686	chr14	46014829	46015544	+		Enriched			Enriched	0	NA	intron (ENSRNOT00000076881, intron 2 of 6)	intron (NM_001113776, intron 2 of 6)	13337	ENSRNOT00000076611				ENSRNOG00000002192	Rell1				-0.866706	-1.03976	3.63891	4.0581	-0.802682	-0.641846	4.22536	2.51006	3.85073	3.25969	5.79165	0.00370853	0.0081769	Yes	0	0	0	No	0	0	0	No	5.50189	0.00270304	0.00819854	Yes
590	chr6	104503232	104503627	+		Enriched				0	NA	intron (ENSRNOT00000070995, intron 1 of 4)	Intergenic	28393	ENSRNOT00000070995				ENSRNOG00000045941	Susd6				-0.732068	-0.856417	3.45904	2.77279	1.32356	-0.549302	2.33999	2.80313	1.80068	1.64288	5.26936	0.0142067	0.0229391	Yes	0	0	0	No	0	0	0	No	0	0	0	No
1993	chr5	151436027	151436554	+		Enriched		Enriched		0	NA	promoter-TSS (ENSRNOT00000012463)	promoter-TSS (NM_001107909)	-174	ENSRNOT00000012463				ENSRNOG00000008936	Map3k6				0.655441	-0.891449	3.23393	2.42332	2.81909	-0.501703	5.02753	4.23515	3.10985	3.10174	0	0	0	Yes	0	0	0	No	5.21343	0.00265115	0.0104542	Yes	0	0	0	No
3089	chr1	124650140	124650798	+		Enriched		Enriched	Enriched	0	NA	intron (ENSRNOT00000021068, intron 7 of 7)	Intergenic	24484	ENSRNOT00000021068				ENSRNOG00000015503	AABR07004100.1				-0.86525	-1.0451	5.12816	4.01288	-0.799576	-0.634595	4.95724	2.55257	3.6556	3.42305	6.61879	0.000292445	0.00113502	Yes	0	0	0	No	5.81807	0.00604803	0.0183435	Yes	5.37701	0.00373992	0.0101703	Yes
2913	chr16	48155060	48155685	+		Enriched		Enriched	Enriched	0	NA	intron (ENSRNOT00000090839, intron 1 of 3)	X30_DNA|DNA|DNA	33942	ENSRNOT00000090839				ENSRNOG00000009590	Stox2				-0.864611	-1.03713	4.26478	3.00797	-0.800638	-0.639933	4.11932	3.80024	3.42634	2.91282	5.6702	0.00573089	0.0115226	Yes	0	0	0	No	5.7459	0.00463507	0.0152561	Yes	5.04404	0.00908222	0.0194247	Yes
1699	chr15	52061215	52061840	+		Enriched			Enriched	0	NA	intron (ENSRNOT00000013284, intron 16 of 22)	intron (NM_001107276, intron 16 of 22)	-31711	ENSRNOT00000013067				ENSRNOG00000009832	Slc39a14				-0.633502	-0.815059	4.78417	4.20081	2.86762	0.974832	4.01466	3.65068	3.91676	4.55917	6.39535	0.000567346	0.00189016	Yes	0	0	0	No	0	0	0	No	6.12682	0.000375797	0.00195044	Yes
2688	chr10	47547716	47548787	+		Enriched		Enriched	Enriched	0	NA	Intergenic	Intergenic	-1906	ENSRNOT00000077461				ENSRNOG00000002342	Aldh3a2				1.38163	-0.888174	4.65115	4.43138	-0.642013	-0.480066	4.8777	4.54629	3.84916	4.21094	4.25115	0.00616727	0.0121596	Yes	0	0	0	No	4.31693	0.00826416	0.0225498	Yes	3.73213	0.0109849	0.0224853	Yes
2136	chr8	53068834	53069500	+		Enriched		Enriched	Enriched	0	NA	intron (ENSRNOT00000045356, intron 3 of 6)	intron (NM_001013181, intron 3 of 6)	77786	ENSRNOT00000045356				ENSRNOG00000029980	Zbtb16				0.900985	2.09225	6.90828	6.79344	4.01783	3.19766	6.83276	7.22261	6.73315	6.59465	5.38927	2.01793e-08	8.21927e-07	Yes	0	0	0	No	5.47427	6.0537e-06	0.000212696	Yes	5.18872	2.0697e-08	2.17684e-06	Yes
1244	chr20	14116385	14117010	+		Enriched			Enriched	0	NA	Intergenic	RMER12|LTR|ERVK	-5957	ENSRNOT00000084355				ENSRNOG00000059368	Mir327				-0.879494	-1.05889	5.23208	2.75043	-0.814311	-0.650565	4.14242	2.91937	3.90369	3.74095	6.37297	0.00107758	0.00319644	Yes	0	0	0	No	0	0	0	No	5.72129	0.00134808	0.00499042	Yes
2381	chr13	70710099	70710724	+		Enriched		Enriched	Enriched	0	NA	intron (ENSRNOT00000003605, intron 1 of 27)	intron (NM_053966, intron 1 of 27)	-42753	ENSRNOT00000092521				ENSRNOG00000002680	Lamc1				-0.591427	-0.786917	6.08661	6.21754	-0.521862	0.985891	6.08119	5.22312	4.92679	5.26616	8.02919	4.85264e-07	7.99209e-06	Yes	0	0	0	No	7.32134	6.70517e-05	0.000940228	Yes	6.91664	1.80952e-05	0.000208737	Yes
137	chr6	78518730	78519125	+		Enriched				0	NA	Intergenic	intron (NM_012742, intron 8 of 8)	30742	ENSRNOT00000009940				ENSRNOG00000009284	Foxa1				-0.853084	-1.0141	4.23312	3.82676	0.639599	-0.635441	2.67429	2.64591	2.45996	2.2012	6.14036	0.00130343	0.00368739	Yes	0	0	0	No	0	0	0	No	0	0	0	No
3268	chr3	81885457	81886082	+		Enriched		Enriched	Enriched	0	NA	intron (ENSRNOT00000057007, intron 1 of 1)	L2b|LINE|L2	776	ENSRNOT00000057007				ENSRNOG00000047740	AABR07052894.1				-0.667233	-0.850409	4.6607	3.93506	-0.602122	2.84749	4.8382	4.24786	4.16457	4.65875	6.17522	0.00121176	0.00347474	Yes	0	0	0	No	6.24243	0.00138596	0.00680359	Yes	6.28948	0.000206049	0.0012704	Yes
2389	chr13	80768213	80768838	+		Enriched		Enriched	Enriched	0	NA	intron (ENSRNOT00000004762, intron 2 of 8)	intron (NM_144737, intron 2 of 8)	6705	ENSRNOT00000091389				ENSRNOG00000003510	Fmo2				0.813293	1.24602	6.10608	5.72545	3.48946	1.79927	5.88128	5.86774	5.31014	5.343	5.15371	8.97783e-06	7.39305e-05	Yes	0	0	0	No	5.01239	0.000134137	0.0014874	Yes	4.5346	6.3886e-05	0.000513385	Yes
1726	chr3	8831621	8832246	+		Enriched			Enriched	0	NA	promoter-TSS (ENSRNOT00000022552)	promoter-TSS (NM_001013081)	-807	ENSRNOT00000022552				ENSRNOG00000016794	Phyhd1				-0.840759	-0.99795	3.85804	2.63471	1.3569	1.54834	3.62996	-0.947332	3.46922	2.19016	5.32562	0.0131563	0.0215461	Yes	0	0	0	No	0	0	0	No	4.87971	0.0144517	0.0277697	Yes
2214	chr8	48717989	48718614	+		Enriched		Enriched	Enriched	0	NA	promoter-TSS (ENSRNOT00000089763)	intron (NM_031589, intron 1 of 8)	-28	ENSRNOT00000089763				ENSRNOG00000011361	Slc37a4				-0.754959	-0.93871	5.05764	4.2176	-0.68969	-0.522835	5.59151	4.45134	4.71909	4.33998	6.55931	0.000333627	0.00126212	Yes	0	0	0	No	6.79106	0.000362975	0.00281643	Yes	6.39593	0.000137293	0.000907505	Yes
3369	chr2	141841794	141842419	+					Enriched	0	NA	Intergenic	Intergenic	-21732	ENSRNOT00000085276				ENSRNOG00000058636	AABR07010589.1				-0.829559	-0.968145	2.26674	3.01512	-0.771076	-0.624159	2.72313	2.68279	3.32831	2.44259	0	0	0	No	0	0	0	No	0	0	0	No	5.02443	0.00991652	0.0208474	Yes
1055	chr11	51141373	51141768	+		Enriched				0	NA	intron (ENSRNOT00000077220, intron 3 of 18)	intron (NM_133601, intron 3 of 17)	61133	ENSRNOT00000002719				ENSRNOG00000001982	Cblb				-0.84204	-0.986043	3.1136	3.02576	-0.783211	-0.635425	2.55934	1.86775	2.73802	3.21508	5.09858	0.0199859	0.0302102	Yes	0	0	0	No	0	0	0	No	0	0	0	No
139	chr7	34089579	34089974	+		Enriched				0	NA	intron (ENSRNOT00000005911, intron 3 of 3)	intron (NM_001108743, intron 3 of 3)	31918	ENSRNOT00000005911				ENSRNOG00000004367	Elk3				0.553437	-0.999687	3.95417	3.43436	1.32212	1.50801	3.19104	-0.95221	1.23859	0.8887	4.59415	0.0111324	0.0190038	Yes	0	0	0	No	0	0	0	No	0	0	0	No
3865	chr3	160201053	160201678	+				Enriched	Enriched	0	NA	Intergenic	Intergenic	-6548	ENSRNOT00000014346				ENSRNOG00000010666	Wisp2				-0.808207	-0.976839	3.80861	2.3881	0.68229	-0.581393	4.33469	3.45927	4.16691	4.17199	0	0	0	No	0	0	0	No	5.67633	0.00581638	0.0179083	Yes	6.12126	0.000357961	0.00187694	Yes
3504	chr2	23272209	23272834	+					Enriched	0	NA	exon (ENSRNOT00000061708, exon 9 of 9)	3' UTR (NM_001014256, exon 8 of 8)	-11556	ENSRNOT00000046772				ENSRNOG00000029988	AABR07007675.1				-0.995991	-1.15408	2.77943	0.826522	-0.939231	-0.796644	3.03177	-1.10061	2.86526	3.19796	0	0	0	No	0	0	0	No	0	0	0	No	5.33982	0.00417142	0.0110088	Yes
2557	chr8	111228475	111229100	+		Enriched		Enriched	Enriched	0	NA	Intergenic	Intergenic	-11135	ENSRNOT00000077948				ENSRNOG00000054313	AABR07071358.1				-0.639146	-0.828602	6.03619	4.58634	-0.571772	2.57081	4.80623	4.213	5.05337	4.52055	7.35518	1.93384e-05	0.000133189	Yes	0	0	0	No	6.16299	0.00170356	0.00771475	Yes	6.64661	5.49789e-05	0.000466994	Yes
963	chr1	219109731	219110126	+		Enriched				0	NA	intron (ENSRNOT00000023020, intron 3 of 11)	intron (NM_017127, intron 2 of 10)	-18541	ENSRNOT00000075689				ENSRNOG00000047224	AABR07006084.1				-0.508694	-0.555437	2.43743	2.18873	-0.491073	0.616083	1.12097	1.19319	0.646526	0.247619	4.95818	0.0266312	0.0379244	Yes	0	0	0	No	0	0	0	No	0	0	0	No
2027	chr9	9720691	9721218	+		Enriched		Enriched		0	NA	promoter-TSS (ENSRNOT00000073042)	promoter-TSS (NM_016994)	-151	ENSRNOT00000073042				ENSRNOG00000046834	C3				-0.51899	1.68974	5.31998	4.36194	3.10836	2.59829	4.6223	3.03103	4.61458	3.18346	4.21316	0.00343696	0.00778661	Yes	0	0	0	No	0	0	0	Yes	0	0	0	No
1258	chr17	30616881	30617518	+		Enriched			Enriched	0	NA	promoter-TSS (ENSRNOT00000048923)	promoter-TSS (NM_001009275)	-183	ENSRNOT00000048923				ENSRNOG00000029549	Eci2				1.8582	-0.892821	4.59059	3.87668	-0.656571	1.66544	4.37753	1.22521	4.30573	3.43422	3.47108	0.0289455	0.0407661	Yes	0	0	0	No	0	0	0	No	0	0	0	Yes
2284	chr7	27264363	27265036	+		Enriched		Enriched	Enriched	0	NA	intron (ENSRNOT00000059545, intron 4 of 18)	intron (NM_001170605, intron 3 of 14)	16584	ENSRNOT00000059545				ENSRNOG00000026807	LOC362863				-0.3442	0.58347	6.56379	6.46452	3.63684	2.93016	5.83736	6.03735	5.47022	5.85044	7.0763	7.88207e-07	1.15726e-05	Yes	0	0	0	No	6.34999	8.82443e-05	0.00110819	Yes	6.19472	1.52497e-05	0.000184232	Yes
1940	chr3	55008382	55009007	+		Enriched			Enriched	0	NA	Intergenic	Intergenic	16401	ENSRNOT00000092139				ENSRNOG00000058327	AABR07052458.1				-0.646387	-0.821945	4.66945	4.03146	2.32515	1.69545	3.45663	3.61881	3.67492	3.62563	6.2895	0.00082271	0.00254402	Yes	0	0	0	No	0	0	0	No	5.47533	0.00281586	0.00840528	Yes
2147	chr15	52014851	52015488	+		Enriched		Enriched	Enriched	0	NA	intron (ENSRNOT00000013067, intron 1 of 9)	intron (NM_001107275, intron 1 of 9)	14647	ENSRNOT00000013067				ENSRNOG00000009832	Slc39a14				2.35738	2.61708	7.08261	6.67121	4.22127	3.89542	6.59143	6.38178	6.34945	5.96327	4.46296	6.90637e-08	1.98192e-06	Yes	0	0	0	No	3.99768	0.000218345	0.00199305	Yes	3.73066	8.22016e-06	0.000117464	Yes
572	chr3	12237567	12237962	+		Enriched				0	NA	intron (ENSRNOT00000022755, intron 8 of 19)	Intergenic	-25058	ENSRNOT00000022585				ENSRNOG00000016678	Angptl2				-1.05612	-1.22472	4.28816	-0.645416	1.68743	-0.843506	3.01782	-1.1677	3.34777	1.84215	5.16678	0.0360942	0.0487606	Yes	0	0	0	No	0	0	0	No	0	0	0	No
1318	chr7	36218428	36219053	+		Enriched			Enriched	0	NA	Intergenic	Intergenic	58453	ENSRNOT00000083290				ENSRNOG00000061791	AABR07056683.1				-0.796464	-0.98471	6.65834	6.57803	2.31236	-0.558438	2.60239	-0.920719	6.07611	4.87956	8.51749	4.1707e-08	1.35466e-06	Yes	0	0	0	No	0	0	0	No	7.40622	3.54074e-06	6.53695e-05	Yes
1925	chr3	93434224	93435013	+		Enriched			Enriched	0	NA	Intergenic	Intergenic	-1122	ENSRNOT00000084743				ENSRNOG00000052209	AABR07053134.1				0.703818	-0.796569	5.00657	5.06088	2.88393	-0.378553	4.28586	3.9597	3.9429	4.83798	5.61355	0.0004537	0.00158544	Yes	0	0	0	No	0	0	0	No	4.98995	0.00146149	0.0053275	Yes
2781	chr4	305243	305881	+		Enriched		Enriched	Enriched	0	NA	Intergenic	Intergenic	-36740	ENSRNOT00000009233				ENSRNOG00000006859	Insig1				-0.613597	-0.804803	5.53337	5.23224	1.98497	-0.376281	5.16546	4.95274	5.03234	4.7932	7.27148	1.70039e-05	0.00012112	Yes	0	0	0	No	6.70946	0.00035819	0.00280015	Yes	6.75128	3.45587e-05	0.000332128	Yes
876	chr2	232116793	232117188	+		Enriched				0	NA	exon (ENSRNOT00000030798, exon 1 of 14)	Intergenic	144	ENSRNOT00000030798				ENSRNOG00000022636	Alpk1				-1.41322	-1.58292	4.54801	3.57042	-1.35229	-1.19922	2.42466	-1.52553	-1.78531	-1.71121	6.54406	0.000370317	0.00137869	Yes	0	0	0	No	0	0	0	No	0	0	0	No
3857	chr6	26816646	26817341	+				Enriched	Enriched	0	NA	intron (ENSRNOT00000043572, intron 2 of 7)	intron (NM_031855, intron 2 of 7)	3966	ENSRNOT00000043572				ENSRNOG00000008047	Khk				-0.917781	-1.09811	-0.694881	3.95326	-0.853036	0.804468	4.49903	3.73713	3.60347	4.52983	0	0	0	No	0	0	0	No	5.93048	0.00315028	0.0118686	Yes	6.09545	0.000448393	0.00221472	Yes
323	chr2	44668460	44668855	+		Enriched				0	NA	intron (ENSRNOT00000066098, intron 1 of 5)	L2c|LINE|L2	4533	ENSRNOT00000066098				ENSRNOG00000009980	Plpp1				-0.85518	-0.986885	3.08126	3.19929	1.20614	-0.660488	2.31927	1.74811	2.06219	-1.07336	5.43316	0.00939843	0.0166517	Yes	0	0	0	No	0	0	0	No	0	0	0	No
92	chr19	57975287	57975439	+	Enriched		Enriched			0	NA	intron (ENSRNOT00000057945, intron 9 of 12)	intron (NM_175596, intron 9 of 12)	149178	ENSRNOT00000081927				ENSRNOG00000060207	AABR07044106.1				6.02301	5.16868	-0.403365	-0.177295	4.3466	-0.398652	-1.41065	6.61372	5.89358	5.60551	-6.91841	3.42252e-05	0.000206561	Yes	0	0	0	Yes	0	0	0	Yes	0	0	0	Yes
2118	chr15	42862817	42863442	+		Enriched		Enriched	Enriched	0	NA	intron (ENSRNOT00000030036, intron 2 of 30)	intron (NM_017318, intron 2 of 30)	35021	ENSRNOT00000030036				ENSRNOG00000027839	Ptk2b				2.34362	-0.418927	6.77974	7.06273	4.30658	4.02052	6.82242	6.52738	6.14878	6.03459	5.66093	9.28467e-08	2.46842e-06	Yes	0	0	0	No	5.18934	0.000372735	0.00284974	Yes	4.80774	7.46265e-06	0.000110153	Yes
3004	chr19	19137091	19137716	+		Enriched		Enriched	Enriched	0	NA	Intergenic	Intergenic	-92136	ENSRNOT00000084812				ENSRNOG00000055175	AABR07043075.1				1.54624	0.663352	6.93947	6.83652	5.04913	4.457	6.3232	6.74502	6.13463	6.22028	6.0714	7.67905e-09	4.15306e-07	Yes	0	0	0	No	5.6022	1.33965e-05	0.00035804	Yes	5.34088	4.10356e-07	1.52858e-05	Yes
1133	chr1	197752045	197752440	+		Enriched				0	NA	Intergenic	Intergenic	18427	ENSRNOT00000023563				ENSRNOG00000017429	Lat				-1.25796	-1.41458	2.21975	3.67145	-1.20173	-1.06046	3.23367	-1.36162	-1.60137	-0.144837	5.57559	0.00754082	0.014176	Yes	0	0	0	No	0	0	0	No	0	0	0	No
3134	chr6	127707960	127708651	+		Enriched		Enriched	Enriched	0	NA	intron (ENSRNOT00000012960, intron 1 of 4)	intron (NM_138825, intron 1 of 4)	2907	ENSRNOT00000012960				ENSRNOG00000042634	Serpina12				-0.653482	-0.838053	5.20836	4.73849	0.761485	1.69895	4.60578	4.25637	3.72047	4.44104	6.89512	8.52749e-05	0.000429549	Yes	0	0	0	No	6.09569	0.00196445	0.00844956	Yes	5.94283	0.000705876	0.00307082	Yes
612	chr1	282576346	282576741	+		Enriched				0	NA	Intergenic	Intergenic	8256	ENSRNOT00000015997				ENSRNOG00000012034	Ces2i				-0.912018	-1.08055	3.87785	3.72565	0.580677	0.755005	2.93094	2.15209	2.22076	-1.19052	5.97175	0.00216781	0.00545263	Yes	0	0	0	No	0	0	0	No	0	0	0	No
2963	chr15	13511960	13512585	+		Enriched		Enriched	Enriched	0	NA	Intergenic	intron (NM_134356, intron 1 of 41)	-283665	ENSRNOT00000088214				ENSRNOG00000009419	Ptprg				3.07803	-0.353866	7.4838	7.21682	4.8238	2.67823	7.01789	7.23655	7.29546	6.84371	5.27816	2.10187e-07	4.5758e-06	Yes	0	0	0	No	4.81201	0.00139095	0.00680674	Yes	4.99699	4.51904e-07	1.5751e-05	Yes
1216	chr7	3376555	3377180	+		Enriched			Enriched	0	NA	intron (ENSRNOT00000061657, intron 21 of 24)	intron (NM_030842, intron 21 of 24)	9655	ENSRNOT00000010760				ENSRNOG00000007927	Mettl7b				0.658869	-0.882433	4.40107	3.9144	1.46736	-0.478626	3.33748	3.52973	5.41286	4.19941	4.72623	0.00786632	0.0146173	Yes	0	0	0	No	0	0	0	No	5.52553	0.000262969	0.00152907	Yes
206	chr10	5311122	5311517	+		Enriched				0	NA	intron (ENSRNOT00000029359, intron 1 of 6)	intron (NM_001108263, intron 1 of 6)	10935	ENSRNOT00000029359				ENSRNOG00000025545	Tvp23a				0.746897	-0.731927	4.13259	4.32371	2.88427	2.2204	4.32977	3.75855	3.63714	4.09466	4.7677	0.00689921	0.0132728	Yes	0	0	0	No	0	0	0	No	0	0	0	No
3342	chr18	26083069	26083694	+					Enriched	0	NA	Intergenic	Intergenic	-85826	ENSRNOT00000027755				ENSRNOG00000020468	Stard4				-1.09701	-1.23789	-0.922875	2.83072	-1.04643	-0.919367	0.812037	-1.19024	3.13315	1.21371	0	0	0	No	0	0	0	No	0	0	0	No	5.066	0.010966	0.0224853	Yes
1712	chr16	60599920	60600545	+		Enriched			Enriched	0	NA	Intergenic	Intergenic	-171308	ENSRNOT00000078296				ENSRNOG00000061769	AABR07026044.1				0.656996	-0.870986	3.13961	3.58987	1.43225	-0.511624	3.44971	2.01135	3.46774	3.41075	0	0	0	Yes	0	0	0	No	0	0	0	No	4.10701	0.0158766	0.0298559	Yes
1498	chr7	36949730	36950376	+		Enriched			Enriched	0	NA	Intergenic	Intergenic	-32341	ENSRNOT00000068834				ENSRNOG00000043567	AABR07056688.1				-0.857667	-1.03657	4.59231	5.15844	-0.792054	-0.627226	2.97812	2.93809	4.208	3.97489	6.88197	9.12871e-05	0.00045143	Yes	0	0	0	No	0	0	0	No	5.99514	0.000556456	0.002591	Yes
2057	chr7	126652081	126652608	+		Enriched		Enriched		0	NA	intron (ENSRNOT00000078928, intron 1 of 6)	MIR|SINE|MIR	10392	ENSRNOT00000078928				ENSRNOG00000021463	Ppara				-0.781621	-0.955254	4.43585	4.47086	-0.718594	1.64072	4.52701	4.18183	2.9944	2.50208	6.38808	0.000552933	0.00184864	Yes	0	0	0	No	6.09569	0.00196445	0.00844956	Yes	0	0	0	No
2524	chr17	69435158	69435783	+		Enriched		Enriched	Enriched	0	NA	Intergenic	promoter-TSS (NM_001013057)	24851	ENSRNOT00000058367				ENSRNOG00000038331	Akr1c1				-0.363017	2.06829	5.53861	5.57009	3.63465	2.92987	5.48895	5.70938	4.94247	5.61971	4.41614	0.000462182	0.00160325	Yes	0	0	0	No	4.35277	0.00370955	0.0131816	Yes	4.17142	0.000379622	0.00196216	Yes
503	chr7	54104297	54104692	+		Enriched				0	NA	Intergenic	Intergenic	73178	ENSRNOT00000039096				ENSRNOG00000026913	Bbs10				0.51662	-1.08039	4.29644	2.58407	-0.850196	1.49637	3.15547	-1.02348	3.10273	1.31644	4.50027	0.0165353	0.025904	Yes	0	0	0	No	0	0	0	No	0	0	0	No
240	chr8	129439976	129440371	+		Enriched				0	NA	promoter-TSS (ENSRNOT00000083759)	Intergenic	-79	ENSRNOT00000083759				ENSRNOG00000060074	AABR07071753.1				-0.869333	-1.01712	3.5605	3.16274	-0.811327	-0.665612	2.60204	1.82671	2.44962	1.5977	5.57621	0.00665706	0.0129119	Yes	0	0	0	No	0	0	0	No	0	0	0	No
1870	chr7	125544426	125545051	+		Enriched			Enriched	0	NA	Intergenic	Intergenic	-31589	ENSRNOT00000016679				ENSRNOG00000012475	Prr5				-1.03435	-1.20439	3.95528	2.17043	-0.973297	-0.819926	2.46981	-1.14689	3.80442	3.06955	5.37048	0.0128121	0.0211583	Yes	0	0	0	No	0	0	0	No	5.62027	0.00195775	0.00654904	Yes
1784	chr5	109204935	109205619	+		Enriched			Enriched	0	NA	Intergenic	Intergenic	6122	ENSRNOT00000074589				ENSRNOG00000048008	AABR07049190.1				-0.835211	-1.00715	5.06636	3.82789	-0.770575	1.6097	3.40256	1.65571	3.88818	3.06975	6.56535	0.00037084	0.00137869	Yes	0	0	0	No	0	0	0	No	5.40166	0.00368906	0.0101089	Yes
769	chr13	68541676	68542071	+		Enriched				0	NA	Intergenic	Intergenic	92726	ENSRNOT00000089395				ENSRNOG00000056650	RF00026				-0.607694	-0.740494	3.32002	2.61191	1.85052	0.925033	2.71644	2.60429	2.2746	2.66305	4.92326	0.0289818	0.0407661	Yes	0	0	0	No	0	0	0	No	0	0	0	No
2756	chr2	199772685	199773310	+		Enriched		Enriched	Enriched	0	NA	Intergenic	Intergenic	-1101	ENSRNOT00000043937				ENSRNOG00000017669	Chd1l				-0.60512	-0.795346	5.56398	5.28571	3.443	-0.369015	4.95803	4.65417	4.02417	4.61614	7.32543	1.33639e-05	0.000100441	Yes	0	0	0	No	6.45676	0.000743343	0.00443594	Yes	6.15538	0.000336279	0.00180504	Yes
2180	chr8	111783286	111783911	+		Enriched		Enriched	Enriched	0	NA	Intergenic	Intergenic	-5921	ENSRNOT00000083855				ENSRNOG00000009434	RGD1310507				2.83583	-0.61534	7.01251	6.67192	2.92854	-0.159803	5.21355	5.3878	5.96983	4.99177	5.01909	2.66288e-06	2.91531e-05	Yes	0	0	0	No	0	0	0	Yes	3.69077	0.00166781	0.00588989	Yes
1250	chr6	24041545	24042170	+		Enriched			Enriched	0	NA	Intergenic	Intergenic	-22881	ENSRNOT00000035362				ENSRNOG00000026742	Ypel5				1.30338	-1.01696	4.31189	4.14024	-0.786431	-0.627398	2.38284	2.49536	3.87825	1.73136	4.10431	0.00972591	0.0170485	Yes	0	0	0	No	0	0	0	No	0	0	0	Yes
3282	chr15	19826518	19827215	+		Enriched		Enriched	Enriched	0	NA	intron (ENSRNOT00000086368, intron 4 of 16)	intron (NM_001011915, intron 4 of 14)	-7111	ENSRNOT00000086059				ENSRNOG00000058374	RF00026				2.25842	-0.796447	3.90325	4.9526	2.34548	-0.388828	4.14312	4.69972	3.2698	3.66025	3.27273	0.033951	0.0463446	Yes	0	0	0	No	0	0	0	Yes	0	0	0	Yes
851	chr2	32726389	32726784	+		Enriched				0	NA	Intergenic	Intergenic	-90215	ENSRNOT00000081398				ENSRNOG00000058177	AABR07007879.1				-0.888908	-1.05124	3.555	3.71005	-0.82884	-0.677941	2.84514	2.1481	2.52315	1.90724	5.77799	0.00381214	0.00835671	Yes	0	0	0	No	0	0	0	No	0	0	0	No
3602	chr6	25613985	25614610	+					Enriched	0	NA	intron (ENSRNOT00000077894, intron 1 of 15)	intron (NM_012954, intron 1 of 23)	2698	ENSRNOT00000077894				ENSRNOG00000052357	Fosl2				-0.845153	-0.949182	2.57233	-0.499478	-0.794201	-0.666205	1.39968	1.59232	2.80072	2.47047	0	0	0	No	0	0	0	No	0	0	0	No	5.10769	0.00769697	0.0170853	Yes
1827	chr16	7027994	7028643	+		Enriched			Enriched	0	NA	Intergenic	Intergenic	-1778	ENSRNOT00000051751				ENSRNOG00000033386	Itih1				-0.740479	-0.91317	4.34442	2.78833	2.29353	-0.519105	4.23012	3.5947	4.42591	3.4235	5.56612	0.00779563	0.0145039	Yes	0	0	0	No	0	0	0	No	5.89818	0.000873681	0.00357879	Yes
1246	chr16	49039770	49040479	+		Enriched			Enriched	0	NA	Intergenic	Intergenic	24525	ENSRNOT00000084135				ENSRNOG00000059902	RF00568				0.587728	-0.984843	3.68909	4.0868	-0.765214	-0.608919	2.36087	2.6648	3.27803	2.86229	4.6519	0.00947622	0.0167816	Yes	0	0	0	No	0	0	0	No	0	0	0	Yes
2518	chr19	59493038	59493663	+		Enriched		Enriched	Enriched	0	NA	Intergenic	Intergenic	8811	ENSRNOT00000075292				ENSRNOG00000049900	Irf2bp2				-0.484106	-0.683882	5.53729	5.85463	0.831659	2.60862	6.61486	6.04386	5.24924	5.5481	7.55013	4.8699e-06	4.56613e-05	Yes	0	0	0	No	7.9532	7.73361e-06	0.000260032	Yes	7.20878	5.36465e-06	9.09194e-05	Yes
1070	chr3	156321852	156322247	+		Enriched				0	NA	Intergenic	Intergenic	18864	ENSRNOT00000021452				ENSRNOG00000016037	Mafb				-0.732811	-0.874795	2.85351	3.31313	1.38667	-0.536923	2.97329	2.61848	2.93324	2.92514	5.01079	0.0240454	0.0352492	Yes	0	0	0	No	0	0	0	No	0	0	0	No
3682	chr8	81863466	81863993	+				Enriched		0	NA	exon (ENSRNOT00000080608, exon 1 of 16)	5' UTR (NM_001106838, exon 1 of 15)	110	ENSRNOT00000080608				ENSRNOG00000058522	Fam214a				-0.915763	-1.0849	1.95717	-0.503767	2.11233	-0.702482	4.28133	3.02007	1.81678	3.192	0	0	0	No	0	0	0	No	5.73094	0.00561395	0.0174692	Yes	0	0	0	No
2454	chr2	199750641	199751266	+		Enriched		Enriched	Enriched	0	NA	intron (ENSRNOT00000043937, intron 10 of 24)	RNLTR10|LTR|ERV1	20943	ENSRNOT00000043937				ENSRNOG00000017669	Chd1l				-0.634434	-0.826378	5.73816	5.85841	0.760389	-0.396247	5.19501	4.86948	4.90921	5.18632	7.69002	2.47264e-06	2.75482e-05	Yes	0	0	0	No	6.67699	0.000398687	0.00296832	Yes	6.88323	2.0503e-05	0.000229121	Yes
1614	chr1	217694194	217694819	+		Enriched			Enriched	0	NA	intron (ENSRNOT00000078810, intron 1 of 27)	intron (NM_001106320, intron 1 of 25)	-4674	ENSRNOT00000042579				ENSRNOG00000029588	LOC100364769				-0.734569	-0.902641	4.1277	3.49811	2.28098	-0.517834	3.73997	3.9975	3.29068	3.19411	5.72232	0.00459755	0.00971848	Yes	0	0	0	No	0	0	0	No	5.05756	0.00863453	0.0186681	Yes
2959	chr5	156296831	156297456	+		Enriched		Enriched	Enriched	0	NA	intron (ENSRNOT00000077742, intron 8 of 18)	Tigger9a|DNA|TcMar-Tigger	81709	ENSRNOT00000077742				ENSRNOG00000014241	Ece1				-0.420283	-0.624696	7.6736	7.18526	1.54739	-0.165699	6.60931	6.42465	6.49321	5.99164	9.27634	9.31007e-10	9.5315e-08	Yes	0	0	0	No	8.0965	4.22382e-06	0.000188684	Yes	8.03653	1.50987e-07	7.60463e-06	Yes
2947	chr10	36520592	36521217	+		Enriched		Enriched	Enriched	0	NA	Intergenic	Intergenic	3735	ENSRNOT00000040534				ENSRNOG00000047426	Olr1408				0.932757	1.75899	7.77724	7.50173	3.91044	3.59108	7.34088	7.78987	7.09777	7.15837	6.47103	4.54308e-12	1.91213e-09	Yes	0	0	0	No	6.28528	1.82578e-07	4.078e-05	Yes	5.93545	2.14487e-10	1.91752e-07	Yes
3076	chr10	73898388	73899031	+		Enriched		Enriched	Enriched	0	NA	Intergenic	Intergenic	3592	ENSRNOT00000053603				ENSRNOG00000035480	Mir21				-0.643661	0.451557	5.34462	4.11465	-0.576377	0.964262	5.78969	4.65066	4.30602	5.16588	5.45345	0.00119978	0.00345084	Yes	0	0	0	No	5.79829	0.000673053	0.00415116	Yes	5.37757	0.000455965	0.00224282	Yes
728	chr4	157850512	157850907	+		Enriched				0	NA	intron (ENSRNOT00000067271, intron 3 of 11)	L1MB7|LINE|L1	13797	ENSRNOT00000067271				ENSRNOG00000019368	Scnn1a				-0.835989	-0.983256	3.55746	3.94272	2.11867	0.800269	2.49963	1.11723	0.147266	1.92325	5.93691	0.0024331	0.00597704	Yes	0	0	0	No	0	0	0	No	0	0	0	No
640	chr7	99020849	99021244	+		Enriched				0	NA	promoter-TSS (ENSRNOT00000088003)	Intergenic	-182	ENSRNOT00000088003				ENSRNOG00000056539	AABR07058021.1				-0.933355	-1.07985	2.76155	3.15376	-0.880758	-0.748628	1.56555	-1.03031	2.05442	1.38699	5.45058	0.00908949	0.0162564	Yes	0	0	0	No	0	0	0	No	0	0	0	No
3146	chr17	31351412	31352403	+		Enriched		Enriched	Enriched	0	NA	intron (ENSRNOT00000023149, intron 3 of 10)	intron (NM_022624, intron 3 of 10)	50234	ENSRNOT00000080982				ENSRNOG00000053798	RF00100				-0.654358	-0.845116	5.40639	6.11627	0.751088	-0.417727	4.81722	4.42672	5.00308	5.21055	7.69204	2.90104e-06	3.09553e-05	Yes	0	0	0	No	6.25803	0.00128946	0.00647175	Yes	6.94777	1.56204e-05	0.000186196	Yes
179	chr12	2467324	2467719	+		Enriched				0	NA	TTS (ENSRNOT00000081268)	intron (NM_001108848, intron 1 of 5)	1112	ENSRNOT00000081268				ENSRNOG00000057965	RF00003				-0.776629	1.11974	4.41205	4.16551	2.96196	-0.558507	3.09322	2.52316	0.169582	2.78386	4.27858	0.0065668	0.0128354	Yes	0	0	0	No	0	0	0	No	0	0	0	No
3048	chr20	12818370	12819011	+		Enriched		Enriched	Enriched	0	NA	exon (ENSRNOT00000001699, exon 3 of 14)	exon (NM_053567, exon 3 of 14)	1776	ENSRNOT00000001699				ENSRNOG00000001261	Ftcd				0.734717	-0.728695	4.86105	5.23781	1.52597	1.74256	5.415	5.33966	4.32204	4.91399	5.59479	0.000497519	0.00169937	Yes	0	0	0	No	5.77528	0.000477749	0.00328239	Yes	5.15746	0.000785382	0.00331194	Yes
1289	chr6	125887307	125887932	+		Enriched			Enriched	0	NA	intron (ENSRNOT00000008612, intron 8 of 14)	intron (NM_001106753, intron 8 of 14)	11510	ENSRNOT00000091300				ENSRNOG00000005733	Cpsf2				-0.818923	-0.982336	4.47914	1.8611	-0.755431	1.60084	2.8327	3.41168	3.77657	3.52496	5.54973	0.00987487	0.0172383	Yes	0	0	0	No	0	0	0	No	5.59941	0.00196815	0.00656538	Yes
1257	chr7	131482804	131483429	+		Enriched			Enriched	0	NA	Intergenic	Intergenic	-47865	ENSRNOT00000077718				ENSRNOG00000055474	LOC102550441				-0.828659	-0.984184	3.87026	2.92604	0.653783	-0.612478	2.34081	3.0905	3.73729	2.19973	5.44387	0.00969496	0.0170218	Yes	0	0	0	No	0	0	0	No	5.105	0.00896478	0.0191849	Yes
1965	chr8	81408722	81409347	+		Enriched			Enriched	0	NA	Intergenic	Intergenic	60506	ENSRNOT00000088843				ENSRNOG00000057135	AABR07070714.2				0.572917	-1.03325	4.64598	3.94263	1.38915	-0.633851	3.37998	-0.97707	3.59502	3.77434	5.03648	0.00336389	0.00763933	Yes	0	0	0	No	0	0	0	No	4.32678	0.00920667	0.0196763	Yes
1208	chr16	54749580	54749975	+		Enriched				0	NA	Intergenic	Intergenic	15405	ENSRNOT00000084264				ENSRNOG00000061819	AABR07072515.1				-0.85689	0.361827	4.08331	3.47441	-0.796141	-0.643533	2.80613	2.59907	1.5807	2.16301	4.73997	0.00890737	0.0160748	Yes	0	0	0	No	0	0	0	No	0	0	0	No
3396	chr6	103424869	103425494	+					Enriched	0	NA	intron (ENSRNOT00000091560, intron 1 of 21)	intron (NM_031005, intron 1 of 20)	-26882	ENSRNOT00000087847				ENSRNOG00000054817	AC118496.1				0.407493	-1.10958	3.40176	-0.575995	0.469963	-0.758452	1.81705	-1.05706	3.43087	1.93668	0	0	0	No	0	0	0	No	0	0	0	No	3.89664	0.0294555	0.0494985	Yes
2407	chr4	179559307	179559932	+		Enriched		Enriched	Enriched	0	NA	Intergenic	Intergenic	-3150	ENSRNOT00000088563				ENSRNOG00000055897	RF00100				-0.531687	0.4979	5.82763	6.10843	2.37143	-0.287688	5.03666	4.93229	5.31479	5.34892	6.56936	1.00223e-05	7.92578e-05	Yes	0	0	0	No	5.4407	0.00144827	0.00696731	Yes	5.88829	5.39766e-05	0.000459572	Yes
2243	chr4	319284	319909	+		Enriched		Enriched	Enriched	0	NA	Intergenic	Intergenic	-22706	ENSRNOT00000009233				ENSRNOG00000006859	Insig1				1.93326	0.532398	6.68574	6.62553	-0.366504	-0.186439	6.42004	6.14008	5.58369	6.08896	5.45801	7.88778e-08	2.16514e-06	Yes	0	0	0	No	4.96493	9.60238e-05	0.00117752	Yes	4.63726	7.90442e-06	0.000114438	Yes
1992	chr13	109787832	109788392	+		Enriched		Enriched		0	NA	Intergenic	CpG	-14092	ENSRNOT00000083032				ENSRNOG00000058985	RF00100				0.548644	-1.05465	3.55559	-0.460616	2.18007	-0.664854	4.65906	2.82033	2.86849	1.35539	0	0	0	Yes	0	0	0	No	4.63853	0.0134391	0.0311983	Yes	0	0	0	No
2585	chr5	19329121	19329746	+		Enriched		Enriched	Enriched	0	NA	Intergenic	Intergenic	38998	ENSRNOT00000012819				ENSRNOG00000009488	Cyp7a1				-0.633122	-0.82457	5.8712	5.67595	1.4876	-0.395559	5.25088	5.27171	4.15203	4.67069	7.67222	2.71594e-06	2.93105e-05	Yes	0	0	0	No	6.90959	0.000195515	0.00186965	Yes	6.23737	0.000248753	0.00146306	Yes
3026	chr2	252426076	252426701	+		Enriched		Enriched	Enriched	0	NA	Intergenic	Intergenic	25611	ENSRNOT00000021861				ENSRNOG00000016262	Dnase2b				-0.143861	3.66255	7.03893	6.96787	5.20142	4.14814	6.50938	6.63612	6.31069	6.37191	4.23281	8.83172e-05	0.000442521	Yes	0	0	0	No	3.65524	0.0196924	0.0409974	Yes	3.56571	0.000828508	0.00345917	Yes
449	chr17	70176381	70176776	+		Enriched				0	NA	Intergenic	Intergenic	57525	ENSRNOT00000024200				ENSRNOG00000017967	Asb13				-0.857637	-1.03221	4.60484	5.09298	-0.79301	2.09496	2.94838	2.00637	2.3611	2.79726	6.91515	7.87167e-05	0.000405135	Yes	0	0	0	No	0	0	0	No	0	0	0	No
508	chr3	45207986	45208381	+		Enriched				0	NA	intron (ENSRNOT00000091777, intron 1 of 14)	intron (NM_001107732, intron 1 of 14)	2291	ENSRNOT00000091777				ENSRNOG00000057740	Ccdc148				-1.10011	-1.22552	1.79285	3.01977	-1.05508	-0.941963	-0.477027	-0.0415746	0.294331	-1.32032	5.48209	0.00929208	0.0165251	Yes	0	0	0	No	0	0	0	No	0	0	0	No
2833	chr2	225309861	225310486	+		Enriched		Enriched	Enriched	0	NA	promoter-TSS (ENSRNOT00000015836)	promoter-TSS (NM_013057)	-451	ENSRNOT00000015836				ENSRNOG00000011800	F3				-0.721317	-0.909355	5.52542	4.1102	-0.654494	-0.487081	6.01561	5.51593	4.58739	4.47016	6.81987	0.000154848	0.000688456	Yes	0	0	0	No	7.44871	3.91773e-05	0.000676837	Yes	6.35611	0.000154781	0.00100095	Yes
1696	chr16	37136536	37137161	+		Enriched			Enriched	0	NA	intron (ENSRNOT00000084469, intron 2 of 4)	intron (NM_001012050, intron 3 of 5)	22897	ENSRNOT00000084469				ENSRNOG00000010502	Fbxo8				-0.82364	-1.00131	4.68695	4.99136	-0.757719	-0.592118	3.69001	4.13527	4.58604	3.11246	6.7965	0.000122401	0.000573189	Yes	0	0	0	No	0	0	0	No	5.87296	0.00106956	0.00420764	Yes
2565	chr17	76316582	76317207	+		Enriched		Enriched	Enriched	0	NA	intron (ENSRNOT00000092510, intron 1 of 20)	ORR1E|LTR|ERVL-MaLR	10245	ENSRNOT00000092510				ENSRNOG00000062048	AC141220.4				1.43914	-0.717928	5.98676	4.61893	2.37437	-0.278174	5.66	5.51813	5.02249	5.13726	5.11562	0.000317373	0.00121435	Yes	0	0	0	No	5.1165	0.000836247	0.00482462	Yes	4.75305	0.000237926	0.00141099	Yes
2051	chr1	29292408	29292935	+		Enriched		Enriched		0	NA	intron (ENSRNOT00000018849, intron 2 of 16)	Intergenic	-60109	ENSRNOT00000070636				ENSRNOG00000045369	RF00001				-0.840094	-0.997711	3.39089	3.6704	1.35903	-0.624095	3.95674	2.80188	1.6045	1.70147	5.53555	0.00731295	0.0137887	Yes	0	0	0	No	5.30443	0.0133956	0.0311205	Yes	0	0	0	No
2509	chr14	11901565	11902190	+		Enriched		Enriched	Enriched	0	NA	Intergenic	Intergenic	-86794	ENSRNOT00000003207				ENSRNOG00000002345	Rasgef1b				1.4503	-0.681658	6.02973	5.84354	2.91794	-0.23661	5.57851	5.43551	5.15507	5.0811	5.63279	1.23221e-05	9.4105e-05	Yes	0	0	0	No	5.02289	0.00112122	0.00593243	Yes	4.78239	0.000207578	0.00127543	Yes
759	chr4	33850002	33850397	+		Enriched				0	NA	Intergenic	MLT1J|LTR|ERVL-MaLR	-40150	ENSRNOT00000078680				ENSRNOG00000007804	C1galt1				1.153	-1.09817	3.31497	3.7045	-0.878028	-0.731925	1.5766	1.79516	2.66675	-1.20251	3.64762	0.0328753	0.0452513	Yes	0	0	0	No	0	0	0	No	0	0	0	No
3940	chr6	76187541	76188166	+				Enriched	Enriched	0	NA	promoter-TSS (ENSRNOT00000009666)	promoter-TSS (NM_017283)	-230	ENSRNOT00000009666				ENSRNOG00000007114	Psma6				-0.916789	-1.09008	3.39748	2.63195	-0.854568	-0.698264	4.3463	1.5792	3.33097	2.95184	0	0	0	No	0	0	0	No	5.27323	0.0188581	0.0397923	Yes	5.10769	0.00769697	0.0170853	Yes
1052	chr18	55964975	55965370	+		Enriched				0	NA	intron (ENSRNOT00000025881, intron 8 of 14)	intron (NM_024361, intron 8 of 14)	-26491	ENSRNOT00000082256				ENSRNOG00000054836	AC095289.1				-0.770472	-0.899757	3.24529	2.79598	2.56529	-0.575073	2.64298	1.87691	2.93136	0.270523	5.06969	0.0214359	0.0321072	Yes	0	0	0	No	0	0	0	No	0	0	0	No
1122	chr8	32347415	32347810	+		Enriched				0	NA	Intergenic	L1MB1|LINE|L1	-18553	ENSRNOT00000078181				ENSRNOG00000057551	RF00015				-0.889141	-1.01881	2.63664	2.88619	-0.836388	-0.703869	1.86946	-0.985436	1.9372	2.42461	5.12263	0.0190317	0.0290442	Yes	0	0	0	No	0	0	0	No	0	0	0	No
1636	chr10	71195197	71195822	+		Enriched			Enriched	0	NA	intron (ENSRNOT00000047427, intron 5 of 9)	intron (NM_001308148, intron 5 of 9)	-6947	ENSRNOT00000076893				ENSRNOG00000002598	Hnf1b				-0.808949	-0.964728	3.91445	3.72026	1.38949	-0.590297	3.24998	1.63317	3.19762	2.99204	5.8296	0.00330252	0.00751801	Yes	0	0	0	No	0	0	0	No	4.99284	0.0101378	0.0210875	Yes
2786	chr9	46136030	46136656	+		Enriched		Enriched	Enriched	0	NA	intron (ENSRNOT00000018640, intron 2 of 19)	intron (NM_001191067, intron 2 of 19)	49359	ENSRNOT00000033733				ENSRNOG00000013508	Rpl31				1.43553	-0.746413	4.84623	5.28314	1.52124	1.01317	5.27184	4.59909	4.54685	4.25967	4.76873	0.000939823	0.00285114	Yes	0	0	0	No	4.51666	0.00524413	0.0166312	Yes	4.0768	0.00362425	0.0100292	Yes
3203	chr2	31133068	31133693	+		Enriched		Enriched	Enriched	0	NA	Intergenic	Intergenic	-245363	ENSRNOT00000050384				ENSRNOG00000048656	AABR07007853.1				-0.748197	-0.924915	4.28927	4.59063	-0.685434	2.15211	4.33138	4.06112	2.2069	4.48202	6.35122	0.000635577	0.00207013	Yes	0	0	0	No	5.89169	0.00325597	0.0121787	Yes	5.5335	0.00351439	0.00978774	Yes
1339	chr3	44497572	44498197	+		Enriched			Enriched	0	NA	intron (ENSRNOT00000087071, intron 1 of 10)	intron (NM_024486, intron 1 of 9)	3231	ENSRNOT00000087071				ENSRNOG00000005033	Acvr1				-0.816867	-0.974876	4.49718	3.20955	2.21596	-0.596857	2.37674	1.63597	3.29998	3.11594	6.00642	0.00229672	0.00575015	Yes	0	0	0	No	0	0	0	No	5.1141	0.00751024	0.0168064	Yes
3709	chr11	31001435	31001962	+				Enriched		0	NA	promoter-TSS (ENSRNOT00000002838)	CpG	-753	ENSRNOT00000002838				ENSRNOG00000002072	Eva1c				0.519971	-0.991076	0.74299	0.960615	-0.796051	0.747496	4.10627	2.63052	1.5031	2.39328	0	0	0	No	0	0	0	No	4.42655	0.019246	0.0404178	Yes	0	0	0	No
1551	chr18	26177359	26178062	+		Enriched			Enriched	0	NA	Intergenic	Intergenic	33735	ENSRNOT00000027739				ENSRNOG00000020467	Nrep				-0.813991	-0.965593	4.05107	3.35251	1.83739	-0.598375	2.34188	1.95473	3.47807	1.97939	5.78986	0.00385611	0.00841899	Yes	0	0	0	No	0	0	0	No	4.79984	0.0176769	0.0325335	Yes
26	chr8	116410185	116410334	+	Enriched					0	NA	intron (ENSRNOT00000023623, intron 11 of 15)	intron (NM_145776, intron 11 of 15)	12107	ENSRNOT00000023623				ENSRNOG00000016827	Slc38a3				3.15023	2.67656	-0.497805	-0.33016	1.19032	0.744505	1.09923	0.457874	0.238346	1.4784	-4.82084	0.0219596	0.032672	Yes	0	0	0	Yes	0	0	0	Yes	0	0	0	Yes
2430	chr1	184336229	184336862	+		Enriched		Enriched	Enriched	0	NA	intron (ENSRNOT00000030540, intron 2 of 12)	intron (NM_001106285, intron 2 of 12)	35052	ENSRNOT00000078096				ENSRNOG00000024712	Insc				-0.627737	-0.820184	5.81237	5.63612	0.763283	-0.388895	4.95246	5.20632	5.6061	4.84269	7.6115	3.59557e-06	3.632e-05	Yes	0	0	0	No	6.71905	0.000348989	0.00276747	Yes	7.09669	9.93012e-06	0.0001325	Yes
2668	chr10	14239042	14239683	+		Enriched		Enriched	Enriched	0	NA	promoter-TSS (ENSRNOT00000020233)	promoter-TSS (NM_053329)	-857	ENSRNOT00000020233				ENSRNOG00000015061	Igfals				2.80731	-0.760965	5.75007	5.40235	-0.502408	3.51612	4.80814	2.39937	4.71234	3.60836	3.78004	0.00319596	0.00735498	Yes	0	0	0	No	0	0	0	Yes	0	0	0	Yes
3030	chr13	102721173	102721876	+		Enriched		Enriched	Enriched	0	NA	promoter-TSS (ENSRNOT00000005459)	promoter-TSS (NM_001100811)	-306	ENSRNOT00000005459				ENSRNOG00000004101	36951				-0.743682	-0.926017	3.46401	4.20695	0.712417	-0.513623	5.61657	4.76122	4.04694	4.70072	5.64333	0.00568407	0.0115017	Yes	0	0	0	No	6.94576	0.000208706	0.00194393	Yes	6.26353	0.00023324	0.0013971	Yes
1721	chr1	83977789	83978414	+		Enriched			Enriched	0	NA	promoter-TSS (ENSRNOT00000028434)	promoter-TSS (NM_001004083)	-865	ENSRNOT00000028434				ENSRNOG00000020947	Egln2				-0.628015	2.01149	5.07218	4.42535	2.62802	-0.403729	4.05473	2.37864	3.97707	3.95762	3.74838	0.00871966	0.0158114	Yes	0	0	0	No	0	0	0	No	0	0	0	Yes
1260	chr8	28191552	28192177	+		Enriched			Enriched	0	NA	intron (ENSRNOT00000012247, intron 1 of 8)	intron (NM_001004269, intron 1 of 8)	16602	ENSRNOT00000012247				ENSRNOG00000009149	Jam3				-0.824142	-0.982394	4.17721	3.5594	0.662125	-0.605667	2.87504	2.66574	2.62744	3.09578	5.93655	0.0025037	0.00608339	Yes	0	0	0	No	0	0	0	No	4.73089	0.0185833	0.0339744	Yes
3027	chr16	18687510	18688193	+		Enriched		Enriched	Enriched	0	NA	Intergenic	Intergenic	-2395	ENSRNOT00000081484				ENSRNOG00000011351	Mat1a				0.839786	2.35503	7.05735	7.03479	1.59414	2.93735	6.27557	6.06607	5.6998	5.49219	5.35239	5.8392e-09	3.43169e-07	Yes	0	0	0	No	4.39612	0.00044874	0.00316038	Yes	3.89111	0.000109913	0.000778315	Yes
3028	chr12	13713806	13714431	+		Enriched		Enriched	Enriched	0	NA	Intergenic	Intergenic	-1725	ENSRNOT00000042459				ENSRNOG00000034254	Actb				-0.764109	0.417602	3.8189	3.68588	2.56553	-0.542318	4.7765	0.489722	3.77414	3.58399	4.42464	0.0187409	0.0287178	Yes	0	0	0	No	0	0	0	Yes	4.35085	0.0097929	0.0206971	Yes
942	chr7	49172727	49173122	+		Enriched				0	NA	intron (ENSRNOT00000082141, intron 5 of 15)	MTE-int|LTR|ERVL-MaLR	78029	ENSRNOT00000066975				ENSRNOG00000004448	Acss3				-0.658458	-0.767988	2.65107	3.23635	1.71202	-0.50584	1.4209	1.51586	2.12138	2.35913	5.14214	0.0185056	0.028411	Yes	0	0	0	No	0	0	0	No	0	0	0	No
1169	chr2	182036010	182036405	+		Enriched				0	NA	intron (ENSRNOT00000040708, intron 2 of 9)	Intergenic	-1174	ENSRNOT00000077663				ENSRNOG00000007092	Fgb				-1.02978	-1.19575	4.17185	3.34402	-0.970185	0.648357	2.18791	0.992718	2.29801	-1.32121	6.10486	0.00155598	0.00421606	Yes	0	0	0	No	0	0	0	No	0	0	0	No
3922	chr16	10919349	10919974	+				Enriched	Enriched	0	NA	intron (ENSRNOT00000081631, intron 9 of 9)	intron (NM_001110490, intron 8 of 8)	21753	ENSRNOT00000086627				ENSRNOG00000059166	Ldb3				-0.810613	-0.978485	3.53211	1.11923	1.90039	-0.584395	4.4757	3.65728	3.82168	4.21531	0	0	0	No	0	0	0	No	5.87052	0.00367916	0.0131591	Yes	5.97492	0.000604923	0.00274867	Yes
547	chr3	164943151	164943546	+		Enriched				0	NA	intron (ENSRNOT00000014595, intron 3 of 3)	intron (NM_022681, intron 3 of 3)	21354	ENSRNOT00000014595				ENSRNOG00000010975	Adnp				-0.776941	0.415009	3.90674	2.88874	-0.7236	0.8475	3.34282	2.42235	1.28036	2.52766	4.36228	0.0230278	0.0341139	Yes	0	0	0	No	0	0	0	No	0	0	0	No
3256	chr10	109111851	109112476	+		Enriched		Enriched	Enriched	0	NA	intron (ENSRNOT00000005687, intron 1 of 13)	intron (NM_057196, intron 1 of 13)	4713	ENSRNOT00000005687				ENSRNOG00000004049	Baiap2				0.696442	0.479044	4.20282	4.17472	1.97167	-0.422455	4.63828	2.9829	3.14348	4.39273	3.99334	0.0097805	0.0171283	Yes	0	0	0	No	3.75597	0.0238609	0.0473733	Yes	3.67897	0.0119368	0.024062	Yes
2060	chr1	80739996	80740523	+		Enriched		Enriched		0	NA	intron (ENSRNOT00000025913, intron 2 of 8)	intron (NM_001109422, intron 2 of 8)	4572	ENSRNOT00000025913				ENSRNOG00000043416	Bcl3				-0.701429	-0.870842	3.8188	4.33458	2.81118	0.93351	3.97656	3.47177	3.39292	1.798	6.00971	0.00197148	0.00511179	Yes	0	0	0	No	5.42755	0.00958826	0.024738	Yes	0	0	0	No
2728	chr2	41102041	41102666	+		Enriched		Enriched	Enriched	0	NA	intron (ENSRNOT00000015138, intron 4 of 18)	intron (NM_017032, intron 1 of 14)	-55470	ENSRNOT00000066384				ENSRNOG00000042536	Pde4d				1.95707	-0.590496	5.77098	5.14137	3.32455	2.92438	5.46806	5.90439	5.5236	4.56537	4.59886	0.000513631	0.00174967	Yes	0	0	0	No	4.65762	0.00221387	0.00926744	Yes	4.22512	0.000772158	0.00328719	Yes
1306	chr10	46416198	46416823	+		Enriched			Enriched	0	NA	Intergenic	Intergenic	-11868	ENSRNOT00000083698				ENSRNOG00000054423	Pemt				-0.876403	-1.05058	4.5596	3.00303	-0.81245	-0.651793	4.07887	2.87954	3.24566	3.44324	5.92312	0.0030739	0.0071377	Yes	0	0	0	No	0	0	0	No	5.23423	0.00550218	0.0134581	Yes
96	chr14	103062061	103062210	+	Enriched		Enriched			0	NA	Intergenic	Intergenic	-183473	ENSRNOT00000087724				ENSRNOG00000060432	AABR07016545.1				3.80844	3.38014	-0.707921	-0.497382	0.597431	-0.703551	-1.57225	4.02753	3.5901	3.38584	-4.99643	0.0148811	0.0237745	Yes	0	0	0	Yes	0	0	0	Yes	0	0	0	Yes
1949	chr2	225003836	225004461	+		Enriched			Enriched	0	NA	promoter-TSS (ENSRNOT00000015579)	promoter-TSS (NM_019359)	-871	ENSRNOT00000015579				ENSRNOG00000011559	Cnn3				-0.830807	0.37802	4.97245	-0.392053	1.89684	-0.603849	3.58568	3.34244	4.3107	3.48775	0	0	0	Yes	0	0	0	No	0	0	0	No	4.65252	0.00460894	0.0117939	Yes
1407	chr8	81244907	81245532	+		Enriched			Enriched	0	NA	Intergenic	RNLTR10|LTR|ERV1	224321	ENSRNOT00000088843				ENSRNOG00000057135	AABR07070714.2				-0.822226	-1.00105	5.39388	5.0052	2.28846	-0.589921	2.69625	1.18127	5.00524	3.23764	7.18257	2.54282e-05	0.000168102	Yes	0	0	0	No	0	0	0	No	6.22566	0.000388701	0.00200287	Yes
1348	chr5	167024826	167025451	+		Enriched			Enriched	0	NA	intron (ENSRNOT00000023543, intron 1 of 4)	MER63D|DNA|hAT-Blackjack	5303	ENSRNOT00000023543				ENSRNOG00000017523	H6pd				-0.595231	-0.773842	4.30433	3.75524	2.86644	2.56149	3.81331	3.91854	3.45111	4.24683	5.87527	0.00296689	0.00695657	Yes	0	0	0	No	0	0	0	No	5.73112	0.00140414	0.00515523	Yes
3662	chr4	162985069	162985596	+				Enriched		0	NA	Intergenic	Intergenic	-14202	ENSRNOT00000079638				ENSRNOG00000057273	AABR07062157.1				2.31596	-0.59906	5.52353	4.41669	3.3226	2.92296	5.27474	5.49422	5.21017	5.01072	0	0	0	No	0	0	0	No	3.95491	0.0117027	0.0282145	Yes	0	0	0	No
949	chr14	2816122	2816517	+		Enriched				0	NA	intron (ENSRNOT00000030479, intron 1 of 4)	intron (NM_001170456, intron 1 of 4)	24231	ENSRNOT00000063366				ENSRNOG00000041613	AABR07072363.1				-0.865873	-1.03765	4.79381	3.91628	0.642381	-0.641987	3.22681	1.98634	2.5096	3.34632	6.46468	0.000475597	0.00163778	Yes	0	0	0	No	0	0	0	No	0	0	0	No
3336	chr5	165442829	165443454	+					Enriched	0	NA	Intergenic	PB1D11|SINE|Alu	-1093	ENSRNOT00000049822				ENSRNOG00000012455	Tardbp				-0.855648	-1.02046	3.11264	3.19419	1.84577	-0.63569	3.93889	0.435612	2.62981	4.20361	0	0	0	No	0	0	0	No	0	0	0	No	5.59721	0.0025104	0.00779946	Yes
566	chr3	156303246	156303641	+		Enriched				0	NA	Intergenic	Intergenic	37470	ENSRNOT00000021452				ENSRNOG00000016037	Mafb				0.448023	-1.08448	3.46921	3.07509	-0.870428	-0.727725	2.68185	-1.03194	1.12428	2.32689	4.31045	0.0215912	0.0323016	Yes	0	0	0	No	0	0	0	No	0	0	0	No
2251	chr16	18675603	18676517	+		Enriched		Enriched	Enriched	0	NA	Intergenic	Intergenic	-14186	ENSRNOT00000081484				ENSRNOG00000011351	Mat1a				-0.346024	-0.552167	7.21595	6.89198	2.40581	3.56338	5.77304	6.14815	6.28598	6.07962	8.90183	6.06978e-09	3.43169e-07	Yes	0	0	0	No	7.56016	2.63186e-05	0.000537561	Yes	7.96662	1.88038e-07	8.96567e-06	Yes
606	chr1	124674669	124675064	+		Enriched				0	NA	Intergenic	Intergenic	48881	ENSRNOT00000021068				ENSRNOG00000015503	AABR07004100.1				-0.644509	-0.720483	2.54122	2.60836	0.553265	-0.523075	1.41919	0.40728	2.25528	0.782363	4.98713	0.0250327	0.0362338	Yes	0	0	0	No	0	0	0	No	0	0	0	No
1290	chr9	4976683	4977308	+		Enriched			Enriched	0	NA	intron (ENSRNOT00000015189, intron 1 of 7)	intron (NM_031732, intron 1 of 7)	1897	ENSRNOT00000015189				ENSRNOG00000011269	Sult1c3				1.79015	-0.979773	3.8453	4.23905	-0.756114	-0.597829	3.06737	1.17121	3.22511	3.32962	3.36843	0.0360743	0.0487511	Yes	0	0	0	No	0	0	0	No	0	0	0	Yes
344	chr19	44098610	44099005	+		Enriched				0	NA	intron (ENSRNOT00000082182, intron 5 of 6)	intron (NM_001134608, intron 6 of 7)	2558	ENSRNOT00000082182				ENSRNOG00000049019	Tmem170a				-0.856393	-1.01805	3.06983	3.14982	1.35201	-0.639922	3.1414	3.90627	3.40181	0.215042	4.98713	0.0250327	0.0362338	Yes	0	0	0	No	0	0	0	No	0	0	0	No
990	chr3	138316453	138316848	+		Enriched				0	NA	Intergenic	Intergenic	76789	ENSRNOT00000077591				ENSRNOG00000052573	RF00567				-1.00784	-1.15315	3.44769	2.40642	1.42454	-0.824601	1.1487	-1.10401	-1.29978	1.32579	5.59884	0.00678754	0.0130779	Yes	0	0	0	No	0	0	0	No	0	0	0	No
3029	chr9	87081597	87082222	+		Enriched		Enriched	Enriched	0	NA	intron (ENSRNOT00000041337, intron 6 of 7)	Intergenic	207224	ENSRNOT00000041337				ENSRNOG00000023765	Nyap2				-0.713773	-0.896521	4.3331	3.76948	1.46281	-0.485561	5.12869	5.27496	3.78487	4.43195	5.87527	0.00296689	0.00695657	Yes	0	0	0	No	6.91517	0.000193169	0.00185288	Yes	5.97539	0.000625797	0.00281845	Yes
2765	chr1	41761820	41762445	+		Enriched		Enriched	Enriched	0	NA	promoter-TSS (ENSRNOT00000090638)	Intergenic	-397	ENSRNOT00000090638				ENSRNOG00000018960	AABR07001382.1				-0.626376	-0.815082	5.02503	5.33543	2.64179	-0.392248	4.53998	4.28002	4.8153	4.99848	7.07382	3.96042e-05	0.000233677	Yes	0	0	0	No	6.04218	0.00223495	0.00930584	Yes	6.76028	3.31317e-05	0.000326388	Yes
1772	chr14	75128777	75129402	+		Enriched			Enriched	0	NA	Intergenic	RNLTR10A|LTR|ERV1	-100385	ENSRNOT00000083772				ENSRNOG00000052324	RF00019				2.21462	-0.94752	4.95374	4.30059	2.30205	-0.539737	3.09434	-0.886798	5.36519	3.94241	3.45564	0.019742	0.029961	Yes	0	0	0	No	0	0	0	No	3.63364	0.00519809	0.0129176	Yes
370	chr10	52143072	52143467	+		Enriched				0	NA	Intergenic	Intergenic	100951	ENSRNOT00000074704				ENSRNOG00000049112	AABR07029804.1				-0.75658	-0.902696	3.63452	2.64261	2.18437	-0.5528	3.13377	3.30636	2.72866	1.72111	5.13863	0.0192566	0.0292478	Yes	0	0	0	No	0	0	0	No	0	0	0	No
2339	chr8	53077742	53078367	+		Enriched		Enriched	Enriched	0	NA	intron (ENSRNOT00000045356, intron 2 of 6)	intron (NM_001013181, intron 2 of 6)	68899	ENSRNOT00000045356				ENSRNOG00000029980	Zbtb16				-0.678224	-0.863104	4.43574	4.90679	1.47607	-0.449062	4.82802	4.67546	4.51738	4.62979	6.55348	0.000314737	0.00121038	Yes	0	0	0	No	6.42806	0.00079492	0.00463653	Yes	6.43185	0.00011685	0.000812053	Yes
2259	chr1	250750358	250750991	+		Enriched		Enriched	Enriched	0	NA	intron (ENSRNOT00000054761, intron 5 of 9)	intron (NM_181386, intron 5 of 9)	23431	ENSRNOT00000079227				ENSRNOG00000012536	Sgms1				-0.566132	-0.762204	6.53146	6.14903	2.36255	-0.322527	5.19342	4.88778	5.53707	4.69097	8.23144	1.90296e-07	4.21545e-06	Yes	0	0	0	No	6.66551	0.000411049	0.00302436	Yes	6.97632	1.66908e-05	0.000197432	Yes
2170	chr2	199934837	199935462	+		Enriched		Enriched	Enriched	0	NA	intron (ENSRNOT00000087026, intron 8 of 44)	intron (NM_022382, intron 9 of 51)	36816	ENSRNOT00000087026				ENSRNOG00000018220	Pde4dip				0.876615	-0.434189	6.66381	6.69441	4.11748	4.45297	7.17186	6.88474	6.29383	6.31081	7.18892	3.46866e-07	6.34749e-06	Yes	0	0	0	No	7.32479	2.19532e-06	0.000146059	Yes	6.77173	8.117e-07	2.35987e-05	Yes
2204	chr2	110658016	110658641	+		Enriched		Enriched	Enriched	0	NA	Intergenic	Intergenic	-94384	ENSRNOT00000092438				ENSRNOG00000061969	AABR07009743.1				2.8431	-0.573721	6.3561	6.65029	3.63367	-0.114806	5.96579	6.05731	5.67118	5.51038	4.66189	3.17002e-05	0.000197162	Yes	0	0	0	No	3.97312	0.0104929	0.0264394	Yes	3.73049	0.00102688	0.0040711	Yes
2954	chr4	162981585	162982211	+		Enriched		Enriched	Enriched	0	NA	Intergenic	Intergenic	-17636	ENSRNOT00000079638				ENSRNOG00000057273	AABR07062157.1				-0.203091	-0.414896	7.4819	7.6713	3.78159	4.45435	6.80685	7.35425	6.88025	6.55922	9.39538	4.21319e-10	5.31986e-08	Yes	0	0	0	No	8.63849	7.30001e-07	8.89143e-05	Yes	8.482	1.77669e-08	1.92528e-06	Yes
1293	chr7	92738423	92739048	+		Enriched			Enriched	0	NA	intron (ENSRNOT00000037809, intron 1 of 10)	intron (NM_001130540, intron 1 of 10)	143333	ENSRNOT00000037809				ENSRNOG00000024886	Ext1				-0.853333	-1.02635	4.20556	4.19993	-0.788916	-0.627093	3.38938	3.05806	4.14759	3.37748	6.16862	0.00116259	0.00336432	Yes	0	0	0	No	0	0	0	No	5.73568	0.0013825	0.00508908	Yes
168	chr11	74150052	74150447	+		Enriched				0	NA	Intergenic	Intergenic	-72374	ENSRNOT00000054450				ENSRNOG00000036328	AABR07034502.1				1.44295	-0.733894	4.34543	3.72109	2.34059	2.19852	3.09317	3.38999	3.13298	3.53046	3.78625	0.0240743	0.035278	Yes	0	0	0	No	0	0	0	No	0	0	0	No
2751	chr14	91939809	91940440	+		Enriched		Enriched	Enriched	0	NA	intron (ENSRNOT00000057051, intron 6 of 13)	intron (NM_012545, intron 7 of 14)	-35691	ENSRNOT00000005857				ENSRNOG00000004440	Fignl1				-0.520636	-0.718253	5.29412	5.20108	3.61269	-0.274954	6.52301	5.77827	5.24082	5.24025	7.08373	3.72807e-05	0.000222393	Yes	0	0	0	No	7.80095	1.39064e-05	0.000364812	Yes	7.05166	1.0061e-05	0.000133253	Yes
2494	chr1	212993708	212994333	+		Enriched		Enriched	Enriched	0	NA	Intergenic	Intergenic	-2362	ENSRNOT00000091487				ENSRNOG00000061803	Olr298				-0.519762	-0.717279	6.08895	6.15208	3.6126	-0.274203	5.46198	5.36873	5.21199	4.97488	7.99378	5.73912e-07	9.02066e-06	Yes	0	0	0	No	7.03911	0.000132066	0.00146964	Yes	6.90644	1.85568e-05	0.000210664	Yes
1298	chr2	188733830	188734455	+		Enriched			Enriched	0	NA	intron (ENSRNOT00000028030, intron 2 of 7)	L2|LINE|L2	2320	ENSRNOT00000028030				ENSRNOG00000020642	Flad1				-0.647611	0.496465	3.76669	2.94846	0.75742	0.931023	2.94604	2.82996	2.32493	2.85628	4.21069	0.0310465	0.0432698	Yes	0	0	0	No	0	0	0	No	0	0	0	Yes
1284	chr1	259287492	259288117	+		Enriched			Enriched	0	NA	promoter-TSS (ENSRNOT00000054724)	promoter-TSS (NM_138512)	-120	ENSRNOT00000054724				ENSRNOG00000021924	Cyp2c22				-0.847399	-1.0216	3.80893	4.6138	-0.782583	-0.619758	3.92946	4.07674	2.96516	3.65534	6.20649	0.00110373	0.00324859	Yes	0	0	0	No	0	0	0	No	5.18343	0.00648308	0.0150964	Yes
2372	chr2	183334945	183335570	+		Enriched		Enriched	Enriched	0	NA	Intergenic	ORR1E|LTR|ERVL-MaLR	8919	ENSRNOT00000077123				ENSRNOG00000056769	AABR07012040.1				-0.308863	-0.515522	5.9013	6.07726	4.38304	4.24339	6.47854	6.501	5.96137	5.98899	7.82715	1.29776e-06	1.66641e-05	Yes	0	0	0	No	8.07315	4.50739e-06	0.00019212	Yes	7.76105	4.66893e-07	1.5751e-05	Yes
3000	chr2	197794317	197794942	+		Enriched		Enriched	Enriched	0	NA	Intergenic	Intergenic	10348	ENSRNOT00000073822				ENSRNOG00000049706	AABR07012575.1				2.0198	2.62224	7.21706	6.77278	4.88674	4.63908	6.6032	6.88992	6.24262	6.64463	4.73322	1.7865e-08	7.55419e-07	Yes	0	0	0	No	4.40333	6.01052e-05	0.000890153	Yes	4.16853	6.28442e-07	1.98877e-05	Yes
3310	chr8	55887468	55888093	+					Enriched	0	NA	Intergenic	Intergenic	136876	ENSRNOT00000079409				ENSRNOG00000053983	AABR07070173.1				-1.02784	-1.20106	3.35677	2.58269	-0.96565	-0.809419	3.1744	3.57336	4.19541	-1.332	0	0	0	No	0	0	0	No	0	0	0	No	4.96828	0.0271662	0.0461942	Yes
2438	chr1	41213017	41213788	+		Enriched		Enriched	Enriched	0	NA	intron (ENSRNOT00000082133, intron 1 of 2)	Intergenic	20578	ENSRNOT00000082133				ENSRNOG00000019358	Esr1				-0.559677	-0.755264	6.13676	5.99684	2.65879	-0.316671	5.27021	5.21912	4.92366	5.10611	7.94967	7.16992e-07	1.08639e-05	Yes	0	0	0	No	6.87277	0.000218618	0.00199305	Yes	6.83129	2.49547e-05	0.000261786	Yes
2344	chr1	146734766	146735398	+		Enriched		Enriched	Enriched	0	NA	intron (ENSRNOT00000068167, intron 1 of 13)	intron (NM_017181, intron 1 of 15)	1179	ENSRNOT00000068167				ENSRNOG00000013223	Fah				-0.500014	1.67409	6.35421	6.37761	2.91476	-0.253657	3.94239	4.79524	5.64953	5.11466	5.6322	9.32098e-07	1.31746e-05	Yes	0	0	0	No	0	0	0	Yes	4.64471	9.15343e-05	0.000680513	Yes
3398	chr20	6281787	6282412	+					Enriched	0	NA	Intergenic	Intergenic	-6168	ENSRNOT00000092645				ENSRNOG00000000520	Srsf3				-0.689285	-0.851458	3.64471	3.46607	0.7485	2.12814	3.4953	3.19338	2.69621	3.76336	0	0	0	No	0	0	0	No	0	0	0	No	5.18071	0.00685745	0.0156905	Yes
1093	chr5	116454792	116455187	+		Enriched				0	NA	intron (ENSRNOT00000004017, intron 1 of 9)	intron (NM_012988, intron 1 of 9)	33089	ENSRNOT00000004017				ENSRNOG00000006966	Nfia				-0.799984	-0.932157	1.94874	3.88767	2.09623	-0.595801	2.81465	2.69715	1.55858	1.32999	5.28038	0.0159605	0.0251491	Yes	0	0	0	No	0	0	0	No	0	0	0	No
1880	chr4	122378265	122378890	+		Enriched			Enriched	0	NA	TTS (ENSRNOT00000024011)	TTS (NM_053536)	13484	ENSRNOT00000024011				ENSRNOG00000017808	Klf15				-0.859152	-1.02627	3.57845	3.19631	-0.796445	-0.638917	3.779	2.84055	3.66251	3.1041	5.298	0.0130411	0.0214316	Yes	0	0	0	No	0	0	0	No	5.36477	0.00396691	0.0106021	Yes
2916	chr5	116546160	116546848	+		Enriched		Enriched	Enriched	0	NA	intron (ENSRNOT00000004017, intron 1 of 9)	intron (NM_012988, intron 1 of 9)	13109	ENSRNOT00000063276				ENSRNOG00000041523	AABR07049316.1				-0.846164	-1.01949	3.67412	3.66764	-0.781497	-0.619047	4.53804	3.99674	3.07637	3.93283	5.51772	0.00762069	0.0142484	Yes	0	0	0	No	6.06135	0.00219782	0.00921259	Yes	5.43689	0.00335617	0.00947438	Yes
3432	chr4	168268932	168269557	+					Enriched	0	NA	intron (ENSRNOT00000082102, intron 3 of 22)	RLTR12B|LTR|ERVK	28129	ENSRNOT00000066575				ENSRNOG00000006338	Lrp6				-0.949225	-1.08438	2.40173	1.28889	-0.9007	-0.778798	0.229461	0.167521	3.1324	0.00830952	0	0	0	No	0	0	0	No	0	0	0	No	4.84139	0.0229376	0.0400707	Yes
542	chr2	185699744	185700139	+		Enriched				0	NA	intron (ENSRNOT00000088188, intron 36 of 64)	Lx7|LINE|L1	36441	ENSRNOT00000085919				ENSRNOG00000061470	RF00003				-1.31703	-1.46744	3.84191	-0.950634	-1.26302	-1.12735	1.40614	-1.41658	2.40003	-1.58115	5.24468	0.0320774	0.0444112	Yes	0	0	0	No	0	0	0	No	0	0	0	No
1190	chr1	255499637	255500032	+		Enriched				0	NA	intron (ENSRNOT00000079808, intron 9 of 26)	intron (NM_001107607, intron 9 of 26).2	20573	ENSRNOT00000079808				ENSRNOG00000052664	Tnks2				-0.94878	-1.1134	4.02714	2.99056	-0.889675	1.89093	1.12965	-1.05773	2.70347	2.06449	5.83003	0.00363924	0.00809004	Yes	0	0	0	No	0	0	0	No	0	0	0	No
2566	chr6	26051697	26052382	+		Enriched		Enriched	Enriched	0	NA	promoter-TSS (ENSRNOT00000005855)	promoter-TSS (NM_199270)	643	ENSRNOT00000006452				ENSRNOG00000004710	Rbks				1.94715	-0.613819	5.84716	5.93902	2.0369	2.62625	6.27206	5.88651	4.75702	4.8723	5.0245	4.56781e-05	0.000263362	Yes	0	0	0	No	5.04314	0.000679188	0.00418075	Yes	3.91491	0.00218754	0.00710502	Yes
732	chr20	46601489	46601884	+		Enriched				0	NA	Intergenic	Intergenic	21235	ENSRNOT00000069395				ENSRNOG00000044128	RF00001				-0.923991	-1.05465	2.98871	2.54215	-0.874215	-0.749174	1.46743	0.811512	1.63244	-1.1173	5.38794	0.0106517	0.018307	Yes	0	0	0	No	0	0	0	No	0	0	0	No
2264	chr9	9718033	9718737	+		Enriched		Enriched	Enriched	0	NA	Intergenic	Intergenic	-2720	ENSRNOT00000073042				ENSRNOG00000046834	C3				1.45045	1.20603	6.84857	6.08976	0.837956	1.75827	4.61723	3.48592	6.32727	4.65607	5.3643	2.17757e-07	4.65605e-06	Yes	0	0	0	No	0	0	0	Yes	4.52355	4.80075e-05	0.000420771	Yes
2225	chr16	19225009	19225634	+		Enriched		Enriched	Enriched	0	NA	promoter-TSS (ENSRNOT00000019052)	promoter-TSS (NM_001007684)	-284	ENSRNOT00000019052				ENSRNOG00000014205	Klf2				1.4087	-0.821275	3.78485	3.94306	2.63318	-0.408205	5.72658	4.50627	3.3767	4.10703	0	0	0	Yes	0	0	0	No	4.81616	0.00284418	0.0109935	Yes	3.43709	0.025465	0.0439917	Yes
1963	chr5	79363422	79364047	+		Enriched			Enriched	0	NA	Intergenic	L1MB3|LINE|L1	-3929	ENSRNOT00000011508				ENSRNOG00000008163	Atp6v1g1				-0.719226	-0.894856	4.73823	4.48589	3.03712	-0.497599	3.45122	3.26126	4.11477	3.1179	6.55857	0.000302762	0.00117147	Yes	0	0	0	No	0	0	0	No	5.52683	0.00266955	0.00813144	Yes
3918	chr10	81870841	81871487	+				Enriched	Enriched	0	NA	Intergenic	Intergenic	16992	ENSRNOT00000090427				ENSRNOG00000054653	AABR07030334.1				1.85627	-0.891439	3.5742	1.93128	0.732566	-0.499772	4.49072	4.30596	3.72826	4.25843	0	0	0	No	0	0	0	No	0	0	0	Yes	3.22605	0.0229093	0.0400707	Yes
2034	chr8	48811369	48811896	+		Enriched		Enriched		0	NA	intron (ENSRNOT00000064041, intron 1 of 10)	intron (NM_001106817, intron 1 of 10)	5948	ENSRNOT00000064041				ENSRNOG00000012420	Bcl9l				-0.736951	-0.916426	5.35528	4.61358	2.31096	-0.510026	4.54377	2.79724	3.69253	3.55402	6.97431	6.66077e-05	0.000353376	Yes	0	0	0	No	5.5032	0.00984806	0.0251798	Yes	0	0	0	No
392	chr7	142286233	142286628	+		Enriched				0	NA	intron (ENSRNOT00000048262, intron 5 of 10)	intron (NM_001012223, intron 5 of 10)	-4887	ENSRNOT00000077557				ENSRNOG00000053754	AABR07058907.1				-0.607972	-0.739026	3.00488	3.08127	2.16418	0.92029	2.93599	2.41402	2.42025	1.72495	4.98713	0.0250327	0.0362338	Yes	0	0	0	No	0	0	0	No	0	0	0	No
3051	chr16	49070457	49071187	+		Enriched		Enriched	Enriched	0	NA	Intergenic	Intergenic	-6173	ENSRNOT00000084135				ENSRNOG00000059902	RF00568				-0.543439	-0.732661	5.23636	4.85098	3.44647	2.59331	4.29945	4.64513	3.88956	4.19435	6.93535	7.13621e-05	0.000372341	Yes	0	0	0	No	6.11122	0.00188017	0.00818844	Yes	5.83984	0.000932973	0.00379558	Yes
2527	chr1	21504746	21505371	+		Enriched		Enriched	Enriched	0	NA	Intergenic	Intergenic	-20363	ENSRNOT00000017911				ENSRNOG00000013304	Arg1				0.776808	-0.633867	5.94674	5.62055	3.62504	1.06982	5.90164	6.16466	5.16364	5.18752	6.3204	2.56988e-05	0.000168712	Yes	0	0	0	No	6.38902	6.70303e-05	0.000940228	Yes	5.6717	0.000109708	0.000778315	Yes
3170	chr7	78801596	78802221	+		Enriched		Enriched	Enriched	0	NA	intron (ENSRNOT00000006004, intron 7 of 9)	intron (NM_031705, intron 7 of 9)	46066	ENSRNOT00000006004				ENSRNOG00000004298	Dpys				-0.863652	-1.04169	4.89112	4.35255	-0.798378	-0.634405	4.25897	3.94459	2.37303	3.40837	6.62406	0.000246965	0.000994158	Yes	0	0	0	No	5.8313	0.00378105	0.0133597	Yes	4.73109	0.0192244	0.034773	Yes
1871	chr13	71121103	71121829	+		Enriched			Enriched	0	NA	intron (ENSRNOT00000088329, intron 3 of 4)	intron (NM_019344, intron 5 of 6)	11402	ENSRNOT00000088329				ENSRNOG00000002369	Rgs8				1.42994	1.66761	4.51318	4.14982	2.33552	-0.378037	4.05236	2.37381	3.23971	2.86512	3.01446	0.0218636	0.0326439	Yes	0	0	0	No	0	0	0	No	0	0	0	Yes
2394	chr7	75278780	75279405	+		Enriched		Enriched	Enriched	0	NA	TTS (ENSRNOT00000036904)	TTS (NM_001013948)	9273	ENSRNOT00000036904				ENSRNOG00000025504	Ankrd46				-0.433152	1.21586	6.27472	5.81924	1.5495	1.06684	6.56011	6.23211	5.04576	6.03203	5.82038	5.68111e-06	5.16068e-05	Yes	0	0	0	No	6.02322	3.44177e-05	0.000614996	Yes	5.34473	2.38638e-05	0.000255358	Yes
2217	chr20	26748383	26749036	+		Enriched		Enriched	Enriched	0	NA	Intergenic	Intergenic	-7202	ENSRNOT00000083017				ENSRNOG00000061040	Herc4				-0.863191	-1.03528	2.96037	3.2466	-0.799267	-0.638685	4.31687	3.87886	3.15063	3.95376	4.86608	0.0316207	0.0438752	Yes	0	0	0	No	5.91288	0.00313996	0.0118675	Yes	5.52744	0.00258006	0.00792637	Yes
173	chr5	156116876	156117271	+		Enriched				0	NA	intron (ENSRNOT00000019004, intron 1 of 11)	intron (NM_013059, intron 1 of 11)	-11206	ENSRNOT00000078851				ENSRNOG00000013954	Alpl				-1.01962	-1.18869	3.28236	4.03563	-0.958918	-0.806423	2.35289	-1.13152	2.74578	3.05792	5.88149	0.00297372	0.00695657	Yes	0	0	0	No	0	0	0	No	0	0	0	No
3806	chr10	48843919	48844446	+				Enriched		0	NA	Intergenic	RMER19B|LTR|ERVK	16720	ENSRNOT00000004127				ENSRNOG00000003086	Cenpv				-0.879953	-1.04034	2.59445	-0.468702	2.81547	-0.667057	4.05925	3.14917	2.79753	1.66156	0	0	0	No	0	0	0	No	5.60397	0.0069227	0.0200067	Yes	0	0	0	No
3937	chr17	12530216	12530845	+				Enriched	Enriched	0	NA	Intergenic	Intergenic	139043	ENSRNOT00000016942				ENSRNOG00000012160	Syk				-0.859475	-1.02668	2.04991	4.00393	0.642479	-0.638292	4.29419	1.97224	3.30045	3.40516	0	0	0	No	0	0	0	No	5.24895	0.0180602	0.0385226	Yes	5.28529	0.00479008	0.0121141	Yes
3902	chr5	34008234	34008859	+				Enriched	Enriched	0	NA	intron (ENSRNOT00000009611, intron 1 of 4)	intron (NM_013048, intron 1 of 4)	626	ENSRNOT00000009611				ENSRNOG00000007139	Ttpa				-0.718011	-0.895154	0.922175	4.68114	2.83906	2.16143	5.1342	3.90384	3.95178	2.5231	0	0	0	No	0	0	0	No	6.34451	0.00125678	0.00636898	Yes	5.17097	0.00739314	0.0166383	Yes
2570	chr17	35749174	35749903	+		Enriched		Enriched	Enriched	0	NA	Intergenic	Intergenic	71554	ENSRNOT00000024609				ENSRNOG00000018281	Uqcrfs1				-0.635781	-0.823256	5.76481	5.383	1.49138	1.70583	4.21476	4.12706	4.13219	3.84585	7.51065	5.95077e-06	5.36703e-05	Yes	0	0	0	No	5.78526	0.00417539	0.0142072	Yes	5.79186	0.00108737	0.0042683	Yes
1026	chr17	42966029	42966424	+		Enriched				0	NA	Intergenic	Intergenic	-38522	ENSRNOT00000087291				ENSRNOG00000016792	Prl3d4				-0.812291	-0.979057	4.20449	4.58601	1.41221	-0.586836	3.81974	2.73343	3.36462	2.27205	6.40667	0.000528111	0.00178774	Yes	0	0	0	No	0	0	0	No	0	0	0	No
2639	chr16	49817066	49817691	+		Enriched		Enriched	Enriched	0	NA	intron (ENSRNOT00000029628, intron 1 of 22)	intron (NM_053770, intron 1 of 22)	2857	ENSRNOT00000029628				ENSRNOG00000013391	Sorbs2				-0.723751	-0.905479	5.88036	4.20192	0.724349	1.67109	4.06008	4.37178	3.77932	2.53232	7.18446	4.44332e-05	0.000257753	Yes	0	0	0	No	5.8751	0.00338943	0.0125133	Yes	5.01187	0.0105256	0.0217067	Yes
3017	chr9	81291242	81291867	+		Enriched		Enriched	Enriched	0	NA	intron (ENSRNOT00000035277, intron 4 of 34)	intron (NM_001191810, intron 4 of 34)	-107562	ENSRNOT00000090235				ENSRNOG00000058128	AABR07068074.2				2.344	-0.405781	6.97545	7.1235	3.90422	3.19421	7.36858	7.01617	6.28274	6.79871	5.78493	2.8876e-08	1.06199e-06	Yes	0	0	0	No	5.69133	6.96121e-05	0.000950555	Yes	5.27763	3.71357e-07	1.42793e-05	Yes
2804	chr2	250693106	250693761	+		Enriched		Enriched	Enriched	0	NA	Intergenic	Intergenic	50527	ENSRNOT00000084337				ENSRNOG00000012957	Sh3glb1				-0.490271	-0.689415	5.3983	5.06505	3.98418	-0.242571	6.23936	5.95231	5.81361	5.68485	7.06853	4.07759e-05	0.000239101	Yes	0	0	0	No	7.7156	1.55326e-05	0.000391697	Yes	7.55952	1.15136e-06	3.11914e-05	Yes
1782	chr5	115707331	115707956	+		Enriched			Enriched	0	NA	Intergenic	Intergenic	8881	ENSRNOT00000070478				ENSRNOG00000045211	RF00001				-0.92176	-1.10385	5.04767	4.54189	-0.85638	-0.692139	2.86354	2.28825	4.81819	2.26195	6.82128	0.000115243	0.000548418	Yes	0	0	0	No	0	0	0	No	5.89761	0.00142409	0.00522313	Yes
1181	chr4	67339622	67340017	+		Enriched				0	NA	Intergenic	L4_C_Mam|LINE|RTE-X	-19712	ENSRNOT00000013277				ENSRNOG00000010005	Adck2				-0.807993	-0.940181	3.50013	3.7706	0.634382	0.800251	2.35887	1.54845	1.55225	1.32375	5.85985	0.00303069	0.00705176	Yes	0	0	0	No	0	0	0	No	0	0	0	No
3032	chr4	124675443	124676117	+		Enriched		Enriched	Enriched	0	NA	intron (ENSRNOT00000057045, intron 36 of 38)	intron (NM_001107877, intron 36 of 38)	182470	ENSRNOT00000057045				ENSRNOG00000023257	Adamts9				-0.72902	-0.912935	3.2893	4.33843	1.45647	-0.498546	5.81651	5.18571	3.55369	4.58337	5.65305	0.00572562	0.0115226	Yes	0	0	0	No	7.23263	8.08671e-05	0.00105804	Yes	5.97222	0.00068651	0.00302335	Yes
2313	chr5	136922976	136923621	+		Enriched		Enriched	Enriched	0	NA	intron (ENSRNOT00000056842, intron 2 of 11)	L1ME1|LINE|L1	15364	ENSRNOT00000063353				ENSRNOG00000041600	AABR07049764.2				0.718779	-0.743325	6.55379	5.92505	1.51391	-0.302177	5.47764	5.46497	4.89368	4.89833	6.8212	2.71476e-06	2.93105e-05	Yes	0	0	0	No	5.84089	0.000390071	0.00291807	Yes	5.39821	0.000312845	0.00172876	Yes
853	chr9	91865557	91865952	+		Enriched				0	NA	intron (ENSRNOT00000084446, intron 1 of 2)	Intergenic	17173	ENSRNOT00000084446				ENSRNOG00000029735	Pid1				-1.02812	-1.14931	1.95632	2.75004	-0.9846	0.255851	0.388837	-1.10833	-0.209808	-1.22524	5.3728	0.0113494	0.0192874	Yes	0	0	0	No	0	0	0	No	0	0	0	No
215	chr7	102968628	102969023	+		Enriched				0	NA	Intergenic	Intergenic	103099	ENSRNOT00000092788				ENSRNOG00000062170	AABR07058158.1				-0.928588	-1.07452	3.40875	2.6692	-0.87619	-0.744561	0.693072	0.259469	1.7321	1.08566	5.62699	0.00605055	0.0119684	Yes	0	0	0	No	0	0	0	No	0	0	0	No
832	chr7	138097720	138098115	+		Enriched				0	NA	intron (ENSRNOT00000039002, intron 4 of 15)	intron (NM_181090, intron 4 of 15)	2924	ENSRNOT00000039002				ENSRNOG00000006305	Slc38a2				-0.837697	-1.00511	4.68257	3.92298	0.661045	-0.613937	2.83392	2.7104	3.15017	3.15076	6.38006	0.000620344	0.00203804	Yes	0	0	0	No	0	0	0	No	0	0	0	No
1203	chr2	60182006	60182401	+		Enriched				0	NA	intron (ENSRNOT00000084624, intron 1 of 10)	intron (NM_012630, intron 1 of 10)	1988	ENSRNOT00000084624				ENSRNOG00000057557	Prlr				-1.18057	-1.34536	4.09078	2.89218	-1.1214	-0.972762	2.68707	-1.28963	2.60938	-1.46993	5.95018	0.00266426	0.00640777	Yes	0	0	0	No	0	0	0	No	0	0	0	No
2189	chr14	107851629	107852254	+		Enriched		Enriched	Enriched	0	NA	Intergenic	RNLTR10|LTR|ERV1	65946	ENSRNOT00000086645				ENSRNOG00000056048	RF00560				-0.596916	-0.791816	6.24662	6.51087	1.49646	-0.354882	4.86315	4.78636	5.3147	5.07323	8.26773	1.52585e-07	3.56785e-06	Yes	0	0	0	No	6.44004	0.000766269	0.00454672	Yes	7.01591	1.1871e-05	0.0001501	Yes
2467	chr2	182005892	182006524	+		Enriched		Enriched	Enriched	0	NA	promoter-TSS (ENSRNOT00000064091)	promoter-TSS (NM_052797)	-34	ENSRNOT00000064091				ENSRNOG00000024848	Fga				-0.534915	-0.731997	6.27833	5.38905	1.51807	1.01617	5.40838	5.06793	6.0616	5.35464	7.75619	2.38497e-06	2.67286e-05	Yes	0	0	0	No	6.86665	0.000228743	0.00206728	Yes	7.55807	1.39421e-06	3.4865e-05	Yes
2506	chr7	36401955	36402586	+		Enriched		Enriched	Enriched	0	NA	intron (ENSRNOT00000063946, intron 2 of 2)	intron (NM_001108085, intron 2 of 2)	6318	ENSRNOT00000063946				ENSRNOG00000008507	Cradd				1.42397	-0.756056	6.01765	5.78756	0.796847	-0.318279	5.76085	5.01713	4.65705	5.13645	5.61133	1.40816e-05	0.00010459	Yes	0	0	0	No	4.95009	0.0015982	0.00745906	Yes	4.57932	0.000542951	0.00254802	Yes
2482	chr12	17374099	17374724	+		Enriched		Enriched	Enriched	0	NA	intron (ENSRNOT00000001734, intron 2 of 4)	intron (NM_001025033, intron 2 of 4)	5409	ENSRNOT00000053602				ENSRNOG00000035479	Mir339				0.76218	1.21333	6.19998	6.18597	2.38655	1.05367	5.40961	4.17355	5.74913	3.96298	5.44213	1.13459e-06	1.51867e-05	Yes	0	0	0	No	4.06047	0.00528921	0.0167403	Yes	4.31128	0.000547845	0.00256762	Yes
1274	chr3	95233787	95234433	+		Enriched			Enriched	0	NA	exon (ENSRNOT00000079743, exon 1 of 3)	intron (NM_001144862, intron 1 of 2)	236	ENSRNOT00000079743				ENSRNOG00000013437	LOC691083				-0.927622	-1.10796	4.72541	4.67326	1.36225	-0.700212	3.72195	-1.04697	2.94126	3.63263	6.73852	0.000151217	0.000678505	Yes	0	0	0	No	0	0	0	No	5.18343	0.00648308	0.0150964	Yes
151	chr14	81823701	81824096	+		Enriched				0	NA	intron (ENSRNOT00000077060, intron 3 of 5)	intron (NM_001108364, intron 2 of 4)	4099	ENSRNOT00000076840				ENSRNOG00000015033	Mxd4				-0.814172	-0.975598	4.15463	3.90791	1.87874	-0.591956	3.90497	1.64719	3.23723	2.44663	6.03043	0.00181907	0.00477522	Yes	0	0	0	No	0	0	0	No	0	0	0	No
1975	chr5	56464497	56465024	+		Enriched		Enriched		0	NA	intron (ENSRNOT00000008337, intron 11 of 20)	intron (NM_017321, intron 11 of 20)	39736	ENSRNOT00000008337				ENSRNOG00000005849	Aco1				-0.698281	-0.868669	3.69905	4.34269	2.29775	0.935947	4.40815	3.09876	3.20986	2.83371	5.94725	0.00241189	0.00595972	Yes	0	0	0	No	5.56947	0.00794963	0.0219899	Yes	0	0	0	No
1362	chr2	63587045	63587722	+		Enriched			Enriched	0	NA	Intergenic	Intergenic	-145119	ENSRNOT00000086657				ENSRNOG00000055784	AABR07008530.1				-0.756903	-0.943343	6.11773	5.98814	1.44442	-0.522353	3.8533	1.69262	5.39858	3.91897	7.98307	6.08697e-07	9.48865e-06	Yes	0	0	0	No	0	0	0	No	6.65452	7.70923e-05	0.000595301	Yes
928	chr15	32750859	32751254	+		Enriched				0	NA	intron (ENSRNOT00000060254, intron 3 of 6)	Intergenic	-5401	ENSRNOT00000087273				ENSRNOG00000052447	RF00100				-1.00117	-1.12497	2.4538	2.41372	-0.95672	-0.845057	0.895496	-1.0831	0.978319	-1.19318	5.32242	0.0122186	0.0203372	Yes	0	0	0	No	0	0	0	No	0	0	0	No
2201	chr2	32738183	32738808	+		Enriched		Enriched	Enriched	0	NA	Intergenic	Intergenic	-81827	ENSRNOT00000013768				ENSRNOG00000010266	Cd180				-0.440761	-0.643996	6.61079	6.68177	1.54214	-0.18773	6.62019	6.33387	6.81775	6.32922	8.49205	4.74405e-08	1.48502e-06	Yes	0	0	0	No	8.06504	4.80144e-06	0.000196423	Yes	8.36318	3.34376e-08	2.84697e-06	Yes
580	chr1	175834493	175834888	+		Enriched				0	NA	Intergenic	Intergenic	-4418	ENSRNOT00000023741				ENSRNOG00000017195	Ctr9				-0.797283	-0.952016	3.81079	3.85777	1.39443	-0.580064	3.48478	2.67544	2.63682	2.42227	5.84582	0.00313725	0.00724186	Yes	0	0	0	No	0	0	0	No	0	0	0	No
2081	chr10	98538571	98539196	+		Enriched		Enriched	Enriched	0	NA	intron (ENSRNOT00000073149, intron 4 of 37)	Intergenic	5564	ENSRNOT00000073149				ENSRNOG00000046890	Abca6				2.61125	-0.572589	4.88678	4.5288	3.48721	4.32794	5.3296	5.22306	4.70816	4.93731	0	0	0	Yes	0	0	0	No	0	0	0	Yes	3.22383	0.0102772	0.0212576	Yes
471	chr5	124722038	124722433	+		Enriched				0	NA	intron (ENSRNOT00000011237, intron 1 of 5)	intron (NM_138905, intron 1 of 5)	32021	ENSRNOT00000011237				ENSRNOG00000008116	Plpp3				-0.892465	-1.05272	3.7564	3.56592	-0.832555	-0.682056	2.58071	1.87423	2.20885	2.46913	5.8296	0.00330252	0.00751801	Yes	0	0	0	No	0	0	0	No	0	0	0	No
930	chr16	10708599	10708994	+		Enriched				0	NA	Intergenic	Intergenic	-2723	ENSRNOT00000089114				ENSRNOG00000055025	Fam25a				-0.871272	-1.01325	2.82368	3.51702	1.65988	0.711046	2.95584	1.02651	-1.15692	0.817947	5.46471	0.00896298	0.0161215	Yes	0	0	0	No	0	0	0	No	0	0	0	No
1268	chr7	78000595	78001265	+		Enriched			Enriched	0	NA	intron (ENSRNOT00000006029, intron 1 of 6)	intron (NM_001173334, intron 1 of 6)	4045	ENSRNOT00000006029				ENSRNOG00000004403	Slc25a32				-0.840889	-1.01367	4.54251	3.82841	-0.776209	-0.613726	3.73922	3.75355	3.37573	3.8003	6.17522	0.00121176	0.00347474	Yes	0	0	0	No	0	0	0	No	5.48275	0.00280317	0.00840528	Yes
350	chr5	77903096	77903491	+		Enriched				0	NA	promoter-TSS (ENSRNOT00000073954)	promoter-TSS (NM_147213)	-180	ENSRNOT00000076074				ENSRNOG00000050595	AABR07048474.1				-0.957277	-1.09705	2.4794	3.01397	-0.907093	-0.781024	1.60329	-1.04978	1.93853	0.0273822	5.35975	0.0113948	0.0192953	Yes	0	0	0	No	0	0	0	No	0	0	0	No
974	chr4	62686435	62686830	+		Enriched				0	NA	Intergenic	RLTR19B|LTR|ERVK	-17147	ENSRNOT00000014832				ENSRNOG00000010852	Nup205				-0.919816	-1.00108	1.22123	3.5092	0.423883	-0.748019	1.94471	-0.974	2.04371	0.686321	5.27004	0.0177956	0.0275478	Yes	0	0	0	No	0	0	0	No	0	0	0	No
167	chr15	85768871	85769266	+		Enriched				0	NA	Intergenic	Intergenic	-7005	ENSRNOT00000087480				ENSRNOG00000054611	RF00420				-0.771961	-0.920671	3.76391	3.52494	1.84999	-0.56335	2.76611	1.96583	2.74042	2.95988	5.67239	0.00512154	0.0105037	Yes	0	0	0	No	0	0	0	No	0	0	0	No
1524	chr6	78443345	78443970	+		Enriched			Enriched	0	NA	intron (ENSRNOT00000012282, intron 9 of 11)	Intergenic	106012	ENSRNOT00000009940				ENSRNOG00000009284	Foxa1				-0.688529	1.63439	5.02557	5.02261	0.744805	-0.464073	4.01268	3.64603	4.57512	2.71523	4.37248	0.00147054	0.00403361	Yes	0	0	0	No	0	0	0	No	0	0	0	Yes
1810	chr2	182000515	182001140	+		Enriched			Enriched	0	NA	Intergenic	intron (NM_001008724, intron 1 of 6)	-5415	ENSRNOT00000064091				ENSRNOG00000024848	Fga				0.672404	-0.861728	4.62371	3.07565	2.58169	0.939152	3.0655	1.70692	4.56241	2.97154	4.644	0.0113491	0.0192874	Yes	0	0	0	No	0	0	0	No	4.57766	0.00590083	0.0141335	Yes
2049	chr5	150015080	150015607	+		Enriched		Enriched		0	NA	intron (ENSRNOT00000034057, intron 3 of 9)	intron (NM_017209, intron 3 of 9)	14062	ENSRNOT00000034057				ENSRNOG00000028047	Mecr				-0.705118	-0.878683	3.96369	4.80923	1.46385	1.66953	4.33888	3.11284	3.41542	2.69032	6.37274	0.000640976	0.00208413	Yes	0	0	0	No	5.49721	0.00909316	0.0239883	Yes	0	0	0	No
2446	chr5	29070426	29071072	+		Enriched		Enriched	Enriched	0	NA	Intergenic	RNLTR10|LTR|ERV1	219799	ENSRNOT00000009759				ENSRNOG00000007426	Tmem64				1.49362	1.71446	5.76887	6.04748	2.69904	3.72098	3.90237	4.75179	5.93406	4.29964	4.46751	1.92923e-05	0.000133114	Yes	0	0	0	No	0	0	0	Yes	3.85605	0.000513621	0.00247202	Yes
2158	chr5	64833264	64833889	+		Enriched		Enriched	Enriched	0	NA	Intergenic	Intergenic	-14752	ENSRNOT00000086505				ENSRNOG00000006807	Aldob				2.88816	1.77727	6.88047	6.91195	5.25313	4.87154	7.68928	7.34945	6.95612	6.91613	4.56284	9.63642e-08	2.51743e-06	Yes	0	0	0	No	5.0904	3.48918e-06	0.000173185	Yes	4.59761	1.26932e-08	1.5652e-06	Yes
2974	chr3	160871740	160872365	+		Enriched		Enriched	Enriched	0	NA	TTS (ENSRNOT00000019386)	TTS (NM_012649)	-18402	ENSRNOT00000018844				ENSRNOG00000014021	Matn4				2.89272	2.63214	7.32974	7.221	5.42751	4.80103	7.38499	7.44514	6.84809	7.07452	4.57144	1.65047e-09	1.42091e-07	Yes	0	0	0	No	4.63227	5.32399e-06	0.000210736	Yes	4.25197	1.4735e-08	1.69976e-06	Yes
3900	chr6	126131589	126132214	+				Enriched	Enriched	0	NA	intron (ENSRNOT00000008886, intron 11 of 15)	intron (NM_001108051, intron 9 of 13)	-38819	ENSRNOT00000065246				ENSRNOG00000007062	Rin3				-0.742966	-0.916971	3.41955	3.8733	2.29655	-0.520196	5.06752	3.70237	3.32236	3.69171	0	0	0	No	0	0	0	No	6.2512	0.0016669	0.00762722	Yes	5.33982	0.00417142	0.0110088	Yes
3739	chr7	122757528	122758055	+				Enriched		0	NA	Intergenic	Intergenic	56937	ENSRNOT00000086603				ENSRNOG00000058914	Rbx1				-0.822442	0.386937	3.03915	-0.411172	1.81338	1.54132	4.27937	2.77438	0.156924	2.8023	0	0	0	No	0	0	0	No	4.5105	0.0177406	0.0379965	Yes	0	0	0	No
1655	chr8	77588342	77589030	+		Enriched			Enriched	0	NA	intron (ENSRNOT00000087980, intron 5 of 9)	intron (NM_022960, intron 5 of 9)	11095	ENSRNOT00000087980				ENSRNOG00000061883	Aqp9				-0.716088	1.6169	4.38284	2.40723	1.45275	-0.50283	3.63593	2.32511	4.42335	3.1935	0	0	0	Yes	0	0	0	No	0	0	0	No	3.32523	0.0221369	0.0391114	Yes
929	chr1	87137357	87137752	+		Enriched				0	NA	intron (ENSRNOT00000090402, intron 1 of 20)	intron (NM_031675, intron 1 of 20)	9754	ENSRNOT00000089305				ENSRNOG00000020433	Actn4				-0.759807	-0.839303	2.90916	2.13991	0.486947	-0.601243	1.66484	1.28004	-0.931611	1.93254	5.03512	0.0235245	0.0346735	Yes	0	0	0	No	0	0	0	No	0	0	0	No
2832	chr10	110182759	110183384	+		Enriched		Enriched	Enriched	0	NA	promoter-TSS (ENSRNOT00000054936)	promoter-TSS (NM_139060)	-663	ENSRNOT00000054936				ENSRNOG00000036676	Csnk1d				1.92481	-0.713447	5.41201	5.42189	3.11799	-0.278535	5.11015	5.16572	4.16086	4.71996	4.56154	0.000539768	0.00181262	Yes	0	0	0	No	4.12414	0.00897853	0.0238335	Yes	3.57469	0.0080269	0.017675	Yes
2593	chr17	69872215	69872840	+		Enriched		Enriched	Enriched	0	NA	Intergenic	Intergenic	-10417	ENSRNOT00000058312				ENSRNOG00000021735	Akr1cl				1.45323	-0.676826	5.86693	5.60744	3.3097	-0.23244	5.27589	5.496	5.29318	5.17671	5.42911	3.91433e-05	0.000231318	Yes	0	0	0	No	4.90423	0.00161882	0.00750481	Yes	4.90635	0.000116418	0.000812053	Yes
1790	chr7	137951741	137952366	+		Enriched			Enriched	0	NA	Intergenic	Intergenic	-34215	ENSRNOT00000083530				ENSRNOG00000059077	RF00156				1.943	2.05478	4.16982	4.66955	3.11438	-0.253434	3.81161	4.63712	4.01851	4.59949	0	0	0	Yes	0	0	0	No	0	0	0	No	2.4496	0.0272173	0.0462371	Yes
3275	chr7	67293289	67293914	+		Enriched		Enriched	Enriched	0	NA	Intergenic	MER58A|DNA|hAT-Charlie	51694	ENSRNOT00000087045				ENSRNOG00000004400	Avpr1a				-0.756773	-0.9345	4.88508	4.17356	-0.693656	0.906296	4.43875	4.34327	4.01668	3.4502	6.48	0.000431375	0.00152715	Yes	0	0	0	No	6.09195	0.00195098	0.00844956	Yes	5.58864	0.00208804	0.00687555	Yes
1007	chr5	75286837	75287232	+		Enriched				0	NA	intron (ENSRNOT00000047200, intron 3 of 49)	MLTR14|LTR|ERV1	32155	ENSRNOT00000047200				ENSRNOG00000033110	Svep1				-0.855317	-0.976873	3.31351	2.2888	1.14703	-0.667883	2.48344	0.961762	-1.09882	1.89898	5.23524	0.0158619	0.025025	Yes	0	0	0	No	0	0	0	No	0	0	0	No
2955	chr9	17684825	17685452	+		Enriched		Enriched	Enriched	0	NA	Intergenic	Intergenic	8062	ENSRNOT00000026716				ENSRNOG00000019734	Mrpl14				-0.759561	-0.929464	3.69079	3.50727	1.43831	-0.538044	4.37362	4.08299	3.20029	3.81273	5.41236	0.009907	0.0172383	Yes	0	0	0	No	5.98803	0.00256978	0.0102448	Yes	5.3902	0.00370695	0.0101237	Yes
1702	chr1	189727372	189728149	+		Enriched			Enriched	0	NA	Intergenic	intron (NM_001009688, intron 2 of 3)	-8012	ENSRNOT00000079541				ENSRNOG00000059273	RF00026				-0.964759	-1.14426	4.63424	2.99164	-0.900311	-0.738413	2.91355	0.3656	4.50955	4.12712	5.97957	0.00266275	0.00640777	Yes	0	0	0	No	0	0	0	No	6.34762	0.000164312	0.00104738	Yes
2495	chr15	3396553	3397198	+		Enriched		Enriched	Enriched	0	NA	intron (ENSRNOT00000016709, intron 1 of 10)	RLTR24|LTR|ERV1	13548	ENSRNOT00000080274				ENSRNOG00000012325	Adk				-0.593238	-0.787183	6.5367	3.64039	-0.52423	3.33882	5.2831	5.54306	5.22602	4.63699	7.4898	2.94345e-05	0.000187077	Yes	0	0	0	No	7.05433	0.000127796	0.00144266	Yes	6.77472	3.38639e-05	0.00032802	Yes
2404	chr1	218571097	218571722	+		Enriched		Enriched	Enriched	0	NA	intron (ENSRNOT00000019652, intron 1 of 18)	intron (NM_031559, intron 1 of 18)	1899	ENSRNOT00000019652				ENSRNOG00000014254	Cpt1a				-0.364699	2.06064	6.51557	5.9907	2.69562	2.27333	6.30337	6.09652	5.14319	5.25904	5.13952	6.64411e-06	5.853e-05	Yes	0	0	0	No	4.93511	0.000625587	0.00393388	Yes	4.04738	0.000579041	0.00266836	Yes
3448	chr2	189251276	189251901	+					Enriched	0	NA	intron (ENSRNOT00000028234, intron 1 of 11)	intron (NM_017020, intron 1 of 9)	3040	ENSRNOT00000028234				ENSRNOG00000020811	Il6r				-0.785343	-0.93887	3.11025	3.56054	2.21007	-0.571052	3.36603	1.1779	3.28039	3.54363	0	0	0	No	0	0	0	No	0	0	0	No	5.38785	0.00363351	0.0100292	Yes
1804	chr14	77457203	77457828	+		Enriched			Enriched	0	NA	intron (ENSRNOT00000008410, intron 1 of 10)	intron (NM_001012151, intron 1 of 10)	35395	ENSRNOT00000008410				ENSRNOG00000006139	Stx18				-0.845996	-1.01122	4.63882	3.2156	2.9263	-0.624589	1.92543	1.62876	3.74669	2.00425	6.11223	0.00173034	0.00458783	Yes	0	0	0	No	0	0	0	No	4.97923	0.0123305	0.0246236	Yes
3477	chr1	256134510	256135135	+					Enriched	0	NA	Intergenic	B3A|SINE|B2	32919	ENSRNOT00000022384				ENSRNOG00000016595	Hhex				-0.916463	-1.06128	3.09015	-0.551878	-0.862724	1.28159	2.47006	-1.01552	2.75246	2.20167	0	0	0	No	0	0	0	No	0	0	0	No	4.77653	0.016987	0.0314581	Yes
3596	chr3	164573575	164574200	+					Enriched	0	NA	Intergenic	Intergenic	-52054	ENSRNOT00000078209				ENSRNOG00000060501	AABR07054619.1				-1.02659	-1.18823	2.41579	0.835196	-0.968548	-0.822751	3.42473	-1.13356	3.15435	3.25305	0	0	0	No	0	0	0	No	0	0	0	No	5.47868	0.00279061	0.00839296	Yes
1307	chr20	46844740	46845388	+		Enriched			Enriched	0	NA	intron (ENSRNOT00000031047, intron 5 of 17)	Intergenic	26882	ENSRNOT00000031047				ENSRNOG00000026217	Armc2				-0.80405	-0.972508	4.39028	4.51775	1.41887	-0.577581	3.78809	2.30777	3.7614	2.80883	6.44302	0.000455991	0.00158654	Yes	0	0	0	No	0	0	0	No	5.19526	0.00649701	0.0150964	Yes
3264	chr20	8102811	8103489	+		Enriched		Enriched	Enriched	0	NA	Intergenic	CpG	-6485	ENSRNOT00000000609				ENSRNOG00000000508	Armc12				-0.578072	-0.773067	5.12296	4.89066	2.65505	-0.335865	6.60627	5.81738	4.6572	4.96631	6.84089	0.000102159	0.000497401	Yes	0	0	0	No	7.87567	1.11687e-05	0.000326397	Yes	6.62766	5.6535e-05	0.000473464	Yes
2190	chr8	34225174	34225799	+		Enriched		Enriched	Enriched	0	NA	Intergenic	Intergenic	-322261	ENSRNOT00000041677				ENSRNOG00000061279	AABR07069611.1				1.48965	-0.550215	6.59008	6.44049	2.69669	1.80025	6.41621	6.46913	5.67592	6.31501	6.1974	3.50014e-07	6.3743e-06	Yes	0	0	0	No	5.92397	5.04794e-05	0.000801265	Yes	5.68078	2.36654e-06	4.9202e-05	Yes
3183	chr13	50903188	50903813	+		Enriched		Enriched	Enriched	0	NA	Intergenic	Intergenic	13482	ENSRNOT00000004408				ENSRNOG00000003300	Btg2				0.662037	-0.878247	3.80822	3.06075	1.45565	-0.497686	4.38839	3.34785	3.69552	3.39931	0	0	0	Yes	0	0	0	No	4.46371	0.0160342	0.0353588	Yes	4.1463	0.0145465	0.0279367	Yes
1377	chr7	138468891	138469516	+		Enriched			Enriched	0	NA	intron (ENSRNOT00000009187, intron 13 of 15)	intron (NM_130748, intron 13 of 15)	14409	ENSRNOT00000085620				ENSRNOG00000006653	Slc38a4				-0.608844	-0.798201	5.67199	5.15143	1.50052	1.71581	4.47791	5.06422	3.81675	4.4183	7.33396	1.36175e-05	0.000101943	Yes	0	0	0	No	0	0	0	No	5.94311	0.000690147	0.00302818	Yes
1567	chr19	59530183	59530808	+		Enriched			Enriched	0	NA	Intergenic	Intergenic	-28334	ENSRNOT00000075292				ENSRNOG00000049900	Irf2bp2				1.43769	1.21331	3.96577	4.36468	2.84959	-0.361129	3.24674	2.80341	3.66419	3.12488	3.1217	0.0249597	0.0362338	Yes	0	0	0	No	0	0	0	No	0	0	0	Yes
3101	chr17	12117377	12118002	+		Enriched		Enriched	Enriched	0	NA	intron (ENSRNOT00000090782, intron 4 of 8)	intron (NM_001107339, intron 4 of 8)	84481	ENSRNOT00000087853				ENSRNOG00000060985	RF00560				-0.684774	-0.86529	4.40473	5.0155	3.39953	-0.461089	3.60089	4.42206	3.25741	4.02023	6.64741	0.000227904	0.000938371	Yes	0	0	0	No	5.70048	0.00540838	0.0169868	Yes	5.48332	0.00290052	0.00859343	Yes
3056	chr7	28064451	28065076	+		Enriched		Enriched	Enriched	0	NA	Intergenic	Intergenic	-1872	ENSRNOT00000005844				ENSRNOG00000004302	Pah				1.9007	-0.795251	5.02571	5.27623	0.782429	-0.371542	4.80025	4.64685	4.08072	5.03263	4.31048	0.00168773	0.00449903	Yes	0	0	0	No	3.7283	0.0226425	0.0457975	Yes	3.7681	0.00460632	0.0117939	Yes
2817	chr4	97889770	97890396	+		Enriched		Enriched	Enriched	0	NA	Intergenic	Intergenic	60742	ENSRNOT00000084701				ENSRNOG00000053679	AABR07060862.1				-0.671137	-0.85715	5.4532	4.09682	2.33611	-0.44053	5.44211	4.46017	4.23621	3.91358	6.78848	0.000171004	0.000742847	Yes	0	0	0	No	6.69037	0.000453593	0.00316604	Yes	5.89514	0.000781464	0.00329931	Yes
2215	chr3	145835538	145836183	+		Enriched		Enriched	Enriched	0	NA	Intergenic	RNLTR23|LTR|ERVK	4848	ENSRNOT00000007780				ENSRNOG00000005920	AABR07054266.1				-0.809129	-0.986289	4.54841	3.73371	-0.74313	-0.577337	3.94542	4.21212	4.07396	5.1955	6.05116	0.00181311	0.00477522	Yes	0	0	0	No	5.75217	0.00453771	0.0150431	Yes	6.64143	6.91278e-05	0.000544495	Yes
457	chr1	127711074	127711469	+		Enriched				0	NA	intron (ENSRNOT00000082458, intron 1 of 9)	intron (NM_001127561, intron 2 of 10)	4650	ENSRNOT00000082458				ENSRNOG00000013823	Cers3				-1.05796	1.44738	4.67475	4.34207	-0.995198	-0.837546	2.00789	-1.17363	0.704729	2.1431	4.14345	0.00382305	0.00837578	Yes	0	0	0	No	0	0	0	No	0	0	0	No
2420	chr20	30947161	30947786	+		Enriched		Enriched	Enriched	0	NA	promoter-TSS (ENSRNOT00000065614)	intron (NM_001034128, intron 17 of 18)	11	ENSRNOT00000065614				ENSRNOG00000000561	Pald1				-0.415552	-0.617586	6.19099	5.98443	4.19451	1.77859	6.09911	5.81851	5.4125	5.34187	7.9456	7.38731e-07	1.09738e-05	Yes	0	0	0	No	7.57158	2.48987e-05	0.000537561	Yes	7.17673	5.97232e-06	9.49202e-05	Yes
446	chr14	35412053	35412448	+		Enriched				0	NA	Intergenic	L1MEd|LINE|L1	138105	ENSRNOT00000079829				ENSRNOG00000060110	AABR07014881.1				-0.828396	-1.00198	5.09661	4.3503	1.41204	-0.599837	3.2864	4.22976	2.71104	2.04747	6.76527	0.000152114	0.000679491	Yes	0	0	0	No	0	0	0	No	0	0	0	No
2226	chr12	36712083	36712708	+		Enriched		Enriched	Enriched	0	NA	intron (ENSRNOT00000001299, intron 1 of 11)	intron (NM_031541, intron 1 of 12)	17343	ENSRNOT00000001299				ENSRNOG00000000981	Scarb1				1.38546	-0.870111	4.43573	3.71681	0.744982	-0.479584	4.0078	3.49779	3.41766	4.26387	3.8424	0.0210933	0.0317699	Yes	0	0	0	No	0	0	0	Yes	3.62947	0.0157417	0.0297843	Yes
1112	chr7	59261039	59261434	+		Enriched				0	NA	intron (ENSRNOT00000006401, intron 6 of 13)	intron (NM_053594, intron 6 of 13)	60318	ENSRNOT00000085073				ENSRNOG00000004483	Ptprr				-1.04673	-1.2133	3.87653	3.97208	-0.986922	-0.836679	0.323348	2.06354	0.672403	2.04382	6.23245	0.000942574	0.00285114	Yes	0	0	0	No	0	0	0	No	0	0	0	No
1219	chr7	106882511	106883136	+		Enriched			Enriched	0	NA	intron (ENSRNOT00000074573, intron 3 of 15)	intron (NM_031597, intron 1 of 14)	126507	ENSRNOT00000074573				ENSRNOG00000005206	Kcnq3				1.34975	-0.942864	4.46996	3.97504	-0.714031	-0.552216	3.40875	4.074	3.2908	2.95299	4.02967	0.0124181	0.0206315	Yes	0	0	0	No	0	0	0	No	0	0	0	Yes
2809	chr17	43023860	43024551	+		Enriched		Enriched	Enriched	0	NA	Intergenic	Intergenic	7116	ENSRNOT00000088953				ENSRNOG00000057268	RF00560				-0.693349	-0.879011	5.12017	5.19595	-0.627363	0.939211	4.75794	4.39748	4.56703	4.59279	7.06222	4.07483e-05	0.000239101	Yes	0	0	0	No	6.2425	0.00133973	0.00661824	Yes	6.43029	0.000117256	0.000812053	Yes
886	chr3	148077033	148077428	+		Enriched				0	NA	Intergenic	Intergenic	-3676	ENSRNOT00000055407				ENSRNOG00000036896	Defb27				-0.651328	-0.765575	2.86732	2.7287	1.32316	-0.496696	2.86962	1.84822	1.78405	2.39389	4.83723	0.033349	0.0456709	Yes	0	0	0	No	0	0	0	No	0	0	0	No
3250	chr19	11114122	11114802	+		Enriched		Enriched	Enriched	0	NA	intron (ENSRNOT00000081246, intron 24 of 25)	intron (NM_019345, intron 24 of 27)	30179	ENSRNOT00000081246				ENSRNOG00000057072	Slc12a3				-0.87489	-1.05366	4.69869	4.23386	-0.809739	-0.646072	4.35073	4.15691	1.92812	3.40099	6.45225	0.000456109	0.00158654	Yes	0	0	0	No	6.00504	0.00244541	0.00990518	Yes	4.56709	0.0278304	0.0470329	Yes
909	chr1	238662282	238662677	+		Enriched				0	NA	Intergenic	Intergenic	174522	ENSRNOT00000070922				ENSRNOG00000048390	AABR07006536.1				-0.911711	-1.02175	3.10219	1.31054	1.64286	-0.741629	1.6824	-0.99639	-1.10888	1.25469	5.04474	0.0259048	0.0371694	Yes	0	0	0	No	0	0	0	No	0	0	0	No
1929	chr9	17484935	17485655	+		Enriched			Enriched	0	NA	Intergenic	Intergenic	-15260	ENSRNOT00000082584				ENSRNOG00000052724	AABR07066820.1				-0.554409	2.03461	4.73238	4.218	2.36423	3.11083	4.34221	1.76175	4.87793	3.04084	3.42199	0.0234011	0.0345588	Yes	0	0	0	No	0	0	0	No	3.14096	0.0285196	0.048084	Yes
985	chr1	266403562	266403957	+		Enriched				0	NA	intron (ENSRNOT00000080509, intron 2 of 3)	intron (NM_001313908, intron 2 of 3)	22786	ENSRNOT00000080509				ENSRNOG00000020020	Wbp1l				-0.772366	-0.947811	4.52921	3.72241	0.701491	-0.545199	4.42107	4.60531	3.22801	3.98707	6.05116	0.00181311	0.00477522	Yes	0	0	0	No	0	0	0	No	0	0	0	No
2370	chr13	108454908	108455533	+		Enriched		Enriched	Enriched	0	NA	intron (ENSRNOT00000048200, intron 2 of 6)	intron (NM_001047927, intron 2 of 6)	5142	ENSRNOT00000048200				ENSRNOG00000032812	LOC498308				3.41961	2.61775	6.34236	6.47437	4.01997	4.02493	6.00018	5.73415	5.72326	5.30243	3.38233	5.63869e-05	0.000310005	Yes	0	0	0	No	2.79222	0.0115251	0.0279372	Yes	2.49094	0.00400381	0.0106768	Yes
1803	chr1	164970969	164971594	+		Enriched			Enriched	0	NA	intron (ENSRNOT00000029629, intron 1 of 5)	Intergenic	6352	ENSRNOT00000029629				ENSRNOG00000026408	Rnf169				-0.762896	-0.936271	4.95754	3.86804	1.44058	-0.538336	3.61605	3.79054	3.863	3.32646	6.44794	0.000531435	0.00179308	Yes	0	0	0	No	0	0	0	No	5.45986	0.00302767	0.00887455	Yes
188	chr4	122662457	122662852	+		Enriched				0	NA	intron (ENSRNOT00000008888, intron 30 of 39)	intron (NM_053322, intron 30 of 39)	78456	ENSRNOT00000008888				ENSRNOG00000005390	Nup210				-0.883399	-1.04552	2.80821	4.40772	1.77312	-0.671466	2.69337	1.09836	1.55804	1.91805	5.96778	0.00275431	0.00656584	Yes	0	0	0	No	0	0	0	No	0	0	0	No
470	chr4	123717455	123717850	+		Enriched				0	NA	Intergenic	Intergenic	-4188	ENSRNOT00000086982				ENSRNOG00000009019	Slc6a6				-0.852179	-0.99385	3.73753	2.96404	0.587226	0.750496	2.3085	-0.950868	2.14706	2.24077	5.62699	0.00605055	0.0119684	Yes	0	0	0	No	0	0	0	No	0	0	0	No
2987	chr17	31129317	31129942	+		Enriched		Enriched	Enriched	0	NA	Intergenic	Intergenic	-106386	ENSRNOT00000023149				ENSRNOG00000017210	Slc22a23				-0.187729	1.2901	7.2851	7.63308	4.11962	3.19426	7.39906	7.26338	6.41715	6.64438	7.19483	3.14853e-10	4.25951e-08	Yes	0	0	0	No	6.89817	8.65286e-07	9.33017e-05	Yes	6.23906	7.2887e-08	4.74581e-06	Yes
791	chr20	22724584	22724979	+		Enriched				0	NA	Intergenic	Intergenic	-3427	ENSRNOT00000000794				ENSRNOG00000000641	Nrbf2				-0.829083	-0.979026	2.61468	3.9919	1.8077	1.53545	3.49669	-0.930113	2.42192	2.16929	5.48209	0.00929208	0.0165251	Yes	0	0	0	No	0	0	0	No	0	0	0	No
3308	chr11	61319268	61319893	+					Enriched	0	NA	Intergenic	Lx2|LINE|L1	-1879	ENSRNOT00000002759				ENSRNOG00000002013	Sidt1				-0.880393	-1.0406	1.48785	3.0678	-0.820313	-0.669385	3.12646	3.33312	2.38295	3.48983	0	0	0	No	0	0	0	No	0	0	0	No	5.06438	0.0092274	0.0196763	Yes
394	chr2	20877376	20877771	+		Enriched				0	NA	intron (ENSRNOT00000078919, intron 4 of 14)	intron (NM_130747, intron 4 of 14)	20371	ENSRNOT00000078919				ENSRNOG00000061414	Acot12				-0.830644	-0.957866	3.14127	2.91423	-0.774253	-0.632593	2.37109	2.2563	1.17617	2.73091	5.20187	0.016081	0.0252549	Yes	0	0	0	No	0	0	0	No	0	0	0	No
2890	chr10	52580039	52580685	+		Enriched		Enriched	Enriched	0	NA	intron (ENSRNOT00000005583, intron 27 of 68)	Intergenic	-97037	ENSRNOT00000083485				ENSRNOG00000060742	AABR07029809.1				-0.788446	-0.959606	4.15161	3.30692	0.693629	-0.562334	4.3212	4.01993	3.09782	4.29427	5.62699	0.00605055	0.0119684	Yes	0	0	0	No	5.91184	0.00310663	0.0117608	Yes	5.68747	0.00174215	0.0060385	Yes
3394	chr20	22975418	22976043	+					Enriched	0	NA	intron (ENSRNOT00000067920, intron 5 of 7)	intron (NM_001106386, intron 5 of 7)	51881	ENSRNOT00000081974				ENSRNOG00000061934	AABR07044836.1				-0.991516	-1.15674	3.77889	-0.589053	-0.932194	-0.78317	2.91588	1.80458	3.43885	2.40162	0	0	0	No	0	0	0	No	0	0	0	No	5.13293	0.00775531	0.0172041	Yes
1746	chr20	20051536	20052161	+		Enriched			Enriched	0	NA	Intergenic	intron (NM_031805, intron 1 of 43)	-19467	ENSRNOT00000063044				ENSRNOG00000041291	AABR07044767.1				-0.789504	-0.965392	5.14143	4.58611	0.691705	-0.56017	4.25733	3.38587	3.22919	3.70278	6.85345	0.000102616	0.000498987	Yes	0	0	0	No	0	0	0	No	5.28985	0.00480965	0.0121293	Yes
3706	chr3	10369020	10369547	+				Enriched		0	NA	intron (ENSRNOT00000012075, intron 1 of 14)	promoter-TSS (NM_013157)	1957	ENSRNOT00000012075				ENSRNOG00000008837	Ass1				-0.967927	-1.13956	3.34938	0.964053	-0.906302	-0.751494	4.4467	2.39242	2.04258	3.21626	0	0	0	No	0	0	0	No	5.62342	0.00847659	0.022942	Yes	0	0	0	No
2629	chr19	44000139	44000851	+		Enriched		Enriched	Enriched	0	NA	intron (ENSRNOT00000089873, intron 5 of 6)	intron (NM_199378, intron 5 of 6)	-44712	ENSRNOT00000041815				ENSRNOG00000019253	Bcar1				-0.607204	-0.799252	5.83814	5.76772	2.35424	-0.368807	4.70974	4.61043	4.87176	4.95037	7.69976	2.35611e-06	2.65624e-05	Yes	0	0	0	No	6.28468	0.00117371	0.00610679	Yes	6.74036	3.56054e-05	0.000335451	Yes
2169	chr1	221209081	221209706	+		Enriched		Enriched	Enriched	0	NA	Intergenic	Intergenic	6163	ENSRNOT00000092801				ENSRNOG00000020881	Frmd8				0.835775	0.599474	6.96348	6.66124	2.94463	2.64578	6.84288	6.3202	5.87532	5.43933	6.54379	2.18568e-08	8.44831e-07	Yes	0	0	0	No	6.19376	5.61841e-06	0.000212696	Yes	5.37003	8.63675e-06	0.000121118	Yes
1574	chr9	65038492	65039117	+		Enriched			Enriched	0	NA	intron (ENSRNOT00000092906, intron 10 of 34)	intron (NM_001008527, intron 10 of 35)	12397	ENSRNOT00000082399				ENSRNOG00000052875	RF00560				-0.920497	-1.0949	4.39716	-0.495659	1.81468	-0.700568	3.46568	1.58567	3.50176	3.45301	0	0	0	Yes	0	0	0	No	0	0	0	No	5.47533	0.00281586	0.00840528	Yes
2675	chr17	5381730	5382505	+		Enriched		Enriched	Enriched	0	NA	promoter-TSS (ENSRNOT00000037597)	Intergenic	83	ENSRNOT00000037597				ENSRNOG00000018400	Golm1				1.44638	-0.712293	5.40874	5.41858	2.66787	1.03128	5.14978	5.30676	3.9054	4.2726	5.11093	0.000193633	0.000821367	Yes	0	0	0	No	4.76887	0.00239828	0.00974253	Yes	3.73213	0.0109849	0.0224853	Yes
2903	chr12	40417847	40418475	+		Enriched		Enriched	Enriched	0	NA	promoter-TSS (ENSRNOT00000072481)	promoter-TSS (NM_001271194)	217	ENSRNOT00000073125				ENSRNOG00000037815	Acad10				0.650427	-0.898155	3.60668	4.29956	0.729157	-0.495359	5.22378	4.34904	3.7621	3.6383	4.52469	0.0132919	0.0217587	Yes	0	0	0	No	5.32331	0.00202278	0.00864102	Yes	4.23836	0.0115265	0.0234444	Yes
3771	chr13	98457150	98457677	+				Enriched		0	NA	intron (ENSRNOT00000030135, intron 5 of 14)	intron (NM_001013185, intron 5 of 14)	20914	ENSRNOT00000030135				ENSRNOG00000043201	Coq8a				-1.15894	-1.3133	1.96551	-0.782934	-1.10352	-0.96429	3.96207	1.83191	-1.49739	1.99574	0	0	0	No	0	0	0	No	5.54041	0.0104677	0.0263973	Yes	0	0	0	No
9	chr2	235781053	235781681	+	Enriched	Enriched		Enriched	Enriched	0	NA	Intergenic	Intergenic	42951	ENSRNOT00000074209				ENSRNOG00000045743	Etnppl				4.1323	4.12314	6.15946	6.08741	5.05232	5.06443	5.31253	5.37348	5.33153	5.82268	2.00813	0.0101773	0.0176563	Yes	0	0	0	Yes	0	0	0	Yes	0	0	0	Yes
2970	chr19	47032357	47032982	+		Enriched		Enriched	Enriched	0	NA	Intergenic	intron (NM_001106188, intron 6 of 8)	271099	ENSRNOT00000058779				ENSRNOG00000012030	AABR07043897.1				-0.237014	-0.447547	7.11446	7.60375	3.33996	4.25031	7.04395	6.87509	6.52478	6.63003	9.19676	1.4149e-09	1.27332e-07	Yes	0	0	0	No	8.51401	9.8665e-07	9.64142e-05	Yes	8.34045	3.27913e-08	2.84697e-06	Yes
1690	chr6	3256981	3257606	+		Enriched			Enriched	0	NA	Intergenic	Intergenic	-2514	ENSRNOT00000061975				ENSRNOG00000040266	Cdkl4				-0.747821	-0.924733	4.9909	4.49762	1.44883	-0.522088	4.15087	3.72044	3.33689	3.86077	6.70853	0.000178042	0.000767264	Yes	0	0	0	No	0	0	0	No	5.43736	0.0032166	0.00922419	Yes
2018	chr1	94445174	94445760	+		Enriched		Enriched		0	NA	Intergenic	CpG	8715	ENSRNOT00000079642				ENSRNOG00000055333	AABR07003040.1				-0.9217	-1.09841	3.59426	4.12644	0.602964	-0.698873	4.24309	3.75753	0.0748813	2.21517	5.87174	0.00297693	0.00695657	Yes	0	0	0	No	5.85287	0.00365422	0.0131129	Yes	0	0	0	No
1081	chr2	79781905	79782300	+		Enriched				0	NA	Intergenic	Intergenic	-177744	ENSRNOT00000087318				ENSRNOG00000057918	RF00560				-1.08239	-1.24361	4.17829	4.38734	-1.02008	-0.86357	1.81509	-1.19723	2.38296	2.77295	6.49565	0.000378948	0.00138528	Yes	0	0	0	No	0	0	0	No	0	0	0	No
1987	chr3	8081479	8082006	+		Enriched		Enriched		0	NA	Intergenic	L1MB3|LINE|L1	-110833	ENSRNOT00000060977				ENSRNOG00000014316	Rapgef1				-0.863994	-1.03826	4.00866	3.02367	-0.799606	-0.637856	4.46195	4.11969	2.82082	3.63229	5.44387	0.00969496	0.0170218	Yes	0	0	0	No	6.09569	0.00196445	0.00844956	Yes	0	0	0	No
2694	chr10	59884844	59885469	+		Enriched		Enriched	Enriched	0	NA	intron (ENSRNOT00000093230, intron 1 of 5)	intron (NM_024399, intron 1 of 5)	-1317	ENSRNOT00000093579				ENSRNOG00000019659	Aspa				-0.820836	-1.00358	5.04908	5.9837	-0.754022	-0.586179	4.4116	4.3804	2.20048	4.57684	7.52337	6.97139e-06	6.05679e-05	Yes	0	0	0	No	6.05553	0.00213919	0.00901514	Yes	5.57313	0.00320569	0.00922419	Yes
1434	chr2	210746976	210747601	+		Enriched			Enriched	0	NA	intron (ENSRNOT00000052403, intron 8 of 8)	MIRb|SINE|MIR	2703	ENSRNOT00000052403				ENSRNOG00000047108	AC097845.1				-0.802719	-0.958996	2.0636	3.20734	1.86753	-0.583605	3.86773	1.9855	3.79206	3.70648	0	0	0	Yes	0	0	0	No	0	0	0	No	5.76076	0.00118811	0.00454405	Yes
1429	chr9	91876564	91877189	+		Enriched			Enriched	0	NA	intron (ENSRNOT00000084446, intron 1 of 2)	Intergenic	6051	ENSRNOT00000084446				ENSRNOG00000029735	Pid1				-0.685131	-0.861477	4.45568	3.55406	3.64863	-0.466286	4.06641	3.9816	3.5997	3.70859	5.91537	0.00276292	0.00656584	Yes	0	0	0	No	0	0	0	No	5.47868	0.00279061	0.00839296	Yes
2706	chr18	11969761	11970657	+		Enriched		Enriched	Enriched	0	NA	Intergenic	B1F1|SINE|Alu	-38550	ENSRNOT00000061344				ENSRNOG00000016853	Dsg1				1.92914	-0.695789	5.97687	5.43044	3.86261	-0.257566	4.50396	4.73052	4.65438	4.88728	4.88226	0.000117905	0.00055689	Yes	0	0	0	No	0	0	0	Yes	3.89604	0.00238218	0.00756609	Yes
1599	chr17	17814400	17815025	+		Enriched			Enriched	0	NA	Intergenic	Intergenic	57861	ENSRNOT00000082733				ENSRNOG00000016123	Rnf144b				-0.707707	-0.881646	3.9662	4.14532	2.59131	-0.488966	3.7799	3.38116	4.15554	3.97687	5.92461	0.00249456	0.00608339	Yes	0	0	0	No	0	0	0	No	5.96495	0.000613775	0.00277129	Yes
1734	chr5	124356326	124356951	+		Enriched			Enriched	0	NA	intron (ENSRNOT00000067850, intron 9 of 10)	intron (NM_001106670, intron 9 of 10)	46557	ENSRNOT00000067850				ENSRNOG00000007697	C8a				2.51342	-0.880222	4.98437	3.89299	2.31256	-0.483152	2.32673	1.23067	4.53934	4.2316	0	0	0	Yes	0	0	0	No	0	0	0	No	2.90128	0.0278169	0.0470329	Yes
567	chr10	18334460	18334855	+		Enriched				0	NA	intron (ENSRNOT00000080021, intron 14 of 28)	intron (NM_001106994, intron 14 of 27)	109277	ENSRNOT00000059895				ENSRNOG00000005042	Ranbp17				-0.980075	-1.10518	2.99834	2.44629	-0.93153	-0.809578	1.52472	-1.06956	0.853403	-0.0192018	5.47233	0.00876343	0.0158302	Yes	0	0	0	No	0	0	0	No	0	0	0	No
1669	chr3	14294216	14294841	+		Enriched			Enriched	0	NA	Intergenic	Intergenic	-3185	ENSRNOT00000035829				ENSRNOG00000022033	AABR07051507.1				-0.628792	0.498861	4.32717	3.08763	0.785257	2.52714	3.60632	3.10863	3.71648	3.59667	4.49865	0.017392	0.0269672	Yes	0	0	0	No	0	0	0	No	4.3118	0.0108027	0.0221887	Yes
1888	chr14	102612739	102613479	+		Enriched			Enriched	0	NA	Intergenic	Intergenic	265553	ENSRNOT00000087724				ENSRNOG00000060432	AABR07016545.1				-0.650469	-0.815564	3.53281	3.9575	1.94587	2.50315	3.12647	3.90715	2.85183	2.67037	5.63074	0.00575273	0.0115298	Yes	0	0	0	No	0	0	0	No	0	0	0	Yes
1955	chr1	251103344	251103969	+		Enriched			Enriched	0	NA	Intergenic	Intergenic	1573	ENSRNOT00000087299				ENSRNOG00000052568	RF00004				-0.873597	-1.04844	4.64192	4.06632	-0.809382	-0.648066	2.93051	3.53266	3.5148	2.91842	6.39535	0.000567346	0.00189016	Yes	0	0	0	No	0	0	0	No	5.09989	0.00796	0.017571	Yes
1341	chr8	93407756	93408410	+		Enriched			Enriched	0	NA	Intergenic	RNLTR10-int|LTR|ERV1	-17778	ENSRNOT00000056930				ENSRNOG00000027728	Ibtk				-0.838454	0.378903	4.09412	3.386	2.47515	-0.619614	2.35936	-0.94615	2.99199	3.68732	4.60453	0.012678	0.021008	Yes	0	0	0	No	0	0	0	No	4.14796	0.0167394	0.0310477	Yes
760	chr5	89642063	89642458	+		Enriched				0	NA	Intergenic	Intergenic	-63630	ENSRNOT00000086883				ENSRNOG00000055618	RF00560				0.656351	-0.885593	4.19735	3.28013	1.4475	-0.508925	3.67206	3.82171	3.4507	2.48488	4.42708	0.0172854	0.0269454	Yes	0	0	0	No	0	0	0	No	0	0	0	No
56	chr2	181992491	181992640	+	Enriched					0	NA	exon (ENSRNOT00000034521, exon 8 of 10)	exon (NM_012559, exon 8 of 10)	5348	ENSRNOT00000034521				ENSRNOG00000025074	Fgg				2.66901	2.78993	-0.92045	-0.759875	0.187961	-0.917118	-1.50138	-1.17446	-1.37288	1.55238	-4.96827	0.0157304	0.0248902	Yes	0	0	0	Yes	-5.79877	0.00582264	0.0179083	Yes	0	0	0	Yes
1396	chr13	49368944	49369569	+		Enriched			Enriched	0	NA	intron (ENSRNOT00000044972, intron 20 of 26)	intron (NM_001160313, intron 20 of 26)	-55316	ENSRNOT00000012190				ENSRNOG00000009033	Cntn2				-0.764724	-0.9487	6.06201	5.31449	1.94084	-0.531727	4.55247	1.19967	4.51959	3.97672	7.67213	3.26461e-06	3.36042e-05	Yes	0	0	0	No	0	0	0	No	6.10463	0.000397862	0.00202921	Yes
764	chr17	4475121	4475516	+		Enriched				0	NA	Intergenic	Intergenic	-20540	ENSRNOT00000066950				ENSRNOG00000018198	Dapk1				-0.862503	-0.963157	2.46393	2.53114	-0.813599	-0.690747	0.658574	-0.936489	1.93627	2.14717	4.98713	0.0250327	0.0362338	Yes	0	0	0	No	0	0	0	No	0	0	0	No
1657	chr7	97721229	97721854	+		Enriched			Enriched	0	NA	Intergenic	Intergenic	38311	ENSRNOT00000007484				ENSRNOG00000005551	Derl1				-0.952961	-1.12489	4.02379	1.74324	1.29831	-0.736165	3.23983	-1.06674	2.81565	3.92181	5.23408	0.0183501	0.0282562	Yes	0	0	0	No	0	0	0	No	5.52353	0.00277091	0.00839016	Yes
2289	chr7	109316063	109316835	+		Enriched		Enriched	Enriched	0	NA	Intergenic	Intergenic	-29905	ENSRNOT00000053734				ENSRNOG00000035611	Mir30d				2.34322	1.73941	6.84507	6.35564	3.6509	3.39953	6.10605	6.30336	5.80195	5.61902	4.66827	3.15301e-07	5.94209e-06	Yes	0	0	0	No	4.17593	0.000272746	0.00234952	Yes	3.74757	5.26283e-05	0.000450237	Yes
314	chr1	92063312	92063707	+		Enriched				0	NA	intron (ENSRNOT00000039115, intron 3 of 18)	intron (NM_001135835, intron 3 of 18)	5651	ENSRNOT00000039115				ENSRNOG00000021573	Dpy19l3				-0.765055	-0.834789	2.80579	2.05232	0.438814	-0.614309	1.99991	0.844595	-0.914543	1.02682	5.03512	0.0235245	0.0346735	Yes	0	0	0	No	0	0	0	No	0	0	0	No
3572	chr4	145864375	145865000	+					Enriched	0	NA	intron (ENSRNOT00000043476, intron 2 of 25)	intron (NM_012508, intron 3 of 21)	84309	ENSRNOT00000043476				ENSRNOG00000030269	Atp2b2				-0.808458	-0.949468	3.01065	1.04722	2.40391	-0.59828	3.51664	1.13679	3.17809	3.19217	0	0	0	No	0	0	0	No	0	0	0	No	5.23074	0.00553752	0.0134709	Yes
189	chr10	71044495	71044890	+		Enriched				0	NA	Intergenic	Intergenic	-2618	ENSRNOT00000088737				ENSRNOG00000029668	Wfdc21				-1.019	-1.18867	3.76741	4.14524	-0.958086	2.27041	1.96555	-1.13129	2.63525	0.0933723	6.19056	0.00110015	0.00324562	Yes	0	0	0	No	0	0	0	No	0	0	0	No
79	chr1	21538108	21538635	+	Enriched			Enriched		0	NA	TTS (ENSRNOT00000017911)	TTS (NM_017134)	12950	ENSRNOT00000017911				ENSRNOG00000013304	Arg1				4.08575	-1.78606	-1.37523	-1.1548	-1.53637	-1.37066	6.49217	-1.72393	-2.00517	-1.92495	0	0	0	Yes	0	0	0	Yes	0	0	0	Yes	-5.05016	0.0273496	0.0464398	Yes
149	chr16	75922602	75922997	+		Enriched				0	NA	intron (ENSRNOT00000043384, intron 12 of 13)	Intergenic	-43553	ENSRNOT00000022774				ENSRNOG00000016696	Angpt2				-1.04635	-1.21864	4.085	3.87861	-0.984489	-0.829091	3.49045	-1.16037	2.38049	2.11736	6.15532	0.00122177	0.0034876	Yes	0	0	0	No	0	0	0	No	0	0	0	No
724	chr1	240433081	240433476	+		Enriched				0	NA	intron (ENSRNOT00000018521, intron 6 of 23)	intron (NM_001191562, intron 7 of 24)	30278	ENSRNOT00000053595				ENSRNOG00000035472	Mir204				-0.878899	-1.02497	3.64034	3.14524	-0.821151	-0.676082	2.18747	2.46811	1.49421	1.83932	5.65126	0.00551367	0.0112168	Yes	0	0	0	No	0	0	0	No	0	0	0	No
1648	chr6	52620634	52621286	+		Enriched			Enriched	0	NA	intron (ENSRNOT00000076183, intron 1 of 7)	Intergenic	-10132	ENSRNOT00000014054				ENSRNOG00000010415	Atxn7l1				-0.877949	-1.0436	3.6536	4.04998	0.620746	-0.660666	2.19911	1.12539	3.6143	2.69643	5.93691	0.0024331	0.00597704	Yes	0	0	0	No	0	0	0	No	5.19526	0.00649701	0.0150964	Yes
765	chr20	9046632	9047027	+		Enriched				0	NA	intron (ENSRNOT00000000649, intron 6 of 10)	intron (NM_001013073, intron 6 of 10)	51337	ENSRNOT00000091250				ENSRNOG00000057594	RF00026				-1.0511	-1.20799	3.89178	1.9722	-0.994773	-0.85327	2.74466	-1.15493	1.03418	1.69655	5.59896	0.00790118	0.0146499	Yes	0	0	0	No	0	0	0	No	0	0	0	No
770	chr10	38647542	38647937	+		Enriched				0	NA	Intergenic	Intergenic	-5342	ENSRNOT00000023628				ENSRNOG00000016596	Hspa4				-0.901608	-1.044	3.50033	1.57177	-0.846161	-0.706872	2.5552	2.65174	2.03759	0.146997	5.04474	0.0259048	0.0371694	Yes	0	0	0	No	0	0	0	No	0	0	0	No
1285	chr5	124866708	124867343	+		Enriched			Enriched	0	NA	Intergenic	L2a|LINE|L2	61885	ENSRNOT00000087485				ENSRNOG00000058843	AABR07049508.1				-0.933876	-1.10725	4.22397	3.14718	-0.871628	-0.715255	1.45884	2.94634	3.90543	2.17599	5.83003	0.00363924	0.00809004	Yes	0	0	0	No	0	0	0	No	5.25188	0.00648625	0.0150964	Yes
2456	chr8	75566092	75566759	+		Enriched		Enriched	Enriched	0	NA	intron (ENSRNOT00000013142, intron 1 of 9)	Intergenic	49521	ENSRNOT00000013142				ENSRNOG00000027145	Rora				1.93379	-0.68833	6.07904	5.3013	3.7385	1.75912	4.28175	3.80869	4.56172	3.79503	4.90644	0.0001179	0.00055689	Yes	0	0	0	No	0	0	0	Yes	3.32166	0.0181614	0.0333223	Yes
3537	chr1	90164707	90165332	+					Enriched	0	NA	intron (ENSRNOT00000076419, intron 1 of 1)	PB1D10|SINE|Alu	11086	ENSRNOT00000076419				ENSRNOG00000021129	RGD1308428				-0.961324	-1.12342	2.6766	-0.566485	-0.903126	-0.756925	3.58033	1.78284	3.11491	2.86051	0	0	0	No	0	0	0	No	0	0	0	No	5.16827	0.00655959	0.0152023	Yes
2646	chr5	167949484	167950167	+		Enriched		Enriched	Enriched	0	NA	Intergenic	Intergenic	-2903	ENSRNOT00000085315				ENSRNOG00000058186	Errfi1				-0.529482	-0.726562	5.56749	5.75226	2.9094	-0.284503	5.4946	5.87361	5.60439	5.29709	7.52158	5.43735e-06	4.9546e-05	Yes	0	0	0	No	7.318	5.7311e-05	0.000865756	Yes	7.27358	4.08831e-06	7.23753e-05	Yes
617	chr4	65420441	65420836	+		Enriched				0	NA	Intergenic	RNLTR16C2|LTR|ERV1	-172656	ENSRNOT00000091729				ENSRNOG00000059095	RF00186				-0.980223	-1.09967	2.38988	2.18255	-0.937336	-0.829598	0.40854	-1.05928	1.32549	-1.15274	5.20187	0.016081	0.0252549	Yes	0	0	0	No	0	0	0	No	0	0	0	No
603	chr20	22878127	22878522	+		Enriched				0	NA	intron (ENSRNOT00000000804, intron 1 of 25)	intron (NM_001191719, intron 1 of 25)	4348	ENSRNOT00000000804				ENSRNOG00000000648	Jmjd1c				-1.01979	-1.18548	3.77812	3.34239	-0.960297	-0.810852	3.10463	-1.12944	1.94823	2.23232	5.81103	0.00353669	0.00792721	Yes	0	0	0	No	0	0	0	No	0	0	0	No
2779	chr19	32218784	32219410	+		Enriched		Enriched	Enriched	0	NA	intron (ENSRNOT00000025079, intron 2 of 6)	intron (NM_013130, intron 2 of 6)	30830	ENSRNOT00000025079				ENSRNOG00000018483	Smad1				0.774009	0.544596	4.80493	5.37252	3.74664	1.06241	5.35479	5.24704	4.38391	4.84933	4.8536	0.000453452	0.00158544	Yes	0	0	0	No	4.96339	0.000567815	0.00368373	Yes	4.35662	0.00100344	0.00400035	Yes
224	chr18	48200520	48200915	+		Enriched				0	NA	Intergenic	RSINE1|SINE|B4	-1011	ENSRNOT00000023507				ENSRNOG00000017488	Snx24				-0.985101	-1.13704	3.66739	2.93183	-0.930549	-0.793506	0.701609	0.899125	0.615866	1.42129	5.85412	0.00325411	0.0074571	Yes	0	0	0	No	0	0	0	No	0	0	0	No
2098	chr4	153098462	153099115	+		Enriched		Enriched	Enriched	0	NA	promoter-TSS (ENSRNOT00000054564)	Intergenic	-480	ENSRNOT00000054564				ENSRNOG00000036453	RF00001				-0.810036	-0.985396	4.18655	4.58306	-0.744355	-0.579357	4.54505	3.89203	3.741	4.27948	6.30263	0.000756877	0.00237732	Yes	0	0	0	No	5.95088	0.00294061	0.0112825	Yes	5.90996	0.000763164	0.00326112	Yes
808	chr4	121311290	121311685	+		Enriched				0	NA	Intergenic	Intergenic	-53602	ENSRNOT00000022951				ENSRNOG00000017003	Plxna1				-0.87263	0.350891	3.60866	3.11249	-0.811666	-0.658517	4.0191	1.91489	1.24321	2.66411	4.23455	0.0288514	0.0407661	Yes	0	0	0	No	0	0	0	No	0	0	0	No
2203	chr18	40632300	40632971	+		Enriched		Enriched	Enriched	0	NA	Intergenic	Intergenic	36469	ENSRNOT00000087984				ENSRNOG00000031421	Eif1a				-0.344165	-0.549476	6.7073	6.57597	3.63673	4.23943	6.01704	5.39341	6.00883	5.43422	8.49223	4.77648e-08	1.48502e-06	Yes	0	0	0	No	7.32691	5.99126e-05	0.000890153	Yes	7.53392	1.45309e-06	3.53612e-05	Yes
2896	chr5	126699284	126699912	+		Enriched		Enriched	Enriched	0	NA	intron (ENSRNOT00000012427, intron 1 of 3)	Intergenic	1016	ENSRNOT00000012427				ENSRNOG00000009221	Cdcp2				-0.735258	0.432467	4.15731	4.24568	0.72334	-0.515655	4.45046	3.24023	3.40326	3.41896	4.9033	0.00549968	0.0112168	Yes	0	0	0	No	4.54062	0.0154564	0.0344697	Yes	4.04273	0.0206276	0.0369191	Yes
1737	chr12	10604414	10605093	+		Enriched			Enriched	0	NA	Intergenic	Intergenic	16942	ENSRNOT00000092352				ENSRNOG00000061962	AABR07035339.1				-0.846959	-1.00141	3.81217	2.60073	0.630973	1.52623	3.03162	-0.952483	3.42772	2.66078	5.32562	0.0131563	0.0215461	Yes	0	0	0	No	0	0	0	No	5.09068	0.00830523	0.0182094	Yes
2386	chr18	59731151	59731795	+		Enriched		Enriched	Enriched	0	NA	Intergenic	Intergenic	-16971	ENSRNOT00000024752				ENSRNOG00000018305	St8sia3				-0.591092	-0.786027	6.48307	5.04947	1.49883	-0.348998	5.61823	5.79495	4.77782	5.20169	7.78133	3.06634e-06	3.20234e-05	Yes	0	0	0	No	7.34032	5.16549e-05	0.000811682	Yes	6.81568	2.75992e-05	0.000281181	Yes
3148	chr10	98323451	98324122	+		Enriched		Enriched	Enriched	0	NA	intron (ENSRNOT00000065947, intron 36 of 38)	B4A|SINE|B4	-29264	ENSRNOT00000005489				ENSRNOG00000004040	Abca8				-0.616135	1.18535	5.08401	4.20701	3.25629	-0.389983	4.49855	3.75674	3.27135	3.89622	4.54732	0.00293767	0.00692465	Yes	0	0	0	No	3.89128	0.0240861	0.0477901	Yes	0	0	0	Yes
2887	chr7	120645351	120645983	+		Enriched		Enriched	Enriched	0	NA	Intergenic	MIR1_Amn|SINE|MIR	-9075	ENSRNOT00000031117				ENSRNOG00000022802	Tmem184b				-0.811465	-0.988872	3.25243	4.04073	-0.745449	-0.57961	5.05026	4.21251	4.66974	4.44566	5.46471	0.00896298	0.0161215	Yes	0	0	0	No	6.39886	0.000966391	0.00530159	Yes	6.46953	0.000102343	0.000734898	Yes
1395	chr6	128021156	128021809	+		Enriched			Enriched	0	NA	intron (ENSRNOT00000082680, intron 1 of 5)	RNLTR16C|LTR|ERV1	-18064	ENSRNOT00000013896				ENSRNOG00000010410	Serpina3c				-0.624119	-0.815901	5.69766	5.81221	3.28335	-0.386108	3.70712	3.18321	5.86713	5.1207	7.64878	2.99849e-06	3.16387e-05	Yes	0	0	0	No	0	0	0	No	7.3746	3.11538e-06	5.92585e-05	Yes
1100	chr13	55606541	55606936	+		Enriched				0	NA	Intergenic	Intergenic	-44988	ENSRNOT00000090162				ENSRNOG00000000657	Nek7				-1.09998	-1.27265	4.37045	3.86887	-1.03798	-0.882239	2.77007	-1.21425	3.08568	0.766085	6.35081	0.000654958	0.00211507	Yes	0	0	0	No	0	0	0	No	0	0	0	No
2198	chr9	37280110	37280740	+		Enriched		Enriched	Enriched	0	NA	Intergenic	Intergenic	-49134	ENSRNOT00000016237				ENSRNOG00000011771	Ptp4a1				-0.424413	-0.627003	6.51585	6.51571	1.55189	2.91441	5.87331	6.2714	5.48946	5.71984	8.37046	8.78571e-08	2.3603e-06	Yes	0	0	0	No	7.68136	1.78313e-05	0.000435614	Yes	7.40428	2.2988e-06	4.86422e-05	Yes
128	chr7	59903758	59904153	+		Enriched				0	NA	Intergenic	Intergenic	-21878	ENSRNOT00000068774				ENSRNOG00000021833	Myrfl				0.596354	-0.975309	3.58574	4.10937	-0.755044	-0.597874	2.89041	3.47555	2.64169	2.87869	4.58986	0.011192	0.0190883	Yes	0	0	0	No	0	0	0	No	0	0	0	No
1526	chr6	52075156	52075781	+		Enriched			Enriched	0	NA	Intergenic	Intergenic	-46617	ENSRNOT00000013043				ENSRNOG00000009754	Nampt				1.31938	-1.0311	5.00364	4.72315	-0.788635	-0.624623	1.95747	2.01842	4.54543	3.08624	4.69495	0.0012429	0.00353992	Yes	0	0	0	No	0	0	0	No	3.73707	0.0134903	0.026538	Yes
922	chr2	23441168	23441563	+		Enriched				0	NA	intron (ENSRNOT00000014860, intron 4 of 7)	intron (NM_033443, intron 4 of 7)	-39797	ENSRNOT00000083091				ENSRNOG00000055813	RF00399				0.93674	-1.43419	3.84964	3.78358	-1.21423	-1.06825	0.15487	-1.37945	-0.210297	-1.55654	4.16249	0.00811451	0.0148205	Yes	0	0	0	No	0	0	0	No	0	0	0	No
2830	chr10	109368393	109369018	+		Enriched		Enriched	Enriched	0	NA	Intergenic	Intergenic	-34806	ENSRNOT00000006225				ENSRNOG00000004604	Slc38a10				0.737774	0.509892	5.04377	5.16759	3.11391	-0.294329	5.54155	5.07919	4.21185	4.08229	4.86621	0.000397225	0.00143577	Yes	0	0	0	No	5.00444	0.000528869	0.00351867	Yes	3.86964	0.00552981	0.0134709	Yes
2163	chr3	57769513	57770138	+		Enriched		Enriched	Enriched	0	NA	Intergenic	Intergenic	-1123	ENSRNOT00000038429				ENSRNOG00000047948	AC107446.2				-0.455187	-0.657201	6.60336	6.7464	1.53964	1.0536	5.84786	6.4779	5.82798	5.78529	8.52905	3.95916e-08	1.32729e-06	Yes	0	0	0	No	7.78038	1.39998e-05	0.000364812	Yes	7.60156	9.50707e-07	2.62188e-05	Yes
1176	chr7	71138495	71138890	+		Enriched				0	NA	intron (ENSRNOT00000005875, intron 1 of 4)	promoter-TSS (NM_133543)	575	ENSRNOT00000065232				ENSRNOG00000004391	AABR07057436.1				1.34344	1.58558	4.27796	3.73677	2.23281	-0.533311	1.94689	3.01096	2.65424	-1.01614	2.84529	0.0363226	0.0490342	Yes	0	0	0	No	0	0	0	No	0	0	0	No
3253	chr2	61467729	61468354	+		Enriched		Enriched	Enriched	0	NA	Intergenic	Intergenic	-27908	ENSRNOT00000082976				ENSRNOG00000059296	AABR07008491.1				-0.566842	1.20023	4.82117	3.61769	4.22247	-0.335032	4.46166	4.52038	4.3895	4.24064	4.11696	0.0124608	0.0206843	Yes	0	0	0	No	4.19565	0.0112265	0.0274904	Yes	4.10374	0.0037454	0.0101775	Yes
1981	chr1	165839649	165840226	+		Enriched		Enriched		0	NA	intron (ENSRNOT00000025827, intron 2 of 8)	intron (NM_001108494, intron 2 of 8)	51690	ENSRNOT00000038408				ENSRNOG00000025075	Relt				-0.870409	-1.05674	5.83073	6.46588	-0.803227	-0.63446	4.279	4.39124	3.02516	1.76215	8.1252	3.60489e-07	6.47853e-06	Yes	0	0	0	No	5.97892	0.00259926	0.0103033	Yes	0	0	0	No
2451	chr5	3864963	3865638	+		Enriched		Enriched	Enriched	0	NA	Intergenic	Intergenic	34269	ENSRNOT00000087006				ENSRNOG00000055458	AABR07046731.1				-0.640313	-0.831884	5.69911	5.93708	0.757697	-0.402614	4.9959	5.00221	4.76258	5.12159	7.71567	2.22448e-06	2.55343e-05	Yes	0	0	0	No	6.63739	0.000437117	0.00310651	Yes	6.77992	3.14147e-05	0.00031504	Yes
1380	chr5	127901992	127902617	+		Enriched			Enriched	0	NA	Intergenic	RNLTR10|LTR|ERV1	-23422	ENSRNOT00000014401				ENSRNOG00000010636	Coa7				-0.923174	-1.09386	3.02745	3.76424	-0.861892	-0.707943	1.4459	1.89951	3.85473	3.12149	5.46471	0.00896298	0.0161215	Yes	0	0	0	No	0	0	0	No	5.62027	0.00195775	0.00654904	Yes
3142	chr4	139993254	139994048	+		Enriched		Enriched	Enriched	0	NA	Intergenic	Intergenic	-98701	ENSRNOT00000008892				ENSRNOG00000006806	Setmar				-0.811547	-0.987038	4.6761	4.48799	-0.745861	-0.580854	4.32454	4.12672	3.87729	3.69925	6.51808	0.000349437	0.00130926	Yes	0	0	0	No	5.92979	0.00295157	0.0113027	Yes	5.64268	0.00171871	0.00600759	Yes
3591	chr7	100078495	100079120	+					Enriched	0	NA	Intergenic	Charlie19a|DNA|hAT-Charlie	39801	ENSRNOT00000083052				ENSRNOG00000054494	RF00026				-0.81823	-0.96855	2.86503	2.90842	0.65674	-0.603915	1.8933	3.40305	3.82415	2.93923	0	0	0	No	0	0	0	No	0	0	0	No	5.48645	0.00296482	0.00874046	Yes
2192	chr18	60731461	60732099	+		Enriched		Enriched	Enriched	0	NA	Intergenic	intron (NM_001025057, intron 1 of 3)	-13255	ENSRNOT00000045098				ENSRNOG00000030321	LOC502176				-0.224911	2.60577	6.68031	6.73937	4.30538	3.58024	6.64285	6.15363	6.06813	6.10203	5.01493	1.73238e-06	2.08548e-05	Yes	0	0	0	No	4.57751	0.00186142	0.00816364	Yes	4.37868	2.38871e-05	0.000255358	Yes
3198	chr8	87232604	87233309	+		Enriched		Enriched	Enriched	0	NA	exon (ENSRNOT00000085725, exon 2 of 7)	intron (NM_001004248, intron 1 of 5)	12818	ENSRNOT00000085725				ENSRNOG00000010895	Tmem30a				-0.728354	-0.904129	4.52978	3.88613	1.94204	-0.505631	3.97769	4.55392	3.33254	3.85359	6.12363	0.00141227	0.00390489	Yes	0	0	0	No	5.99409	0.0026016	0.0103033	Yes	5.43736	0.0032166	0.00922419	Yes
1549	chrX	11460277	11460902	+		Enriched			Enriched	0	NA	Intergenic	MLT1A1|LTR|ERVL-MaLR	-188400	ENSRNOT00000041003				ENSRNOG00000034240	Bcor				-0.717064	0.455384	2.41345	4.17253	-0.663453	2.07443	2.78976	2.98513	2.63383	2.58791	4.33093	0.0268988	0.0382623	Yes	0	0	0	No	0	0	0	No	0	0	0	Yes
2107	chr9	79506365	79507010	+		Enriched		Enriched	Enriched	0	NA	intron (ENSRNOT00000085619, intron 2 of 4)	LTR40b|LTR|ERVL	24134	ENSRNOT00000085619				ENSRNOG00000015774	Mreg				-0.634157	-0.816616	4.65369	4.07621	0.775285	2.85154	4.6744	4.0206	4.49809	3.66136	6.24168	0.000954319	0.00287129	Yes	0	0	0	No	6.04287	0.00234213	0.00958352	Yes	5.97126	0.000661301	0.00294348	Yes
1005	chr20	22190656	22191051	+		Enriched				0	NA	Intergenic	MLT1A|LTR|ERVL-MaLR	11288	ENSRNOT00000081132				ENSRNOG00000059723	AABR07044820.2				-0.829718	-0.956744	3.38387	3.09967	0.585559	-0.631673	2.16081	2.25672	0.142471	2.20412	5.49675	0.00809233	0.0147871	Yes	0	0	0	No	0	0	0	No	0	0	0	No
3001	chr6	128047748	128048392	+		Enriched		Enriched	Enriched	0	NA	promoter-TSS (ENSRNOT00000087017)	intron (NM_182474, intron 1 of 9)	-29	ENSRNOT00000084685				ENSRNOG00000010478	LOC299282				3.55738	2.81132	7.22585	7.10174	3.78352	0.0618183	6.21074	6.09517	6.88495	6.26644	3.96287	1.05165e-07	2.68841e-06	Yes	0	0	0	No	2.89457	0.00682031	0.0198023	Yes	3.39483	1.02432e-05	0.000134175	Yes
1259	chr13	91453027	91453652	+		Enriched			Enriched	0	NA	Intergenic	ORR1G-int|LTR|ERVL-MaLR	12548	ENSRNOT00000086444				ENSRNOG00000052065	RF00560				-1.01237	-1.18259	3.96664	2.54442	-0.951256	-0.797727	2.84391	-1.12502	3.39415	3.26341	5.4905	0.00922565	0.0164417	Yes	0	0	0	No	0	0	0	No	5.42714	0.00323774	0.00924035	Yes
3288	chr1	253019034	253019659	+		Enriched		Enriched	Enriched	0	NA	Intergenic	Intergenic	-18586	ENSRNOT00000030024				ENSRNOG00000021916	Slc16a12				-0.637946	-0.82427	5.06413	4.3511	3.08604	-0.406847	4.75718	4.78211	3.87407	4.76142	6.61124	0.00026811	0.00106124	Yes	0	0	0	No	6.43754	0.00077055	0.00456347	Yes	6.20868	0.000299678	0.00167445	Yes
2511	chr8	53076249	53077009	+		Enriched		Enriched	Enriched	0	NA	intron (ENSRNOT00000045356, intron 2 of 6)	intron (NM_001013181, intron 2 of 6)	70324	ENSRNOT00000045356				ENSRNOG00000029980	Zbtb16				-0.47808	-0.679062	6.37541	6.13798	2.37921	-0.228012	6.6935	6.13513	5.70735	5.7177	8.11511	3.24244e-07	6.08038e-06	Yes	0	0	0	No	8.026	6.02427e-06	0.000212696	Yes	7.51089	1.41599e-06	3.51639e-05	Yes
3230	chr3	57968480	57969105	+		Enriched		Enriched	Enriched	0	NA	Intergenic	Intergenic	-11446	ENSRNOT00000036728				ENSRNOG00000022922	Slc25a12				-0.626086	-0.809854	4.33771	4.73094	1.49803	2.56508	4.53871	4.94025	4.11174	3.03004	6.40667	0.000528111	0.00178774	Yes	0	0	0	No	6.43628	0.000794368	0.00463653	Yes	5.43554	0.0034919	0.00973268	Yes
2726	chr9	46912287	46912912	+		Enriched		Enriched	Enriched	0	NA	Intergenic	LTR107_Mam|LTR|LTR	22308	ENSRNOT00000086954				ENSRNOG00000058462	AABR07067456.1				-0.774652	-0.953501	5.66387	3.90627	1.43921	-0.544767	4.31516	2.79032	3.43941	4.4552	6.95035	0.000113291	0.00054117	Yes	0	0	0	No	5.32419	0.013466	0.0312036	Yes	5.87313	0.000941481	0.00381716	Yes
1613	chr16	50733862	50734693	+		Enriched			Enriched	0	NA	Intergenic	Intergenic	112835	ENSRNOT00000069653				ENSRNOG00000044386	RF00001				-0.917475	-1.09365	4.57033	3.5784	-0.85422	-0.695318	2.96697	2.23564	3.79753	2.21155	6.20616	0.00116164	0.00336432	Yes	0	0	0	No	0	0	0	No	5.105	0.00896478	0.0191849	Yes
3753	chr9	17341480	17342007	+				Enriched		0	NA	intron (ENSRNOT00000085241, intron 1 of 1)	CpG	399	ENSRNOT00000085241				ENSRNOG00000019598	Vegfa				-0.928709	-1.094	2.93493	1.68494	-0.869362	-0.720276	4.11139	2.82012	1.98696	1.60295	0	0	0	No	0	0	0	No	5.61535	0.00729768	0.0207265	Yes	0	0	0	No
554	chr17	51124220	51124615	+		Enriched				0	NA	Intergenic	Intergenic	19493	ENSRNOT00000085858				ENSRNOG00000058818	AABR07027961.1				-0.99043	-1.14942	3.64942	3.50144	0.465046	0.627285	-0.290629	-1.09565	1.41099	1.96865	5.97175	0.00216781	0.00545263	Yes	0	0	0	No	0	0	0	No	0	0	0	No
860	chr4	132367584	132367979	+		Enriched				0	NA	Intergenic	tRNA-Ala-GCY_|tRNA|tRNA	6987	ENSRNOT00000075654				ENSRNOG00000048087	AABR07061533.1				-0.980427	-1.11745	2.82497	2.28056	-0.931229	0.445834	0.576828	-1.07111	2.41674	-1.19771	5.17306	0.0173866	0.0269672	Yes	0	0	0	No	0	0	0	No	0	0	0	No
2636	chr2	235804448	235805073	+		Enriched		Enriched	Enriched	0	NA	Intergenic	LTR40c|LTR|ERVL	26910	ENSRNOT00000037393				ENSRNOG00000023322	Ostc				-0.620423	-0.810774	4.91473	5.79745	2.35091	-0.384206	4.88753	5.0732	4.592	4.66255	7.2971	1.81256e-05	0.000127384	Yes	0	0	0	No	6.63179	0.000446966	0.003155	Yes	6.45401	0.000107382	0.000763414	Yes
3939	chr20	20508906	20509588	+				Enriched	Enriched	0	NA	Intergenic	MLT2B2|LTR|ERVL	-9784	ENSRNOT00000000780				ENSRNOG00000000630	AABR07044783.1				-0.771167	-0.924442	2.68718	3.19239	1.40181	-0.559646	3.84594	3.24472	2.76706	3.29558	0	0	0	No	0	0	0	No	5.37154	0.010895	0.0269105	Yes	4.94208	0.0116033	0.0234958	Yes
3508	chr19	23419618	23420243	+					Enriched	0	NA	Intergenic	Intergenic	30555	ENSRNOT00000018629				ENSRNOG00000013907	Sall1				-0.859538	-1.0114	3.53316	2.20137	-0.8001	-0.650784	2.66639	2.141	2.86317	3.31795	0	0	0	No	0	0	0	No	0	0	0	No	5.18285	0.00638709	0.0150166	Yes
892	chr5	153136139	153136534	+		Enriched				0	NA	intron (ENSRNOT00000079536, intron 6 of 10)	intron (NM_001025699, intron 6 of 10)	48604	ENSRNOT00000079536				ENSRNOG00000056156	Maco1				-0.853716	-0.982728	3.07592	2.63545	-0.798398	0.701637	2.49267	-0.944515	1.8849	2.77214	5.06969	0.0214359	0.0321072	Yes	0	0	0	No	0	0	0	No	0	0	0	No
2855	chr3	164563631	164564256	+		Enriched		Enriched	Enriched	0	NA	Intergenic	Intergenic	-61998	ENSRNOT00000078209				ENSRNOG00000060501	AABR07054619.1				-0.726423	-0.910654	5.78287	4.21934	-0.660967	1.67128	4.85393	2.60446	4.60139	4.7938	7.0867	6.06902e-05	0.000327528	Yes	0	0	0	No	5.66491	0.00789073	0.0218744	Yes	6.565	7.0987e-05	0.000557721	Yes
1587	chr9	88035136	88035819	+		Enriched			Enriched	0	NA	intron (ENSRNOT00000019579, intron 1 of 1)	intron (NM_012969, intron 1 of 1)	43420	ENSRNOT00000085258				ENSRNOG00000053377	AC103270.1				-0.956464	-1.13106	4.58432	0.993371	-0.893777	-0.736302	3.70453	3.09365	2.44441	2.95761	5.61303	0.0104694	0.0180953	Yes	0	0	0	No	0	0	0	No	4.57219	0.0258726	0.0445882	Yes
501	chr4	311986	312381	+		Enriched				0	NA	Intergenic	Intergenic	-30119	ENSRNOT00000009233				ENSRNOG00000006859	Insig1				-0.997432	-1.16479	3.90994	3.01759	-0.937344	0.68275	3.2576	-1.10819	0.707528	3.03625	5.69806	0.00507978	0.0104805	Yes	0	0	0	No	0	0	0	No	0	0	0	No
2589	chr1	83148272	83148985	+		Enriched		Enriched	Enriched	0	NA	Intergenic	Intergenic	-14451	ENSRNOT00000077725				ENSRNOG00000033164	Cyp2b3				2.26541	-0.793318	5.66416	5.33167	-0.537636	1.71779	4.5692	4.47312	3.88482	3.68858	4.28994	0.000826629	0.00255197	Yes	0	0	0	No	0	0	0	Yes	0	0	0	Yes
3207	chr5	139544168	139544793	+		Enriched		Enriched	Enriched	0	NA	Intergenic	Intergenic	-39415	ENSRNOT00000013899				ENSRNOG00000009963	Ctps1				-0.575816	-0.769675	5.27502	4.60951	2.9001	-0.33504	6.02779	5.53926	4.98204	5.02942	6.81023	0.000124402	0.000576789	Yes	0	0	0	No	7.44241	3.98337e-05	0.000684395	Yes	6.82922	2.49634e-05	0.000261786	Yes
3215	chr2	80278516	80279141	+		Enriched		Enriched	Enriched	0	NA	exon (ENSRNOT00000016111, exon 4 of 7)	exon (NM_001302889, exon 4 of 7)	9167	ENSRNOT00000015975				ENSRNOG00000011997	AABR07008940.1				-0.893535	-1.07349	4.46729	3.82271	-0.828672	-0.665731	4.79014	3.33112	3.75658	1.73722	6.12363	0.00141227	0.00390489	Yes	0	0	0	No	5.96559	0.00340261	0.0125471	Yes	4.84183	0.0171127	0.031658	Yes
2538	chr3	72286780	72287420	+		Enriched		Enriched	Enriched	0	NA	intron (ENSRNOT00000038250, intron 1 of 2)	intron (NM_181380, intron 1 of 2)	2210	ENSRNOT00000038250				ENSRNOG00000021513	Rtn4rl2				-0.560709	-0.754938	5.81501	5.24857	3.29475	-0.319426	5.15931	4.82855	5.42909	5.03013	7.42862	9.07835e-06	7.44346e-05	Yes	0	0	0	No	6.63107	0.000455505	0.0031723	Yes	7.06952	9.82219e-06	0.000131551	Yes
458	chr4	309490	309885	+		Enriched				0	NA	Intergenic	Intergenic	-32615	ENSRNOT00000009233				ENSRNOG00000006859	Insig1				-0.732912	-0.90758	4.44286	4.02097	1.93883	-0.510694	4.41257	3.11451	3.80642	3.98141	6.14036	0.00130343	0.00368739	Yes	0	0	0	No	0	0	0	No	0	0	0	No
3534	chr1	22974199	22974824	+					Enriched	0	NA	Intergenic	MTEa|LTR|ERVL-MaLR	214548	ENSRNOT00000084929				ENSRNOG00000054517	RF00438				-0.752567	-0.806643	-0.634216	0.658817	1.96295	-0.631129	1.04315	-0.788732	2.4833	1.98456	0	0	0	No	0	0	0	No	0	0	0	No	4.97701	0.0107805	0.0221558	Yes
1119	chr8	50552303	50552698	+		Enriched				0	NA	Intergenic	ORR1F|LTR|ERVL-MaLR	-6626	ENSRNOT00000024918				ENSRNOG00000018436	Apoa5				1.30161	-1.01369	4.75417	3.41687	-0.783989	0.836188	2.98143	1.6284	3.5452	0.91686	4.1204	0.0112554	0.0191793	Yes	0	0	0	No	0	0	0	No	0	0	0	No
573	chr9	46701162	46701557	+		Enriched				0	NA	intron (ENSRNOT00000083322, intron 2 of 31)	intron (NM_001106904, intron 1 of 28)	43437	ENSRNOT00000019180				ENSRNOG00000014013	Map4k4				-0.785416	0.408485	3.46574	3.29155	-0.730873	-0.58037	3.02349	2.40949	2.80549	2.35293	4.25554	0.0272576	0.0387146	Yes	0	0	0	No	0	0	0	No	0	0	0	No
2669	chr10	77860806	77861456	+		Enriched		Enriched	Enriched	0	NA	intron (ENSRNOT00000055664, intron 2 of 3)	Intergenic	57060	ENSRNOT00000055664				ENSRNOG00000002456	Hlf				-0.666685	-0.854672	5.55397	5.2753	1.47829	-0.433584	4.85071	4.79728	3.7353	4.92795	7.32543	1.33639e-05	0.000100441	Yes	0	0	0	No	6.47915	0.000686498	0.00420094	Yes	6.25687	0.000278448	0.00158304	Yes
1467	chr15	54681549	54682204	+		Enriched			Enriched	0	NA	Intergenic	Intergenic	-18611	ENSRNOT00000086565				ENSRNOG00000061561	AABR07018373.1				0.6765	-0.851853	5.44253	3.92042	2.61839	-0.447126	3.82092	3.41765	4.3042	3.56326	5.46436	0.0010764	0.00319545	Yes	0	0	0	No	0	0	0	No	4.52219	0.00572582	0.0138161	Yes
1253	chr2	210834819	210835444	+		Enriched			Enriched	0	NA	intron (ENSRNOT00000025994, intron 7 of 7)	intron (NM_001024304, intron 7 of 7)	4164	ENSRNOT00000025994				ENSRNOG00000019221	Gstm4				-0.738679	-0.909787	4.15161	4.62815	0.721742	0.913828	3.48702	3.09669	3.56562	3.67337	6.35964	0.000628839	0.00205703	Yes	0	0	0	No	0	0	0	No	5.47868	0.00279061	0.00839296	Yes
3166	chr4	119791045	119791705	+		Enriched		Enriched	Enriched	0	NA	Intergenic	Intergenic	-23764	ENSRNOT00000083402				ENSRNOG00000010474	Copg1				1.4476	-0.730545	4.25151	4.89905	1.53155	2.87563	4.57424	3.95453	3.8712	3.76062	4.29586	0.00558605	0.011358	Yes	0	0	0	No	3.85022	0.0249763	0.049151	Yes	3.46693	0.0225485	0.0395843	Yes
1360	chr7	28260351	28260976	+		Enriched			Enriched	0	NA	Intergenic	Intergenic	-111037	ENSRNOT00000087144				ENSRNOG00000057959	AABR07056517.1				2.58709	-0.671652	5.91364	5.94448	2.67773	3.53898	3.60199	2.42	4.88334	4.84956	4.37393	0.000276108	0.00108383	Yes	0	0	0	No	0	0	0	No	3.27801	0.00845248	0.0185209	Yes
1539	chr12	48410255	48410880	+		Enriched			Enriched	0	NA	intron (ENSRNOT00000044751, intron 2 of 13)	Intergenic	6770	ENSRNOT00000044751				ENSRNOG00000000695	Ssh1				-0.850003	-1.02253	3.36327	4.20016	-0.785598	-0.623807	3.90914	3.98277	2.95122	4.041	5.73031	0.00456331	0.0097089	Yes	0	0	0	No	0	0	0	No	5.48009	0.00309563	0.00902935	Yes
1881	chr7	71082827	71083452	+		Enriched			Enriched	0	NA	Intergenic	Intergenic	17942	ENSRNOT00000051075				ENSRNOG00000029651	LOC100365958				-0.741144	1.13622	5.0478	3.7357	-0.678231	-0.516096	3.98808	3.90459	3.82308	4.34241	4.39456	0.00560701	0.0113884	Yes	0	0	0	No	0	0	0	No	3.94162	0.00669311	0.0154217	Yes
1195	chr18	40640968	40641363	+		Enriched				0	NA	Intergenic	B1_Rn|SINE|Alu	44999	ENSRNOT00000087984				ENSRNOG00000031421	Eif1a				-1.16892	-1.33067	4.21307	2.33387	-1.11084	-0.964949	0.982683	0.152855	2.76741	-1.45295	5.94873	0.00316111	0.00727921	Yes	0	0	0	No	0	0	0	No	0	0	0	No
1775	chr8	34155515	34156155	+		Enriched			Enriched	0	NA	Intergenic	Intergenic	-252610	ENSRNOT00000041677				ENSRNOG00000061279	AABR07069611.1				-0.679439	-0.828452	3.78253	1.86741	1.88571	2.69362	2.4924	1.99877	3.69249	2.2396	4.9393	0.0311263	0.0432842	Yes	0	0	0	No	0	0	0	No	5.05214	0.01005	0.0209799	Yes
1204	chr2	197823117	197823512	+		Enriched				0	NA	Intergenic	Intergenic	-8506	ENSRNOT00000074156				ENSRNOG00000049385	Adamtsl4				-0.790258	-0.952462	4.40917	3.45124	1.4139	-0.569624	3.48426	3.41586	2.67628	3.03993	5.97396	0.00235778	0.00585274	Yes	0	0	0	No	0	0	0	No	0	0	0	No
3388	chr3	6293879	6294504	+					Enriched	0	NA	intron (ENSRNOT00000012892, intron 9 of 9)	intron (NM_012805, intron 9 of 9)	82402	ENSRNOT00000012892				ENSRNOG00000009446	Rxra				-0.724069	1.14581	3.81298	3.30121	2.2861	-0.508528	4.66831	1.22179	3.95367	3.19957	0	0	0	No	0	0	0	No	0	0	0	No	3.48848	0.0250899	0.0433856	Yes
731	chr11	70091662	70092057	+		Enriched				0	NA	intron (ENSRNOT00000049974, intron 10 of 15)	intron (NM_147139, intron 10 of 15)	35235	ENSRNOT00000002447				ENSRNOG00000046836	AC133403.1				-0.838475	1.06598	3.21982	3.90511	-0.777434	-0.624094	3.61228	1.93365	1.26291	2.81255	3.65641	0.0367607	0.0495727	Yes	0	0	0	No	0	0	0	No	0	0	0	No
1974	chr12	51342048	51342590	+		Enriched		Enriched		0	NA	promoter-TSS (ENSRNOT00000066892)	promoter-TSS (NM_053742)	-603	ENSRNOT00000052202				ENSRNOG00000000665	Pitpnb				-1.06724	-1.24077	3.83243	3.63295	-1.00494	-0.848424	3.55704	3.87645	-1.44771	1.26367	5.8296	0.00330252	0.00751801	Yes	0	0	0	No	5.63586	0.00596542	0.0181989	Yes	0	0	0	No
3003	chr1	21913119	21913745	+		Enriched		Enriched	Enriched	0	NA	Intergenic	Intergenic	-58659	ENSRNOT00000020528				ENSRNOG00000015036	Ctgf				1.48104	-0.570954	7.17225	6.55371	3.88809	-0.109625	6.71267	6.22487	5.69699	5.54019	6.57664	3.43821e-08	1.21719e-06	Yes	0	0	0	No	5.96255	4.8949e-05	0.000788709	Yes	5.27271	1.83035e-05	0.000209394	Yes
3214	chr6	60150514	60151153	+		Enriched		Enriched	Enriched	0	NA	promoter-TSS (ENSRNOT00000071847)	CpG	-577	ENSRNOT00000071847				ENSRNOG00000047769	AABR07064011.1				2.58427	-0.670752	4.31956	5.33728	0.840208	2.24536	6.98923	6.21912	4.62921	4.86781	3.2708	0.0258347	0.0371694	Yes	0	0	0	No	4.87001	0.00117343	0.00610679	Yes	3.14152	0.0134772	0.026538	Yes
834	chr5	74154353	74154748	+		Enriched				0	NA	intron (ENSRNOT00000088169, intron 6 of 20)	intron (NM_001127565, intron 1 of 15)	36441	ENSRNOT00000090366				ENSRNOG00000056550	Epb41l4b				-0.889435	-1.0096	2.81879	2.77791	-0.8388	0.561202	1.17553	-0.97993	2.23871	0.0970904	5.32242	0.0122186	0.0203372	Yes	0	0	0	No	0	0	0	No	0	0	0	No
1406	chr18	3594505	3595130	+		Enriched			Enriched	0	NA	Intergenic	Intergenic	-2423	ENSRNOT00000017045				ENSRNOG00000012597	Wdr98				-1.06538	-1.24999	5.4474	5.16827	-0.999099	-0.832589	0.809639	-1.18756	5.22004	3.59222	7.32543	1.33639e-05	0.000100441	Yes	0	0	0	No	0	0	0	No	6.52756	0.000131284	0.00087603	Yes
496	chr5	138417144	138417539	+		Enriched				0	NA	intron (ENSRNOT00000011325, intron 6 of 16)	Intergenic	45186	ENSRNOT00000080559				ENSRNOG00000053773	AABR07049792.1				-1.03637	-1.20861	3.33551	4.19785	-0.974527	-0.819176	2.86793	2.5686	-1.41401	3.45399	5.95554	0.00243182	0.00597704	Yes	0	0	0	No	0	0	0	No	0	0	0	No
978	chr1	131706708	131707103	+		Enriched				0	NA	Intergenic	MIRb|SINE|MIR	18801	ENSRNOT00000085407				ENSRNOG00000054097	AABR07004232.2				-1.07353	-1.21708	3.01423	2.55294	-1.022	-0.892524	2.21196	1.71815	-1.38156	-1.32559	5.38794	0.0106517	0.018307	Yes	0	0	0	No	0	0	0	No	0	0	0	No
2719	chr7	118686193	118686818	+		Enriched		Enriched	Enriched	0	NA	intron (ENSRNOT00000068221, intron 1 of 3)	intron (NM_001013175, intron 1 of 3)	1324	ENSRNOT00000068221				ENSRNOG00000042771	Apol3				-0.473344	-0.673234	5.40093	5.66952	2.9191	1.04737	6.50835	5.50729	5.79736	5.7312	7.38141	1.03638e-05	8.14181e-05	Yes	0	0	0	No	7.6748	2.39996e-05	0.000532248	Yes	7.57113	1.08853e-06	2.97145e-05	Yes
2983	chr18	60595151	60595776	+		Enriched		Enriched	Enriched	0	NA	intron (ENSRNOT00000023890, intron 7 of 33)	intron (NM_001008300, intron 5 of 31)	-44397	ENSRNOT00000083363				ENSRNOG00000017610	Nedd4l				-0.486858	-0.688802	7.14423	7.21453	-0.414918	-0.235582	6.3608	6.46921	6.05982	6.51924	9.02063	3.03354e-09	2.20982e-07	Yes	0	0	0	No	8.00074	5.79776e-06	0.000212696	Yes	8.08388	1.19334e-07	6.66778e-06	Yes
2092	chr12	43920713	43921338	+		Enriched		Enriched	Enriched	0	NA	exon (ENSRNOT00000001485, exon 5 of 5)	3' UTR (NM_001109066, exon 5 of 5)	-4081	ENSRNOT00000080135				ENSRNOG00000055283	RF00560				-0.0512275	2.82595	8.1446	8.09374	4.02601	4.46527	7.88269	7.97137	7.32112	7.37583	6.19727	4.37654e-12	1.91213e-09	Yes	0	0	0	No	5.80828	3.71665e-05	0.00065292	Yes	5.41292	4.42421e-09	7.91048e-07	Yes
2253	chr7	102837728	102838384	+		Enriched		Enriched	Enriched	0	NA	intron (ENSRNOT00000093243, intron 1 of 3)	Intergenic	10875	ENSRNOT00000093243				ENSRNOG00000062170	AABR07058158.1				1.94825	-0.609585	6.41313	6.05681	4.19395	1.0835	4.8267	5.23849	5.90834	4.70612	5.39215	4.81236e-06	4.55731e-05	Yes	0	0	0	No	3.99478	0.0125914	0.0298056	Yes	4.53041	0.000229164	0.0013773	Yes
2677	chr9	67427725	67428350	+		Enriched		Enriched	Enriched	0	NA	Intergenic	Intergenic	46137	ENSRNOT00000087417				ENSRNOG00000055876	RF00432				-0.633543	-0.823386	5.60504	5.28644	1.97954	-0.398005	4.66944	4.85463	5.20041	4.25765	7.34833	1.2161e-05	9.32511e-05	Yes	0	0	0	No	6.40537	0.000846663	0.00487572	Yes	6.6277	6.72235e-05	0.000533018	Yes
3192	chr12	49429052	49429677	+		Enriched		Enriched	Enriched	0	NA	intron (ENSRNOT00000082998, intron 1 of 12)	Intergenic	9782	ENSRNOT00000082998				ENSRNOG00000052424	RGD1306556				0.603271	-0.982607	4.8202	3.50723	1.41837	-0.583838	4.58494	2.02711	1.30908	4.23917	4.94015	0.00498653	0.0103275	Yes	0	0	0	No	0	0	0	Yes	0	0	0	Yes
2068	chr6	7972272	7973019	+		Enriched		Enriched	Enriched	0	NA	intron (ENSRNOT00000007638, intron 6 of 12)	intron (NM_130414, intron 6 of 12)	11122	ENSRNOT00000061871				ENSRNOG00000005420	Abcg8				-0.713755	0.43415	4.89064	4.40977	0.732484	-0.489906	4.59464	3.73249	3.34799	4.07271	5.34908	0.0014353	0.00396567	Yes	0	0	0	No	4.76591	0.0088786	0.0236687	Yes	4.36385	0.00985647	0.0208191	Yes
1938	chr5	73487607	73488232	+		Enriched			Enriched	0	NA	Intergenic	Intergenic	6111	ENSRNOT00000022291				ENSRNOG00000016621	Actl7b				-0.721147	-0.89394	4.34523	3.70796	2.29863	-0.501958	3.86784	3.6958	3.40986	4.14797	5.93655	0.0025037	0.00608339	Yes	0	0	0	No	0	0	0	No	5.69297	0.00156269	0.00559938	Yes
2526	chr2	113180558	113181189	+		Enriched		Enriched	Enriched	0	NA	intron (ENSRNOT00000034096, intron 8 of 24)	intron (NM_001191704, intron 8 of 24)	-89508	ENSRNOT00000070087				ENSRNOG00000044820	RF00001				1.42209	-0.77822	5.60242	5.34481	2.35918	-0.351422	5.02684	3.32871	4.71167	4.57037	5.19841	0.000129365	0.000597605	Yes	0	0	0	No	0	0	0	Yes	4.32369	0.00145102	0.00530015	Yes
3884	chr11	80255556	80256181	+				Enriched	Enriched	0	NA	promoter-TSS (ENSRNOT00000002522)	promoter-TSS (NM_001107084)	78	ENSRNOT00000002522				ENSRNOG00000001843	Bcl6				2.25156	-0.829773	3.29553	3.77675	1.48977	-0.418742	5.46215	3.43139	4.6292	4.70094	0	0	0	No	0	0	0	No	0	0	0	Yes	3.45256	0.00662288	0.0152993	Yes
2065	chr14	20272525	20273354	+		Enriched		Enriched	Enriched	0	NA	intron (ENSRNOT00000004174, intron 1 of 12)	intron (NM_012564, intron 1 of 12)	6048	ENSRNOT00000004174				ENSRNOG00000003119	Gc				-0.615593	-0.804222	5.13521	5.00626	3.09478	-0.381529	4.97102	4.47378	4.53804	4.6068	6.95244	6.45352e-05	0.00034577	Yes	0	0	0	No	6.38942	0.000919349	0.00511531	Yes	6.40783	0.000127589	0.000860867	Yes
1927	chr4	183951544	183952169	+		Enriched			Enriched	0	NA	Intergenic	MLTR13|LTR|ERVK	10785	ENSRNOT00000055436				ENSRNOG00000036912	AABR07062599.1				-0.891891	-1.06573	4.21455	3.88082	-0.828666	-0.669837	3.05274	2.47721	2.48519	3.84814	6.08656	0.00153548	0.00416946	Yes	0	0	0	No	0	0	0	No	5.23006	0.00633805	0.0149826	Yes
1514	chr12	50335765	50336390	+		Enriched			Enriched	0	NA	Intergenic	MRLTR33|LTR|ERVK	-3025	ENSRNOT00000000828				ENSRNOG00000000663	Tfip11				-0.785335	0.397946	5.13478	3.72103	-0.72184	-0.557181	4.32232	3.25412	4.00027	3.85019	5.28445	0.00218968	0.00550034	Yes	0	0	0	No	0	0	0	No	4.57439	0.00534814	0.0131896	Yes
1718	chr19	33841847	33842472	+		Enriched			Enriched	0	NA	Intergenic	RNLTR10|LTR|ERV1	19385	ENSRNOT00000090185				ENSRNOG00000061628	RF00560				-0.895689	-1.07874	4.91425	4.65788	-0.829948	-0.6648	2.88002	1.64372	4.99677	3.90641	6.76438	0.000138547	0.000635369	Yes	0	0	0	No	0	0	0	No	6.47517	0.000125717	0.000851444	Yes
2714	chr9	110138198	110138841	+		Enriched		Enriched	Enriched	0	NA	intron (ENSRNOT00000045096, intron 1 of 4)	intron (NM_053903, intron 1 of 4)	-82262	ENSRNOT00000084272				ENSRNOG00000057499	AABR07068587.1				1.42404	-0.781752	5.7186	4.46545	3.57729	-0.362751	4.17115	4.12439	3.87804	3.76617	4.93764	0.000640467	0.00208413	Yes	0	0	0	No	0	0	0	Yes	3.46693	0.0225485	0.0395843	Yes
662	chrX	127571451	127571846	+		Enriched				0	NA	intron (ENSRNOT00000029031, intron 2 of 15)	MamTip2b|DNA|hAT-Tip100	8988	ENSRNOT00000029031				ENSRNOG00000007682	Gria3				-0.867249	-1.01244	3.18556	3.4518	-0.809658	-0.664983	1.92717	2.76766	1.49663	2.05117	5.53555	0.00731295	0.0137887	Yes	0	0	0	No	0	0	0	No	0	0	0	No
2920	chr5	72885666	72886320	+		Enriched		Enriched	Enriched	0	NA	Intergenic	Intergenic	-6345	ENSRNOT00000081275				ENSRNOG00000057406	AABR07048321.1				-0.834314	-1.00787	4.14603	3.29738	-0.769343	-0.606128	3.9825	4.51234	3.77549	3.88424	5.62699	0.00605055	0.0119684	Yes	0	0	0	No	6.01461	0.00245624	0.00992333	Yes	5.72746	0.00131944	0.00492517	Yes
3672	chrX	4945864	4946391	+				Enriched		0	NA	promoter-TSS (ENSRNOT00000077238)	CpG	-183	ENSRNOT00000077238				ENSRNOG00000052721	Kdm6a				-0.903877	1.04355	2.8821	-0.481234	1.81466	-0.685084	4.75123	3.52999	0.786523	2.38363	0	0	0	No	0	0	0	No	4.25038	0.0122505	0.0291804	Yes	0	0	0	No
2373	chr14	16974625	16975432	+		Enriched		Enriched	Enriched	0	NA	TTS (ENSRNOT00000003009)	Intergenic	4732	ENSRNOT00000003020				ENSRNOG00000002218	Stbd1				1.9885	1.73764	6.14509	5.78297	4.46677	3.57778	5.50301	5.36051	6.13365	5.20288	4.24598	2.52891e-05	0.000167474	Yes	0	0	0	No	3.63798	0.00281166	0.0109557	Yes	3.99888	4.44927e-05	0.000394804	Yes
1138	chr4	168932552	168932947	+		Enriched				0	NA	intron (ENSRNOT00000000025, intron 1 of 3)	CpG	330	ENSRNOT00000000025				ENSRNOG00000000024	Hebp1				0.638455	-0.803113	2.76293	3.63841	1.35765	1.53343	3.01131	1.89815	0.251747	0.949969	4.11925	0.0333464	0.0456709	Yes	0	0	0	No	0	0	0	No	0	0	0	No
2770	chr11	74137181	74137912	+		Enriched		Enriched	Enriched	0	NA	Intergenic	Intergenic	80185	ENSRNOT00000048746				ENSRNOG00000024384	Cpn2				-0.60806	-0.799856	5.5376	5.4721	2.35405	-0.369984	5.6545	4.36416	4.90491	4.71375	7.38932	9.82672e-06	7.80369e-05	Yes	0	0	0	No	6.75407	0.000426638	0.00305985	Yes	6.63871	5.34424e-05	0.00045611	Yes
1716	chr8	81381009	81381634	+		Enriched			Enriched	0	NA	Intergenic	Intergenic	88219	ENSRNOT00000088843				ENSRNOG00000057135	AABR07070714.2				2.26571	-0.781827	5.04692	4.73647	2.35339	-0.368072	4.15872	3.95069	4.46824	3.39089	3.67202	0.00969719	0.0170218	Yes	0	0	0	No	0	0	0	No	0	0	0	Yes
533	chr15	43665848	43666243	+		Enriched				0	NA	intron (ENSRNOT00000014798, intron 1 of 5)	intron (NM_080888, intron 1 of 5)	984	ENSRNOT00000014798				ENSRNOG00000009820	Bnip3l				-0.805516	-0.951154	2.85793	4.11302	-0.744802	2.02	2.54861	2.78525	1.60616	2.68233	5.65981	0.00588116	0.0117393	Yes	0	0	0	No	0	0	0	No	0	0	0	No
1243	chr9	78947459	78948084	+		Enriched			Enriched	0	NA	intron (ENSRNOT00000057585, intron 13 of 44)	intron (NM_019143, intron 13 of 45)	-21043	ENSRNOT00000057584				ENSRNOG00000037894	AABR07068042.1				0.669497	-0.857562	4.1642	2.74245	2.77298	-0.492792	3.74153	2.53525	2.54003	3.35856	4.23388	0.028011	0.0397102	Yes	0	0	0	No	0	0	0	No	0	0	0	Yes
2771	chr18	36290681	36291306	+		Enriched		Enriched	Enriched	0	NA	Intergenic	Intergenic	-5549	ENSRNOT00000087852				ENSRNOG00000054049	Prelid2				2.27503	0.488999	5.40866	5.52681	-0.49663	-0.325898	4.94701	5.08418	5.00598	4.62833	3.97668	0.000606784	0.00200918	Yes	0	0	0	No	3.43223	0.0126402	0.0298845	Yes	3.32031	0.00342176	0.0096121	Yes
2143	chr6	98441400	98442025	+		Enriched		Enriched	Enriched	0	NA	intron (ENSRNOT00000006755, intron 5 of 11)	intron (NM_001106740, intron 5 of 11)	-58663	ENSRNOT00000031076				ENSRNOG00000021885	Gphb5				-0.349033	-0.554803	6.7873	6.49839	4.29421	1.7982	6.21137	6.31713	6.09297	6.11191	8.49362	4.9234e-08	1.51625e-06	Yes	0	0	0	No	7.85342	9.53843e-06	0.000292418	Yes	7.88665	2.64838e-07	1.16921e-05	Yes
2819	chr13	35617166	35617791	+		Enriched		Enriched	Enriched	0	NA	intron (ENSRNOT00000042862, intron 14 of 22)	Intergenic	51490	ENSRNOT00000003428				ENSRNOG00000002538	Epb41l5				-0.594507	-0.780995	5.00492	5.0592	2.64557	1.72242	4.39283	3.87124	4.06819	4.45127	6.92902	7.07259e-05	0.000371581	Yes	0	0	0	No	5.76874	0.00447333	0.014881	Yes	6.09733	0.000398352	0.00202921	Yes
3652	chr19	56338103	56338630	+				Enriched		0	NA	TTS (ENSRNOT00000072497)	Intergenic	488	ENSRNOT00000072497				ENSRNOG00000055067	RF00001				-1.83533	-2.02252	-1.60394	-1.37936	-1.76812	-1.59928	7.51902	-1.95921	-2.24576	-2.16402	0	0	0	No	0	0	0	No	7.32339	0.00307593	0.011687	Yes	0	0	0	No
2969	chr6	41884400	41885025	+		Enriched		Enriched	Enriched	0	NA	Intergenic	Intergenic	-14666	ENSRNOT00000005863				ENSRNOG00000004377	Lpin1				-0.273332	-0.482892	7.49069	7.5225	3.49662	1.82062	6.63269	7.13303	6.78264	7.04037	9.32778	5.89149e-10	6.37628e-08	Yes	0	0	0	No	8.44998	1.37563e-06	0.00011626	Yes	8.66735	7.20002e-09	9.75712e-07	Yes
2871	chr14	68097180	68097805	+		Enriched		Enriched	Enriched	0	NA	Intergenic	Intergenic	73137	ENSRNOT00000074568				ENSRNOG00000060489	AABR07015639.1				-0.584489	0.50631	3.77614	3.93256	2.8777	1.00272	4.49425	4.43033	4.15741	4.09385	4.44096	0.018033	0.0278699	Yes	0	0	0	No	4.99834	0.00466239	0.0152983	Yes	4.73837	0.003315	0.00937853	Yes
[truncated: 1,915 more rows]
[truncated: 25 more columns]
