# Supplementary material for: Corticosterone pattern-dependent glucocorticoid receptor binding and transcriptional regulation within the liver
Source: PLoS Genet. 2021 Aug 10;17(8):e1009737. doi: 10.1371/journal.pgen.1009737 (PMC8378686; doi:10.1371/journal.pgen.1009737)
Supplement: S3 Data — First 5 columns indicate log2 fold change in GR enrichment compared to VEH after PEAK_140, NADIR_180, CONS_140 and CONS_180 to VEH (columns 2–5). Further six columns indicate if one / multiple of the top 6 most significant de novo over-represented consensus sequences were found within the enrichment region. (CSV) [file pgen.1009737.s012.csv]

GR_ID	PEAK_140	NADIR_180	CONS_140	CONS_180	1-RGRACASNVTGT GRE	2-NNATTGCRCAAY CEBPA	3-GRNCAAAGKTCA HNF4a	4-TTCYNRGAADNN STAT5	5-RACAGAAMGTCC FOXM1	6-WTGCCAGGRACA AR half-site
72	-6.440169234	0	0	-7.348789624	0	0	0	0	0	-25(TTCCCAAGGACA,+,0.00)
77	-6.057277405	0	0	-6.984311286	0	0	0	0	0	0
73	-5.71042119	0	0	-6.659788225	0	132(CACTTTCTTAAT,+,0.00)	0	0	0	0
60	-4.860211073	0	-4.358441648	-5.834936936	0	0	158(GTTCAAAGTGCA,+,0.00)	0	0	0
47	0	0	-5.378518523	-5.531461324	0	0	-15(GGACACAGGGCA,+,0.00)	0	0	0
34	0	0	0	-5.166912931	0	0	0	0	0	0
79	0	0	0	-5.050163431	0	0	0	0	0	0
36	0	0	0	-4.840757726	0	103(GTTTTGAAACAG,-,0.00)	0	0	0	0
58	-5.073263612	0	0	-4.007476948	0	-161(ATTGTGTAATCA,-,0.00),-88(CCATTTCCAAAT,+,0.00)	0	0	0	0
64	-3.526459323	0	-7.302512793	0	0	0	0	0	0	0
42	-5.901983026	0	-6.713603149	0	0	-43(TGATTTCCCAAT,+,0.00)	0	0	0	0
39	-5.359754582	0	-6.177173335	0	127(GGGACTCTTTGT,+,0.00)	0	0	0	0	0
67	0	0	-5.925351027	0	0	0	0	0	0	0
56	-4.968267149	0	-5.798766129	0	102(AGCACAGAAAGT,+,0.00)	0	0	0	0	0
59	-4.956539964	0	-5.786008534	0	0	0	0	0	0	0
49	-4.925542728	0	-5.756633398	0	0	0	0	0	0	0
33	0	0	-5.133608936	0	0	0	0	0	-147(GACACGAAGTCC,+,0.00)	0
92	-6.918407916	0	0	0	0	0	0	0	0	0
69	-6.791568262	0	0	0	0	-170(GCCTTGCTTAAT,+,0.00)	0	0	0	-178(TGTGCCTGGCCT,-,0.00)
88	-6.764903216	0	0	0	0	-210(AAGTTGCTCAAT,+,0.00),-127(GTTAAGTAATCC,-,0.00),-14(ATTAAGCAATGA,-,0.00)	0	110(GAATTCTTAGAA,-,0.00),113(TTCTTAGAAGAA,+,0.00)	0	0
70	-6.574218211	0	0	0	0	0	0	0	0	0
95	-6.558815165	0	0	0	0	0	0	0	0	0
84	-6.469775841	0	0	0	0	0	0	0	0	0
85	-6.21074655	0	0	0	0	0	0	0	0	0
71	-6.08106366	0	0	0	0	0	0	0	121(GGACTTTGTGCT,-,0.00)	0
105	-6.077194945	0	0	0	0	0	0	0	0	0
87	-5.878571553	0	0	0	0	0	0	0	0	0
91	-5.664076176	0	0	0	0	0	0	0	0	0
90	-5.658669831	0	0	0	0	0	0	0	0	0
89	-5.646469723	0	0	0	0	0	0	0	0	0
104	-5.645522519	0	0	0	0	0	0	0	0	0
74	-5.539646827	0	0	0	0	0	0	-30(ATTTTCTTGGAA,-,0.00),-27(TTCTTGGAAAAC,+,0.00)	0	-29(TTTTCTTGGAAA,-,0.00)
102	-5.417247358	0	0	0	0	0	0	0	0	0
106	-5.417247358	0	0	0	0	0	0	0	0	0
98	-5.370065732	0	0	0	0	0	0	0	0	0
37	-5.370065732	0	0	0	0	0	0	0	0	0
108	-5.311835361	0	0	0	0	0	-61(TGCCCTCTGCCC,-,0.00)	0	0	-120(TGTTCCTGTCCA,-,0.00)
57	-5.128545367	0	0	0	0	-37(AGATTTCAAAAG,+,0.00),111(GTTTAGAAATAG,-,0.00)	0	0	0	0
97	-5.126893291	0	0	0	0	128(TGATTTCCCAAT,+,0.00)	0	0	0	0
48	-5.106655691	0	0	0	0	0	0	0	0	0
93	-5.091072999	0	0	0	0	0	0	0	0	0
99	-5.039558375	0	0	0	0	0	142(TGAACTGTGGGC,-,0.00)	-145(GGCTTCTGAGAA,-,0.00),-142(TTCTGAGAATTC,+,0.00),172(AGGTTCTCAGAA,-,0.00),175(TTCTCAGAATGG,+,0.00)	0	0
43	-5.013358558	0	0	0	-4(ACTCTTTGTTCT,-,0.00)	172(ATTTAGTAATTG,-,0.00)	0	0	0	0
96	-4.996429397	0	0	0	0	0	0	0	0	-61(TTTCCCTGCCAA,-,0.00)
32	-4.959057871	0	0	0	0	0	0	0	0	0
114	-4.833858153	0	0	0	0	0	0	0	0	0
26	-4.820835059	0	0	0	0	0	-68(AGACCTCTGGTC,-,0.00)	0	0	0
86	-4.820835059	0	0	0	0	0	0	0	0	0
100	-4.790814781	0	0	0	0	0	0	0	0	0
101	-4.790814781	0	0	0	0	0	0	0	0	0
111	-4.730765187	0	0	0	0	0	0	-190(GGCTTCTGAGAA,-,0.00),-187(TTCTGAGAATTC,+,0.00)	0	0
40	-4.667956739	0	0	0	0	0	0	0	0	0
107	-4.621902917	0	0	0	0	0	0	0	0	0
27	-4.58973532	0	0	0	0	0	0	0	0	0
103	-4.587067618	0	0	0	0	0	0	176(AGTTTCTGGGAA,-,0.00),179(TTCTGGGAATCA,+,0.00)	0	0
94	-2.981828406	0	0	0	0	0	0	0	0	0
9	2.008128371	0	0	0	138(ACACTCTGTCCT,-,0.00)	0	0	0	0	0
2747	2.21947978	0	0	0	0	-151(ATGATGCAAGAG,-,0.00)	0	0	0	29(AAGCCAGGAACA,+,0.00)
11	2.420268226	0	0	0	2(AGTACATTTTGT,+,0.00),58(AGTACAACCTGT,+,0.00)	153(ATATTACTCAAC,+,0.00)	132(GTACAAAGGTCA,+,0.00)	0	0	0
3273	2.454783451	0	0	0	0	0	0	0	0	-166(GTGTCAGGGACA,+,0.00)
1487	2.51781141	0	0	0	0	45(GTTGGGCAAGTG,-,0.00)	0	0	0	0
2563	2.562619699	0	0	0	0	201(ATTTAGAAACCT,-,0.00)	15(AGGCAAAGTTCA,+,0.00)	0	0	4(TAGGCAGGAACA,+,0.00)
2866	2.630308821	0	0	0	0	0	-140(GGTCAGAGGACA,+,0.00)	0	0	0
2671	2.722823468	0	0	0	0	0	103(TTTCAAAGGTCA,+,0.00)	-14(CAGTTCTCAGAA,-,0.00),-11(TTCTCAGAAGGA,+,0.00)	0	0
3081	2.758095635	0	0	0	0	95(ATGTTACACAAC,+,0.00)	0	0	0	-163(TTGCCAAGAACA,+,0.00)
1261	2.763144786	0	0	0	0	-38(ATTGGGAAATTG,-,0.00)	-28(TGTCCTTTGAAC,-,0.00)	0	0	0
3042	2.803788706	0	0	0	-15(ACTTGATGTTCC,-,0.00)	0	-3(TGTCAAAGGTCA,+,0.00)	0	0	-9(TGTTCCTGTCAA,-,0.00)
1176	2.845292708	0	0	0	0	0	-199(TGGTCTTTGACC,-,0.00),-163(TGCCCTTTGGCT,-,0.00),-90(TGATCTTTGCTT,-,0.00)	126(AGCTTCTGGGAA,-,0.00),129(TTCTGGGAAGGT,+,0.00)	0	0
3223	2.855643298	0	0	0	-104(GGCACATGCTGT,+,0.00)	0	-28(TGGCCTTTGACT,-,0.00)	0	0	0
2613	2.90516185	0	0	0	-6(ACAGAGTGTTCC,-,0.00)	0	-64(AGCCAAAGTTCA,+,0.00),124(TATCAAAGTTCA,+,0.00)	-23(TATTTCTCAGAA,-,0.00),-20(TTCTCAGAAAAC,+,0.00)	0	0
1458	2.924861278	0	0	0	0	0	0	0	0	0
2044	2.947214825	0	0	0	0	0	-20(TGACCTCTGTAC,-,0.00),-13(TGTACTCTGACC,-,0.00)	0	0	-171(TTTTTCTGCCAA,-,0.00)
2444	2.970492684	0	0	0	0	151(CGATTGCCCCAC,+,0.00)	0	0	0	0
1776	2.979534337	0	0	0	0	0	0	-2(GAATTCCTGGAA,-,0.00),1(TTCCTGGAAAAG,+,0.00)	0	0
1871	3.014457782	0	0	0	0	179(CTTATGTAAGCA,-,0.00)	100(TGGACCTTGAAC,-,0.00)	0	0	0
2808	3.041450608	0	0	0	92(ACAGAATGTACT,-,0.00)	0	160(GTCCAAAGTTTA,+,0.00)	0	0	0
3245	3.048611488	0	0	0	0	159(TGATTTCACAAT,+,0.00)	0	0	-40(GGGCTTTCTGTC,-,0.00)	39(TGTTCCTGTCAT,-,0.00)
1200	3.051824691	0	0	0	-129(ACAGTTTGTACC,-,0.00)	0	-115(TGATCTTTGTAC,-,0.00)	0	0	0
1906	3.077332088	0	0	0	0	0	0	-218(ATGTTCCAGGAA,-,0.00),-215(TTCCAGGAACCA,+,0.00)	0	14(TGCCTCTGGCAT,-,0.00)
1743	3.098761057	0	0	0	0	-122(CTTTTGAAATCC,-,0.00)	0	-84(TGGTTCTGGGAA,-,0.00),-81(TTCTGGGAAAGG,+,0.00)	0	177(AATCCAGGGAAA,+,0.00)
1754	3.098761057	0	0	0	0	0	0	0	0	0
1567	3.121697574	0	0	0	0	196(ATGATGAAATAA,-,0.00)	0	0	0	151(TTCTCCTGGCAA,-,0.00)
231	3.135878424	0	0	0	0	0	11(AGTCAAAGGTCT,+,0.00)	62(TGGTTCTGGGAA,-,0.00),65(TTCTGGGAATGG,+,0.00)	0	41(TGGCCAGGGAAA,+,0.00)
1705	3.15544255	0	0	0	0	-34(CTATTGCTCCAC,+,0.00)	0	0	0	0
2696	3.189868022	0	0	0	6(ACAACCTGTGCT,-,0.00)	0	0	0	0	0
958	3.213378585	0	0	0	0	0	0	0	0	0
1542	3.239392974	0	0	0	0	0	132(GGTCAGAGGCCA,+,0.00)	0	0	0
2750	3.250351466	0	0	0	0	0	0	0	0	-151(CTCCCAGGAACA,+,0.00),-63(TGGGCAGGAAAA,+,0.00)
1402	3.254301128	0	0	0	0	0	0	-21(GGTTTCTCAGAA,-,0.00),-18(TTCTCAGAAACA,+,0.00)	0	0
1852	3.264948041	0	0	0	0	-180(CAGTTACCCAAT,+,0.00)	26(AGCCAGAGGTCA,+,0.00)	73(TTGTTCTCAGAA,-,0.00),76(TTCTCAGAAACA,+,0.00)	-43(GCACATTCTGTA,-,0.00)	0
465	3.266859623	0	0	0	0	0	-81(GGCCAAAGGGCT,+,0.00)	0	0	115(ATTTCCTGGCAG,-,0.00)
3282	3.272726794	0	0	0	0	97(TCATTTCCCAAT,+,0.00)	125(GGTCACAGGGCA,+,0.00)	0	0	-32(AGGCCAGGAACC,+,0.00)
1328	3.281975694	0	0	0	-18(TGAACAGTTTGT,+,0.00)	0	-30(AGGACTTTGAAC,-,0.00)	0	0	0
1832	3.338854481	0	0	0	0	-100(GTTAGGCAAGCA,-,0.00)	0	-42(CAATTCCCAGAA,-,0.00),-39(TTCCCAGAAATG,+,0.00),-19(AGCTTCCCAGAA,-,0.00),-16(TTCCCAGAACTC,+,0.00)	0	0
1248	3.350077869	0	0	0	-149(AGCACACAAAGT,+,0.00)	0	-12(TGAACTTTAGTC,-,0.00)	-87(AAATTCCCAGAA,-,0.00),-84(TTCCCAGAAAGA,+,0.00),-35(TCATTCCTGGAA,-,0.00),-32(TTCCTGGAAAAC,+,0.00)	0	-57(TGTGTCTGGCAA,-,0.00)
1290	3.368429709	0	0	0	0	0	-57(TGTCCTTTGCCT,-,0.00)	0	52(AACTGGAAGTCC,+,0.00)	0
1932	3.368429709	0	0	0	0	-26(GTTGAGCAATTG,-,0.00),100(GTTGTGCAAGTT,-,0.00)	0	67(ATTTTCTGAGAA,-,0.00),70(TTCTGAGAAACT,+,0.00)	0	-16(TGTCCTTGTCAT,-,0.00)
2009	3.384810382	0	0	0	0	0	0	0	0	-109(GTGCCAGGGACA,+,0.00)
1313	3.394830645	0	0	0	0	0	0	0	0	121(AGGGCAGGAACA,+,0.00)
546	3.410390587	0	0	0	-10(ACAGGATGTTCT,-,0.00),86(AGGACACAGAGT,+,0.00)	0	-195(TGAACTTTGGCC,-,0.00),35(GGTCAGAGTGCT,+,0.00)	0	-11(GACAGGATGTTC,+,0.00)	0
1856	3.425713459	0	0	0	0	0	0	0	0	0
2773	3.443660859	0	0	0	0	0	68(GCCCAGAGGGCA,+,0.00)	0	0	109(TGTCCCTGCCCC,-,0.00)
1499	3.452599904	0	0	0	0	0	0	0	0	0
1373	3.464745681	0	0	0	0	0	194(TGGTCTTTGACC,-,0.00)	0	0	-150(TTGGAAGGAACA,+,0.00),-114(AGGCCAGGGATA,+,0.00)
1288	3.469116513	0	0	0	0	81(CGCTTGCGCCAC,+,0.00)	0	0	0	0
1258	3.47107721	0	0	0	0	0	-73(TGCACTCTGCAC,-,0.00)	-97(CAGTTCCCAGAA,-,0.00),-94(TTCCCAGAAACC,+,0.00)	0	0
1677	3.474633156	0	0	0	-182(AGAACTGAGTGT,+,0.00)	0	0	0	0	-104(ATGCCAAGCACA,+,0.00)
829	3.484540257	0	0	0	0	0	0	0	0	0
196	3.485021347	0	0	0	0	0	47(TGGCCTTTGCTC,-,0.00)	0	0	110(TTTTCCTTGCAT,-,0.00),130(TTTACAGGAAAA,+,0.00)
1375	3.501463677	0	0	0	140(GGAACATTCTGT,+,0.00)	-118(TAGTTTCCAAAT,+,0.00)	-166(TTGCAAAGTCCA,+,0.00)	109(ATCTTCTGGGAA,-,0.00),112(TTCTGGGAAATC,+,0.00)	141(GAACATTCTGTT,-,0.00)	0
1808	3.503879295	0	0	0	148(ACAAACTGTTCA,-,0.00)	-171(TTCTTGCAAAAT,+,0.00),-116(TTCTTGCAAAAT,+,0.00),37(CTATTTCATAAC,+,0.00)	0	98(GTTTTCTGGGAA,-,0.00),101(TTCTGGGAAATA,+,0.00)	0	0
3158	3.512682281	0	0	0	1(GGAACAAGCTGT,+,0.00)	0	0	0	0	0
2897	3.546175529	0	0	0	0	0	-122(TGCACTCTGACC,-,0.00),42(TGCCCTCTGACC,-,0.00),75(AACCAGAGTCCA,+,0.00)	0	0	0
452	3.552213407	0	0	0	29(AGGACACTTAGT,+,0.00)	0	0	0	0	0
165	3.57209669	0	0	0	-179(AGGACTGTCTGT,+,0.00)	0	0	0	0	0
146	3.579541913	0	0	0	0	-167(TGGTTGCACAAG,+,0.00)	0	0	0	0
2562	3.586223781	0	0	0	-19(AGAACAAACAGT,+,0.00),-10(AGTACAGACTGT,+,0.00)	0	0	0	0	-115(AGGCCAGAGAAA,+,0.00)
1532	3.594507591	0	0	0	0	0	0	0	0	0
781	3.599189848	0	0	0	0	0	0	74(CTGTTCCCAGAA,-,0.00),77(TTCCCAGAACAC,+,0.00)	0	-44(TGTCACTGGCAT,-,0.00),179(CTGCCAGGGAGA,+,0.00)
171	3.602649318	0	0	0	0	0	0	0	-33(GGACCTGCTGTT,-,0.00)	0
1762	3.602649318	0	0	0	0	0	154(TTCCAAAGGCCA,+,0.00)	42(GCGTTCCAAGAA,-,0.00),45(TTCCAAGAAACA,+,0.00)	0	0
2923	3.605156971	0	0	0	-80(AGGACGCACTGT,+,0.00)	0	0	0	0	0
1120	3.616578952	0	0	0	-164(AGGACAGAGTGT,+,0.00)	0	0	0	0	-175(TGGCCCTGGAAA,-,0.00)
3052	3.627014827	0	0	0	0	-58(ATTGGGCAAATT,-,0.00)	-164(TGACACAGGTCA,+,0.00),32(TTACAAAGGTCA,+,0.00)	0	0	16(CTGCCTGGAACA,+,0.00)
2785	3.630250688	0	0	0	0	24(GTTACGTAATCA,-,0.00),97(CTGTTGCGCAAT,+,0.00),99(GTTGCGCAATCC,-,0.00)	0	0	0	-180(TGTCCCAGGCAG,-,0.00)
166	3.634320523	0	0	0	66(AGAACGCTTTGT,+,0.00)	-12(ACGTTGCACAAT,+,0.00)	0	-134(GAATTCCTAGAA,-,0.00),-131(TTCCTAGAAACT,+,0.00),-26(CAGTTCTCGGAA,-,0.00),-23(TTCTCGGAACCA,+,0.00)	0	54(TTTCCCTGCCAA,-,0.00)
759	3.647623201	0	0	0	0	-66(ATTGAGCAACTA,-,0.00)	0	-162(CATTTCTGGGAA,-,0.00),-159(TTCTGGGAAGGC,+,0.00),43(GGCTTCCTAGAA,-,0.00),46(TTCCTAGAATAA,+,0.00)	0	0
531	3.648072165	0	0	0	0	185(CCATTTCTAAAC,+,0.00)	0	0	0	0
731	3.65641341	0	0	0	0	0	0	0	-132(TCCAGAAAGTCC,+,0.00)	212(ATGCCAAGGAAA,+,0.00)
141	3.661209487	0	0	0	-145(AGAACAGAAAGT,+,0.00)	0	-43(GGTCAAAGCTCA,+,0.00)	0	0	0
1344	3.666589104	0	0	0	0	65(ACATTACACAAT,+,0.00)	0	24(TGATTCCCAGAA,-,0.00),27(TTCCCAGAACAG,+,0.00)	0	0
1716	3.672019649	0	0	0	0	-21(TGGTTTCTTAAT,+,0.00),91(CAATTACATAAC,+,0.00)	0	0	0	186(TTTTCAGGGAAA,+,0.00)
2651	3.673035475	0	0	0	0	0	0	-117(GGGTTCTGGGAA,-,0.00),-114(TTCTGGGAAATG,+,0.00)	0	-202(TGTGCCTGCCAT,-,0.00)
1767	3.67834353	0	0	0	0	173(ATATTGCTCAAT,+,0.00)	-36(TGTCCTCTGGAC,-,0.00)	0	0	137(TGTTCCTGGCCA,-,0.00)
712	3.681161	0	0	0	0	59(ATTGAGTAACAC,-,0.00)	0	0	0	0
1227	3.681571976	0	0	0	0	0	0	0	0	0
237	3.683283304	0	0	0	0	-126(TCTTTACACAAT,+,0.00)	-90(TGGACTTTGCTC,-,0.00)	116(TACTTCTGAGAA,-,0.00),119(TTCTGAGAAATA,+,0.00)	0	0
3287	3.683974796	0	0	0	0	0	-11(GGGCAGGGGTCA,+,0.00)	0	0	0
2325	3.695218713	0	0	0	102(AGTACACCCAGT,+,0.00)	0	0	0	0	0
228	3.697190178	0	0	0	0	-4(CTTGAGCAAGAG,-,0.00),15(TTGTTTCATAAC,+,0.00)	-62(GGGCACAGTTCA,+,0.00),-47(TGGCACAGTTCA,+,0.00),-9(TGACCCTTGAGC,-,0.00)	0	0	0
1416	3.698302325	0	0	0	109(ACAGAGTGTGCT,-,0.00)	0	0	-115(GCTTTCTGAGAA,-,0.00),-112(TTCTGAGAACTT,+,0.00)	0	0
2761	3.704073038	0	0	0	0	0	100(AGAACTTTGTGC,-,0.00)	0	0	0
1857	3.720519146	0	0	0	0	0	0	-73(AAATTCTGGGAA,-,0.00),-70(TTCTGGGAACTA,+,0.00)	0	0
1161	3.727712407	0	0	0	39(ACAAAATGTCCC,-,0.00)	-153(GTTGGGAAAGAA,-,0.00),109(GTTGAGCAACAA,-,0.00)	0	0	38(GACAAAATGTCC,+,0.00)	0
878	3.729175853	0	0	0	0	0	0	128(TCCTTCTGGGAA,-,0.00),131(TTCTGGGAATCC,+,0.00)	-24(GCACTTTCTGTC,-,0.00)	0
1577	3.729175853	0	0	0	0	-202(TGATTGCGACAC,+,0.00),-100(GTTTAGAAATTC,-,0.00),-34(TAGTTACACAAC,+,0.00),209(TGCTTTCCCAAG,+,0.00)	48(CAGCAAAGTCCA,+,0.00)	0	0	0
1087	3.729175853	0	0	0	0	0	-171(GGAGAAAGGTCA,+,0.00)	0	0	0
279	3.744383037	0	0	0	0	0	-11(GTGCAGAGATCA,+,0.00)	-40(CATTTCTTAGAA,-,0.00),-37(TTCTTAGAACTG,+,0.00)	0	0
282	3.746564805	0	0	0	0	-156(ATTGTGCAACTG,-,0.00)	0	0	0	0
1582	3.747005795	0	0	0	-50(AGGACAATGTGT,+,0.00),-1(AGAACATCAAGT,+,0.00)	0	-56(GGGCAGAGGACA,+,0.00),-26(TGTCCTTTGTCC,-,0.00)	0	0	0
1721	3.748378626	0	0	0	0	-61(ATTGAGAAATGA,-,0.00),170(CATTTGCAAAAC,+,0.00)	0	0	0	-129(GGTTCTTGGCAT,-,0.00)
523	3.759437864	0	0	0	0	0	0	0	132(GGACCTTCTGTT,-,0.00)	0
1072	3.764664533	0	0	0	0	0	0	0	0	0
2668	3.780036457	0	0	0	0	0	0	-147(AATTTCTCAGAA,-,0.00),-144(TTCTCAGAAAAG,+,0.00)	0	0
940	3.780393543	0	0	0	-44(GGAACATCCAGT,+,0.00)	0	20(TGGCCTCTGCCT,-,0.00)	89(CTGTTCCAAGAA,-,0.00),92(TTCCAAGAAAGT,+,0.00)	0	0
2428	3.7857455	0	0	0	152(ACTGCTTGTTCC,-,0.00)	0	72(ATTCAAAGGTCA,+,0.00)	-185(TGCTTCTGAGAA,-,0.00),-182(TTCTGAGAATGG,+,0.00),31(AAATTCTCAGAA,-,0.00),34(TTCTCAGAATGT,+,0.00)	-212(TACAGAACGTGC,+,0.00)	158(TGTTCCAGCCAT,-,0.00)
168	3.786249781	0	0	0	0	0	0	0	0	-96(TGTCCCTGCCAC,-,0.00)
1358	3.789874884	0	0	0	0	0	-171(TGACCTTTGAAT,-,0.00)	-58(ACCTTCCGAGAA,-,0.00),-55(TTCCGAGAACTG,+,0.00)	0	0
1725	3.790166147	0	0	0	0	0	-10(TGCCCTTTGCGC,-,0.00)	0	0	-100(AGACCAGGAACA,+,0.00)
451	3.805223048	0	0	0	-83(ACTCTCTGTTCT,-,0.00)	126(GTTGTGTAAGTC,-,0.00)	-51(TGATCTGTGACC,-,0.00)	0	0	0
1267	3.818745668	0	0	0	-32(ACATAATGTCCC,-,0.00)	-21(CTTGGGCAAGAG,-,0.00)	193(GGTCAGAGTTTA,+,0.00)	168(ACTTTCCAAGAA,-,0.00),171(TTCCAAGAAATC,+,0.00)	-33(TACATAATGTCC,+,0.00)	0
2922	3.82412462	0	0	0	-56(AGAACAGGGTGT,+,0.00),-53(ACAGGGTGTCCA,-,0.00),94(GGGACAGCAAGT,+,0.00)	0	0	0	96(GACAGCAAGTGC,+,0.00)	0
2862	3.824246099	0	0	0	0	69(CTTATGAAATAG,-,0.00)	0	106(TGGTTCTGAGAA,-,0.00),109(TTCTGAGAAGGT,+,0.00)	0	-24(GTGCCAGGAAGA,+,0.00)
1583	3.824716659	0	0	0	-41(GGTACAGTGTGT,+,0.00)	-11(ATATTGCTAAAT,+,0.00),149(ATTGAGCAACTA,-,0.00)	0	0	0	0
152	3.835387868	0	0	0	0	0	0	0	0	0
616	3.843817961	0	0	0	0	0	97(AGACAGAGGCCA,+,0.00)	0	0	0
1064	3.862386852	0	0	0	0	0	-87(GATCAAAGAGCA,+,0.00)	0	0	0
588	3.884255285	0	0	0	0	0	0	0	0	200(TGACCAGGAAAA,+,0.00)
2801	3.914897039	0	0	0	-78(ACACAGTGTCCT,-,0.00)	26(TAGTTTCGAAAT,+,0.00),28(GTTTCGAAATCA,-,0.00)	9(TGATCTCTGAAC,-,0.00)	0	0	0
1709	3.931266672	0	0	0	0	7(TCATTTCCTAAT,+,0.00),83(CGCTTACACAAT,+,0.00)	72(TGAACTTTGCAC,-,0.00)	-12(ATCTTCCCAGAA,-,0.00),-9(TTCCCAGAAAAA,+,0.00)	32(AACAAAATGTTC,+,0.00)	-9(TTCCCAGAAAAA,+,0.00)
725	3.934694458	0	0	0	0	0	129(AGCCCTTTGTTC,-,0.00)	0	0	0
1610	3.942835321	0	0	0	-146(ACTTTGTGTACT,-,0.00)	136(CTGTTTCATAAT,+,0.00)	-25(TGGACTTTGGTT,-,0.00)	0	0	-184(TGTCCCTGAAAG,-,0.00)
1457	3.957734916	0	0	0	0	0	0	0	0	0
1044	3.958771046	0	0	0	0	75(GAATTTCTAAAT,+,0.00),85(ATTAGGCAATGA,-,0.00)	0	94(TGATTCCAGGAA,-,0.00),97(TTCCAGGAATCT,+,0.00)	0	-86(TTTTCCTGAGAA,-,0.00),22(GTTCCCTGGAAA,-,0.00)
212	3.960154832	0	0	0	0	-19(CTTGTGTAATAC,-,0.00)	67(GGCCAAAGCTCA,+,0.00)	0	0	0
447	3.972145695	0	0	0	0	-35(AGGTTGCTAAAT,+,0.00)	0	0	0	0
1511	4.005838941	0	0	0	0	-178(AGCTTGCTCAAC,+,0.00),-81(CTTAAGCAATCC,-,0.00),-37(TTGTTTCACAAT,+,0.00)	0	0	0	73(TGTTTCTGGAAA,-,0.00),151(TCTTCCTGTCAA,-,0.00)
506	4.017038165	0	0	0	-166(ACTCTCTGTGCT,-,0.00)	0	122(TGGACTCTGCAC,-,0.00)	0	0	0
1219	4.029668041	0	0	0	-5(AGAACTTTCTGT,+,0.00)	0	41(TGACCTGTGTTT,-,0.00)	0	0	0
3190	4.032397684	0	0	0	0	-94(CTATTTCCCAAC,+,0.00),-20(ATTATGCAACCC,-,0.00)	0	0	0	0
1349	4.048632882	0	0	0	207(GGGACAAAATGT,+,0.00),210(ACAAAATGTCCC,-,0.00)	-37(CCATTGCAACAT,+,0.00)	0	0	209(GACAAAATGTCC,+,0.00)	0
2227	4.052643633	0	0	0	0	0	0	-1(CATTTCCAAGAA,-,0.00),2(TTCCAAGAAGAT,+,0.00)	0	0
142	4.062954315	0	0	0	0	0	46(TGAACTTTGTAC,-,0.00),169(TGTCAAAGATCA,+,0.00)	0	0	0
120	4.069633806	0	0	0	0	0	0	0	0	0
1749	4.075263488	0	0	0	-26(ACTCCGTGTTCC,-,0.00),117(ACTTTGTGTGCC,-,0.00)	0	0	0	0	0
195	4.075471128	0	0	0	0	0	-187(GTTCAAAGTGCT,+,0.00),-32(AGTCAAAGGTCA,+,0.00)	0	0	0
1789	4.078040291	0	0	0	0	0	26(TGCCCTCTGTAC,-,0.00)	0	0	0
828	4.090445845	0	0	0	0	0	-24(TGACCTGTGTGC,-,0.00),97(GGTCAAAGGCTA,+,0.00)	0	0	19(AATCCAGGGAAA,+,0.00)
1720	4.090445845	0	0	0	0	0	-9(TGACCTTTGGAA,-,0.00)	0	0	0
599	4.090445845	0	0	0	0	0	0	0	0	0
2004	4.099276578	0	0	0	-84(ACATTCTGTCCC,-,0.00)	0	-105(TGAGCTTTGGTC,-,0.00)	0	0	-78(TGTCCCTGCCAC,-,0.00)
565	4.104314377	0	0	0	0	0	0	0	0	0
1250	4.104314377	0	0	0	0	0	0	11(AGTTTCCAGGAA,-,0.00),14(TTCCAGGAAGAT,+,0.00)	0	13(TTTCCAGGAAGA,+,0.00)
824	4.106357091	0	0	0	-137(AGTACAACATGT,+,0.00),-134(ACAACATGTTCC,-,0.00)	0	12(GGACAAGGTTCA,+,0.00)	0	-2(AGCAGAAAGTCC,+,0.00)	100(TGTCCCTGTCAA,-,0.00)
951	4.109502889	0	0	0	0	0	77(GAACAGAGGTCT,+,0.00)	0	0	0
1193	4.11315761	0	0	0	156(ACAAGGTGTCCC,-,0.00)	0	0	0	0	0
2793	4.118655323	0	0	0	-7(AGGACAAAATGT,+,0.00),-4(ACAAAATGTGCC,-,0.00),104(ACACGGTGTTCC,-,0.00)	116(GTTGTGCAACCC,-,0.00)	0	0	0	0
1138	4.119253804	0	0	0	208(ACAGTGAGTTCC,-,0.00)	0	-127(GGAGAAAGTTCA,+,0.00)	0	0	0
1119	4.120400764	0	0	0	0	0	0	155(CACTTCCCAGAA,-,0.00),158(TTCCCAGAAGCC,+,0.00)	0	0
669	4.128867285	0	0	0	0	0	0	0	0	0
1454	4.12896323	0	0	0	0	42(ACCTTGCCCAAC,+,0.00)	0	-30(CTTTCCTAGGAA,-,0.00)	0	0
457	4.143451176	0	0	0	-5(GGCACTGTGTGT,+,0.00),-2(ACTGTGTGTGCC,-,0.00),58(AGCACATGCTGT,+,0.00)	0	0	0	0	0
1180	4.148906659	0	0	0	0	0	0	0	0	0
1700	4.150086555	0	0	0	0	-121(AATTTGCAAAAC,+,0.00),189(CTTAAGCAATCC,-,0.00)	0	0	0	-136(CTGCCAGGAAAA,+,0.00)
830	4.150086555	0	0	0	0	78(ATTGTGAAATCC,-,0.00)	0	110(CTTTTCCGAGAA,-,0.00),113(TTCCGAGAACAT,+,0.00)	0	55(TGTCCCTGGCTG,-,0.00)
922	4.162488608	0	0	0	0	0	0	0	0	0
1701	4.169341066	0	0	0	80(ACAGAGTGTACT,-,0.00)	0	0	41(CCGTTCTAGGAA,-,0.00),44(TTCTAGGAAGGA,+,0.00)	0	0
362	4.173399738	0	0	0	-32(AGGACATTTTGT,+,0.00)	178(GTTTTGCAAGGG,-,0.00)	0	0	-31(GGACATTTTGTA,-,0.00)	0
592	4.175113448	0	0	0	127(GGGACACTCTGT,+,0.00)	0	0	0	0	30(GTGCCAGAAACA,+,0.00)
1774	4.181813128	0	0	0	0	85(ATTTTGAAAGAG,-,0.00)	0	0	0	0
631	4.183331477	0	0	0	0	0	0	0	0	0
352	4.191297181	0	0	0	0	-220(GTTGGGAAATCA,-,0.00),-161(GTTGAGAAATGG,-,0.00)	128(TGACCTGTGGCT,-,0.00)	0	0	0
691	4.199345733	0	0	0	0	0	-133(TGGCCTGTGGTC,-,0.00)	59(AGATTCCGAGAA,-,0.00),62(TTCCGAGAAGGG,+,0.00)	0	0
326	4.207934981	0	0	0	64(GGAACAGACTGT,+,0.00),67(ACAGACTGTCCT,-,0.00)	0	43(TGCCCTCTGACA,-,0.00)	0	0	0
1298	4.210689151	0	0	0	0	8(CTTTTGCAATCA,-,0.00),53(TTCTTTCCTAAC,+,0.00)	-8(GAATAAAGTTCA,+,0.00)	0	0	0
307	4.210689151	0	0	0	0	-32(GGGTTTCTCAAT,+,0.00)	-54(TGGACTTTGATC,-,0.00)	0	0	0
2027	4.213163104	0	0	0	0	-196(ATTTAGCAAGAC,-,0.00),76(ACGTTGCGAAAT,+,0.00),78(GTTGCGAAATCT,-,0.00)	0	0	0	0
894	4.217563706	0	0	0	0	197(AGATTTCAAAAG,+,0.00)	0	0	0	-13(ATTTCAGGAACA,+,0.00)
1148	4.22146969	0	0	0	59(AGAACACAGAGT,+,0.00)	26(ATGGTGCAATAA,-,0.00)	-222(GTGCACAGGTCA,+,0.00),42(TGAACTTTGATC,-,0.00)	0	0	0
1068	4.223446367	0	0	0	0	21(GTTGGGCAATGG,-,0.00)	0	0	0	0
450	4.224583123	0	0	0	-179(AGAACTTAGTGT,+,0.00),-176(ACTTAGTGTGCC,-,0.00),-59(AGAACTTAGTGT,+,0.00),-56(ACTTAGTGTTCC,-,0.00)	0	0	0	0	0
1243	4.233883316	0	0	0	0	0	2(GGTCAGGGGCCA,+,0.00),9(GGCCAGAGTCCA,+,0.00)	0	0	0
649	4.233883316	0	0	0	-41(ACAATGTGTTCC,-,0.00)	126(ATTGTGTAATCG,-,0.00)	-201(GTTCAAGGGGCA,+,0.00)	0	0	109(TCTTCCTGTCAT,-,0.00)
808	4.234552919	0	0	0	-84(ACAGAATGTACT,-,0.00)	0	116(TGGACTTTGAAT,-,0.00)	0	0	0
702	4.234552919	0	0	0	0	45(CTTGTGCAATTG,-,0.00)	65(TGACCTTTGCTA,-,0.00),135(TGCTCTTTGGCC,-,0.00)	0	0	0
434	4.236499431	0	0	0	0	0	0	0	0	0
2047	4.239772906	0	0	0	0	0	-120(TGGCCTCTGCTC,-,0.00),47(TCTCAGAGGTCA,+,0.00)	0	0	0
416	4.254622376	0	0	0	0	0	0	0	-56(GGACCTGCTGTC,-,0.00)	0
573	4.255539052	0	0	0	0	0	0	0	0	0
536	4.255539052	0	0	0	-46(GGAACAGCCAGT,+,0.00)	0	164(TAACCTTTGTTC,-,0.00)	0	0	0
210	4.261626701	0	0	0	0	-166(AGCTTGCCCAAG,+,0.00)	0	0	0	0
576	4.261626701	0	0	0	0	0	0	197(TAATTCTGAGAA,-,0.00),200(TTCTGAGAATCC,+,0.00)	0	0
538	4.261626701	0	0	0	0	-19(GTTGGGCAAGAA,-,0.00)	0	-191(CTGTTCCTGGAA,-,0.00),-188(TTCCTGGAAGGT,+,0.00)	0	-190(TGTTCCTGGAAG,-,0.00),-125(ATTCCAGAAAAA,+,0.00)
688	4.263032759	0	0	0	0	0	-13(CACCAAAGGTCA,+,0.00)	200(GGCTTCCAGGAA,-,0.00),203(TTCCAGGAACCT,+,0.00)	0	0
1197	4.263032759	0	0	0	0	-14(GTCTTTCTCAAC,+,0.00)	-1(AAGCAAAGATCA,+,0.00)	0	0	-66(TTAGCAGGAACA,+,0.00)
179	4.278582558	0	0	0	0	-172(GTTGAGAAATAG,-,0.00),185(ATTTGGAAATGG,-,0.00)	9(TGACCTCTGAGC,-,0.00)	206(GCATTCTTAGAA,-,0.00),209(TTCTTAGAAGTT,+,0.00)	0	0
204	4.288262933	0	0	0	0	-70(CTATTGCAAAAT,+,0.00),-53(GTTATGAAATAG,-,0.00)	-137(AGCCAGAGTCCA,+,0.00)	0	0	0
2589	4.2899422	0	0	0	-25(ACACAATGTACC,-,0.00)	-30(AGATTACACAAT,+,0.00)	0	0	0	0
1710	4.289952073	0	0	0	0	0	0	0	0	-180(TTGCCAAGAACC,+,0.00),46(CTGCCAGGAAAT,+,0.00)
1012	4.304213999	0	0	0	0	0	0	0	96(GACAGAAGGTGC,+,0.00)	0
202	4.30548175	0	0	0	0	0	110(ATCCAGAGTTCA,+,0.00),168(GAGCAGAGGTCA,+,0.00)	0	0	0
566	4.310449069	0	0	0	0	0	0	0	0	75(CATCCAGGGACA,+,0.00)
793	4.310449069	0	0	0	-81(ACAAGCTGTTCT,-,0.00)	-12(GTTGAGTAACCA,-,0.00)	0	0	0	0
559	4.310449069	0	0	0	0	0	-6(GGTCACAGTTCA,+,0.00)	0	0	0
738	4.324958466	0	0	0	0	0	0	0	0	0
1588	4.329717059	0	0	0	0	0	8(TGGACCTTGAAC,-,0.00),38(TGCCCTTTAACC,-,0.00)	0	0	0
1549	4.330929968	0	0	0	0	0	0	0	0	0
1096	4.332960333	0	0	0	0	0	169(TGACCTCTGGTG,-,0.00)	0	0	208(TTGGCAGGAACA,+,0.00)
1106	4.332960333	0	0	0	0	105(AGCTTTCACAAT,+,0.00),132(AGATTTCCCAAG,+,0.00)	0	68(CAATTCTAAGAA,-,0.00),71(TTCTAAGAAATG,+,0.00)	0	0
1154	4.351529847	0	0	0	0	0	0	0	0	0
879	4.351529847	0	0	0	179(AGCACACCCAGT,+,0.00),182(ACACCCAGTTCT,-,0.00)	11(TGCTTTCCAAAT,+,0.00)	0	0	0	0
547	4.362284738	0	0	0	0	0	11(TTTCAAAGGTCA,+,0.00)	0	0	0
1524	4.372484712	0	0	0	144(AGGACACACAGT,+,0.00)	10(TGATTGCACAAG,+,0.00),68(CTTAAGCAATCC,-,0.00)	0	0	0	42(AGGCCAGGCACA,+,0.00)
1071	4.373195888	0	0	0	0	112(TGATTTCAACAT,+,0.00)	-110(TGGCCTCTGGCC,-,0.00)	160(AGCTTCTCAGAA,-,0.00),163(TTCTCAGAATAG,+,0.00)	0	-82(TGTTCCAGGCAG,-,0.00),124(TGTTCCTGTGAA,-,0.00)
1665	4.381567867	0	0	0	0	-168(TGCTTGCTCAAC,+,0.00)	0	0	0	0
914	4.394339513	0	0	0	-14(GGGACACATTGT,+,0.00),-11(ACACATTGTTCT,-,0.00)	0	0	0	0	82(TGTTCTTGGCCA,-,0.00),167(TGTCCCTTGAAA,-,0.00)
511	4.400854868	0	0	0	0	136(CTATTGCCTAAG,+,0.00)	0	-121(CCATTCTCAGAA,-,0.00),-118(TTCTCAGAATTT,+,0.00)	0	0
2820	4.401736625	0	0	0	0	0	-90(TGGACTGTGTAC,-,0.00)	0	0	0
1882	4.41265646	0	0	0	0	0	0	7(GGCTTCCTAGAA,-,0.00),10(TTCCTAGAAATA,+,0.00)	0	0
1254	4.415437602	0	0	0	0	-113(CTTATGCAATAA,-,0.00)	0	0	0	0
746	4.417819121	0	0	0	-65(ACATTGCGTTCC,-,0.00)	-165(CTCTTTCCCAAC,+,0.00),67(GTTTTGCAAGAT,-,0.00)	0	0	0	86(CTTCCAGGGAAA,+,0.00)
760	4.427081979	0	0	0	-98(ACTTCCTGTACC,-,0.00)	15(ATTTTGCAAGGT,-,0.00)	0	0	0	0
579	4.432181817	0	0	0	0	-90(ACATTGCTCAAT,+,0.00)	0	0	0	0
226	4.44095577	0	0	0	71(AGCACAGTGAGT,+,0.00)	0	0	0	0	-123(AAGACAGGAACA,+,0.00),0(TGTCCTTGACAT,-,0.00)
296	4.449142547	0	0	0	95(ACTTGATGTTCC,-,0.00)	0	0	0	93(GGACTTGATGTT,-,0.00)	55(ATTCCAGGGAGA,+,0.00)
466	4.455172857	0	0	0	0	0	0	0	196(TACAAGAAGTCC,+,0.00)	0
2017	4.455172857	0	0	0	38(ACAACATGTTCT,-,0.00)	0	82(ACCCAAAGTCCA,+,0.00)	0	0	0
1433	4.455172857	0	0	0	0	71(GGGTTTCCCAAT,+,0.00),109(TGCTTGCGAAAT,+,0.00),111(CTTGCGAAATAT,-,0.00)	0	0	0	0
275	4.478141799	0	0	0	0	23(TAATTACACAAG,+,0.00)	0	0	-31(AGCAGCAAGTCC,+,0.00)	126(TTGGCAGGGAGA,+,0.00)
673	4.485479409	0	0	0	0	0	0	0	0	0
1115	4.491524412	0	0	0	0	-116(ATTTCGCAAAGA,-,0.00),72(ATATTTCATAAC,+,0.00)	0	0	0	0
545	4.493948006	0	0	0	0	0	0	0	0	0
503	4.500265662	0	0	0	0	-79(ACATTTCGAAAT,+,0.00),-77(ATTTCGAAATAG,-,0.00)	79(TGCCCTTTGTGT,-,0.00)	0	0	0
977	4.50048141	0	0	0	0	0	-179(CACCAAAGTCCA,+,0.00)	0	0	0
514	4.50048141	0	0	0	19(GGGACACAGAGT,+,0.00)	0	0	-220(TCTTTCCCAGAA,-,0.00),-217(TTCCCAGAATGT,+,0.00),-90(GCGTTCCTAGAA,-,0.00),-87(TTCCTAGAATTC,+,0.00)	0	-43(TGTTCCTGAGAA,-,0.00)
743	4.513535622	0	0	0	55(AGAACACAGTGT,+,0.00),58(ACACAGTGTACC,-,0.00)	-162(CTTTTTCGCAAT,+,0.00)	153(GTACAGAGGTCA,+,0.00)	0	0	0
748	4.524783371	0	0	0	0	87(GTTGAGCAATTG,-,0.00)	-162(TGGCAAAGGCCA,+,0.00)	0	0	0
1670	4.528481643	0	0	0	-53(AGCACAATGTGT,+,0.00),-50(ACAATGTGTCCC,-,0.00)	-130(GTGGCGCAATTG,-,0.00)	0	0	0	-208(TTTCCAGGGCCA,+,0.00)
544	4.532758996	0	0	0	-39(GGAACTCTCTGT,+,0.00),-36(ACTCTCTGTCCT,-,0.00)	0	0	0	-38(GAACTCTCTGTC,-,0.00)	0
1405	4.552084043	0	0	0	0	-181(GTTTGGCAACAG,-,0.00),67(GTTTAGAAATGA,-,0.00)	0	0	0	0
1391	4.559838941	0	0	0	-72(AGAACAGCCTGT,+,0.00),-69(ACAGCCTGTTCA,-,0.00)	0	0	0	0	0
128	4.589863963	0	0	0	-31(ACAGGATGTTCT,-,0.00)	0	-157(GTTCACAGTCCA,+,0.00)	0	-32(AACAGGATGTTC,+,0.00),-28(GGATGTTCTGTC,-,0.00)	0
139	4.594147733	0	0	0	0	-194(GGATTTCGTAAC,+,0.00)	0	0	0	0
858	4.607355753	0	0	0	0	32(ATTAAGCAATTC,-,0.00)	96(ATTCACAGGTCA,+,0.00)	0	0	0
569	4.611297572	0	0	0	-78(ACAATGTGTTCT,-,0.00)	0	23(TGGCAGAGGTCA,+,0.00)	-15(TCCTTCCAGGAA,-,0.00),-12(TTCCAGGAATTT,+,0.00)	0	0
1347	4.611871597	0	0	0	0	0	-159(GGTCACAGTGCA,+,0.00)	0	0	33(GGTCCCTGGAAC,-,0.00)
169	4.615004705	0	0	0	0	0	0	24(CAGTTCCAGGAA,-,0.00),27(TTCCAGGAAAGC,+,0.00)	0	0
521	4.615004705	0	0	0	69(ACAGAAAGTCCT,-,0.00)	0	13(TGCTCTCTGACC,-,0.00)	32(CACTTCCAGGAA,-,0.00),35(TTCCAGGAACCC,+,0.00)	0	0
1201	4.626563382	0	0	0	0	0	-49(TGACCTTTGAAT,-,0.00)	0	0	0
1020	4.640070664	0	0	0	0	-28(GTTTTGAAATGG,-,0.00)	-65(GTTCAAAGTGCA,+,0.00),57(AAGCAAAGTCCA,+,0.00),122(GAACAGAGTGCA,+,0.00)	0	0	0
225	4.640070664	0	0	0	35(ACTTGGTGTTCC,-,0.00)	0	-144(TGAACTTTGTGC,-,0.00),84(TGCACTGTGACC,-,0.00)	0	0	-44(TTTCCCTGGCAC,-,0.00)
283	4.642058243	0	0	0	0	0	0	0	0	-171(GTTTCCTGGCAC,-,0.00)
1246	4.651899638	0	0	0	0	0	-55(TGTCCTTTGATT,-,0.00),-3(GAACAGAGTTCA,+,0.00)	0	0	0
1160	4.653402292	0	0	0	0	0	0	0	0	0
193	4.666504664	0	0	0	0	23(TGCTTTCAAAAT,+,0.00)	-83(TTCCAGAGGCCA,+,0.00)	0	0	126(GTGGCAGGGACA,+,0.00)
486	4.685358804	0	0	0	-46(ACTTTCTGTCCT,-,0.00)	0	-139(GTCCAGGGTTCA,+,0.00),-132(GTTCAGAGTTCT,+,0.00),-92(TGACCTGTGAAA,-,0.00)	0	0	0
1461	4.698715608	0	0	0	0	0	-56(TGCCCTTTGTCT,-,0.00),120(AGTCAAAGTTCA,+,0.00),168(GGTCAAAGGTAA,+,0.00)	0	0	0
1608	4.711094089	0	0	0	-130(ACACAGAGTTCT,-,0.00)	0	0	0	0	198(ATGCCAGGGATC,+,0.00)
150	4.722126403	0	0	0	0	0	0	0	0	32(TGTTCTTGGCAT,-,0.00)
722	4.726436415	0	0	0	30(ACATTTTGTTCT,-,0.00)	0	19(GGTCAGAGTGCA,+,0.00),72(GAGCAAAGGACA,+,0.00),85(GGACACAGTCCA,+,0.00)	0	0	-145(TTGCCAGGAACC,+,0.00)
1208	4.73996598	0	0	0	0	0	0	0	0	0
1053	4.74164297	0	0	0	-27(AGAACAGTTTGT,+,0.00)	-45(GTATTGCTCAAT,+,0.00)	0	0	0	0
117	4.748752922	0	0	0	0	-130(ATTTGGTAAGCC,-,0.00)	0	-8(TAGTTCTGGGAA,-,0.00),-5(TTCTGGGAAAGA,+,0.00)	0	0
187	4.755434583	0	0	0	-69(AGGACATTTAGT,+,0.00),-30(GGAACTGCATGT,+,0.00),-27(ACTGCATGTCCT,-,0.00)	-132(GTGTTGCTAAAC,+,0.00),53(GTTTTGAAACAG,-,0.00),203(ATTTTGAAATCC,-,0.00)	0	0	0	0
206	4.767700045	0	0	0	0	-139(ATTTTGAAATTA,-,0.00)	-33(TGGACCTTGACC,-,0.00),19(GGTCAGGGTCCA,+,0.00),80(GTACAAAGTTCA,+,0.00)	0	0	-214(ATACCAAGGAAA,+,0.00)
135	4.767700045	0	0	0	0	122(CTCTTGCATAAC,+,0.00)	0	0	0	0
133	4.776283863	0	0	0	62(AGAACGCACTGT,+,0.00)	-103(ATTATGTAACAG,-,0.00)	0	0	0	0
908	4.80196405	0	0	0	83(ACTCTCTGTACC,-,0.00),144(ACACTGTGTACT,-,0.00)	0	36(TAACCTCTGGCC,-,0.00)	0	0	0
1090	4.80196405	0	0	0	0	157(CTATTGCTTAAT,+,0.00)	0	0	0	0
291	4.80196405	0	0	0	0	0	0	0	0	-112(TGTCTCTGGCTG,-,0.00)
399	4.80196405	0	0	0	0	0	-20(GGGCAGAGTACA,+,0.00)	0	0	0
294	4.80196405	0	0	0	0	0	0	0	81(GGACTTGCTGCT,-,0.00)	0
1205	4.814851811	0	0	0	0	-177(AAGTTGCCCAAC,+,0.00)	0	0	0	0
177	4.821935701	0	0	0	-17(GGTACAGTATGT,+,0.00),-14(ACAGTATGTACT,-,0.00)	0	0	0	0	0
2632	4.830079088	0	0	0	0	0	85(GTTCAAAGTTCT,+,0.00)	0	0	0
384	4.837226882	0	0	0	0	0	70(AACCAGAGGGCA,+,0.00)	0	0	0
886	4.837226882	0	0	0	-12(ACAGAATGTTCA,-,0.00)	0	0	0	-13(TACAGAATGTTC,+,0.00)	0
138	4.842642699	0	0	0	0	-106(CAGTTGCTAAAC,+,0.00)	0	0	0	0
1199	4.861409622	0	0	0	0	-138(TACTTGCATAAT,+,0.00),-101(GTTTTGTAACAG,-,0.00),17(GTTTTGTAACCA,-,0.00)	0	0	0	0
1892	4.863381173	0	0	0	9(AGCACAGAAAGT,+,0.00)	39(GTTGGGCAAGTA,-,0.00),67(GAATTTCAAAAC,+,0.00)	27(GAACAAAGATCA,+,0.00)	0	0	20(TTCACAGGAACA,+,0.00)
1083	4.866083521	0	0	0	0	32(CTTGTGCAACAG,-,0.00)	0	0	0	-128(TTTCAAGGGAAA,+,0.00)
329	4.866083521	0	0	0	0	0	0	0	0	0
442	4.880350913	0	0	0	0	63(GGCTTTCCAAAC,+,0.00)	15(GAACAGGGTTCA,+,0.00)	0	0	0
835	4.88184333	0	0	0	0	-127(GTTTTGAAACAG,-,0.00)	0	0	0	0
2637	4.882263459	0	0	0	0	0	18(GGGCAAAGTACA,+,0.00)	0	0	0
1069	4.889007703	0	0	0	0	0	0	0	62(TACATAAAGTCC,+,0.00)	0
789	4.889007703	0	0	0	0	0	0	0	0	0
1061	4.889007703	0	0	0	0	109(TGGTTTCAAAAC,+,0.00)	0	0	0	0
119	4.891274631	0	0	0	0	0	0	0	-22(GAATGTTCTGTA,-,0.00)	0
1157	4.90330259	0	0	0	0	0	0	0	0	0
749	4.905387625	0	0	0	0	0	30(TGACCCTTGAAC,-,0.00)	0	12(GGACTTGGTGTC,-,0.00)	0
850	4.905387625	0	0	0	115(ACACAATGTTCA,-,0.00)	0	0	0	0	0
1912	4.9126448	0	0	0	-8(AGAACAGTATGT,+,0.00),-5(ACAGTATGTTCC,-,0.00)	0	0	0	0	0
1196	4.914218425	0	0	0	200(ACAGCAAGTTCC,-,0.00)	0	0	0	199(AACAGCAAGTTC,+,0.00)	138(TTCCCAGAGAAA,+,0.00)
921	4.914623945	0	0	0	6(GGAACTCTCTGT,+,0.00)	-99(GTTTAGAAAGTA,-,0.00),94(GTTGTGCAACCC,-,0.00)	0	0	0	0
769	4.923259034	0	0	0	-23(ACTGAGTGTGCC,-,0.00),53(AGCACATTTTGT,+,0.00)	58(ATTTTGTAATTT,-,0.00),66(ATTTTGTAAACA,-,0.00)	28(GGCCAGAGTACA,+,0.00)	0	0	0
1047	4.923259034	0	0	0	0	0	-35(GATCAGAGATCA,+,0.00)	0	0	0
428	4.923259034	0	0	0	0	0	134(TGCCCTCTGACC,-,0.00)	0	0	0
796	4.923259034	0	0	0	0	0	0	0	0	57(GGTCCCTGCCAA,-,0.00)
916	4.923259034	0	0	0	0	-31(GGATTGCACAAG,+,0.00),-4(GTTGAGAAATCA,-,0.00)	0	0	0	0
1104	4.923259034	0	0	0	-176(AGGACAACCTGT,+,0.00)	0	-140(TGACCTCTGTTC,-,0.00),-128(TGCCCTGTGTCC,-,0.00)	-68(CTCTTCCTGGAA,-,0.00),-65(TTCCTGGAAGCC,+,0.00)	0	-67(TCTTCCTGGAAG,-,0.00)
182	4.935412662	0	0	0	0	-73(CTTGTGCAACCT,-,0.00)	0	93(TTTTTCCTGGAA,-,0.00),96(TTCCTGGAAGCC,+,0.00)	0	-128(TTTTCCTGGGCA,-,0.00),94(TTTTCCTGGAAG,-,0.00)
330	4.939302885	0	0	0	18(GGAACACCGTGT,+,0.00)	0	0	0	131(GCACTTGCTGTT,-,0.00)	0
980	4.939302885	0	0	0	0	-56(GGTTTGCGAAAC,+,0.00)	0	0	0	0
934	4.939302885	0	0	0	0	-96(CACTTGCAAAAT,+,0.00)	117(TGGCCTTTGGAC,-,0.00)	0	0	0
3192	4.940153356	0	0	0	16(GGCACTCTCTGT,+,0.00),19(ACTCTCTGTTCT,-,0.00)	0	0	0	0	0
123	4.945556956	0	0	0	0	0	70(GAGCAAAGGGCA,+,0.00),170(GGCCAGAGGTCA,+,0.00)	0	0	0
963	4.958182244	0	0	0	0	0	0	0	0	0
408	4.958182244	0	0	0	0	-154(ATTTAGAAATAT,-,0.00)	0	0	0	0
482	4.958182244	0	0	0	0	0	0	-11(GTGTTCCTGGAA,-,0.00),-8(TTCCTGGAACAA,+,0.00)	0	-10(TGTTCCTGGAAC,-,0.00)
1060	4.958182244	0	0	0	0	-97(ACATTTCCTAAT,+,0.00)	0	0	0	0
606	4.98713394	0	0	0	0	0	0	0	0	0
344	4.98713394	0	0	0	0	0	-3(TGCACTCTGGTC,-,0.00)	0	0	0
392	4.98713394	0	0	0	0	0	0	0	0	0
764	4.98713394	0	0	0	0	38(ATCTTGCACAAG,+,0.00)	-167(TGTCAGAGGCCA,+,0.00)	26(AGATTCTTAGAA,-,0.00),29(TTCTTAGAAATC,+,0.00)	0	0
810	4.98713394	0	0	0	-39(ACAGATTGTTCT,-,0.00)	0	0	-186(AAATTCTCAGAA,-,0.00),-183(TTCTCAGAACTC,+,0.00)	0	0
999	4.98713394	0	0	0	0	16(CCATTTCCCAAT,+,0.00)	0	26(ATCTTCTCGGAA,-,0.00),29(TTCTCGGAACAC,+,0.00)	0	-19(AAGCCAGGAACC,+,0.00)
336	4.98713394	0	0	0	-48(AGGACAGTTTGT,+,0.00),-45(ACAGTTTGTCCC,-,0.00)	0	0	0	0	0
1136	4.98713394	0	0	0	0	0	0	0	0	0
927	4.98713394	0	0	0	-32(ACATAGTGTCCT,-,0.00)	0	0	0	0	85(TGTTCCTGGGAT,-,0.00)
440	4.98713394	0	0	0	0	17(GTGTTTCACAAT,+,0.00),42(ATTTTGCAATGT,-,0.00)	0	-10(CTGTTCCAGGAA,-,0.00),-7(TTCCAGGAATCT,+,0.00)	0	-9(TGTTCCAGGAAT,-,0.00)
807	4.98713394	0	0	0	0	0	0	0	186(GCACGTTCTGTT,-,0.00)	0
926	4.993018318	0	0	0	205(ACTAGGTGTCCT,-,0.00)	-21(CCCTTTCACAAT,+,0.00)	-167(GTCCAGAGTTCT,+,0.00)	0	0	0
299	4.993018318	0	0	0	9(AGAACTCTGTGT,+,0.00),12(ACTCTGTGTCCT,-,0.00)	-14(ATTGTGCAAGTT,-,0.00)	0	0	0	72(TCTTCCTGTCAT,-,0.00)
391	4.993018318	0	0	0	-138(ACTAATTGTTCC,-,0.00)	-211(ATGGTGTAATAA,-,0.00),33(TCGTTACTCAAC,+,0.00)	21(ATTCAAAGGGCA,+,0.00)	0	0	0
1179	5.002689668	0	0	0	0	-75(GGCTTGCTCAAT,+,0.00)	27(GATCAAAGAGCA,+,0.00)	0	0	0
1070	5.010788303	0	0	0	0	0	-104(GAGCAGAGTCCA,+,0.00),-51(TGGCCTCTGGCC,-,0.00),-44(TGGCCTCTGTCC,-,0.00)	0	0	-151(TGGCCAGGAAGA,+,0.00)
372	5.010788303	0	0	0	-28(GGAACTCTGTGT,+,0.00),-25(ACTCTGTGTGCC,-,0.00)	0	0	0	0	0
1091	5.024111248	0	0	0	-107(TGAACAGTGTGT,+,0.00),19(AGGACACACTGT,+,0.00)	0	-7(GACCAGGGTTCA,+,0.00)	47(AGGTTCTTGGAA,-,0.00),50(TTCTTGGAAAAG,+,0.00)	0	0
409	5.029229298	0	0	0	0	0	52(AGGCAAAGTCCA,+,0.00)	12(ACATTCTGGGAA,-,0.00),15(TTCTGGGAAAAG,+,0.00)	0	0
1022	5.029229298	0	0	0	66(ACAGAATGTACT,-,0.00)	0	149(AGTCAAAGGTCA,+,0.00)	0	0	0
729	5.029229298	0	0	0	23(AGAACTGGCTGT,+,0.00),26(ACTGGCTGTTCC,-,0.00)	10(GTTATGTAAGGG,-,0.00)	0	0	0	0
1076	5.029229298	0	0	0	0	0	-51(GTTCAAAGGACA,+,0.00)	0	-6(GACAGGGCGTCC,+,0.00)	0
1023	5.029229298	0	0	0	0	-47(ACATTTCTCAAC,+,0.00),88(ATTTTGAAAGGG,-,0.00)	0	0	0	0
842	5.029229298	0	0	0	-191(ACTTACTGTGCC,-,0.00)	-36(TCCTTTCCCAAT,+,0.00)	-183(TGCCAAAGGTCA,+,0.00)	-13(AGTTTCCAGGAA,-,0.00),-10(TTCCAGGAAAGG,+,0.00)	0	0
396	5.029229298	0	0	0	0	163(TGTTTACGCAAT,+,0.00)	0	0	0	0
1164	5.030147212	0	0	0	0	0	-153(AAACAAAGGCCA,+,0.00),203(TGGCCTCTGCAT,-,0.00)	0	0	0
929	5.035120272	0	0	0	-9(ACAGGCCGTTCT,-,0.00)	0	0	0	0	0
314	5.035120272	0	0	0	0	0	158(GGCCACAGGTCA,+,0.00)	-205(AAATTCTGAGAA,-,0.00),-202(TTCTGAGAAAGA,+,0.00)	0	0
1042	5.035120272	0	0	0	0	34(ATTACGAAAGTA,-,0.00)	0	0	0	0
1144	5.035120272	0	0	0	0	0	0	126(ACCTTCTGGGAA,-,0.00),129(TTCTGGGAATGA,+,0.00)	0	0
444	5.035120272	0	0	0	-51(ACAAACTGTTCT,-,0.00)	-128(TTTTTTCTCAAT,+,0.00),134(CCATTGCTCAAC,+,0.00)	0	0	0	0
1174	5.037595067	0	0	0	0	0	146(CACCAGAGGTCA,+,0.00)	0	0	0
277	5.041590889	0	0	0	0	0	0	0	0	61(TGTTCCTGGCTC,-,0.00)
1029	5.044740781	0	0	0	0	13(ATGTTTCATAAT,+,0.00)	0	0	0	0
909	5.044740781	0	0	0	0	-135(ATTGAGTAACTA,-,0.00),-62(AGCTTTCCCAAC,+,0.00)	-182(TGGCCTTTGATT,-,0.00),40(GGACAAAGAGCA,+,0.00)	0	0	0
770	5.044740781	0	0	0	0	0	114(GGGCAGAGTCCA,+,0.00)	0	0	0
786	5.044740781	0	0	0	0	0	-68(TGACCTCTGTAC,-,0.00),-53(TGGCCTCTGTCC,-,0.00)	-146(CTCTTCCAGGAA,-,0.00),-143(TTCCAGGAATGA,+,0.00),18(CATTTCTCAGAA,-,0.00),21(TTCTCAGAAACC,+,0.00)	0	0
605	5.044740781	0	0	0	0	0	-41(GGCCAAAGTCCA,+,0.00)	-187(AACTTCCTGGAA,-,0.00),-184(TTCCTGGAATGC,+,0.00),-163(TGGTTCTTGGAA,-,0.00),-160(TTCTTGGAAAAT,+,0.00)	0	-59(ATTCCAGGGACT,+,0.00)
295	5.044740781	0	0	0	0	17(TAGTTTCTCAAC,+,0.00),31(AGATTTCATAAT,+,0.00),181(GTTAAGCAAGAC,-,0.00)	0	0	0	0
407	5.044740781	0	0	0	-63(ACAAGCTGTGCC,-,0.00)	0	-55(TGCCCTGTGTAC,-,0.00),-19(TGTCAAAGATCA,+,0.00),4(TGAACTTTGCTC,-,0.00),12(GCTCAGAGATCA,+,0.00)	0	0	-94(TTAGCAGGAACA,+,0.00)
887	5.044740781	0	0	0	10(GGAACATTGTGT,+,0.00)	15(ATTGTGTAACCG,-,0.00)	0	0	0	0
873	5.047037182	0	0	0	0	203(ATGTTGAAATCA,-,0.00)	-18(TGGCAGAGGCCA,+,0.00)	0	0	0
1863	5.050612958	0	0	0	24(GGAACACAGAGT,+,0.00),27(ACACAGAGTACC,-,0.00)	129(TTGTTTCACAAG,+,0.00)	123(TGAACTTTGTTT,-,0.00)	0	0	0
861	5.069691678	0	0	0	73(GGTACTCTGTGT,+,0.00),76(ACTCTGTGTACC,-,0.00)	16(ATTGTGTAAGTA,-,0.00)	0	0	0	0
776	5.069691678	0	0	0	-15(ACTTTCTGTACT,-,0.00),177(GGTACATGTTGT,+,0.00)	0	0	0	0	0
1113	5.069691678	0	0	0	0	0	-110(AGCCCTTTGAAC,-,0.00)	0	0	0
1052	5.069691678	0	0	0	0	0	0	0	0	0
892	5.069691678	0	0	0	209(AGAACTGCATGT,+,0.00)	0	0	0	0	-197(GTTCCCTGGCCT,-,0.00)
1123	5.069691678	0	0	0	0	-131(GTTATGAAAGAT,-,0.00),28(TGATTTCATAAT,+,0.00)	0	52(CAATTCTCAGAA,-,0.00),55(TTCTCAGAACAA,+,0.00),139(TATTTCCCAGAA,-,0.00),142(TTCCCAGAATCC,+,0.00)	0	0
414	5.069691678	0	0	0	0	0	0	0	0	0
1066	5.069691678	0	0	0	46(ACAAGCTGTCCT,-,0.00)	0	0	203(CCCTTCCCAGAA,-,0.00),206(TTCCCAGAACAA,+,0.00)	0	-178(TGTCACTGGCAA,-,0.00)
1077	5.069691678	0	0	0	0	0	0	0	0	0
1050	5.069691678	0	0	0	0	-74(GTTTTGTAAGAA,-,0.00)	-59(AGTCAGAGATCA,+,0.00),122(TGGCCTCTGCAC,-,0.00)	-209(GGATTCTGAGAA,-,0.00),-206(TTCTGAGAAAGG,+,0.00)	0	0
365	5.097043032	0	0	0	0	61(ACATTTCCCAAC,+,0.00)	20(TGTACTTTGCCT,-,0.00)	0	0	0
420	5.097043032	0	0	0	15(GGAACATGGTGT,+,0.00)	0	0	0	0	0
841	5.097043032	0	0	0	-186(GGGACACACAGT,+,0.00),58(AGGACAGCAAGT,+,0.00)	0	100(GGACACAGGTCA,+,0.00)	0	0	0
595	5.097043032	0	0	0	48(AGAACATCCAGT,+,0.00),51(ACATCCAGTTCT,-,0.00)	0	0	0	45(GACAGAACATCC,+,0.00)	0
1117	5.098582736	0	0	0	128(ACACCTTGTTCC,-,0.00)	0	0	0	0	0
1055	5.098582736	0	0	0	-36(GGGACAGTCTGT,+,0.00),-33(ACAGTCTGTACT,-,0.00)	-88(CTCTTGCTCAAT,+,0.00)	0	0	0	0
233	5.098582736	0	0	0	0	0	0	0	0	0
1122	5.12263029	0	0	0	12(GGGACACACTGT,+,0.00),15(ACACACTGTTCC,-,0.00)	0	0	0	0	-192(TAGCCAAGGACA,+,0.00)
1036	5.12263029	0	0	0	0	-223(GTCTTTCTAAAC,+,0.00)	0	-31(CAGTTCTTGGAA,-,0.00),-28(TTCTTGGAAAAC,+,0.00)	0	0
945	5.12263029	0	0	0	0	-102(TAGTTACATAAC,+,0.00),-28(GGCTTGCATAAG,+,0.00),52(CTTGTGAAATGT,-,0.00)	0	0	0	0
368	5.12263029	0	0	0	-12(ACACTCAGTTCT,-,0.00)	193(CTTTTGTAAGAA,-,0.00)	68(GTCCAAAGTCCT,+,0.00)	83(TCTTTCCTAGAA,-,0.00),86(TTCCTAGAAACT,+,0.00)	0	0
303	5.12263029	0	0	0	132(GGCACAGTGTGT,+,0.00),135(ACAGTGTGTTCA,-,0.00)	-22(AGCTTTCAAAAT,+,0.00)	211(AGGACTTTGCTC,-,0.00)	-165(ATATTCTTAGAA,-,0.00),-162(TTCTTAGAATGA,+,0.00)	0	0
1002	5.126748367	0	0	0	0	-42(ATGGTGAAATCT,-,0.00),52(ATTGGGCAATTT,-,0.00)	0	9(GGTTTCTGGGAA,-,0.00),12(TTCTGGGAAGCT,+,0.00)	187(GAACATTCTGGT,-,0.00)	0
288	5.126968231	0	0	0	0	0	0	-99(CCGTTCCCGGAA,-,0.00),-96(TTCCCGGAAAAC,+,0.00)	0	201(GTTCCCTGGCAT,-,0.00)
448	5.133061246	0	0	0	0	0	0	0	0	0
704	5.13862598	0	0	0	0	39(GAGTTGCCCAAT,+,0.00)	0	91(GAGTTCTGAGAA,-,0.00),94(TTCTGAGAATGC,+,0.00)	0	0
370	5.13862598	0	0	0	0	168(TTATTGCTCCAT,+,0.00)	54(TGGACTTTGACA,-,0.00)	0	0	0
1153	5.13862598	0	0	0	0	-96(CTTGGGAAATAA,-,0.00),47(ATCTTTCCCAAC,+,0.00)	83(TGGACTCTGCAT,-,0.00)	-13(CTATTCCAAGAA,-,0.00),-10(TTCCAAGAATAG,+,0.00)	0	0
402	5.13862598	0	0	0	0	0	0	0	142(AACAGCAAGTGC,+,0.00)	-190(TGTTCCTGACAT,-,0.00)
1116	5.13862598	0	0	0	0	0	-156(ATTCAAAGGCCA,+,0.00),-118(TGCACTGTGTCC,-,0.00)	-104(GGGTTCTCAGAA,-,0.00),-101(TTCTCAGAACCA,+,0.00)	0	0
369	5.13862598	0	0	0	0	0	0	36(CTTTTCCAGGAA,-,0.00),39(TTCCAGGAAGGA,+,0.00)	0	0
1039	5.13862598	0	0	0	-81(GGGACATAATGT,+,0.00)	144(ATTGTGAAAGGT,-,0.00)	102(AGTCAAAGGTCA,+,0.00)	0	0	0
1109	5.13862598	0	0	0	3(GGAACTGAATGT,+,0.00)	0	0	0	0	0
346	5.13862598	0	0	0	0	28(AGCTTGCTCAAC,+,0.00)	0	0	0	-57(TACCCAGGGACA,+,0.00)
697	5.13862598	0	0	0	125(GGAACAGTTTGT,+,0.00)	0	0	0	0	0
822	5.141796239	0	0	0	34(GGAACACACAGT,+,0.00)	0	-61(TAGACTTTGGCC,-,0.00)	-20(AGGTTCCAAGAA,-,0.00),-17(TTCCAAGAATGT,+,0.00)	0	0
942	5.142138773	0	0	0	0	56(GTTAGGAAATCC,-,0.00)	188(GGCTAGAGGTCA,+,0.00)	-55(TATTTCCCAGAA,-,0.00),-52(TTCCCAGAAAAT,+,0.00)	0	21(TTTCCAGGGAAA,+,0.00)
798	5.142465978	0	0	0	0	0	-223(GGCCAAGGTTCA,+,0.00)	0	0	0
957	5.155546555	0	0	0	0	205(GGCTTGCTCAAG,+,0.00)	0	-71(GGGTTCCAGGAA,-,0.00),-68(TTCCAGGAATTG,+,0.00)	0	0
797	5.156696037	0	0	0	-58(AGCACAGCTTGT,+,0.00),-55(ACAGCTTGTCCC,-,0.00),45(ACTGCTTGTTCT,-,0.00)	0	0	0	0	0
530	5.158293155	0	0	0	0	0	160(GTACAGAGTCCA,+,0.00)	0	0	0
998	5.165973724	0	0	0	0	86(GGATTGCCCAAT,+,0.00),129(TTCTTTCCCAAT,+,0.00)	0	0	0	0
572	5.166775934	0	0	0	0	0	0	0	0	0
856	5.171326827	0	0	0	0	0	0	-95(TTCTTCTCAGAA,-,0.00),-92(TTCTCAGAAAAC,+,0.00)	0	90(TGGCAAGGGACA,+,0.00)
883	5.173064164	0	0	0	0	180(GTTTAGCAAGCT,-,0.00)	0	63(CCTTTCCCAGAA,-,0.00),66(TTCCCAGAATTT,+,0.00)	0	0
860	5.173064164	0	0	0	-32(ACAGAATGTCCC,-,0.00)	0	0	-6(CACTTCTAGGAA,-,0.00),-3(TTCTAGGAAGAC,+,0.00)	-33(TACAGAATGTCC,+,0.00)	0
421	5.173064164	0	0	0	0	-47(TGATTTCCTAAC,+,0.00)	0	0	0	0
1128	5.173064164	0	0	0	0	11(ATGTTGCCTAAT,+,0.00)	0	0	0	0
744	5.173064164	0	0	0	0	0	0	135(ATTTTCTGGGAA,-,0.00),138(TTCTGGGAATCA,+,0.00)	0	0
1126	5.173064164	0	0	0	-99(GGGACAGGGAGT,+,0.00)	135(TGGTTACGAAAC,+,0.00)	44(GAGTAAAGTTCA,+,0.00),179(TGCCCCTTGACC,-,0.00)	0	0	-105(AATCCAGGGACA,+,0.00)
376	5.173064164	0	0	0	0	-142(AGGTTTCTAAAT,+,0.00)	66(GACCAGAGATCA,+,0.00)	15(TGCTTCCCAGAA,-,0.00),18(TTCCCAGAAAAC,+,0.00)	0	0
713	5.173064164	0	0	0	0	0	0	0	0	0
385	5.173064164	0	0	0	0	-51(ATGGTGAAATAA,-,0.00)	0	0	0	0
425	5.173064164	0	0	0	68(AGTACACAGAGT,+,0.00)	0	188(AGAACTCTGTCC,-,0.00)	0	0	0
1797	5.181168612	0	0	0	0	113(ATGTTGCAAGAC,-,0.00)	23(GGGCAGAGTTTA,+,0.00)	0	0	0
716	5.185512052	0	0	0	0	-174(GTTGTGCAATTG,-,0.00)	-50(TGTCCTCTGTCC,-,0.00)	-113(GTGTTCCTGGAA,-,0.00),-110(TTCCTGGAAGCT,+,0.00)	-218(GGACATTCTCTT,-,0.00),-89(GAACGTTATGTT,-,0.00)	-112(TGTTCCTGGAAG,-,0.00)
986	5.194195224	0	0	0	0	0	-130(GTACAAAGAGCA,+,0.00)	0	0	87(CTGCCAGGAAAT,+,0.00)
394	5.201870313	0	0	0	0	0	0	0	0	0
617	5.201870313	0	0	0	0	0	0	46(CCCTTCCAGGAA,-,0.00),49(TTCCAGGAAGGG,+,0.00),72(TAGTTCCTAGAA,-,0.00),75(TTCCTAGAACAA,+,0.00)	0	-107(TTCTCCTGGAAT,-,0.00)
915	5.201870313	0	0	0	0	0	0	0	0	0
364	5.201870313	0	0	0	-70(AGCACATCCTGT,+,0.00),-67(ACATCCTGTCCT,-,0.00)	0	0	0	-69(GCACATCCTGTC,-,0.00)	0
1045	5.201870313	0	0	0	0	65(ATTGGGAAAGAA,-,0.00)	0	4(GAATTCTGGGAA,-,0.00),7(TTCTGGGAAAGA,+,0.00)	0	-4(AGTCCCTGGAAT,-,0.00)
418	5.226159442	0	0	0	0	0	0	0	0	0
825	5.226159442	0	0	0	92(AGGACACTGTGT,+,0.00),95(ACACTGTGTTCT,-,0.00)	0	0	0	0	0
339	5.226159442	0	0	0	0	0	-192(TTTCACAGGTCA,+,0.00),54(TGGCCCTTGCCC,-,0.00)	0	0	0
868	5.226159442	0	0	0	0	0	0	0	0	0
994	5.226159442	0	0	0	0	38(GCATTACATAAT,+,0.00)	90(GGTCAAAGGCCT,+,0.00)	-141(CTCTTCCTGGAA,-,0.00),-138(TTCCTGGAATTT,+,0.00)	0	-140(TCTTCCTGGAAT,-,0.00)
1097	5.234083544	0	0	0	-14(ACAACATGTTCC,-,0.00)	0	0	-114(TGGTTCTGAGAA,-,0.00),-111(TTCTGAGAAAAG,+,0.00)	0	0
766	5.234083544	0	0	0	0	-106(GTTTGGAAAGAG,-,0.00)	0	0	0	0
1007	5.235241029	0	0	0	0	197(GTTGAGAAATTT,-,0.00)	97(TAAACTTTGACC,-,0.00)	0	0	0
1121	5.235241029	0	0	0	0	-43(CTCTTGCATCAT,+,0.00)	30(CACCAAAGGTCA,+,0.00)	-12(GATTTCTCAGAA,-,0.00),-9(TTCTCAGAAGAA,+,0.00),172(TTTTTCCTGGAA,-,0.00),175(TTCCTGGAATTC,+,0.00)	0	173(TTTTCCTGGAAT,-,0.00)
762	5.235241029	0	0	0	98(GGAACAAGTTGT,+,0.00),101(ACAAGTTGTCCT,-,0.00)	0	0	0	0	152(TTTTCCTGTCAG,-,0.00),157(CTGTCAGGAACA,+,0.00)
699	5.235241029	0	0	0	0	-47(ATATTGCTCAAC,+,0.00),-12(TTATTGCAACAT,+,0.00),71(TAATTTCAAAAG,+,0.00)	0	0	0	0
960	5.235241029	0	0	0	0	50(TTATTTCACAAC,+,0.00)	0	0	0	-50(TGTTCCTGGCTC,-,0.00)
542	5.244681907	0	0	0	-10(ACAGCCTGTTCT,-,0.00)	-76(CACTTGCTCAAC,+,0.00),-56(TGGTTGCTCAAG,+,0.00)	0	0	0	0
424	5.245003876	0	0	0	0	-24(ATTGTGTAATGG,-,0.00)	13(GATCAAGGGTCA,+,0.00)	0	0	0
620	5.245003876	0	0	0	0	0	0	0	0	0
378	5.246234817	0	0	0	38(ACTCTGTGTCCC,-,0.00)	0	0	71(TTTTTCCTGGAA,-,0.00),74(TTCCTGGAAAAT,+,0.00)	0	-215(TTTTCCTTGCAC,-,0.00),72(TTTTCCTGGAAA,-,0.00)
1110	5.246234817	0	0	0	0	0	0	0	0	0
972	5.246234817	0	0	0	0	-180(TAATTGCGCAAG,+,0.00),-178(ATTGCGCAAGGA,-,0.00),162(ATTTTGCAATGT,-,0.00)	0	-111(GGTTTCCTAGAA,-,0.00),-108(TTCCTAGAAAGT,+,0.00)	0	0
639	5.246234817	0	0	0	-98(GGAACAGGCAGT,+,0.00),-95(ACAGGCAGTTCC,-,0.00)	0	0	-164(TAGTTCCTGGAA,-,0.00),-161(TTCCTGGAACAA,+,0.00),-106(TAGTTCCTGGAA,-,0.00),-103(TTCCTGGAACAG,+,0.00)	0	0
897	5.246731695	0	0	0	0	-30(ACATTTCTTAAT,+,0.00),-15(CCATTGCACAAC,+,0.00)	0	-80(TTTTTCCCAGAA,-,0.00),-77(TTCCCAGAAGGT,+,0.00),40(GGCTTCTGGGAA,-,0.00),43(TTCTGGGAAAAA,+,0.00)	0	0
411	5.262298808	0	0	0	0	0	21(GGTCAAAGTGTA,+,0.00)	0	0	0
891	5.262298808	0	0	0	0	0	-182(AAACAAAGATCA,+,0.00)	0	0	0
505	5.262298808	0	0	0	-29(AGTACAAAATGT,+,0.00)	0	0	-144(AATTTCCTGGAA,-,0.00),-141(TTCCTGGAAACC,+,0.00)	0	0
404	5.262298808	0	0	0	0	-102(ATGATGCAATCG,-,0.00),7(ATTTTGAAACAA,-,0.00),79(ATTTTGTAAACA,-,0.00)	175(TAACCTTTGCCC,-,0.00)	0	0	-77(TTGGCAGAGAAA,+,0.00)
398	5.269356197	0	0	0	44(AGAACACACTGT,+,0.00)	0	0	0	0	-129(TGTCCTTGGAAG,-,0.00)
422	5.269356197	0	0	0	0	128(ATTTGGCAATCG,-,0.00)	0	0	0	-48(TGTCCCAGGAAT,-,0.00)
519	5.269356197	0	0	0	15(AGGACAAAGAGT,+,0.00),18(ACAAAGAGTCCC,-,0.00)	0	0	0	0	-38(ATACCAGAAAAA,+,0.00),9(TTGACAAGGACA,+,0.00)
590	5.269356197	0	0	0	0	0	0	-62(GGTTTCCAAGAA,-,0.00),-59(TTCCAAGAAGCC,+,0.00)	0	-126(TTGCCAAGGATA,+,0.00)
1151	5.269356197	0	0	0	0	0	0	0	0	0
358	5.269356197	0	0	0	0	0	-147(GGTCAAAGTTCA,+,0.00)	119(CCATTCTGAGAA,-,0.00),122(TTCTGAGAAGAG,+,0.00)	0	0
982	5.269356197	0	0	0	19(AGTACAGGCTGT,+,0.00),22(ACAGGCTGTGCT,-,0.00)	134(CTTGCGTAAGAA,-,0.00)	83(TGAGCTTTGACC,-,0.00),90(TGACCCCTGCAC,-,0.00)	0	0	0
974	5.270040887	0	0	0	61(ACTGTGTGTGCT,-,0.00)	-5(TTCTTGCTTAAC,+,0.00)	-131(TGCTCTTTGCTC,-,0.00)	0	0	0
405	5.273755467	0	0	0	0	0	150(GTACAGAGTCCA,+,0.00)	0	0	0
1845	5.275779001	0	0	0	0	202(GGCTTTCTTAAC,+,0.00)	0	30(GATTTCCTGGAA,-,0.00),33(TTCCTGGAATGG,+,0.00)	0	31(ATTTCCTGGAAT,-,0.00)
1093	5.280377144	0	0	0	0	0	0	0	0	0
455	5.28982612	0	0	0	0	0	0	0	110(AACAAAAAGTTC,+,0.00)	0
548	5.29800024	0	0	0	0	0	-160(TGACAGAGGCCA,+,0.00),-120(GCACAGAGTCCA,+,0.00)	0	0	0
955	5.29800024	0	0	0	-211(AGAACTCACTGT,+,0.00)	-132(CTTGTGCAAACA,-,0.00)	0	0	0	-18(AAGCCAGGGACT,+,0.00)
574	5.29800024	0	0	0	35(GGGACACAATGT,+,0.00),38(ACACAATGTTCA,-,0.00)	0	0	0	37(GACACAATGTTC,+,0.00)	0
586	5.29800024	0	0	0	-185(AGTACACATTGT,+,0.00),-182(ACACATTGTTCC,-,0.00),-153(AGTACACATTGT,+,0.00),-121(AGTACACACTGT,+,0.00),-118(ACACACTGTTCC,-,0.00),-89(AGTACACATTGT,+,0.00),-86(ACACATTGTTCC,-,0.00),-57(AGTACACATTGT,+,0.00),-25(AGTACACACTGT,+,0.00),-22(ACACACTGTTCC,-,0.00),39(AGTACACATTGT,+,0.00),42(ACACATTGTTCC,-,0.00),71(AGTACACATTGT,+,0.00),74(ACACATTGTTCC,-,0.00),135(AGTACACACTGT,+,0.00),138(ACACACTGTTCC,-,0.00…	0	0	0	0	0
1085	5.29800024	0	0	0	0	71(CGTTTTCGCAAC,+,0.00)	0	0	0	-201(TGTCCTTGGAAG,-,0.00)
1723	5.319738018	0	0	0	0	0	0	0	0	0
645	5.322416885	0	0	0	0	0	0	-92(TAGTTCCCAGAA,-,0.00),-89(TTCCCAGAAAGG,+,0.00),-69(ACTTTCCTGGAA,-,0.00),-66(TTCCTGGAACAC,+,0.00)	0	-113(TTTTCCTGCCAA,-,0.00),-67(TTTCCTGGAACA,+,0.00)
715	5.322416885	0	0	0	-16(GGGACACAATGT,+,0.00)	0	0	0	0	0
413	5.322416885	0	0	0	74(ACACTGTGTCCT,-,0.00)	145(GTTGTGCAAGCC,-,0.00)	0	0	-198(TACAGAATATCC,+,0.00)	0
577	5.322416885	0	0	0	0	-50(GGATTTCACAAT,+,0.00),95(GTTGAGCAAGTG,-,0.00)	0	185(CATTTCCCAGAA,-,0.00),188(TTCCCAGAAGAA,+,0.00)	0	0
928	5.322416885	0	0	0	-155(AGAACAAAAAGT,+,0.00),-45(AGAACAGTTTGT,+,0.00)	0	0	0	0	0
834	5.322416885	0	0	0	-43(ACTGCATGTCCT,-,0.00)	0	0	0	0	0
331	5.322416885	0	0	0	0	-162(ATGGAGCAATAA,-,0.00),138(GGGTTTCCAAAT,+,0.00)	78(GGTCAAAGGCCT,+,0.00)	0	0	-47(TTTTCCTGGTTT,-,0.00)
707	5.322416885	0	0	0	13(AGCACATGTTGT,+,0.00)	0	0	108(CAATTCCTAGAA,-,0.00),111(TTCCTAGAACCC,+,0.00)	0	0
377	5.322416885	0	0	0	0	-64(GAATTACGCAAT,+,0.00),-62(ATTACGCAATGT,-,0.00)	0	0	0	122(TTGCCAGGGAGA,+,0.00)
745	5.322416885	0	0	0	-162(AGTACACCCTGT,+,0.00)	0	0	0	0	0
872	5.322416885	0	0	0	64(AGGACTCGGTGT,+,0.00),67(ACTCGGTGTTCT,-,0.00)	0	0	0	0	0
719	5.325618778	0	0	0	0	0	0	0	0	0
624	5.325618778	0	0	0	0	-80(GGCTTGCAACAT,+,0.00),119(ATTGAGCAACGG,-,0.00)	-159(TGTCAAAGGTCA,+,0.00),-152(GGTCAAAGGTCA,+,0.00)	0	0	0
795	5.325618778	0	0	0	0	90(GTTGTGCAATTG,-,0.00)	-104(CAACAAAGTTCA,+,0.00)	-144(ACTTTCCTAGAA,-,0.00),-141(TTCCTAGAATTC,+,0.00)	0	0
481	5.325618778	0	0	0	0	-130(AGCTTGCGTAAC,+,0.00)	0	0	0	0
923	5.33799968	0	0	0	136(ACATCCTGTTCC,-,0.00)	0	0	0	0	0
840	5.33799968	0	0	0	0	0	0	0	0	-57(TTGCCAGGGAGT,+,0.00)
348	5.342939017	0	0	0	0	0	0	0	0	0
527	5.342939017	0	0	0	51(GGAACATGGAGT,+,0.00)	0	0	43(AGTTTCCTGGAA,-,0.00),46(TTCCTGGAACAT,+,0.00)	0	45(TTTCCTGGAACA,+,0.00)
1118	5.342939017	0	0	0	45(ACATTTTGTTCT,-,0.00)	0	98(AGTCAGAGGTCA,+,0.00)	0	43(GGACATTTTGTT,-,0.00)	0
782	5.342939017	0	0	0	0	0	0	0	0	-124(GTGCCAGGGAGA,+,0.00)
679	5.342939017	0	0	0	0	0	0	0	-51(GAACTTTCTGTA,-,0.00)	0
520	5.342939017	0	0	0	0	0	-132(TGAACTTTGTCC,-,0.00)	0	0	0
633	5.359434256	0	0	0	-151(AGTACTGTCTGT,+,0.00),110(AGGACATGCAGT,+,0.00)	0	0	0	0	0
615	5.359434256	0	0	0	-82(TGAACAGAGTGT,+,0.00)	22(GTTAAGAAAGAC,-,0.00),140(ACATTGCAAAAC,+,0.00)	0	0	0	0
400	5.359434256	0	0	0	-1(ACTGCCTGTCCT,-,0.00),73(ACATGGTGTGCT,-,0.00)	-49(GGATTTCCCAAC,+,0.00)	0	0	-63(GGACATCCTGCT,-,0.00)	0
787	5.359754693	0	0	0	0	93(GTTGTGAAAGCT,-,0.00)	0	0	0	-95(TTTCACTGGCAT,-,0.00),58(TTGTCAGAGAAA,+,0.00)
1094	5.359754693	0	0	0	0	0	0	211(GTGTTCCTGGAA,-,0.00)	0	212(TGTTCCTGGAAA,-,0.00)
350	5.359754693	0	0	0	0	0	-160(AGGACTTTGCTC,-,0.00)	0	0	-36(TGTTCCTGCCCT,-,0.00),41(TTCCCAAGAAAA,+,0.00)
680	5.359754693	0	0	0	0	41(AGCTTACATAAT,+,0.00)	0	0	0	0
938	5.359754693	0	0	0	-17(TGAACACACTGT,+,0.00),-14(ACACACTGTCCT,-,0.00)	0	91(TGGACTTTGGAC,-,0.00)	0	0	0
1011	5.359754693	0	0	0	0	0	0	0	-1(AACACAATGTCC,+,0.00)	0
898	5.359754693	0	0	0	83(ACAAAATGTACC,-,0.00)	-128(TCATTGCTAAAC,+,0.00)	0	0	0	0
657	5.370484626	0	0	0	0	19(AAGTTACATAAT,+,0.00),104(ATTTAGAAAGCT,-,0.00)	41(TGAACTTTGGAG,-,0.00)	7(CCTTTCCAGGAA,-,0.00),10(TTCCAGGAAAAG,+,0.00)	0	9(TTTCCAGGAAAA,+,0.00)
794	5.370484626	0	0	0	0	142(GTTGGGCAACAT,-,0.00)	162(AGACAGAGTCCA,+,0.00)	0	0	0
706	5.370484626	0	0	0	0	-46(GTGATGCAATAA,-,0.00)	0	0	0	0
709	5.370484626	0	0	0	0	0	87(GCCCAAGGGTCA,+,0.00)	0	0	0
845	5.371689899	0	0	0	0	0	-152(TGACCCCTGGCC,-,0.00)	0	0	0
853	5.372797249	0	0	0	0	-60(TTATTTCTCAAC,+,0.00)	0	0	0	0
823	5.372797249	0	0	0	0	-50(GTTTGGAAATCC,-,0.00)	9(GGGCACAGGCCA,+,0.00)	54(CCATTCCAAGAA,-,0.00),57(TTCCAAGAAAAC,+,0.00)	0	56(ATTCCAAGAAAA,+,0.00)
371	5.372797249	0	0	0	0	96(GAGTTGCTCAAC,+,0.00)	0	0	0	0
997	5.381813733	0	0	0	0	149(GACTTGCCAAAT,+,0.00)	0	123(GCATTCTAGGAA,-,0.00),126(TTCTAGGAAAAA,+,0.00)	0	0
634	5.38607796	0	0	0	0	0	-77(GGAACTTTGTCC,-,0.00),71(AGTCAAAGATCA,+,0.00)	0	0	0
435	5.387154701	0	0	0	-100(AGCACAGGGAGT,+,0.00),181(GGGACATTCTGT,+,0.00)	9(GTTTTGAAAGTA,-,0.00)	0	0	182(GGACATTCTGTT,-,0.00)	0
578	5.387935604	0	0	0	0	0	0	0	0	0
943	5.387935604	0	0	0	0	127(GTTGTGAAATAG,-,0.00)	0	0	0	0
732	5.387935604	0	0	0	0	0	0	-50(CCTTTCCAGGAA,-,0.00),-47(TTCCAGGAAGAA,+,0.00),8(CAGTTCCGGGAA,-,0.00),11(TTCCGGGAAAAC,+,0.00)	0	-48(TTTCCAGGAAGA,+,0.00)
978	5.387935604	0	0	0	-72(ACACAATGTTCT,-,0.00)	0	0	0	0	0
969	5.387935604	0	0	0	152(GGAACAAAATGT,+,0.00)	85(CTTATGTAATCT,-,0.00)	0	0	0	0
1111	5.387935604	0	0	0	-56(GGAACAGAGAGT,+,0.00),-53(ACAGAGAGTCCC,-,0.00)	0	-138(GGGCAGAGTCCA,+,0.00)	0	-54(AACAGAGAGTCC,+,0.00)	-47(AGTCCCTGGCTT,-,0.00)
819	5.387935604	0	0	0	0	0	0	132(GATTTCCCAGAA,-,0.00),135(TTCCCAGAAATG,+,0.00),157(CACTTCTCAGAA,-,0.00),160(TTCTCAGAAAAA,+,0.00)	0	0
1057	5.387935604	0	0	0	-83(ACATTCAGTTCT,-,0.00),-8(AGAACAAAATGT,+,0.00),-5(ACAAAATGTACC,-,0.00)	0	0	0	0	0
430	5.387935604	0	0	0	0	32(TACTTACATAAT,+,0.00)	-119(TGCCCTGTGACC,-,0.00)	0	0	0
730	5.387935604	0	0	0	-53(AGTACAGTATGT,+,0.00),-50(ACAGTATGTCCT,-,0.00)	-190(AGGTTGCTCAAG,+,0.00)	0	0	-51(TACAGTATGTCC,+,0.00)	0
799	5.400692825	0	0	0	-69(TGGACAGGCTGT,+,0.00)	-100(TTCTTGCACAAC,+,0.00)	0	0	0	0
666	5.400692825	0	0	0	0	0	0	0	0	0
248	5.400692825	0	0	0	16(GGCACAGCCTGT,+,0.00),19(ACAGCCTGTTCC,-,0.00)	0	0	0	0	130(GGTTCCTGGCCA,-,0.00)
613	5.400692825	0	0	0	-10(AGAACATTCTGT,+,0.00),128(GGTACACACTGT,+,0.00)	-55(TTCTTACTAAAT,+,0.00)	0	0	-9(GAACATTCTGTA,-,0.00)	0
966	5.407320203	0	0	0	0	0	-53(TGACCTTTGGTC,-,0.00)	0	0	0
871	5.410510218	0	0	0	0	11(ATTATGTAAGGT,-,0.00)	0	0	0	0
1125	5.412362751	0	0	0	-145(AGAACTGGCTGT,+,0.00),-61(ACAGTTTGTTCT,-,0.00)	0	0	0	0	0
540	5.412362751	0	0	0	0	0	0	0	0	0
806	5.412362751	0	0	0	0	-17(ATTAGGCAAGAA,-,0.00)	-95(GGTCAAAGTCCA,+,0.00),0(AATCAAAGGTCA,+,0.00),188(TGGACTTTGTTT,-,0.00)	0	0	0
304	5.412362751	0	0	0	0	75(GTTAGGAAATTC,-,0.00),93(ATTGTGCAAACT,-,0.00)	0	0	0	0
675	5.412362751	0	0	0	104(AGAACAGGTTGT,+,0.00)	-118(CAATTTCTCAAT,+,0.00)	0	0	0	0
550	5.412362751	0	0	0	0	-127(GTTATGCAAGGT,-,0.00),76(GTTGTGCAAGCA,-,0.00)	0	-18(TCTTTCCAAGAA,-,0.00),-15(TTCCAAGAACCA,+,0.00)	0	0
698	5.412362751	0	0	0	0	0	-216(GAACACAGGTCA,+,0.00)	0	192(GGACGTTTTGCT,-,0.00)	-34(TGTCCCTGGGCT,-,0.00)
1040	5.412362751	0	0	0	0	0	14(TAGCAAAGGGCA,+,0.00)	0	0	0
323	5.433155786	0	0	0	0	0	-148(GCACAGAGTCCA,+,0.00),27(TGCCCTTTGACC,-,0.00)	0	0	0
899	5.433155786	0	0	0	0	0	0	0	0	0
903	5.433155786	0	0	0	-14(AGGACAGAGAGT,+,0.00),-11(ACAGAGAGTTCC,-,0.00)	0	0	0	-12(GACAGAGAGTTC,+,0.00)	0
857	5.433155786	0	0	0	0	0	-173(TGACCTTTGGAA,-,0.00)	-47(GGTTTCCCAGAA,-,0.00),-44(TTCCCAGAAGTA,+,0.00)	0	0
674	5.433155786	0	0	0	0	0	0	0	0	0
320	5.433155786	0	0	0	-1(ACTTCTTGTTCC,-,0.00)	0	0	0	-3(GAACTTCTTGTT,-,0.00)	0
890	5.433155786	0	0	0	-138(AGAACGGTATGT,+,0.00)	-36(CTTGTGCAAGCC,-,0.00),-9(ACATTTCCCAAC,+,0.00),148(ATGATGCAATCT,-,0.00)	0	0	0	0
788	5.443873006	0	0	0	10(AGAACATGCAGT,+,0.00),13(ACATGCAGTTCC,-,0.00)	0	0	0	0	0
809	5.443873006	0	0	0	-4(GGTACTGTGTGT,+,0.00)	-89(ATTGTGTAAGGT,-,0.00),-74(CTTACGCAAGAG,-,0.00)	156(TGGTCTTTGAAC,-,0.00)	23(CGCTTCCAGGAA,-,0.00),26(TTCCAGGAATGA,+,0.00)	0	0
629	5.443873006	0	0	0	0	0	0	0	0	24(TGTGCCTGGCTT,-,0.00)
804	5.443873006	0	0	0	0	0	0	0	0	0
920	5.443873006	0	0	0	-22(GGTACATGATGT,+,0.00)	0	0	0	0	0
637	5.443873006	0	0	0	3(ACACTATGTGCT,-,0.00)	0	100(TGCCCTCTGTCT,-,0.00)	0	0	-11(TGTCCCTGGCTC,-,0.00),68(AGTTCCTGCCAA,-,0.00)
1088	5.443873006	0	0	0	0	-128(GTTAAGAAAGAC,-,0.00),-85(GTTGAGCAAGAG,-,0.00),-52(CACTTGCTTAAT,+,0.00)	0	175(AAATTCCAGGAA,-,0.00),178(TTCCAGGAACTT,+,0.00)	0	177(ATTCCAGGAACT,+,0.00)
431	5.443873006	0	0	0	0	-95(ATTTTGTAATAG,-,0.00)	0	0	0	0
558	5.443873006	0	0	0	60(AGAACACAATGT,+,0.00)	-76(ATGTTGCTAAAT,+,0.00)	-38(TGGACTGTGGTC,-,0.00)	0	0	-95(ATGCCAGGCAAA,+,0.00)
790	5.443873006	0	0	0	-35(GGCACAGCTTGT,+,0.00),-32(ACAGCTTGTCCC,-,0.00)	0	0	0	0	0
322	5.443873006	0	0	0	0	0	-179(GGTCAAAGGTCA,+,0.00)	0	0	0
905	5.444305417	0	0	0	0	110(GTTATGTAACAG,-,0.00)	20(TGTCAGAGGTCA,+,0.00)	0	0	0
1719	5.45058177	0	0	0	0	0	0	0	0	0
784	5.45058177	0	0	0	-18(ACTGATTGTTCT,-,0.00)	0	-140(AGCCCTTTGGCC,-,0.00)	0	0	-3(TGGCCAGGAAGA,+,0.00)
640	5.45058177	0	0	0	0	-208(GTTGGGAAAACA,-,0.00)	0	90(GGCTTCTGAGAA,-,0.00),93(TTCTGAGAAAAT,+,0.00)	0	139(TGTTCCTGGATA,-,0.00)
681	5.45058177	0	0	0	-43(ACATTTTGTTCC,-,0.00)	-56(ATGGTGTAAGCA,-,0.00)	0	0	0	0
643	5.451260206	0	0	0	0	36(CTTGTGAAATCC,-,0.00)	0	0	0	0
622	5.451260206	0	0	0	0	87(TTCTTGCTAAAC,+,0.00)	0	0	0	0
755	5.464713436	0	0	0	-20(GGGACACAGTGT,+,0.00)	0	0	176(AGGTTCCTGGAA,-,0.00),179(TTCCTGGAAAAT,+,0.00)	0	177(GGTTCCTGGAAA,-,0.00)
930	5.464713436	0	0	0	0	0	0	0	0	0
524	5.464713436	0	0	0	0	-146(CTTTTGCAATGT,-,0.00)	0	0	0	0
567	5.472331328	0	0	0	84(GGAACACCCAGT,+,0.00)	0	0	0	0	-144(TGTCCCAGGAAA,-,0.00),-143(GTCCCAGGAAAA,+,0.00)
401	5.472331328	0	0	0	0	57(ATTGTGAAACTG,-,0.00)	-3(TGCTCTTTGGCC,-,0.00)	0	0	0
526	5.472331328	0	0	0	0	0	0	0	0	-52(AAGCCAGGGACC,+,0.00),122(CTGCCAAGAACA,+,0.00)
390	5.472331328	0	0	0	51(AGTACAATGTGT,+,0.00)	-188(ATATTGCTTAAT,+,0.00),31(CACTTGCCCAAC,+,0.00),144(CTTTTGCAACAC,-,0.00)	0	-65(CATTTCCTGGAA,-,0.00),-62(TTCCTGGAATGG,+,0.00)	0	-64(ATTTCCTGGAAT,-,0.00)
971	5.472331328	0	0	0	0	0	0	0	0	32(TGTTCCAGGCAG,-,0.00)
838	5.475254828	0	0	0	9(ACTCTGTGTCCT,-,0.00)	0	0	0	0	0
312	5.475254828	0	0	0	143(ACAGGGTGTGCC,-,0.00),162(GGGACACCCAGT,+,0.00)	0	0	0	0	0
508	5.48208895	0	0	0	0	-161(GTGTTGCAATTA,-,0.00)	-128(GTCCAAAGGACA,+,0.00),-5(GAGCAGAGTTCT,+,0.00)	17(TGCTTCTGGGAA,-,0.00),20(TTCTGGGAAAGG,+,0.00)	0	0
791	5.48208895	0	0	0	0	10(AACTTGCAAAAC,+,0.00)	-171(GCTCAGAGTCCA,+,0.00)	0	0	0
703	5.490504095	0	0	0	0	0	-103(GGACAAAGCTCA,+,0.00)	0	0	0
779	5.490504095	0	0	0	-67(ACTGAATGTTCC,-,0.00)	-14(CTTGAGCAATAG,-,0.00)	0	0	0	99(TTTTTCTGGAAT,-,0.00)
488	5.490504095	0	0	0	0	162(AAATTGCTAAAC,+,0.00)	0	0	3(GACAGGACGTTC,+,0.00)	130(TGTCCCTGGTCA,-,0.00)
670	5.496751944	0	0	0	49(GGAACAGCATGT,+,0.00)	0	0	0	51(AACAGCATGTTC,+,0.00)	-199(TGTTCCAGGCAG,-,0.00)
1051	5.496751944	0	0	0	0	0	0	-71(CTTTTCCAGGAA,-,0.00),-68(TTCCAGGAAATG,+,0.00),0(ACTTTCCGGGAA,-,0.00),3(TTCCGGGAAGTT,+,0.00)	0	0
710	5.496751944	0	0	0	174(ACTTTGTGTTCT,-,0.00)	0	-41(GAGCAAAGAGCA,+,0.00)	0	0	0
1005	5.496751944	0	0	0	0	0	0	0	0	0
556	5.496751944	0	0	0	0	-16(GTCTTGCCAAAT,+,0.00),142(ATATTGCACAAG,+,0.00)	0	0	0	0
355	5.496751944	0	0	0	0	0	-146(AGCACTTTGCCC,-,0.00)	0	0	0
1067	5.496751944	0	0	0	-42(GGGACAGGCTGT,+,0.00),-39(ACAGGCTGTTCT,-,0.00),8(GGTACAGGCAGT,+,0.00)	0	0	0	47(GGACATCCTGGC,-,0.00)	0
270	5.496751944	0	0	0	0	158(ATTGTGAAATTC,-,0.00)	0	0	0	86(AAGGCAGGAACA,+,0.00)
642	5.496751944	0	0	0	0	0	0	-33(CAGTTCTCAGAA,-,0.00),-30(TTCTCAGAATTA,+,0.00)	0	0
739	5.496751944	0	0	0	0	-118(GTGGAGCAATAA,-,0.00),25(CCATTGCATAAC,+,0.00)	0	0	15(GGACCTTCTGCC,-,0.00)	0
888	5.517718235	0	0	0	-12(GGTACAGACTGT,+,0.00),-9(ACAGACTGTTCA,-,0.00)	0	0	0	0	0
347	5.517718235	0	0	0	0	0	-19(TGCCCTCTGCCC,-,0.00)	0	0	0
815	5.517718235	0	0	0	75(AGTACACAGTGT,+,0.00)	0	0	0	0	0
292	5.517718235	0	0	0	-64(AGTACATGGTGT,+,0.00),-61(ACATGGTGTTCT,-,0.00)	-146(TGATTGCTTAAT,+,0.00)	0	0	0	0
859	5.517718235	0	0	0	0	0	0	0	0	0
747	5.517718235	0	0	0	44(AGAACACTTAGT,+,0.00),47(ACACTTAGTTCT,-,0.00)	0	0	0	0	0
268	5.523554887	0	0	0	0	0	56(TGTCCTCTGACC,-,0.00)	0	0	0
570	5.523554887	0	0	0	0	0	-3(GGCCAGAGGGCA,+,0.00)	0	0	189(GACCCAGGAACA,+,0.00)
474	5.523554887	0	0	0	-40(ACAATGTGTTCT,-,0.00)	0	0	0	0	0
223	5.523554887	0	0	0	-182(ACTCTTTGTCCT,-,0.00)	0	-92(TACCAGAGTCCA,+,0.00)	0	0	0
869	5.523554887	0	0	0	0	0	-178(TGTCCTTTGCGC,-,0.00)	0	0	0
259	5.523554887	0	0	0	0	-137(CTTATGTAATCA,-,0.00)	0	0	0	22(AAGCCAGGAACA,+,0.00)
956	5.523554887	0	0	0	128(GGAACAGAATGT,+,0.00),131(ACAGAATGTTCT,-,0.00)	0	0	0	130(AACAGAATGTTC,+,0.00)	-129(ATTGCAGGAACA,+,0.00),36(ATGCCAAGGACA,+,0.00)
245	5.526997613	0	0	0	0	-141(TCTTTGCATAAC,+,0.00)	97(GGTCACAGTCCA,+,0.00)	0	0	0
635	5.535548967	0	0	0	4(AGTACAGGATGT,+,0.00),7(ACAGGATGTGCT,-,0.00)	0	0	0	0	0
742	5.535548967	0	0	0	0	0	0	-113(ACCTTCCTGGAA,-,0.00),-110(TTCCTGGAAACT,+,0.00)	0	0
662	5.535548967	0	0	0	108(AGCACACACTGT,+,0.00)	39(GTTGAGCAATAA,-,0.00)	0	0	0	0
918	5.535548967	0	0	0	0	0	-102(AAACAGAGGGCA,+,0.00)	0	0	0
515	5.535548967	0	0	0	0	0	107(AGACCTTTGTCC,-,0.00)	0	0	0
773	5.535548967	0	0	0	0	0	0	0	0	0
244	5.535548967	0	0	0	0	0	-77(TGAACTCTGCAC,-,0.00)	0	0	0
983	5.535548967	0	0	0	0	0	96(GCACAAGGGTCA,+,0.00)	0	0	0
1033	5.535548967	0	0	0	-43(AGAACTGACTGT,+,0.00)	0	-210(GGCCACAGTGCA,+,0.00),51(AACCACAGGTCA,+,0.00)	39(AAGTTCCTGGAA,-,0.00),42(TTCCTGGAAAAC,+,0.00)	0	40(AGTTCCTGGAAA,-,0.00)
181	5.549734381	0	0	0	9(ACAGGCTGTTCT,-,0.00)	0	0	0	0	15(TGTTCTTGGCAG,-,0.00)
512	5.550342374	0	0	0	0	0	-61(GTGCAAAGGGCA,+,0.00)	0	0	68(TGTCTCTGCCAT,-,0.00)
991	5.550342374	0	0	0	0	10(GCATTGCAAAAT,+,0.00)	0	0	0	-179(TTTCTCTGGCAT,-,0.00)
297	5.550342374	0	0	0	0	93(CTTGTGCAAACA,-,0.00)	0	0	0	0
529	5.550342374	0	0	0	0	-84(TCCTTTCTCAAT,+,0.00)	0	0	0	-149(TGTCCCTGGCAC,-,0.00)
777	5.550342374	0	0	0	0	0	0	0	0	26(TTGCCAGAGGCA,+,0.00)
757	5.550342374	0	0	0	10(GGGACTGTCTGT,+,0.00),13(ACTGTCTGTGCT,-,0.00)	0	-6(TGACCTTTGTAC,-,0.00)	0	0	-131(ATGACAGAAACA,+,0.00),-106(CAGCCAGGAAAA,+,0.00)
772	5.550342374	0	0	0	0	0	0	0	0	0
802	5.550342374	0	0	0	0	-2(TTGTTGCTTAAC,+,0.00)	0	0	0	0
560	5.551824169	0	0	0	0	0	0	0	0	0
650	5.551824169	0	0	0	0	0	0	0	0	73(TGTCCTTGGCCT,-,0.00)
901	5.551824169	0	0	0	-22(GGAACACTAAGT,+,0.00),17(ACAAAGTGTACT,-,0.00)	64(GTGTTGCACAAC,+,0.00)	0	0	0	0
611	5.551824169	0	0	0	0	0	0	0	0	114(TTGCCCTGGCAA,-,0.00)
984	5.551824169	0	0	0	-27(ACAGCCAGTTCC,-,0.00)	0	0	37(GACTTCTGGGAA,-,0.00),40(TTCTGGGAAGTC,+,0.00)	0	0
262	5.551824169	0	0	0	0	103(ATTATGAAAACC,-,0.00)	46(TGATCTTTGTCA,-,0.00)	0	0	0
205	5.551824169	0	0	0	0	-78(TTGTTTCCAAAC,+,0.00)	0	0	0	0
382	5.551824169	0	0	0	0	126(CTGTTTCACAAT,+,0.00)	0	0	0	0
723	5.566116452	0	0	0	-60(ACTACATGTTCT,-,0.00)	0	0	0	0	-51(TCTGCCTGGCAT,-,0.00)
528	5.566116452	0	0	0	0	0	0	-134(TGCTTCCTGGAA,-,0.00),-131(TTCCTGGAACTT,+,0.00)	0	0
1206	5.566116452	0	0	0	0	-95(GTTTAGAAATAC,-,0.00)	196(TGGACTCTGTGC,-,0.00)	0	0	0
222	5.566116452	0	0	0	74(ACATCGTGTCCC,-,0.00)	-105(GTTGTGAAAACA,-,0.00),56(ATTGGGTAACAT,-,0.00)	0	0	0	0
827	5.570633369	0	0	0	-164(ACAGGCTGTTCT,-,0.00)	0	144(TGCCCTTTAACC,-,0.00),194(GGCCAGAGGCCA,+,0.00)	0	0	0
981	5.570633369	0	0	0	78(ACAGGATGTCCC,-,0.00)	0	0	0	77(TACAGGATGTCC,+,0.00)	0
1133	5.575593504	0	0	0	27(GGGACAGTGAGT,+,0.00),42(GGGACAGCGTGT,+,0.00),57(GGGACAGCGTGT,+,0.00),72(GGGACAGCGTGT,+,0.00),132(GGGACAGCGTGT,+,0.00),162(GGGACAGTGAGT,+,0.00),177(GGGACAGCGTGT,+,0.00),192(GGGACAGCGTGT,+,0.00),207(GGGACAGCGTGT,+,0.00)	0	0	0	0	0
238	5.576209856	0	0	0	97(AGAACATTCTGT,+,0.00),100(ACATTCTGTTCT,-,0.00)	77(TGTTTGCTTAAC,+,0.00)	0	0	98(GAACATTCTGTT,-,0.00)	0
240	5.576209856	0	0	0	0	196(CTATTGCAAAAC,+,0.00)	-159(GCTCACAGGCCA,+,0.00),6(GGTCAGAGGTCT,+,0.00)	155(GAATTCCCAGAA,-,0.00),158(TTCCCAGAACAA,+,0.00)	0	0
900	5.576209856	0	0	0	0	-65(GTTGAGCAAGTC,-,0.00)	0	0	0	0
203	5.576209856	0	0	0	0	0	186(TGAACCCTGGAC,-,0.00)	-82(TGTTTCCCAGAA,-,0.00),-79(TTCCCAGAAGCT,+,0.00)	0	0
895	5.576209856	0	0	0	0	-223(CTTTTGTAATAA,-,0.00)	-102(TGCACTTTGACA,-,0.00),-68(TGCCCTTTGGCC,-,0.00),134(GTACACAGTGCA,+,0.00)	0	0	-96(TTGACAGGGAGA,+,0.00)
893	5.576209856	0	0	0	-3(ACAAGCTGTTCC,-,0.00)	0	-60(GAGCAAAGAGCA,+,0.00)	0	0	0
608	5.576209856	0	0	0	0	-181(CTTTTGAAATCT,-,0.00)	0	-65(GTTTTCTGGGAA,-,0.00),-62(TTCTGGGAAAGG,+,0.00)	0	0
946	5.576399758	0	0	0	0	-98(ATTAAGAAAGAC,-,0.00)	141(CGGCAAAGTCCA,+,0.00)	0	0	27(AGGCCAGGGAAC,+,0.00)
803	5.597282847	0	0	0	0	0	156(GACCAAAGGTCA,+,0.00)	0	0	0
178	5.597282847	0	0	0	0	81(TGCTTGCACCAC,+,0.00)	18(TGGACTTTGTCC,-,0.00)	3(ACTTTCCCGGAA,-,0.00),6(TTCCCGGAACTG,+,0.00)	0	0
758	5.597282847	0	0	0	0	0	0	0	0	0
783	5.597282847	0	0	0	0	0	0	0	0	0
1145	5.597282847	0	0	0	0	25(ATTTAGAAAGCT,-,0.00)	0	0	0	0
654	5.597282847	0	0	0	0	-5(CTGTTGCAAAAG,+,0.00)	0	0	0	0
689	5.598840848	0	0	0	0	0	87(TGACCTCTGACT,-,0.00)	0	0	0
990	5.598840848	0	0	0	0	0	-87(TGAACTTTGTAC,-,0.00)	3(ATATTCCCAGAA,-,0.00),6(TTCCCAGAACTG,+,0.00)	-221(GGACTTCCTGTA,-,0.00)	-5(TGTCCCTGATAT,-,0.00)
495	5.598840848	0	0	0	0	-49(TTATTACCAAAC,+,0.00),-6(CTTGGGAAAGAA,-,0.00)	108(TGGACTCTGATT,-,0.00)	0	0	0
735	5.598840848	0	0	0	0	55(ATTTCGTAAGAC,-,0.00),69(GTTTAGCAACAG,-,0.00)	0	0	0	0
593	5.598840848	0	0	0	0	64(TGGTTGCACAAG,+,0.00)	0	31(ATTTTCTGAGAA,-,0.00),34(TTCTGAGAAAAT,+,0.00)	0	0
765	5.598962315	0	0	0	0	-36(ATTGTGCAAGAG,-,0.00)	-23(TGAACTTTGGTG,-,0.00)	0	0	69(GTGCAAGGAACA,+,0.00)
500	5.598962315	0	0	0	0	-38(ACATTTCTCAAT,+,0.00)	0	0	0	194(TTGTCAGAGACA,+,0.00)
625	5.615401107	0	0	0	0	0	0	0	0	-133(TCTTCCTGGTAA,-,0.00),10(AAGACAGGGACA,+,0.00)
609	5.615401107	0	0	0	0	60(CCATTACACAAT,+,0.00)	0	0	0	0
568	5.626988174	0	0	0	11(AGGACACAGTGT,+,0.00),14(ACACAGTGTGCC,-,0.00)	0	0	0	0	0
263	5.626988174	0	0	0	0	0	-4(TGGACTTTGAAG,-,0.00)	0	0	112(TTGCAAGGGAGA,+,0.00)
215	5.626988174	0	0	0	0	-219(GTTGTGTAATTG,-,0.00)	0	0	0	0
470	5.626988174	0	0	0	0	0	0	0	0	-196(AGTCCCTGGCTA,-,0.00)
1001	5.626988174	0	0	0	0	0	0	-18(TAGTTCTGGGAA,-,0.00),-15(TTCTGGGAAAGT,+,0.00)	0	0
522	5.630738016	0	0	0	101(AGAACACTCTGT,+,0.00),104(ACACTCTGTTCC,-,0.00)	-165(ATTAAGCAATAG,-,0.00)	0	109(CTGTTCCCGGAA,-,0.00),112(TTCCCGGAACTA,+,0.00)	0	0
1888	5.630738016	0	0	0	0	48(ATCTTGCACAAT,+,0.00)	0	0	0	0
234	5.630738016	0	0	0	0	0	0	0	0	0
252	5.630738016	0	0	0	0	-47(GGATTTCAACAT,+,0.00),42(GTCTTGCGAAAG,+,0.00),44(CTTGCGAAAGAG,-,0.00)	0	0	0	0
833	5.630738016	0	0	0	0	0	0	0	0	0
596	5.637787121	0	0	0	109(GGAACTCTGTGT,+,0.00)	0	0	-54(AATTTCTTGGAA,-,0.00),-51(TTCTTGGAATTG,+,0.00)	0	0
310	5.637787121	0	0	0	0	0	0	0	0	0
484	5.637787121	0	0	0	0	0	5(GGGCAGAGGACA,+,0.00)	-8(AGGTTCCCAGAA,-,0.00),-5(TTCCCAGAAGGG,+,0.00)	0	140(ATGCCAAAAACA,+,0.00)
724	5.651261547	0	0	0	37(GGAACACAGTGT,+,0.00)	0	0	0	0	0
492	5.651261547	0	0	0	-46(AGAACTGGGTGT,+,0.00)	-18(CTTGTGCAACAC,-,0.00)	0	0	0	0
734	5.651261547	0	0	0	-222(TGAACACAGTGT,+,0.00),-219(ACACAGTGTGCC,-,0.00),-99(GGGACACATTGT,+,0.00)	-186(TCATTACCAAAC,+,0.00)	0	0	0	0
1019	5.651261547	0	0	0	0	-9(ATTGAGCAAACT,-,0.00)	-62(TGAACTTTGACC,-,0.00),-55(TGACCTTTGCAA,-,0.00)	0	0	-165(AAGCCAGGAAAA,+,0.00)
855	5.653050894	0	0	0	-21(AGAACAGTGAGT,+,0.00)	11(GTTGAGTAACCT,-,0.00)	-88(TGCACTCTGTAT,-,0.00),-41(AAACAGAGGCCA,+,0.00)	0	0	0
867	5.653050894	0	0	0	0	0	-145(TGACCTTTGAAT,-,0.00)	-51(CTGTTCCGAGAA,-,0.00),-48(TTCCGAGAACTG,+,0.00)	0	0
533	5.659808101	0	0	0	10(GGGACAAGATGT,+,0.00)	-34(ATTGGGCAAGAA,-,0.00)	0	0	0	0
959	5.663159393	0	0	0	0	0	0	0	0	0
610	5.663159393	0	0	0	0	0	-107(TGCCCTCTGACC,-,0.00),-66(TGAACTTTGCTT,-,0.00)	0	0	-173(TTCTCAGGGACA,+,0.00)
701	5.663159393	0	0	0	0	0	-113(TATCAAGGTTCA,+,0.00)	0	0	0
463	5.667797017	0	0	0	0	0	0	0	0	66(GTCCCAGGGACA,+,0.00)
771	5.670202972	0	0	0	0	98(ATGGTGCAAGTC,-,0.00),141(ATTTTGCAACTT,-,0.00)	0	-80(TCTTTCTAAGAA,-,0.00),-77(TTCTAAGAAGGA,+,0.00)	0	0
792	5.670202972	0	0	0	0	0	0	0	0	0
167	5.672394253	0	0	0	91(ACATCGTGTACT,-,0.00)	0	212(GGGCAAAGTTTA,+,0.00)	0	0	0
487	5.672394253	0	0	0	56(AGGACATTGTGT,+,0.00),59(ACATTGTGTTCA,-,0.00)	0	0	114(GATTTCCTAGAA,-,0.00),117(TTCCTAGAATAA,+,0.00)	57(GGACATTGTGTT,-,0.00)	0
882	5.672394253	0	0	0	-106(ACAACCTGTTCT,-,0.00)	0	0	74(GACTTCCCAGAA,-,0.00),77(TTCCCAGAAGAT,+,0.00)	0	0
621	5.672394253	0	0	0	0	0	-69(TATCAAAGTTCA,+,0.00)	-132(TGCTTCTGGGAA,-,0.00),-129(TTCTGGGAACCC,+,0.00)	0	0
327	5.672394253	0	0	0	0	-128(TACTTGCCCAAC,+,0.00),-112(ATTTAGAAAGTT,-,0.00)	-78(TGACCTCTGAAA,-,0.00)	0	0	0
131	5.672394253	0	0	0	0	-144(GTTATGCAAGGC,-,0.00)	-64(TGACCTCTGGGC,-,0.00)	0	0	-49(AGGCCAGAGACA,+,0.00)
1972	5.676286399	0	0	0	-71(AGCACACACAGT,+,0.00)	0	-43(TGACCTTTGTCG,-,0.00),30(TGAACCTTGCCC,-,0.00),37(TGCCCTCTGCCC,-,0.00),164(TGACCCCTGACT,-,0.00)	0	0	0
1740	5.687151293	0	0	0	0	-135(ATGTGGCAATCC,-,0.00)	0	0	0	0
685	5.690718367	0	0	0	-41(GGGACTCCCTGT,+,0.00),-38(ACTCCCTGTTCT,-,0.00)	0	112(TGGCCTTTGTTT,-,0.00)	0	-40(GGACTCCCTGTT,-,0.00)	87(TGTCCCTGCCCT,-,0.00)
811	5.690718367	0	0	0	0	0	75(TGACCTTTGCTG,-,0.00)	5(AGATTCCGAGAA,-,0.00),8(TTCCGAGAACTG,+,0.00)	0	0
682	5.690718367	0	0	0	0	0	208(TGAACTTTAGAC,-,0.00)	0	0	0
594	5.690718367	0	0	0	0	0	-134(TGAACCTTGAAC,-,0.00),-13(TGCCCTCTGCTT,-,0.00)	132(AGCTTCTTAGAA,-,0.00),135(TTCTTAGAAGAG,+,0.00)	0	0
962	5.690718367	0	0	0	0	0	-138(TGGCCTTTGTCC,-,0.00),-77(TGCCCTTTGGCA,-,0.00)	0	0	0
278	5.690718367	0	0	0	-156(ACAGGCTGTCCA,-,0.00)	72(GGATTGCTCCAC,+,0.00),188(GTTTAGAAATGG,-,0.00)	0	168(TGTTTCCTGGAA,-,0.00),171(TTCCTGGAAGAG,+,0.00)	0	0
501	5.698059917	0	0	0	0	199(TGTTTGCCTAAT,+,0.00)	0	0	0	0
750	5.698059917	0	0	0	-109(ACATTGTGTTCT,-,0.00)	0	0	0	0	0
507	5.705896356	0	0	0	0	0	0	124(GACTTCTCAGAA,-,0.00),127(TTCTCAGAACTT,+,0.00)	0	0
274	5.706436691	0	0	0	0	0	0	90(TTGTTCCCAGAA,-,0.00),93(TTCCCAGAATGA,+,0.00)	0	0
490	5.706436691	0	0	0	38(AGGACATGCTGT,+,0.00),41(ACATGCTGTACC,-,0.00)	-14(AAGTTGCAAAAC,+,0.00)	0	0	39(GGACATGCTGTA,-,0.00)	0
752	5.706436691	0	0	0	0	0	-67(GTACAAAGATCA,+,0.00)	0	0	0
601	5.706436691	0	0	0	0	0	32(GAGCAAAGTCCT,+,0.00)	0	0	0
907	5.706436691	0	0	0	0	0	-31(TGAACTTTGAAA,-,0.00)	0	0	-123(AGTTCCTGCCAA,-,0.00)
338	5.719643762	0	0	0	127(GGGACATTATGT,+,0.00)	132(ATTATGTAACTG,-,0.00)	210(GCTCAAAGGGCA,+,0.00)	0	128(GGACATTATGTA,-,0.00)	0
253	5.719643762	0	0	0	149(GGGACTGAGTGT,+,0.00)	-68(CTTGTGAAACAC,-,0.00)	45(TGCCCTGTGCTC,-,0.00)	0	0	0
406	5.719643762	0	0	0	0	0	0	82(CAGTTCCCAGAA,-,0.00),85(TTCCCAGAACTG,+,0.00)	0	0
852	5.722320717	0	0	0	0	0	0	0	-71(GCACTTCCTGTC,-,0.00)	0
154	5.722320717	0	0	0	0	0	26(TGTCCTTTGGAC,-,0.00)	0	-193(GAACATCCTGCC,-,0.00)	0
585	5.722320717	0	0	0	0	0	0	113(GTATTCTGGGAA,-,0.00),116(TTCTGGGAAGAG,+,0.00)	0	0
498	5.722320717	0	0	0	-167(AGTACAATCTGT,+,0.00)	0	0	-183(GGATTCTCAGAA,-,0.00),-180(TTCTCAGAACAC,+,0.00),-106(TCTTTCCAAGAA,-,0.00),-103(TTCCAAGAAGTG,+,0.00)	0	0
475	5.738003798	0	0	0	0	0	0	0	0	0
720	5.738003798	0	0	0	0	40(ATTGGGAAACAG,-,0.00)	0	0	0	0
651	5.73830988	0	0	0	0	-155(CTTGTGTAATGA,-,0.00)	-198(TGACCTCTGGTG,-,0.00)	0	0	0
155	5.73830988	0	0	0	0	45(GCATTACCAAAT,+,0.00)	0	0	65(GAACCTGCTGTC,-,0.00)	0
751	5.743511551	0	0	0	0	0	50(TGAACTTTGCCA,-,0.00)	123(GGATTCTCAGAA,-,0.00),126(TTCTCAGAAGAG,+,0.00)	0	0
494	5.743511551	0	0	0	-77(ACTCTATGTCCC,-,0.00)	-7(ATTGAGTAAAAA,-,0.00)	-116(AGGCAGAGTGCA,+,0.00),173(TGGCCTTTGCCA,-,0.00)	0	0	0
148	5.743511551	0	0	0	0	-134(TGCTTTCTAAAT,+,0.00),-119(GTTAAGCAATCT,-,0.00),-18(ATTTTGAAATGT,-,0.00),-8(GTATTGCTCAAT,+,0.00)	0	0	0	201(TTCCCAGGGAAA,+,0.00)
125	5.743511551	0	0	0	1(AGTACACTTTGT,+,0.00),4(ACACTTTGTTCT,-,0.00)	0	0	0	0	0
1211	5.745480464	0	0	0	25(AGAACATCTTGT,+,0.00)	-76(CCCTTTCCCAAC,+,0.00)	0	-145(TCCTTCCCGGAA,-,0.00),-142(TTCCCGGAATTG,+,0.00)	0	0
539	5.761982336	0	0	0	0	-73(GTCTTGCAACAT,+,0.00)	20(TAAACTCTGCCC,-,0.00)	163(AGATTCTCAGAA,-,0.00),166(TTCTCAGAAGAC,+,0.00)	0	0
121	5.761982336	0	0	0	0	-148(AAATTACCCAAC,+,0.00)	0	0	0	-23(TTTTTCTGGCAG,-,0.00)
499	5.765671865	0	0	0	0	0	-57(GGACAGAGGTCA,+,0.00)	0	0	0
589	5.765671865	0	0	0	0	0	-148(AGCACTTTGTCC,-,0.00)	59(CTCTTCTGGGAA,-,0.00),62(TTCTGGGAACAT,+,0.00)	-90(GAACTTCTTGTT,-,0.00)	0
1933	5.765671865	0	0	0	0	0	-96(TTCCAAAGTCCA,+,0.00)	0	0	0
623	5.771020791	0	0	0	0	0	-23(TGCCCTGTGACT,-,0.00),26(TGACCTCTGCAA,-,0.00)	0	0	0
489	5.777988487	0	0	0	0	95(ATTGAGAAAGCT,-,0.00),202(GTTGCGTAAGCA,-,0.00)	0	0	0	-51(ATGCCAGAAATA,+,0.00)
851	5.777988487	0	0	0	68(GGGACAGACTGT,+,0.00)	0	0	0	0	0
626	5.777988487	0	0	0	0	0	0	-46(TACTTCTCAGAA,-,0.00),-43(TTCTCAGAATGC,+,0.00)	0	0
741	5.777988487	0	0	0	0	-164(ATTGTGCAACAG,-,0.00),-11(GTTGAGAAATAA,-,0.00)	61(TGCACTTTGGTC,-,0.00)	0	0	0
467	5.78985531	0	0	0	-214(AGAACAGTGAGT,+,0.00)	0	0	0	0	0
726	5.78985531	0	0	0	0(ACTTAATGTTCC,-,0.00)	0	0	0	0	0
884	5.78985531	0	0	0	0	0	0	0	0	0
693	5.78985531	0	0	0	-66(ACTGGCTGTGCT,-,0.00)	-21(CATTTACACAAT,+,0.00),-10(TTGTTTCACAAT,+,0.00)	0	0	0	16(ATTCCAGGGAAT,+,0.00)
768	5.791654327	0	0	0	-184(ACATTCTGTCCC,-,0.00),-81(GGCACAAGTTGT,+,0.00),-78(ACAAGTTGTTCT,-,0.00),51(AGAACTCTGTGT,+,0.00)	0	0	0	0	0
227	5.802995108	0	0	0	0	0	0	84(AGTTCCTGGGAA,-,0.00)	0	0
555	5.802995108	0	0	0	0	0	0	-64(CCATTCTCAGAA,-,0.00),-61(TTCTCAGAACTG,+,0.00)	0	0
464	5.802995108	0	0	0	0	0	0	0	0	0
563	5.802995108	0	0	0	0	-39(GTTGAGAAAGGA,-,0.00),104(TTGTTACACAAG,+,0.00),171(CTTGAGCAATCA,-,0.00)	0	0	0	0
1099	5.802995108	0	0	0	0	0	-9(TGAACTTTGTTA,-,0.00),104(TGACCTTTGGTG,-,0.00)	0	0	0
1640	5.81102583	0	0	0	-11(AGAACATGCTGT,+,0.00)	0	23(TGTCAAAGGTCT,+,0.00),45(TGCACTTTGAAC,-,0.00)	0	0	0
603	5.81102583	0	0	0	-76(ACATAGTGTTCC,-,0.00),50(AGAACTCAATGT,+,0.00),53(ACTCAATGTTCT,-,0.00)	0	0	0	0	0
191	5.81102583	0	0	0	0	0	-46(TGCCCTCTGAAC,-,0.00)	0	0	-168(CAGCCAGGGACA,+,0.00)
175	5.81102583	0	0	0	-100(GGTACACAGTGT,+,0.00),-97(ACACAGTGTCCC,-,0.00)	-122(TGCTTGCCTAAC,+,0.00),22(CTTTTGCAAACA,-,0.00)	0	0	0	0
473	5.81102583	0	0	0	-123(ACATGTTGTGCT,-,0.00)	0	0	0	0	0
1000	5.811973195	0	0	0	44(ACATGATGTGCT,-,0.00)	58(ATTGTGCAACTC,-,0.00)	0	0	0	-205(TATCTCTGGCAT,-,0.00)
814	5.811973195	0	0	0	0	-193(GTGTTGCAAGAA,-,0.00)	0	0	0	0
264	5.818519616	0	0	0	0	-48(CAGTTACATAAC,+,0.00)	0	0	0	-13(TGTCCCTGCTAA,-,0.00),80(TGTTCTTGGTAA,-,0.00)
479	5.822370189	0	0	0	0	0	0	0	0	0
198	5.82959945	0	0	0	0	0	-87(TGAACTTTGGAC,-,0.00),-44(TGACCTTTGAGA,-,0.00)	0	0	0
471	5.82959945	0	0	0	-53(ACTGCCTGTCCT,-,0.00)	0	-193(TGTCCTTTGCTC,-,0.00)	0	-70(AGCAGAGCGTCC,+,0.00),195(GGACTTCTTGTT,-,0.00)	0
180	5.82959945	0	0	0	0	0	124(ATTCAAAGGTCA,+,0.00)	0	0	0
1190	5.830034926	0	0	0	0	0	0	22(CACTTCTCAGAA,-,0.00),25(TTCTCAGAATCA,+,0.00)	0	0
469	5.830034926	0	0	0	0	0	0	0	0	0
174	5.830034926	0	0	0	-75(AGAACACTGAGT,+,0.00)	0	0	0	-156(GACAGGAGGTTC,+,0.00),-29(AGCAGAAAGTTC,+,0.00)	0
627	5.832628217	0	0	0	0	0	0	0	0	0
194	5.845824886	0	0	0	0	143(TTGTTGCTCAAT,+,0.00)	175(GTCCAAAGGGCA,+,0.00)	0	0	0
580	5.845824886	0	0	0	0	192(AAGTTGCCAAAC,+,0.00)	47(TGCACTTTGCTT,-,0.00),70(TGCACTCTGACC,-,0.00)	0	0	0
646	5.845824886	0	0	0	0	8(GTTATGTAAGCC,-,0.00)	0	0	0	0
587	5.845824886	0	0	0	0	-202(GTTAGGCAATTA,-,0.00)	0	162(GCATTCTGAGAA,-,0.00),165(TTCTGAGAACTG,+,0.00)	0	0
219	5.845824886	0	0	0	145(ACATGCTGTTCT,-,0.00)	0	-173(TGCCCTCTGATA,-,0.00)	0	0	0
224	5.85411942	0	0	0	-6(AGGACAATCTGT,+,0.00)	0	-12(GATCAGAGGACA,+,0.00)	0	0	0
1178	5.854443975	0	0	0	58(ACACACAGTCCT,-,0.00)	0	0	0	0	0
1181	5.859846329	0	0	0	0	0	4(TCTCAAAGTTCA,+,0.00)	-17(CAATTCCAGGAA,-,0.00),-14(TTCCAGGAAAAA,+,0.00)	0	-15(ATTCCAGGAAAA,+,0.00),83(CTGCCAGGAAAC,+,0.00)
1321	5.860737692	0	0	0	0	31(ATTAGGCAAGCT,-,0.00)	192(TGACCTTTCCCC,-,0.00)	0	-123(GAACGTACTGTC,-,0.00)	-28(TTTTCCTGTCAC,-,0.00)
209	5.864192543	0	0	0	0	0	0	0	0	36(AAGCCAGGAACT,+,0.00)
711	5.864192543	0	0	0	0	0	-135(AGGCAGAGGTCA,+,0.00),-66(CTCCAGAGGTCA,+,0.00),163(TGACCCTTGGCA,-,0.00)	149(TGTTCCCAGGAA,-,0.00)	0	0
941	5.875273524	0	0	0	0	0	0	0	0	129(GTGCCAGGGAAT,+,0.00)
1147	5.875273524	0	0	0	-206(AGTACAGCCAGT,+,0.00)	0	-4(TGATCTTTGACC,-,0.00)	0	0	-127(TGTTCCTGGCAT,-,0.00)
584	5.881493865	0	0	0	14(ACAAAATGTTCC,-,0.00)	0	-39(TGGACTTTGCCT,-,0.00)	-26(AATTTCCAAGAA,-,0.00),-23(TTCCAAGAATGG,+,0.00)	0	0
173	5.881493865	0	0	0	0	130(ATTGAGAAAGGG,-,0.00)	115(TGCCAGAGGTCA,+,0.00)	0	0	0
243	5.881493865	0	0	0	0	0	0	0	-20(GGACCTTCTGTA,-,0.00)	-45(TTTTTCTGGAAT,-,0.00)
562	5.88899124	0	0	0	0	0	0	-176(TCTTTCTTGGAA,-,0.00),-173(TTCTTGGAATGA,+,0.00)	60(GACAGCAAATCC,+,0.00)	-123(TGTTCCTGCCAA,-,0.00)
184	5.891455204	0	0	0	0	0	0	-175(AGCTTCTTGGAA,-,0.00),-172(TTCTTGGAAACA,+,0.00)	0	0
136	5.89183362	0	0	0	0	0	-128(TGACCTTTGAAT,-,0.00),-86(TGAACTCTGTCT,-,0.00)	0	0	0
118	5.893916468	0	0	0	0	-66(GTGTTACACAAT,+,0.00),153(GGATTTCCCAAT,+,0.00)	0	0	0	0
1186	5.893916468	0	0	0	0	-128(GTTTTGAAACAT,-,0.00),77(TAGTTTCGAAAT,+,0.00),79(GTTTCGAAATAC,-,0.00)	0	0	0	0
221	5.893916468	0	0	0	0	0	0	-223(AAGTTCTGAGAA,-,0.00),-220(TTCTGAGAAAGA,+,0.00),-19(GACTTCCAGGAA,-,0.00),-16(TTCCAGGAAAGC,+,0.00)	0	0
549	5.893916468	0	0	0	43(ACACTGTGTGCT,-,0.00)	-15(GTTGTGTAAGAG,-,0.00),61(CTTATGCAACCG,-,0.00)	0	0	0	0
718	5.910309589	0	0	0	0	0	0	141(AATTTCCTAGAA,-,0.00),144(TTCCTAGAAGTT,+,0.00)	0	0
269	5.910309589	0	0	0	32(AGAACAACATGT,+,0.00),35(ACAACATGTCCT,-,0.00)	0	0	0	34(AACAACATGTCC,+,0.00)	0
1207	5.915372445	0	0	0	0	0	-46(TGACCTTTGAGC,-,0.00),178(GGGGAAAGTTCA,+,0.00)	0	0	0
157	5.924610706	0	0	0	0	0	0	0	0	0
480	5.924610706	0	0	0	0	174(AGGTTACAAAAC,+,0.00)	0	-140(CTGTTCCTGGAA,-,0.00),-137(TTCCTGGAAGCT,+,0.00)	0	-139(TGTTCCTGGAAG,-,0.00)
127	5.924610706	0	0	0	0	-97(GCGTTGCTCAAC,+,0.00),-80(GTTATGAAACTG,-,0.00)	0	0	0	0
1171	5.936546617	0	0	0	-23(GGGACAGGGTGT,+,0.00),-20(ACAGGGTGTGCT,-,0.00)	0	0	0	0	-29(TGGCAAGGGACA,+,0.00)
153	5.936546617	0	0	0	0	154(CGGTTGCAAAAC,+,0.00)	0	0	-74(GGACCTCCTGTC,-,0.00)	49(TCTGCCTGGCAT,-,0.00)
534	5.936546617	0	0	0	0	-56(TACTTACAAAAT,+,0.00)	-41(TGCCCTCTGACC,-,0.00)	0	0	0
728	5.936912642	0	0	0	0	200(ATTAGGCAATAG,-,0.00)	-65(TGGACTTTGCCT,-,0.00),90(GGGCAGAGGCCA,+,0.00)	0	0	0
658	5.936912642	0	0	0	0	-221(GGATTGCAAAAG,+,0.00)	0	0	0	0
214	5.936912642	0	0	0	204(AGAACACAGAGT,+,0.00)	0	181(TCACCTTTGACC,-,0.00)	0	0	0
216	5.947252347	0	0	0	0	0	0	0	0	0
472	5.947252347	0	0	0	0	0	-147(TGAACCTTGATC,-,0.00)	0	0	0
1177	5.947252347	0	0	0	-3(AGAACATGTTGT,+,0.00),0(ACATGTTGTGCT,-,0.00)	-55(GTTAGGTAATAT,-,0.00)	0	0	0	0
1195	5.948731852	0	0	0	0	0	0	0	0	0
1173	5.948731852	0	0	0	0	0	0	0	0	0
1203	5.950175899	0	0	0	0	0	-50(ATCCACAGTTCA,+,0.00)	-8(ACTTTCCTAGAA,-,0.00),-5(TTCCTAGAACAT,+,0.00)	0	0
1159	5.950175899	0	0	0	0	-148(TGGTTTCGAAAC,+,0.00),-146(GTTTCGAAACTA,-,0.00)	0	0	0	0
736	5.950175899	0	0	0	-188(ACACTCTGTCCC,-,0.00),-168(AGAACACTTTGT,+,0.00)	-18(GTTGAGAAATCA,-,0.00),36(TCATTACCAAAT,+,0.00)	0	-130(TTCTTCTTAGAA,-,0.00),-127(TTCTTAGAAATG,+,0.00)	0	63(TGTCCCTGACAT,-,0.00)
247	5.95523276	0	0	0	148(ACTTACTGTTCT,-,0.00),189(ACTTCCTGTGCT,-,0.00)	-206(ATTATGCAACCT,-,0.00),-170(ATCTTTCCCAAT,+,0.00),-85(ATTGGGCAAGTT,-,0.00)	0	0	0	0
1163	5.95523276	0	0	0	0	0	0	0	0	-34(TGTCCCTGGGAG,-,0.00)
756	5.95523276	0	0	0	0	40(CAATTTCAAAAG,+,0.00)	0	-42(TGGTTCTTGGAA,-,0.00),-39(TTCTTGGAAAGT,+,0.00)	0	0
496	5.955536487	0	0	0	-70(AGAACACTGTGT,+,0.00),-67(ACACTGTGTGCT,-,0.00)	0	0	0	0	-222(GGTCCCTGGAAT,-,0.00)
147	5.955536487	0	0	0	0	0	-85(AAGCAAAGTCCA,+,0.00)	4(TGCTTCTCAGAA,-,0.00),7(TTCTCAGAAATA,+,0.00)	0	-149(TTTTCTTGGCAC,-,0.00)
912	5.960876278	0	0	0	0	98(GTTTAGTAACCA,-,0.00)	0	-141(GAGTTCCTGGAA,-,0.00),-138(TTCCTGGAAGTG,+,0.00)	0	-46(CTGCCAGGGGCA,+,0.00),200(TTTTTCTGGCTT,-,0.00)
476	5.961819203	0	0	0	0	10(ATTTTGTAATTG,-,0.00)	23(GGTCAGAGTTCT,+,0.00)	0	0	-92(AAGTCAGGAAAA,+,0.00)
188	5.967775107	0	0	0	0	0	-180(TGAGCTTTGTCC,-,0.00)	0	0	0
497	5.967775107	0	0	0	0	0	-84(TGGACTGTGGAC,-,0.00)	153(TTCCCAGGAAAG,+,0.00)	0	0
513	5.971753732	0	0	0	-39(AGCACAGGAAGT,+,0.00)	0	0	0	0	0
255	5.971753732	0	0	0	0	212(TCATTTCTAAAT,+,0.00)	0	-15(CGTTCCTTGGAA,-,0.00)	0	0
612	5.971753732	0	0	0	-77(AGGACATTTTGT,+,0.00)	-215(GTTTAGAAAGCC,-,0.00),-24(ATTGTGAAATGC,-,0.00)	0	0	-76(GGACATTTTGTT,-,0.00)	0
554	5.971753732	0	0	0	0	-96(TTCTTGCAAAAG,+,0.00),49(CTTGGGTAATTA,-,0.00)	-32(TGGACTTTGTGT,-,0.00)	0	-31(GGACTTTGTGTC,-,0.00)	0
126	5.971753732	0	0	0	0	0	0	0	0	0
124	5.971753732	0	0	0	0	0	0	0	0	43(ATAGCAGGAAAA,+,0.00)
230	5.971753732	0	0	0	0	0	42(GTACAAAGGACA,+,0.00)	0	0	0
1204	5.973964487	0	0	0	22(AGGACAGGAAGT,+,0.00)	83(GAATTACATAAT,+,0.00)	0	0	0	0
485	5.973964487	0	0	0	-55(GGGACACAGTGT,+,0.00),-52(ACACAGTGTGCC,-,0.00)	0	0	42(GTTTTCCCAGAA,-,0.00),45(TTCCCAGAAAAT,+,0.00)	0	0
176	5.986276863	0	0	0	-53(GGGACATGCAGT,+,0.00)	0	0	0	0	0
164	5.995075551	0	0	0	4(AGAACAAGCTGT,+,0.00),7(ACAAGCTGTGCT,-,0.00)	210(ATATTGCAACAT,+,0.00)	0	0	0	0
260	5.995075551	0	0	0	-186(ACATATTGTACT,-,0.00)	-143(ATTGTGAAAGAA,-,0.00)	0	0	0	0
197	5.995075551	0	0	0	0	0	-143(GAACAGAGTCCA,+,0.00),-75(TGCCAAAGGTCT,+,0.00)	0	0	0
1073	6.003241256	0	0	0	106(AGAACAGTTTGT,+,0.00)	-5(GTTTTGTAACCA,-,0.00),40(ACATTTCATAAT,+,0.00)	0	0	0	0
220	6.006418781	0	0	0	0	-32(ATGTTTCAAAAT,+,0.00)	-146(AATCAGAGGTCA,+,0.00)	-170(AAATTCTTAGAA,-,0.00),-167(TTCTTAGAAGCA,+,0.00)	0	0
186	6.009707018	0	0	0	0	32(CTTGAGCAAGGG,-,0.00),81(CTTGAGCAAGAA,-,0.00)	0	0	0	0
502	6.013808711	0	0	0	0	-55(TAATTGCACAAT,+,0.00),7(GTTTAGAAATGT,-,0.00),176(ATTTGGAAAGGA,-,0.00),201(GTTATGAAATGA,-,0.00)	0	0	0	0
510	6.013808711	0	0	0	0	0	0	0	0	0
183	6.013808711	0	0	0	0	19(ATTGAGAAAACA,-,0.00)	0	0	0	168(TGTTCCAGGCAA,-,0.00)
241	6.018666112	0	0	0	0	0	0	0	0	0
130	6.018666112	0	0	0	4(GGGACAAAGTGT,+,0.00),7(ACAAAGTGTCCT,-,0.00)	171(AGATTTCAAAAC,+,0.00)	-116(TGAACTTTCATC,-,0.00),109(AGTCAGGGGTCA,+,0.00)	48(CCATTCTAAGAA,-,0.00),51(TTCTAAGAAACT,+,0.00)	0	0
1757	6.025720284	0	0	0	0	0	0	0	0	121(TTTCCCAGGCAA,-,0.00)
1408	6.027639491	0	0	0	0	0	112(TGAACTCTGACA,-,0.00)	0	0	-63(AAGCCAGGAACC,+,0.00)
159	6.030079457	0	0	0	0	0	0	61(GTGTTCCTAGAA,-,0.00),64(TTCCTAGAACTA,+,0.00)	0	0
246	6.030426116	0	0	0	-31(GGGACAGCCTGT,+,0.00)	91(GTTAGGCAATGC,-,0.00)	0	0	0	-2(AGTTCCTGGCAG,-,0.00),161(CTTCCAGAAACA,+,0.00)
151	6.030426116	0	0	0	31(AGAACACCATGT,+,0.00),34(ACACCATGTTCC,-,0.00)	0	-213(TGACCTCTGCTT,-,0.00)	211(GACTTCCTGGAA,-,0.00)	210(GGACTTCCTGGA,-,0.00)	20(TGGGCAGGGACA,+,0.00)
532	6.032404132	0	0	0	0	0	-41(AGTCAAAGTCCA,+,0.00)	0	0	0
239	6.033932677	0	0	0	58(GGGACAATGAGT,+,0.00)	0	0	0	0	30(AGGCCAGGGACA,+,0.00)
360	6.038297905	0	0	0	0	-41(GGGTTTCACAAC,+,0.00)	0	0	0	0
1628	6.045126423	0	0	0	0	0	0	0	0	0
564	6.045126423	0	0	0	0	0	-89(TAAACTTTGTCC,-,0.00),43(CCCCAAAGGTCA,+,0.00)	0	0	0
985	6.051157023	0	0	0	0	-57(TCATTTCACAAG,+,0.00)	0	0	0	0
250	6.051157023	0	0	0	0	0	0	0	0	0
1166	6.06038031	0	0	0	0	-78(TGATTTCGCAAG,+,0.00),-76(ATTTCGCAAGAG,-,0.00)	0	-50(AGTTTCCGGGAA,-,0.00),-47(TTCCGGGAAGAG,+,0.00)	0	0
122	6.06038031	0	0	0	-13(ACTGGCTGTGCT,-,0.00)	47(TTATTACAAAAG,+,0.00),94(ATTGGGAAATCT,-,0.00)	0	0	0	0
1182	6.069195887	0	0	0	0	-73(GTTATGCAAGTC,-,0.00),27(GTTGAGTAACAG,-,0.00)	0	0	0	0
132	6.069872448	0	0	0	0	-144(ATATTTCACAAT,+,0.00),68(GTTGGGTAATGT,-,0.00)	0	0	0	0
1102	6.069872448	0	0	0	0	0	-210(TGACCTCTGGTT,-,0.00)	0	0	0
211	6.078669161	0	0	0	0	0	0	0	0	-8(TGTTCCTTGGAT,-,0.00),197(TTTTCCTGACTT,-,0.00)
1184	6.083906597	0	0	0	0	0	0	-19(ATCTTCTCAGAA,-,0.00),-16(TTCTCAGAAGCG,+,0.00)	0	0
1185	6.085743489	0	0	0	56(ACTCTTTGTCCC,-,0.00)	0	132(GTTCAAAGGGCA,+,0.00)	0	0	0
201	6.086366938	0	0	0	0	0	27(GCTCAGAGTCCA,+,0.00)	0	0	4(GTGCCAGGGACA,+,0.00),48(AGGACAGGAACA,+,0.00)
1015	6.086561048	0	0	0	0	0	0	0	0	0
1187	6.101402917	0	0	0	-94(ACACCTTGTCCC,-,0.00)	0	154(TGCCCTCTGCAC,-,0.00)	0	0	-8(GTGCCAGGGGAA,+,0.00)
162	6.101402917	0	0	0	-217(ACACACTGTCCC,-,0.00)	-155(CTGTTACTCAAT,+,0.00)	0	156(TTTTTCTCAGAA,-,0.00),159(TTCTCAGAAAAG,+,0.00)	0	0
144	6.101402917	0	0	0	0	-174(ATTTTGAAACGT,-,0.00)	0	0	0	0
1169	6.104858049	0	0	0	-15(AGTACAGTATGT,+,0.00)	-54(ATGTTGCAAAAG,+,0.00)	0	0	0	31(CTGACAGGAAAA,+,0.00)
1172	6.114520933	0	0	0	0	0	-211(AGACCTCTGTTC,-,0.00)	178(CTCTTCTTAGAA,-,0.00),181(TTCTTAGAACAA,+,0.00)	0	0
200	6.123625058	0	0	0	-36(ACTAAATGTTCC,-,0.00)	0	0	0	0	0
1162	6.125996528	0	0	0	-15(AGCACAGGATGT,+,0.00)	21(CTTGTGCAATGC,-,0.00)	0	0	0	-157(CTGCCAGGGAAC,+,0.00)
1194	6.125996528	0	0	0	0	0	-153(TGAACTTTAGTC,-,0.00),21(GACCACAGTCCA,+,0.00)	61(AGCTTCCAGGAA,-,0.00),64(TTCCAGGAAATA,+,0.00)	0	0
163	6.125996528	0	0	0	0	0	0	0	0	0
242	6.135620918	0	0	0	0	0	0	0	-106(GGACCTTCAGTT,-,0.00)	137(GAGCCAGGGAAA,+,0.00)
1150	6.140364275	0	0	0	0	0	0	0	0	0
137	6.140364275	0	0	0	-54(AGGACAAAGTGT,+,0.00)	0	0	0	0	0
458	6.140364275	0	0	0	0	0	-50(TGATCTCTGAGC,-,0.00),-9(AGCCAGAGGGCA,+,0.00)	0	0	0
1167	6.144146704	0	0	0	0	0	0	-78(AAGTTCCAGGAA,-,0.00),-75(TTCCAGGAAGGG,+,0.00)	0	0
149	6.155318897	0	0	0	0	0	-82(GGGCAAAGTGCT,+,0.00)	0	0	0
229	6.168616635	0	0	0	72(GGGACAGTGAGT,+,0.00)	0	-41(GATGAAAGGTCA,+,0.00),100(TGAACTGTGGCC,-,0.00)	0	0	0
1212	6.180345733	0	0	0	0(AGGACAGAAAGT,+,0.00),3(ACAGAAAGTTCC,-,0.00)	0	0	0	2(GACAGAAAGTTC,+,0.00)	0
232	6.180345733	0	0	0	0	-68(ATTGTGAAACTT,-,0.00)	0	-58(TTTTTCTGGGAA,-,0.00),-55(TTCTGGGAATAG,+,0.00)	0	-58(TTTTTCTGGGAA,-,0.00)
1092	6.185379372	0	0	0	0	0	-7(GGGCAAAGGTTA,+,0.00)	0	0	0
236	6.185379372	0	0	0	-26(ACACCATGTTCC,-,0.00)	0	0	0	0	-20(TGTTCCTGCCTC,-,0.00)
189	6.190563112	0	0	0	0	0	102(GGTTAAAGTTCA,+,0.00)	44(ACATTCCCGGAA,-,0.00),47(TTCCCGGAAGAA,+,0.00)	0	75(TGTTCCAGGCAG,-,0.00)
1192	6.190563112	0	0	0	-13(ACATAGTGTCCA,-,0.00),7(AGGACATTCTGT,+,0.00)	0	64(TGGCCTCTGCCT,-,0.00)	0	-33(GAACTTCCTGCC,-,0.00)	17(GTGTCAGGAACA,+,0.00)
1183	6.192017592	0	0	0	0	-96(GTCTTGCAACAT,+,0.00)	-4(TAAACTCTGCCC,-,0.00)	139(GGATTCTCAGAA,-,0.00),142(TTCTCAGAAGAC,+,0.00)	0	0
1014	6.206159753	0	0	0	4(AGTACAAGATGT,+,0.00)	0	131(ACTCAAAGTTCA,+,0.00)	0	0	0
249	6.21023153	0	0	0	0	-29(CTTGTGAAATGT,-,0.00)	-88(TGGACTTTGCTG,-,0.00)	78(CTTTTCCGGGAA,-,0.00),81(TTCCGGGAACTT,+,0.00)	0	0
1062	6.220507131	0	0	0	0	180(GTTTAGAAACAA,-,0.00)	-209(TGGCCTTTGGGC,-,0.00),80(TGACCTTTGTGC,-,0.00)	0	0	-154(TTTACAGGGAAA,+,0.00)
1017	6.224879668	0	0	0	26(ACTTGCTGTTCC,-,0.00)	-191(TGATTACAAAAG,+,0.00),-164(ATTAGGAAATTG,-,0.00)	0	0	0	59(TGTCCCAGGAAT,-,0.00)
1112	6.232448154	0	0	0	-65(GGTACATAATGT,+,0.00)	-76(ATTGAGAAATCG,-,0.00)	0	0	2(GGACGTTCTCTT,-,0.00)	0
1131	6.242948293	0	0	0	0	207(CTCTTACCTAAT,+,0.00)	0	38(GGTTTCCCAGAA,-,0.00),41(TTCCCAGAAGCC,+,0.00)	6(GGATGTTCTGTA,-,0.00)	0
1043	6.242948293	0	0	0	-52(GGTACAAAGTGT,+,0.00)	0	0	0	0	0
1188	6.252046495	0	0	0	0	0	0	0	-67(GGACGTTCTGGC,-,0.00)	0
1024	6.256795627	0	0	0	0	0	0	0	0	-93(TGTCCCTGGGAA,-,0.00)
1103	6.259757304	0	0	0	0	51(GTTGGGAAAGAG,-,0.00)	0	0	0	0
1080	6.272636719	0	0	0	0	0	0	-109(GTATTCCAAGAA,-,0.00),-106(TTCCAAGAATGC,+,0.00),195(GTCTTCTGGGAA,-,0.00),198(TTCTGGGAAAGG,+,0.00)	0	0
1170	6.272636719	0	0	0	-107(ACACTATGTACT,-,0.00),-23(AGCACAGCCTGT,+,0.00),-20(ACAGCCTGTTCT,-,0.00)	-7(TGCTTACTTAAC,+,0.00)	0	0	0	0
1198	6.272636719	0	0	0	0	0	0	0	0	0
1175	6.293221716	0	0	0	0	0	209(TGCACTCTGGTC,-,0.00)	0	0	-218(TGTTCTTGGCAT,-,0.00)
1191	6.301418912	0	0	0	0	0	23(TGAACTTTGAGG,-,0.00)	0	0	-169(TGTTTCTGGAAT,-,0.00)
1168	6.310724433	0	0	0	-105(GGGACAACATGT,+,0.00),-102(ACAACATGTGCT,-,0.00)	-46(GTTTAGCAACAC,-,0.00)	0	0	0	0
1202	6.318337142	0	0	0	0	0	0	0	0	-43(TTTCCCTGGCTA,-,0.00)
1156	6.318337142	0	0	0	-6(GGTACTCTCTGT,+,0.00)	0	0	0	0	0
939	6.318337142	0	0	0	68(ACAGGCCGTTCC,-,0.00),120(ACACTGTGTCCT,-,0.00)	0	0	0	0	0
1016	6.318744661	0	0	0	0	-63(AAATTACAAAAC,+,0.00),12(TGCTTGCACAAC,+,0.00)	-35(GGGCAAAGGGCT,+,0.00)	0	0	70(TGCCCCTGCCAT,-,0.00)
965	6.318744661	0	0	0	0	0	62(GTACAAAGTGCA,+,0.00),85(CAGCAAAGGTCA,+,0.00)	0	0	0
975	6.330606245	0	0	0	63(ACTATGTGTCCT,-,0.00)	-90(AAGTTGCACAAC,+,0.00)	0	0	77(GGACTTTGTGCT,-,0.00)	0
1100	6.350813719	0	0	0	0	-44(CAGTTGCTCAAT,+,0.00)	0	143(ACATTCCAGGAA,-,0.00),146(TTCCAGGAAAGA,+,0.00)	0	-74(TGTGCCTGGCAT,-,0.00),195(AGGCCAGAAAAA,+,0.00)
1130	6.350813719	0	0	0	0	0	40(TGGTCTTTGCAC,-,0.00)	109(CCCTTCCAGGAA,-,0.00),112(TTCCAGGAATCT,+,0.00)	0	0
1299	6.364563388	0	0	0	0	-209(CCATTTCACAAT,+,0.00),25(CTATTTCAAAAT,+,0.00)	0	0	0	0
832	6.380061247	0	0	0	0	-173(GTTACGAAACAA,-,0.00)	-82(TGAACTTTGATT,-,0.00)	0	0	2(TTGGCAAGAAAA,+,0.00)
1149	6.380836396	0	0	0	110(GGCACAGGATGT,+,0.00),113(ACAGGATGTCCT,-,0.00)	0	0	-13(TTCCTAGGAAAG,+,0.00),203(CAATTCCTGGAA,-,0.00),206(TTCCTGGAACCT,+,0.00)	0	0
1165	6.388075485	0	0	0	0	80(TGATTGCTCAAC,+,0.00)	0	0	0	0
1026	6.40667414	0	0	0	63(AGCACAAAATGT,+,0.00),66(ACAAAATGTTCT,-,0.00)	-144(TACTTTCAAAAT,+,0.00)	-169(GAGCAAAGATCA,+,0.00)	0	0	0
1004	6.40667414	0	0	0	-50(TGGACAGTATGT,+,0.00),-47(ACAGTATGTCCT,-,0.00)	0	0	0	-48(GACAGTATGTCC,+,0.00)	0
924	6.409163268	0	0	0	-36(AGGACTGACTGT,+,0.00),-33(ACTGACTGTGCC,-,0.00),-2(AGGACTGACTGT,+,0.00),1(ACTGACTGTGCC,-,0.00),32(AGGACTGACTGT,+,0.00),35(ACTGACTGTGCC,-,0.00),99(AGGACTGACTGT,+,0.00),102(ACTGACTGTGCC,-,0.00),133(AGGACTGACTGT,+,0.00),167(AGGACTGACTGT,+,0.00),170(ACTGACTGTGCC,-,0.00)	0	0	0	0	0
1028	6.429545997	0	0	0	1(ACAATATGTACC,-,0.00),66(AGTACACAGTGT,+,0.00)	0	0	0	0	-28(GTGCCAGGGCCA,+,0.00)
1101	6.45980697	0	0	0	0	0	0	0	-17(GCCAGCAAGTCC,+,0.00)	0
949	6.46468136	0	0	0	0	0	0	0	0	-10(TGTCCCTGATAT,-,0.00)
885	6.464837406	0	0	0	0	0	0	0	0	0
976	6.464837406	0	0	0	0	0	0	0	0	-14(TATCCAGGGACA,+,0.00)
874	6.46655256	0	0	0	0	0	143(GGCCAAAGGGCT,+,0.00),154(TGCCCTGTGCCC,-,0.00)	0	0	-14(TGGCAAGGAACA,+,0.00)
948	6.476230834	0	0	0	0	0	206(GGCTAGAGGTCA,+,0.00)	0	0	125(GTGCCAGGCACA,+,0.00)
285	6.482864513	0	0	0	176(AGGACAAGCTGT,+,0.00)	-38(ATTGAGAAAGCA,-,0.00),63(ATTTTGCAATCT,-,0.00)	0	0	0	125(ATGACAGGAACA,+,0.00)
993	6.493909325	0	0	0	0	0	0	113(CATTTCCTAGAA,-,0.00),116(TTCCTAGAAATA,+,0.00)	-38(AACAGAACATCC,+,0.00)	0
1081	6.495645938	0	0	0	0	0	-84(GGTCAGAGGTCT,+,0.00)	0	0	0
185	6.495645938	0	0	0	61(AGGACAGACAGT,+,0.00)	-35(TTCTTGCCTAAG,+,0.00)	0	0	0	0
913	6.503744481	0	0	0	-60(GGAACAGGAAGT,+,0.00)	0	0	0	-58(AACAGGAAGTCC,+,0.00)	0
460	6.504984031	0	0	0	0	73(GTTTTGAAATGA,-,0.00),201(GTTGGGCAAGGA,-,0.00)	0	0	0	23(TGTTCCTGGTTT,-,0.00)
831	6.510801187	0	0	0	97(ACACGCTGTTCC,-,0.00)	12(GGATTGCCACAT,+,0.00)	0	0	53(GGACTCCCTGTC,-,0.00)	5(TGTCCCTGGATT,-,0.00)
906	6.51807886	0	0	0	0	43(ATTGGGCAAATA,-,0.00)	0	0	0	0
896	6.51807886	0	0	0	164(ACTCTTTGTTCT,-,0.00)	0	0	0	0	0
454	6.534243237	0	0	0	43(AGGACAGCGTGT,+,0.00)	-34(ATATTACCCAAC,+,0.00),-21(GTTTGGCAAGGC,-,0.00)	0	0	0	0
862	6.537824677	0	0	0	0	0	0	0	0	0
876	6.544055043	0	0	0	0	0	0	-101(CTGTTCCAGGAA,-,0.00),-98(TTCCAGGAAACG,+,0.00)	0	-100(TGTTCCAGGAAA,-,0.00)
1063	6.546148917	0	0	0	-15(ACATATTGTTCC,-,0.00),21(ACAGCATGTGCT,-,0.00)	105(GGATTTCAACAT,+,0.00)	0	0	-214(GGCACAACGTCC,+,0.00)	0
1025	6.54697142	0	0	0	0	-148(TACTTGCAAAAT,+,0.00)	-120(TGGACTGTGTTC,-,0.00)	0	0	-126(TGTTCCTGGACT,-,0.00)
925	6.558568655	0	0	0	0	0	89(TGACCTTTGATA,-,0.00),158(TGACCTTTATCC,-,0.00)	0	0	46(GTTCCCTGGCAC,-,0.00)
1027	6.569096682	0	0	0	-138(AGAACACTGTGT,+,0.00)	-67(ATCTTACAAAAC,+,0.00)	-54(GGACAAAGGTCT,+,0.00),170(TCCCAGAGTTCA,+,0.00)	0	0	0
1003	6.569096682	0	0	0	-44(ACAGGTTGTTCC,-,0.00)	0	0	0	0	0
870	6.61123979	0	0	0	-7(ACTGTTTGTCCC,-,0.00)	-168(CAATTGCCAAAC,+,0.00)	0	0	0	0
453	6.61123979	0	0	0	0	-32(ATTAAGCAAGAA,-,0.00)	-221(TGGTCTCTGACC,-,0.00),-137(GGGCAGAGGTCT,+,0.00)	0	0	0
931	6.626770495	0	0	0	-173(AGCACACAAAGT,+,0.00)	0	0	128(TGATTCCAAGAA,-,0.00),131(TTCCAAGAAATA,+,0.00)	0	0
456	6.635805097	0	0	0	0	0	0	0	0	0
875	6.64654025	0	0	0	0	72(ATTAGGCAACAG,-,0.00)	0	0	0	0
863	6.6651671	0	0	0	0	0	0	0	41(TACAGAATGTGC,+,0.00)	0
462	6.696680129	0	0	0	0	0	0	48(TTCTTCCTGGAA,-,0.00),51(TTCCTGGAAGGT,+,0.00)	17(GACAGAAGGTCC,+,0.00)	49(TCTTCCTGGAAG,-,0.00)
446	6.765266068	0	0	0	0	0	19(GGGCAAAGTTTA,+,0.00)	0	0	0
461	6.777243291	0	0	0	0	2(CTTTTGAAATCT,-,0.00),61(GTTAAGCAACGG,-,0.00)	0	-76(CGGTTCCTGGAA,-,0.00),-73(TTCCTGGAATGT,+,0.00)	0	-75(GGTTCCTGGAAT,-,0.00)
459	6.777243291	0	0	0	0	0	0	0	0	0
445	6.807987412	0	0	0	-70(AGGACAGACAGT,+,0.00)	0	0	0	0	0
449	6.915152277	0	0	0	0	-60(AGATTGCGAAAT,+,0.00),-58(ATTGCGAAATAC,-,0.00)	0	0	0	0
1681	6.951120135	0	0	0	0	0	0	0	0	0
433	6.991572113	0	0	0	0	0	0	-36(TGGTTCTCAGAA,-,0.00),-33(TTCTCAGAACAG,+,0.00)	0	0
1446	7.046604038	0	0	0	0	115(AAATTGCCCAAT,+,0.00)	0	132(CTTTTCTGGGAA,-,0.00),135(TTCTGGGAATTG,+,0.00)	28(AACACAAGGTCC,+,0.00)	-23(ATGGCAGGGAAA,+,0.00)
286	7.487088923	0	0	0	0	-182(GTTTTGCATAAT,+,0.00)	0	0	0	0
287	7.490392472	0	0	0	0	0	209(GGCCAGAGATCA,+,0.00)	159(AGTTTCCCAGAA,-,0.00),162(TTCCCAGAAATG,+,0.00)	0	0
284	7.601951367	0	0	0	0	0	14(TGACAAAGTCCA,+,0.00),21(GTCCAAAGTTCA,+,0.00),207(AGGACTTTGTTC,-,0.00)	-33(GGGTTCCCAGAA,-,0.00),-30(TTCCCAGAAAAT,+,0.00)	0	0
3656	0	0	2.614137547	0	0	0	0	0	0	0
3981	0	0	2.987302683	0	0	0	0	0	0	0
2453	4.329071923	0	3.17244732	0	0	0	99(GTCCAGAGTACA,+,0.00)	-162(ATCTTCCCAGAA,-,0.00),-159(TTCCCAGAAGCT,+,0.00),-123(ATATTCCAGGAA,-,0.00),-120(TTCCAGGAAAGA,+,0.00)	0	0
2058	3.346948307	0	3.683485918	0	0	-145(CAGTTGCACAAC,+,0.00)	0	0	0	0
3107	0	0	3.684240081	0	0	-40(ATTTTGCAAACT,-,0.00),-24(GTTTTGCAAAAA,-,0.00)	0	0	0	0
2210	0	0	3.817397457	0	88(GGGACAGACAGT,+,0.00),91(ACAGACAGTCCT,-,0.00)	0	0	-85(GGTTCCCGGGAA,-,0.00),-83(TTCCCGGGAAAG,+,0.00)	0	0
2069	3.872809164	0	3.821870769	0	27(GGAACAGATTGT,+,0.00),30(ACAGATTGTCCT,-,0.00)	52(GTTTCGTAACAA,-,0.00)	189(TGACCTGTGAGC,-,0.00)	0	0	0
2568	4.680264238	0	3.869192455	0	0	71(GTGTTGCAATAG,-,0.00)	0	0	0	-20(TGTCCCTGTCCT,-,0.00)
3150	4.200974467	0	3.88175677	0	-165(ACACACAGTTCC,-,0.00)	-12(TTATTTCCCAAT,+,0.00)	0	0	0	0
3189	4.629888417	0	3.886528827	0	0	0	-7(GTGCAGAGTCCA,+,0.00)	21(CATTTCTAGGAA,-,0.00),24(TTCTAGGAATAA,+,0.00)	0	0
2561	5.242590846	0	3.886804385	0	0	0	-93(GGTCAAAGGTGA,+,0.00)	0	0	0
3148	4.547317232	0	3.891280393	0	0	0	-137(GCCCACAGTTCA,+,0.00),53(ACCCAGAGTTCA,+,0.00)	0	0	-62(ATTCCAGGGGAA,+,0.00),153(GCTTCCTGGCAA,-,0.00)
2895	4.294575626	0	3.910128982	0	-192(ACTGGCTGTCCT,-,0.00)	0	-209(GGGCACAGGGCA,+,0.00),-27(TGACCTCTGTTA,-,0.00),86(GTCCAGAGTTCA,+,0.00)	0	0	0
3662	0	0	3.954908542	0	68(AGGACATTGTGT,+,0.00)	0	0	0	69(GGACATTGTGTC,-,0.00)	0
3717	0	0	3.964961082	0	0	0	0	0	0	0
3876	0	0	4.03170441	0	0	0	0	0	0	0
3649	0	0	4.042813488	0	0	0	0	0	0	0
2216	0	0	4.091339713	0	11(AGCACAGACAGT,+,0.00),14(ACAGACAGTGCT,-,0.00)	0	120(GAGCAGAGTTCA,+,0.00)	130(CAATTCCCAGAA,-,0.00),133(TTCCCAGAACCC,+,0.00)	0	0
2663	4.721319084	0	4.153289815	0	68(ACACCTTGTGCC,-,0.00)	0	0	0	0	0
1997	5.150738939	0	4.226345518	0	9(AGAACACATAGT,+,0.00)	-84(ATTATGAAATAA,-,0.00),-27(CTTATGCAAGTG,-,0.00)	0	0	0	0
3138	4.343304965	0	4.235324729	0	175(GGTACATGTTGT,+,0.00)	60(CTCTTGCACCAT,+,0.00),110(CTATTGCCCAAT,+,0.00)	0	0	0	0
3240	3.498872641	0	4.240726725	0	-217(ACAGTTAGTTCC,-,0.00),47(GGTACACTTTGT,+,0.00)	0	0	0	0	0
3672	0	0	4.250377012	0	167(GGAACACTCAGT,+,0.00),170(ACACTCAGTCCC,-,0.00)	0	0	51(GGCTTCCCGGAA,-,0.00),54(TTCCCGGAAGCT,+,0.00)	0	0
1996	3.635952374	0	4.285103301	0	-59(TGAACACAGTGT,+,0.00),-56(ACACAGTGTTCC,-,0.00)	0	0	0	0	0
3903	0	0	4.315491802	0	0	0	6(TGCCCTTTGTTT,-,0.00)	0	0	0
3805	0	0	4.363070687	0	0	0	0	0	0	0
3892	0	0	4.364518593	0	0	-67(ATTGAGCAAGCT,-,0.00)	-19(TGTCCTTTGCCT,-,0.00)	0	0	-77(TGTCCTTGGGAT,-,0.00)
3235	4.280632628	0	4.403425806	0	0	0	0	-129(GCCTTCCTGGAA,-,0.00),-126(TTCCTGGAAGCG,+,0.00)	0	0
2031	0	0	4.406208748	0	0	-218(GTTTGGAAAGTA,-,0.00),198(ATTGGGTAATGT,-,0.00)	0	0	0	207(TGTCCCTTGCCA,-,0.00)
3709	0	0	4.426553386	0	34(GGAACACTTTGT,+,0.00),37(ACACTTTGTGCC,-,0.00),176(ACTCTTTGTCCC,-,0.00)	0	0	0	-129(GGCAGAGCGTCC,+,0.00)	0
2935	4.468424331	0	4.443134545	0	0	95(CATTTGCATAAC,+,0.00)	-98(TGACCTCTGACC,-,0.00)	0	0	0
1979	4.721621874	0	4.466147947	0	-77(GGAACAGAAAGT,+,0.00)	0	0	0	-75(AACAGAAAGTCC,+,0.00)	-107(GTGCCAGGCAAA,+,0.00)
3739	0	0	4.510500924	0	30(ACTCTCTGTCCC,-,0.00),142(ACAAAGAGTTCC,-,0.00)	0	0	0	0	0
1970	4.704175344	0	4.515582227	0	0	-74(CTTGTGTAATGT,-,0.00)	0	0	0	0
3723	0	0	4.536869213	0	0	0	0	0	0	0
3768	0	0	4.56601896	0	86(AGGACAGACTGT,+,0.00),89(ACAGACTGTGCC,-,0.00)	0	0	0	0	0
3692	0	0	4.629225813	0	0	0	0	0	0	73(CTGCCAGGGACT,+,0.00)
1992	0	0	4.638534994	0	0	0	0	0	0	-115(CTTCCAGGGAGA,+,0.00),108(TGTTCCAGGCAT,-,0.00)
3696	0	0	4.646938692	0	0(AGCACACGGTGT,+,0.00),3(ACACGGTGTGCT,-,0.00)	-195(CTTGTGCAAGCA,-,0.00)	0	0	0	0
3681	0	0	4.662657812	0	0	0	0	0	0	0
3725	0	0	4.666016633	0	14(GGCACATTCTGT,+,0.00),87(AGGACACCCTGT,+,0.00),90(ACACCCTGTCCC,-,0.00)	0	0	0	15(GCACATTCTGTC,-,0.00)	0
3765	0	0	4.670454678	0	0	-82(ATTTTGTAATAG,-,0.00)	0	0	0	0
2037	5.315858296	0	4.690147007	0	0	-119(GTTTTGAAATTC,-,0.00),-44(ATGATGCAAGAG,-,0.00)	177(TGGCCTCTGGCC,-,0.00)	0	0	0
3193	5.0829339	0	4.765856306	0	0	-33(AGATTGCACAAT,+,0.00),208(GTTTTGCAATAA,-,0.00)	-70(TGGCCTGTGGCT,-,0.00)	0	0	0
2967	0	0	4.780386682	0	5(AGGACAGTCAGT,+,0.00),8(ACAGTCAGTCCT,-,0.00)	0	0	0	0	74(TTGACAGAGACA,+,0.00)
2934	4.74164297	0	4.814708634	0	0	0	0	0	0	0
3690	0	0	4.86670871	0	0	0	-3(TGCACTTTGTTC,-,0.00)	0	0	0
3705	0	0	4.905324359	0	0	157(TCATTGCACAAC,+,0.00)	0	0	0	0
3700	0	0	4.92343966	0	-17(AGAACATTCTGT,+,0.00),-14(ACATTCTGTGCT,-,0.00)	0	0	0	0	0
2931	4.375112126	0	5.002573939	0	-45(TGAACACCCTGT,+,0.00),-42(ACACCCTGTTCA,-,0.00)	67(GTTAGGCAAGCA,-,0.00)	0	0	0	0
3619	0	0	5.087424097	0	7(GGAACGGACTGT,+,0.00)	0	0	0	0	0
3691	0	0	5.097119441	0	-88(AGAACTCCGTGT,+,0.00),-85(ACTCCGTGTACT,-,0.00),-54(GGCACAGTCAGT,+,0.00)	0	0	0	0	0
17	0	0	5.113637193	0	0	0	0	0	0	0
3671	0	0	5.114827629	0	-38(ACACGGCGTTCC,-,0.00)	0	0	0	0	0
3770	0	0	5.136830584	0	0	0	0	0	0	0
3621	0	0	5.146863685	0	0	0	0	0	0	0
3853	0	0	5.154422401	0	174(GGAACTCACTGT,+,0.00),177(ACTCACTGTGCT,-,0.00)	0	0	-79(CCCTTCCCGGAA,-,0.00),-76(TTCCCGGAAGAA,+,0.00)	0	0
3667	0	0	5.15879287	0	4(AGGACGCAGTGT,+,0.00)	0	0	0	0	0
2039	5.246234817	0	5.198599698	0	0	0	0	0	0	0
1993	0	0	5.213425351	0	-8(GGCACAGGCTGT,+,0.00),-5(ACAGGCTGTTCC,-,0.00)	0	0	0	0	-78(TATCCCTGGCCT,-,0.00)
3740	0	0	5.2988169	0	0	0	0	17(AGATTCCAGGAA,-,0.00),20(TTCCAGGAAGGC,+,0.00)	0	0
2051	5.535548967	0	5.304432094	0	0	0	0	0	0	0
3816	0	0	5.312494817	0	0	-48(AAATTGCCCAAC,+,0.00)	20(AACCAAAGATCA,+,0.00)	0	0	0
3743	0	0	5.323885746	0	0	0	-85(GGTCAAAGGTCA,+,0.00)	0	0	0
1999	6.704538434	0	5.329269389	0	2(AGAACATCTTGT,+,0.00),5(ACATCTTGTGCC,-,0.00)	0	0	0	0	0
3779	0	0	5.332643012	0	0	184(ATTATGTAACGA,-,0.00)	0	0	0	0
1990	0	0	5.332643012	0	0	41(ATTTGGAAACCG,-,0.00)	0	0	0	0
3663	0	0	5.341249487	0	-12(ACAGAGCGTCCC,-,0.00)	0	0	0	0	0
2005	5.626988174	0	5.352722737	0	-49(GGAACATTGTGT,+,0.00),-46(ACATTGTGTTCA,-,0.00)	0	-146(AACCAGAGTGCA,+,0.00)	-57(TGCTTCTTGGAA,-,0.00),-54(TTCTTGGAACAT,+,0.00)	-48(GAACATTGTGTT,-,0.00)	0
3645	0	0	5.368319884	0	0	0	0	0	0	0
3818	0	0	5.378066077	0	0	0	0	0	0	0
2021	0	0	5.393637573	0	0	-49(ATTGTGCAATCA,-,0.00)	0	0	0	-108(TGTTCCTGGTCT,-,0.00)
3798	0	0	5.397795452	0	-16(TGAACAGGATGT,+,0.00),-13(ACAGGATGTTCC,-,0.00)	0	0	0	-14(AACAGGATGTTC,+,0.00)	0
2007	5.777988487	0	5.399702843	0	0	0	-11(TGGCCTCTGGTA,-,0.00)	0	-188(TCCAGAACGTTC,+,0.00)	-65(TGTTTCTGGTAT,-,0.00)
2011	5.81102583	0	5.400103487	0	0	67(GTTGGGCAAGTG,-,0.00)	0	-77(CTTTCCTGGGAA,-,0.00),-75(TTCCTGGGAACC,+,0.00)	0	-132(TGTCCCTGACCT,-,0.00)
2016	5.690718367	0	5.409983708	0	0	-83(TGCTTGCTAAAG,+,0.00)	0	0	0	0
3851	0	0	5.413580344	0	0	0	0	0	0	0
3796	0	0	5.413580344	0	0	0	0	0	0	0
3844	0	0	5.425961136	0	4(GGTACACTCTGT,+,0.00),7(ACACTCTGTTCC,-,0.00)	0	0	0	0	0
3802	0	0	5.427224896	0	8(AGCACAGCCTGT,+,0.00),11(ACAGCCTGTCCC,-,0.00)	0	0	0	0	0
2060	6.009707018	0	5.427549949	0	0	147(GTTTTGAAAGGT,-,0.00),172(TGGTTTCCAAAC,+,0.00)	0	0	0	0
3747	0	0	5.439411658	0	0(ACTCAGTGTCCC,-,0.00)	0	0	0	0	0
3720	0	0	5.442164604	0	0	-87(TCCTTTCAAAAC,+,0.00)	0	0	0	-40(CTGCCAGAGACA,+,0.00)
2014	5.85411942	0	5.442164604	0	0	0	0	0	0	0
3848	0	0	5.453774377	0	0	0	-26(TGGACTTTGCTG,-,0.00)	0	0	147(AGGCCAGGGAGA,+,0.00)
2054	6.270363439	0	5.453774377	0	0	0	198(TGACCTCTGCTG,-,0.00)	0	0	0
12	0	0	5.454133708	0	0	152(ATTAAGCAATAG,-,0.00)	0	0	0	0
1986	5.234083544	0	5.454652963	0	119(GGAACATAAAGT,+,0.00)	82(ATTGGGCAATGT,-,0.00)	0	0	121(AACATAAAGTCC,+,0.00)	0
2056	6.376959006	0	5.46452367	0	0	0	101(GGACACAGGGCA,+,0.00)	0	0	0
1985	5.997955421	0	5.470392235	0	0	-37(ATTGTGCAACCA,-,0.00)	0	0	0	0
3746	0	0	5.495003378	0	0(ACTTCCTGTTCC,-,0.00)	0	0	0	-2(GGACTTCCTGTT,-,0.00)	0
2049	6.372739983	0	5.497211671	0	-10(AGAACAGTCTGT,+,0.00)	0	0	0	0	0
2034	6.974308598	0	5.503199419	0	0	0	0	0	0	-115(TTGGCAGGGACA,+,0.00)
3761	0	0	5.513774743	0	0	0	0	0	0	0
3774	0	0	5.521780529	0	11(AGCACAAAATGT,+,0.00)	0	0	0	0	0
2012	5.523554887	0	5.531994586	0	0	0	0	0	169(GGACTCTCTGTC,-,0.00)	0
1982	5.801678973	0	5.532498613	0	80(AGAACAGTTTGT,+,0.00)	0	0	0	0	0
1976	5.971753732	0	5.533358546	0	0	0	0	0	-46(GGACGTTCTGGA,-,0.00),89(AACAGAAAGCCC,+,0.00)	-61(TGTTCTTGCCAA,-,0.00)
3771	0	0	5.540405869	0	198(GGCACAGAGTGT,+,0.00)	0	54(GGCCAAAGGGCA,+,0.00)	0	0	0
3856	0	0	5.544779163	0	-71(AGGACTCTCTGT,+,0.00),-68(ACTCTCTGTACC,-,0.00),110(ACTCAGTGTTCT,-,0.00)	-166(CTGTTTCAAAAT,+,0.00),39(ATTTTGAAACCT,-,0.00)	0	0	-70(GGACTCTCTGTA,-,0.00)	0
2025	5.451260206	0	5.556129312	0	17(AGGACACAATGT,+,0.00)	0	46(TGAACTTTGCCC,-,0.00)	-195(CTTTTCCAGGAA,-,0.00),-192(TTCCAGGAAGGC,+,0.00)	0	0
1975	5.947252347	0	5.569469708	0	-57(ACACTGTGTGCC,-,0.00)	-39(GTTGTGCAATGC,-,0.00)	-127(TGAACTTTGCAT,-,0.00),-81(GGGCACAGGGCA,+,0.00),-6(ACGCAGAGTTCA,+,0.00)	0	0	0
3715	0	0	5.57257548	0	0	0	0	0	0	0
3614	0	0	5.57583512	0	0	0	108(TGCACCTTGTTC,-,0.00),173(AGTCAAAGGTCT,+,0.00)	0	0	0
2000	5.456216426	0	5.57583512	0	0	49(TGATTGCCACAC,+,0.00)	-154(TGGCCTCTGGCC,-,0.00)	0	0	0
2055	6.443017348	0	5.580254246	0	101(GGGACATGGTGT,+,0.00)	0	0	0	0	0
3737	0	0	5.580436868	0	0	0	26(TGTCAAAGGGCA,+,0.00)	0	0	-131(TTTCCAGGGGAA,+,0.00)
2013	5.626988174	0	5.582948659	0	16(ACAGAATGTTCT,-,0.00)	0	0	0	15(TACAGAATGTTC,+,0.00),19(GAATGTTCTGTT,-,0.00)	138(CTGGCAGGGAAA,+,0.00)
2061	6.351216317	0	5.582948659	0	28(GGAACAGCATGT,+,0.00)	0	192(GGGCAGAGGTCA,+,0.00),208(GCTCACAGGTCA,+,0.00)	0	0	0
2010	5.551824169	0	5.5838736	0	0	0	0	0	0	0
3806	0	0	5.603974429	0	0	-85(GTGTTGCACAAC,+,0.00)	0	0	0	0
3753	0	0	5.615345677	0	0	0	0	0	35(AACTGGAAGTCC,+,0.00)	166(TGTCACTGCCAT,-,0.00)
3706	0	0	5.623420511	0	0	0	0	0	-169(GGACATCTTGTC,-,0.00),-31(AACAGAACGTTC,+,0.00)	0
3799	0	0	5.627891741	0	18(AGAACAGCAAGT,+,0.00),21(ACAGCAAGTTCC,-,0.00)	0	-205(TGCCCTTTGGCC,-,0.00),-149(GTCCACAGTCCA,+,0.00),119(AGAACTCTGCTC,-,0.00)	0	20(AACAGCAAGTTC,+,0.00)	-218(TTTTTCTGGCAT,-,0.00),109(TTCCCCTGGCAG,-,0.00),142(TGTTTCTGGAAA,-,0.00)
2023	6.4499565	0	5.630557113	0	-4(GGAACACCATGT,+,0.00),-1(ACACCATGTTCC,-,0.00)	0	0	0	0	0
1974	5.82959945	0	5.635861023	0	0	-69(GTTGTGAAATGC,-,0.00)	0	0	0	0
2042	6.493909325	0	5.655599371	0	0	0	0	0	0	0
3729	0	0	5.666197036	0	0	0	0	0	0	0
3683	0	0	5.669352031	0	0	119(CTTGGGCAACAC,-,0.00)	0	0	0	0
3791	0	0	5.679304872	0	0	0	0	0	0	0
2028	5.097043032	0	5.698501998	0	84(ACAGCGTGTTCT,-,0.00)	0	0	0	0	0
2035	5.464713436	0	5.698501998	0	0	0	0	0	0	0
3817	0	0	5.703807354	0	0	-127(TTCTTTCACCAT,+,0.00)	0	0	184(GGACGTTTTGTC,-,0.00)	0
3682	0	0	5.730938304	0	-137(AGCACAGAGTGT,+,0.00)	0	0	0	0	0
2024	6.587126085	0	5.743485918	0	0	73(TAGTTGCACAAT,+,0.00)	11(GGGCAGAGATCA,+,0.00)	0	0	0
2022	6.520251171	0	5.760497692	0	-124(AGAACTGTATGT,+,0.00),-121(ACTGTATGTTCT,-,0.00)	-220(ATTTGGCAACTG,-,0.00),-205(TGGTTTCACAAT,+,0.00)	0	0	0	0
1991	7.196095185	0	5.768742318	0	36(GGAACTGACTGT,+,0.00),39(ACTGACTGTCCT,-,0.00)	0	0	-36(TGTTTCCCAGAA,-,0.00),-33(TTCCCAGAAACT,+,0.00)	0	-22(TGTCCCTGGGAC,-,0.00)
1978	6.06038031	0	5.790234643	0	0	0	-210(AGGACTTTGGCC,-,0.00),-203(TGGCCTGTGGCT,-,0.00)	0	0	0
3775	0	0	5.798555101	0	0	0	-35(TGCCCTCTGACA,-,0.00)	0	0	0
2001	5.73830988	0	5.807664557	0	0	0	108(TGGACTTTGGGT,-,0.00)	0	0	0
2020	0	0	5.811343399	0	0	-220(TACTTTCCCAAT,+,0.00)	0	0	0	0
3697	0	0	5.821592816	0	-13(GGCACAAACTGT,+,0.00)	0	0	0	0	46(TTTCCCTGGGAA,-,0.00)
3752	0	0	5.85075192	0	0	0	-199(TGGCAAAGGCCA,+,0.00)	0	0	0
2018	5.871736371	0	5.85287361	0	0	0	-37(TGCACTTTGACC,-,0.00)	0	0	0
2053	6.023224416	0	5.867280012	0	-8(AGAACACTTTGT,+,0.00),-5(ACACTTTGTACT,-,0.00)	115(GTTTTGTAAGAG,-,0.00)	0	0	0	0
2059	6.16213848	0	5.870516087	0	34(GGGACAGGCAGT,+,0.00)	0	-23(TGCCCTCTGCTC,-,0.00)	0	0	0
3745	0	0	5.889950463	0	0	55(GTTTTGAAACCG,-,0.00)	0	0	0	0
3710	0	0	5.930185397	0	199(AGCACACATTGT,+,0.00),204(ACATTGTGTTCC,-,0.00)	0	0	0	0	0
1981	8.125195052	0	5.978917742	0	0	0	-199(GCACAGAGGTCA,+,0.00),-192(GGTCAGAGTCCA,+,0.00)	0	0	0
2046	6.069872448	0	5.988082595	0	19(AGAACACAATGT,+,0.00),97(ACACTCTGTGCC,-,0.00)	0	0	0	0	0
2029	5.743511551	0	5.995591827	0	0	0	0	0	41(GACAAAACGTGC,+,0.00)	0
3762	0	0	6.034361672	0	0	0	44(AGCCAGAGTCCA,+,0.00)	0	0	0
1994	7.365230226	0	6.04369702	0	0	0	0	-66(CCCTTCCAGGAA,-,0.00),-63(TTCCAGGAAGCC,+,0.00)	0	0
3678	0	0	6.063034692	0	-17(GGAACAGCATGT,+,0.00)	149(ATTATGAAAAAG,-,0.00)	0	0	0	-23(TTCCCAGGAACA,+,0.00)
1987	5.443873006	0	6.095692654	0	0	0	95(TAACCTTTGCTC,-,0.00),112(GCTCAAAGTCCA,+,0.00)	0	0	0
2057	6.388075485	0	6.095692654	0	137(AGGACTCAGTGT,+,0.00)	126(GTTAGGTAACCA,-,0.00)	0	0	0	107(ATGGCAGGAGCA,+,0.00)
3721	0	0	6.12128918	0	0	0	0	0	0	0
2050	5.041590889	0	6.177781956	0	-11(GGGACAAGTTGT,+,0.00),19(ACAGGTTGTTCC,-,0.00)	0	0	0	0	-17(ATGCCAGGGACA,+,0.00)
3712	0	0	6.179079153	0	0	73(CTTGTGCAACAG,-,0.00)	0	0	0	0
1998	6.708531699	0	6.195484917	0	-18(GGGACACACTGT,+,0.00)	0	0	0	0	0
2008	5.672394253	0	6.21462822	0	43(GGGACACTTTGT,+,0.00),46(ACACTTTGTTCT,-,0.00)	-105(AGATTGCTAAAT,+,0.00),58(TTGTTACACAAC,+,0.00)	0	0	0	0
1971	6.155318897	0	6.220487462	0	3(GGGACGGTGTGT,+,0.00)	0	-22(GGGCAGAGAGCA,+,0.00)	0	0	0
3670	0	0	6.244616625	0	5(AGAACAACAAGT,+,0.00)	0	0	0	7(AACAACAAGTCC,+,0.00)	0
1984	7.600368357	0	6.25392958	0	0	0	-38(TCCCAAAGGGCA,+,0.00)	0	0	-105(GTGCCAGGGGAA,+,0.00)
3651	0	0	6.271383249	0	0	0	0	-172(TTCCAGGGAACT,+,0.00)	0	0
2030	5.626988174	0	6.27333894	0	7(AGGACAGCCAGT,+,0.00),10(ACAGCCAGTTCT,-,0.00)	0	0	0	0	0
1973	5.875273524	0	6.34084948	0	0	-91(GTTGTGCAAACC,-,0.00)	132(GATCAGAGAGCA,+,0.00)	-117(TGCTTCTGGGAA,-,0.00),-114(TTCTGGGAAGTA,+,0.00)	0	0
1968	6.104858049	0	6.375035761	0	0	140(AGATTACATAAG,+,0.00)	0	0	0	0
2033	0	0	6.443911336	0	11(GGAACAGAGTGT,+,0.00),40(AGTACACCGAGT,+,0.00),43(ACACCGAGTCCT,-,0.00)	0	0	0	0	0
1983	7.790827916	0	6.490287124	0	0	0	33(TGTCCTTTGCAC,-,0.00)	0	0	0
2040	5.672394253	0	6.494102203	0	-19(GGGACAGTCTGT,+,0.00),-16(ACAGTCTGTGCT,-,0.00)	51(CTATTGCCCAAT,+,0.00)	-153(TGCCCCTTGCCC,-,0.00)	0	0	0
2041	6.364563388	0	6.521165839	0	-21(AGCACATAATGT,+,0.00),-18(ACATAATGTCCC,-,0.00)	-220(ACCTTGCCTAAC,+,0.00)	0	0	0	0
3660	0	0	6.52887972	0	22(ACACTCTGTCCC,-,0.00)	0	0	0	0	0
3653	0	0	6.699163533	0	0	0	0	0	0	0
2015	0	0	6.721563074	0	0	0	54(TGCCCCTTGACC,-,0.00)	108(TGGTTCTAGGAA,-,0.00),111(TTCTAGGAAACT,+,0.00)	0	0
3655	0	0	7.033202241	0	0	157(AGGTTTCCCAAC,+,0.00)	0	0	0	0
2043	5.630738016	0	7.117398858	0	0	0	0	0	0	0
3652	0	0	7.323394684	0	0	0	-40(AGACCTTTGCAC,-,0.00)	0	0	0
2656	2.430690184	0	0	1.774045967	162(ACTTGCTGTCCT,-,0.00)	0	0	0	160(GCACTTGCTGTC,-,0.00)	0
109	0	0	0	2.156352325	0	0	0	0	0	0
3391	0	0	0	2.171055774	0	0	0	0	0	-210(GGTCCCTGGGAA,-,0.00),70(TGTCCCTGCCAG,-,0.00),75(CTGCCAGGAATA,+,0.00)
2426	2.116341834	0	2.455486024	2.341838277	0	0	-34(GGCCAAAGGTGA,+,0.00)	92(TGGTTCCTGGAA,-,0.00),95(TTCCTGGAACTC,+,0.00),166(TATTTCCAGGAA,-,0.00),169(TTCCAGGAAGTA,+,0.00)	0	0
2272	3.100890119	0	2.833885411	2.353133859	-68(AGAACACAATGT,+,0.00),-65(ACACAATGTTCT,-,0.00)	37(AAATTTCAAAAC,+,0.00)	0	-221(ATTTTCTAAGAA,-,0.00),-218(TTCTAAGAAAGC,+,0.00)	-66(AACACAATGTTC,+,0.00)	0
2665	3.046315408	0	0	2.379160187	0	0	0	0	0	0
2746	2.645783366	0	2.744469558	2.434766122	23(GGGACAGACTGT,+,0.00)	-14(ATTTTGAAACTA,-,0.00),82(ATTTTGAAACTG,-,0.00)	0	0	0	0
1790	0	0	0	2.44959923	0	-215(TACTTGCTCAAG,+,0.00),-35(TGATTGCCCAAT,+,0.00),28(TGATTGCTCAAC,+,0.00)	0	0	0	-92(TGCTCCTGGAAA,-,0.00),17(TGTTCCTGCCCT,-,0.00),118(ATGCCAAAAACA,+,0.00)
2603	0	0	0	2.450813551	0	-189(TGATTTCACAAG,+,0.00)	0	0	0	0
2370	3.382331207	0	2.792215323	2.490939741	0	10(ATGGTGCAATCC,-,0.00)	0	0	0	0
1352	4.06168084	0	0	2.49719703	0	63(CTTTTGTAAGCA,-,0.00),102(TAATTTCACCAT,+,0.00)	-77(TGCCCTTTGGCT,-,0.00)	0	0	0
24	2.732894719	0	2.783244706	2.519379301	1(GGAACTGGATGT,+,0.00),4(ACTGGATGTTCT,-,0.00)	-197(CTTGTGAAAGTC,-,0.00)	0	0	7(GGATGTTCTGCC,-,0.00)	0
1596	0	0	0	2.537871272	0	-172(ATTTGGAAAGGC,-,0.00)	0	11(GTTTTCTCAGAA,-,0.00),14(TTCTCAGAAAAA,+,0.00)	0	0
2666	3.237938382	0	0	2.538199145	9(GGTACAAGCTGT,+,0.00),12(ACAAGCTGTACT,-,0.00),24(AGAACAGAAAGT,+,0.00)	0	0	0	0	0
1753	2.957962969	0	0	2.56768838	0	-110(ATTTTGAAATGT,-,0.00)	211(AGAACTTTGCCC,-,0.00)	0	0	0
2847	2.627474671	0	3.292045165	2.57127094	0	140(ATTGGGTAAGAT,-,0.00)	0	-165(TCTTTCTTGGAA,-,0.00),-162(TTCTTGGAAATC,+,0.00)	0	0
3289	3.095270108	0	0	2.644026573	37(GGCACAGCATGT,+,0.00),40(ACAGCATGTTCT,-,0.00)	118(GAATTGCGCAAC,+,0.00),120(ATTGCGCAACGC,-,0.00),212(TAATTGCCCCAT,+,0.00)	0	0	-77(GGACTTTCAGTA,-,0.00)	-110(CATCCAGGAACA,+,0.00)
2202	4.139071949	0	0	2.70995559	0	0	0	0	0	0
2574	3.453962934	0	0	2.736512258	0	-39(GTTGTGTAACTT,-,0.00)	0	0	0	0
2239	3.965849915	0	3.349397068	2.755551787	-50(AGGACAGAAAGT,+,0.00)	-117(GTTGAGCAATTC,-,0.00)	-222(AGACCTTTGAGC,-,0.00)	0	0	0
1252	2.733842016	0	0	2.775405375	154(GGAACGGGGTGT,+,0.00)	0	-74(GGCCAAAGTTCA,+,0.00),56(AGAACTTTGTGC,-,0.00)	0	0	0
2178	3.350054571	0	0	2.85044267	0	0	-129(TGACCTTTGAAT,-,0.00)	0	0	0
2463	4.515010685	0	3.15958812	2.858592709	35(ACTTTCTGTTCC,-,0.00)	-156(CTTGTGCAACCA,-,0.00),129(ATTGAGCAATTT,-,0.00)	182(TGAACTCTGTAT,-,0.00)	0	0	0
3050	4.093166558	0	0	2.880516981	0	-9(TTATTTCCCAAC,+,0.00)	0	10(ACATTCCGAGAA,-,0.00),13(TTCCGAGAAGAG,+,0.00)	0	0
2700	3.987360996	0	0	2.885993783	0	0	-215(GGCCAAAGTTCA,+,0.00)	0	0	57(TTTTCCTGGTTA,-,0.00)
1734	0	0	0	2.901282533	0	0	-103(GGTCAGAGGCCA,+,0.00)	-156(TGGTTCCTGGAA,-,0.00),-153(TTCCTGGAAATG,+,0.00)	0	-155(GGTTCCTGGAAA,-,0.00)
1649	3.738420771	0	0	2.912803851	0	0	164(TGCCCTCTGATA,-,0.00)	0	0	0
2432	4.300307783	0	0	2.923774114	0	-180(GTCTTGCAAAAC,+,0.00),-158(GTATTGCATCAT,+,0.00)	0	129(TATTTCCTAGAA,-,0.00),132(TTCCTAGAATGG,+,0.00)	0	37(AGGCCAGGAACA,+,0.00)
3085	3.419456791	0	0	2.925722671	0	-213(GCATTGCATAAT,+,0.00),-184(GTTAGGAAATGG,-,0.00),88(GTTATGTAAGCC,-,0.00)	-122(GAGCAAAGGCCT,+,0.00)	0	0	0
2812	3.177091169	0	0	2.95425902	24(GGCACACTCTGT,+,0.00),27(ACACTCTGTCCT,-,0.00)	-53(TGTTTGCACAAG,+,0.00)	0	0	0	0
2628	4.073251347	0	0	2.961245087	0	-137(CCATTACCAAAC,+,0.00)	0	0	0	-182(TCTCCCTGCCAA,-,0.00)
2125	4.259795241	0	3.312267377	2.973349155	-18(ACATGCTGTTCT,-,0.00)	-65(ATTGTGAAAGAT,-,0.00),9(ATTTAGCAACTA,-,0.00)	0	0	0	0
1410	4.086361321	0	0	2.991769161	0	0	0	0	0	0
2269	3.721113028	0	2.932368161	3.018694573	11(AGAACATTCAGT,+,0.00),14(ACATTCAGTCCC,-,0.00),86(ACTCTGTGTGCC,-,0.00)	-178(TTATTGCATAAT,+,0.00),-29(AACTTGCCTAAT,+,0.00)	-70(CACCAAAGTCCA,+,0.00)	-161(GGTTTCTTGGAA,-,0.00),-158(TTCTTGGAACTG,+,0.00)	0	0
2142	3.624854584	0	3.195357579	3.02804641	0	0	68(TGAACTCTGCCT,-,0.00)	0	0	0
1959	3.630444968	0	0	3.029688536	0	58(GGATTTCATAAT,+,0.00)	-201(TGAACTGTGGTT,-,0.00)	0	0	0
2419	4.196007806	0	3.83024046	3.04418251	3(TGGACAGACTGT,+,0.00),6(ACAGACTGTTCC,-,0.00)	0	0	0	0	0
2712	3.632124782	0	3.457483233	3.045453704	0	103(GTTGTGTAACCT,-,0.00)	65(TGACCTTTGCTC,-,0.00)	0	0	94(TGTTCCTGGGTT,-,0.00)
2395	4.208405014	0	0	3.046885756	106(ACATTGTGTACC,-,0.00)	6(ATGAAGCAATCA,-,0.00),162(GAGTTGCACAAC,+,0.00)	0	21(GTCTTCTGGGAA,-,0.00),24(TTCTGGGAACTC,+,0.00)	0	0
1886	3.518658159	0	0	3.050349922	0	-13(GTGGTGAAATAC,-,0.00)	0	0	0	-51(TTCTCAGGAACA,+,0.00)
2664	3.881438056	0	0	3.051334176	0	-90(TTCTTACCCAAC,+,0.00)	0	40(ATTTTCCCAGAA,-,0.00),43(TTCCCAGAAAAG,+,0.00)	0	0
2828	3.668254045	0	0	3.084267903	4(ACACTGTGTACT,-,0.00)	0	22(TGACCTCTGTTC,-,0.00),109(TGACCCTTGGCA,-,0.00)	0	0	0
3274	3.473973691	0	3.880255046	3.091241875	-50(ACAGAGTGTCCA,-,0.00)	0	0	0	-51(GACAGAGTGTCC,+,0.00)	0
1689	3.275401727	0	0	3.09476217	0	-68(CGATTGCAACAC,+,0.00),10(CTGTTGCAAAAC,+,0.00)	-112(TGGACTTTGTCT,-,0.00)	0	0	0
1400	3.570585418	0	0	3.095964093	0	0	0	34(ACATTCCGAGAA,-,0.00),37(TTCCGAGAACTG,+,0.00)	0	0
2910	0	0	0	3.106258243	0	0	-164(TGAACTGTGCTC,-,0.00)	0	0	0
2674	4.039426271	0	0	3.109424359	71(AGAACTGCATGT,+,0.00)	0	-6(TGCCCTTTGTCC,-,0.00)	0	0	-21(TGTGCCTGGCAA,-,0.00),85(TTCCCAGGAAAA,+,0.00)
1478	3.889803578	0	0	3.112029328	0	-199(TGTTTGCTCAAC,+,0.00)	0	0	0	0
2503	3.325196839	0	3.33926942	3.113714807	-19(ACTTTGTGTACC,-,0.00)	0	0	0	-21(GGACTTTGTGTA,-,0.00)	0
3079	0	0	0	3.121138949	0	-123(ATTTTGCAACCT,-,0.00)	0	0	0	0
1929	3.421988828	0	0	3.140955613	0	0	-40(TTGCAAAGGTCA,+,0.00)	169(CATTTCCTAGAA,-,0.00),172(TTCCTAGAACTG,+,0.00)	0	0
3214	3.2708025	0	4.870006258	3.141518968	0	0	0	0	0	0
2102	0	0	3.867237304	3.144491832	-8(AGCACAATCTGT,+,0.00),-5(ACAATCTGTTCT,-,0.00)	210(TGGTTGCTAAAG,+,0.00)	89(TGCACTTTGAAC,-,0.00)	0	0	-182(TGGCCAGGGAAA,+,0.00)
2600	4.088549606	0	0	3.158155143	0	-182(ATTGGGTAAGCA,-,0.00),147(CTTGGGAAATAA,-,0.00)	-167(TGACCTTTGAAT,-,0.00)	0	0	0
2740	3.804915534	0	0	3.164150705	0	0	0	0	0	-131(ATGCAAGGAAGA,+,0.00)
2575	4.102366098	0	3.496058413	3.178678397	0	0	0	5(GCCTTCCAGGAA,-,0.00),8(TTCCAGGAAGTG,+,0.00)	0	0
2542	4.260617819	0	0	3.186771565	-165(AGTACAGTGTGT,+,0.00)	-137(ATTTTGCTCAAT,+,0.00)	0	0	0	0
2406	4.511891985	0	3.467076318	3.189105136	69(GGGACATTCTGT,+,0.00),72(ACATTCTGTTCC,-,0.00)	0	0	0	70(GGACATTCTGTT,-,0.00)	185(GGTCCCTGGGAA,-,0.00)
3299	3.41732299	0	4.107099973	3.194234338	-2(AGTACATTCTGT,+,0.00),1(ACATTCTGTTCC,-,0.00)	0	0	0	0	0
1682	3.697447957	0	0	3.202084247	0	87(CCATTGCTCAAC,+,0.00)	0	36(CCTTTCTCAGAA,-,0.00),39(TTCTCAGAAACA,+,0.00),107(TTTTTCCTGGAA,-,0.00),110(TTCCTGGAAACA,+,0.00)	0	108(TTTTCCTGGAAA,-,0.00)
3263	3.880164154	0	0	3.202185901	0	0	2(GGCCAGGGGTCA,+,0.00)	0	0	194(TTTCCCTGCAAA,-,0.00)
3133	3.970247443	0	0	3.202984701	1(AGAACAGCCAGT,+,0.00)	0	100(TGGCCTCTGACC,-,0.00)	0	0	0
2727	3.597150001	0	0	3.21244737	0	-39(ATGTTGCAAAAC,+,0.00)	0	0	0	0
1374	4.603280061	0	0	3.216914376	68(GGTACACTGTGT,+,0.00)	-62(ATTGGGCAATGT,-,0.00)	0	41(TTTTTCCAGGAA,-,0.00),44(TTCCAGGAAAGG,+,0.00)	0	0
2400	3.452098733	0	3.219269978	3.217017642	24(GGGACAGGGAGT,+,0.00),27(ACAGGGAGTTCC,-,0.00)	-18(CTTTTGAAATCC,-,0.00)	0	0	0	0
2318	3.608718968	0	3.065638943	3.219622265	0	162(ATTAGGCAAGCA,-,0.00)	0	0	0	0
2437	3.979290449	0	0	3.22018747	0	-184(CTTGGGAAATCA,-,0.00),-11(TAATTGCAACAC,+,0.00)	0	0	0	0
3127	3.927120702	0	0	3.223540228	0	0	-15(AGTCAAAGGTCA,+,0.00)	0	0	0
2081	0	0	0	3.223828134	-52(AGAACACAGTGT,+,0.00),-49(ACACAGTGTTCT,-,0.00)	0	0	0	0	0
3918	0	0	0	3.226050655	-60(ACTTTGTGTTCC,-,0.00)	0	142(ACACAGAGGTCA,+,0.00)	0	0	0
2823	4.073362532	0	0	3.226787296	0	0	-136(TGGACTCTGAGT,-,0.00),-82(GGACAAGGGTCA,+,0.00)	0	0	-142(TGTTCCTGGACT,-,0.00)
3020	4.1319477	0	3.258454519	3.229022196	-4(ACTTTTTGTTCC,-,0.00)	-65(GGCTTGCATCAT,+,0.00),84(GGTTTGCACAAG,+,0.00)	-165(GAACAGAGGACA,+,0.00)	0	-6(GGACTTTTTGTT,-,0.00)	0
3108	3.782817819	0	0	3.246089045	0	0	0	-6(CGCTTCTAAGAA,-,0.00),-3(TTCTAAGAAGCA,+,0.00)	0	187(TTTTCCAGGCAC,-,0.00)
2621	4.399919609	0	0	3.260560917	49(AGGACAAAGTGT,+,0.00)	1(GTTTTGCAACTA,-,0.00)	0	0	0	0
3300	3.685842448	0	3.785466884	3.27109972	-22(GGAACAGCATGT,+,0.00),-19(ACAGCATGTCCC,-,0.00)	0	0	0	-20(AACAGCATGTCC,+,0.00)	116(GATCCAGGGAAA,+,0.00)
2619	4.077744653	0	3.855530671	3.272616063	-48(AGTACAAAGTGT,+,0.00)	0	0	0	0	0
1360	4.373931252	0	0	3.27801053	-7(AGCACAGTAAGT,+,0.00)	18(GTTGAGTAAGAT,-,0.00)	-58(TGACCTCTGTAT,-,0.00)	0	0	0
2380	4.184766403	0	3.940165347	3.293017749	16(ACACTGTGTTCC,-,0.00)	0	-130(GCGCAAAGTCCA,+,0.00)	0	0	-13(TTTTCCAGGCAC,-,0.00)
2278	4.546364416	0	3.360761218	3.297687568	71(GGAACAGATAGT,+,0.00),74(ACAGATAGTTCT,-,0.00)	-100(CTTGTGAAATAA,-,0.00)	0	-87(AAATTCCCAGAA,-,0.00),-84(TTCCCAGAAAAT,+,0.00)	0	0
2554	3.706185557	0	4.696326788	3.304622759	0	0	0	0	-32(AACTGGACGTCC,+,0.00),-28(GGACGTCCTGGT,-,0.00)	0
2952	4.013733747	0	3.359633278	3.306293375	-14(AGCACAGGCTGT,+,0.00),-11(ACAGGCTGTTCT,-,0.00),188(ACAATCAGTTCC,-,0.00)	-169(ATTTTGAAATCA,-,0.00)	0	0	0	115(TTTCTCTGCCAA,-,0.00)
2488	4.286503836	0	4.000155012	3.319882008	-34(ACACTGTGTTCC,-,0.00)	0	0	0	0	0
2771	3.976680868	0	3.4322346	3.320305076	0	-21(GTCTTACCCAAT,+,0.00)	39(TAGACTTTGACC,-,0.00)	0	0	84(TCTCCCTGTCAA,-,0.00)
2456	4.906442218	0	0	3.321656979	8(ACAGACTGTTCA,-,0.00)	0	0	0	0	51(GTGCCAAGGACA,+,0.00)
2265	3.117923779	0	4.141752213	3.324027755	0	0	0	24(GATTTCTGAGAA,-,0.00),27(TTCTGAGAACTG,+,0.00)	0	0
1655	0	0	0	3.325225171	-113(GGAACGCTCTGT,+,0.00)	0	-129(AGGCAGAGTCCA,+,0.00)	-152(GTCTTCCAGGAA,-,0.00),-149(TTCCAGGAATGG,+,0.00)	0	0
2422	3.369235074	0	3.582844876	3.344879763	-189(GGCACACACAGT,+,0.00),-1(ACACTCTGTCCT,-,0.00)	0	0	0	0	0
2657	4.105953076	0	4.716084194	3.350207337	0	0	-8(TGGCCTGTGGCT,-,0.00)	0	0	-14(GTTCCCTGGCCT,-,0.00),37(AGCCCAGGAACA,+,0.00)
1960	3.469116513	0	0	3.359492971	0	0	48(AGTCAAAGGTCA,+,0.00)	0	0	0
2831	3.550879593	0	0	3.370133842	118(ACTTCATGTTCT,-,0.00)	0	0	0	0	-101(TGTTCCTGGGTC,-,0.00)
3072	3.71344192	0	0	3.384198385	0	-217(TTCTTTCTTAAC,+,0.00)	0	-55(GTTTTCCTGGAA,-,0.00),-52(TTCCTGGAAAGT,+,0.00),-44(AAGTTCTTGGAA,-,0.00),-41(TTCTTGGAAATC,+,0.00),50(CGGTTCTAGGAA,-,0.00),53(TTCTAGGAAGAT,+,0.00),67(GGCTTCCGGGAA,-,0.00),70(TTCCGGGAAGGG,+,0.00)	0	-54(TTTTCCTGGAAA,-,0.00)
3001	3.962870734	0	2.894574415	3.394830411	-6(AGCACAGGTTGT,+,0.00)	0	0	-53(ATGTTCTGAGAA,-,0.00),-50(TTCTGAGAAATC,+,0.00)	0	0
2667	4.090508749	0	3.999913212	3.396495366	-2(AGCACATCCTGT,+,0.00),1(ACATCCTGTCCT,-,0.00)	0	0	0	-1(GCACATCCTGTC,-,0.00)	0
1492	4.852533375	0	0	3.39790046	0	0	66(GTCCAAGGTGCA,+,0.00)	0	187(GAACCTTCTGCT,-,0.00)	0
3021	3.926575962	0	3.365314242	3.404399766	0(AGAACAGAGTGT,+,0.00),3(ACAGAGTGTGCC,-,0.00)	-213(ATTTGGAAATGT,-,0.00),182(GTTATGTAATCA,-,0.00)	0	-153(CCATTCCAAGAA,-,0.00),-150(TTCCAAGAAGAC,+,0.00)	0	0
2298	3.926375561	0	4.225064072	3.405151071	0	148(GTTGTGTAAGGA,-,0.00)	-56(TGACCTTTGGCC,-,0.00),125(GGTCAAAGTTTA,+,0.00)	0	209(AACAGCAAGTTC,+,0.00)	0
3147	4.414711516	0	0	3.417168058	0	0	-103(GTTCAGGGGTCA,+,0.00),-78(GGTCACAGGTCA,+,0.00),-11(AGACCTCTGACC,-,0.00)	0	0	-219(AGTCCAGGGACA,+,0.00)
1251	0	0	0	3.419895096	0	0	0	152(GGTTTCCAGGAA,-,0.00),155(TTCCAGGAATTT,+,0.00)	0	0
1553	4.077847457	0	0	3.434687414	0	-64(ATTATGAAACTA,-,0.00)	0	35(ACTTTCCAGGAA,-,0.00),38(TTCCAGGAAAGA,+,0.00)	0	-129(ATGCAAGGAACA,+,0.00)
2072	4.145469742	0	4.332611771	3.434972081	-28(AGAACAGAATGT,+,0.00),-15(ACTTTGTGTTCT,-,0.00)	-38(TACTTGCATAAG,+,0.00)	0	0	0	0
2225	0	0	4.816157231	3.437087232	30(GGAACACGGTGT,+,0.00),134(GGAACGCTCTGT,+,0.00)	0	0	0	0	0
3888	0	0	4.635747891	3.437155435	0	0	0	0	0	0
2330	3.220790225	0	0	3.437536939	0	0	2(GGACAGAGTCCA,+,0.00)	0	0	89(CTGCCAGGGCCA,+,0.00)
2498	4.038332829	0	4.975888774	3.439711603	-18(GGTACACTGTGT,+,0.00)	0	0	0	0	0
3884	0	0	0	3.452556406	0	185(CTTTTGCCAAAT,+,0.00)	0	-27(AAATTCCGAGAA,-,0.00),-24(TTCCGAGAATTG,+,0.00),-4(TGATTCTTAGAA,-,0.00),-1(TTCTTAGAACTG,+,0.00),11(GGGTTCTTAGAA,-,0.00),14(TTCTTAGAAGTG,+,0.00),37(AGTTTCTAGGAA,-,0.00),40(TTCTAGGAAAGG,+,0.00)	0	0
3109	4.132227575	0	4.173251945	3.461358055	0	-102(GTTTTGAAACTG,-,0.00),68(GACTTTCACAAC,+,0.00)	0	0	0	0
2690	3.87326811	0	0	3.464421293	-23(AGAACAGATTGT,+,0.00)	0	27(TGGCCTCTGCCA,-,0.00)	0	0	-29(TTCCCAAGAACA,+,0.00),21(TGTTTCTGGCCT,-,0.00)
3129	0	0	0	3.466927242	13(ACTTTGTGTTCC,-,0.00),42(ACACCATGTTCT,-,0.00)	-26(TTCTTTCCCAAG,+,0.00),141(CGTTTTCATAAT,+,0.00)	0	0	11(GGACTTTGTGTT,-,0.00)	20(GTTCCCTGGAAA,-,0.00)
2714	4.93764052	0	0	3.466927242	0	14(GTTGCGTAAGGA,-,0.00),31(CTTGTGCAATCG,-,0.00),175(GTTTGGTAAGCA,-,0.00)	-119(TTTCAAAGTCCA,+,0.00)	0	0	0
3166	4.29586109	0	3.850222515	3.466927242	113(ACAGGCTGTGCC,-,0.00)	-71(ATTGAGAAAGGA,-,0.00)	-100(TGACCTTTGGAA,-,0.00)	0	0	0
1455	5.05629346	0	0	3.474348649	0	-138(GTTTTGAAATCC,-,0.00)	-150(TTCCAAAGTGCA,+,0.00)	0	0	114(TGTTTCTGGCAT,-,0.00)
3388	0	0	0	3.488479572	51(ACAGCCTGTTCT,-,0.00)	0	211(GAGCAGAGGTCA,+,0.00)	0	0	5(TTTTCCTGGCTT,-,0.00)
3181	3.826572778	0	0	3.492735811	1(ACAGCTTGTTCC,-,0.00)	-192(TGCTTTCTCAAT,+,0.00)	0	0	0	0
1414	5.010628696	0	0	3.496189693	0	0	-170(TCCCAAAGTCCA,+,0.00)	0	0	-89(TTTCCAAGGACA,+,0.00)
1242	0	0	0	3.504831641	-119(ACTGGTTGTTCC,-,0.00)	0	0	0	0	0
2085	3.698302325	0	0	3.508241074	0	0	135(TTCCAAAGGCCA,+,0.00)	0	0	-72(TGTCCTTGGCTA,-,0.00)
2590	4.435569162	0	3.976586899	3.510823429	-51(AGAACGCTCTGT,+,0.00),113(ACATTCTGTCCT,-,0.00)	0	119(TGTCCTTTGAAC,-,0.00)	0	-50(GAACGCTCTGTC,-,0.00)	0
1220	3.481755073	0	0	3.511650855	-71(GGTACAGAATGT,+,0.00),-68(ACAGAATGTTCT,-,0.00)	0	0	-63(ATGTTCTCAGAA,-,0.00),-60(TTCTCAGAAGCA,+,0.00)	-69(TACAGAATGTTC,+,0.00)	0
1476	4.344861148	0	0	3.518841957	0	0	-97(TGCCCTTTGCCT,-,0.00)	0	0	0
2681	4.87602625	0	3.945147506	3.519476789	0	-89(ATTTGGAAAGCA,-,0.00),-73(ATTGGGTAATTG,-,0.00)	0	195(TTTTTCCAGGAA,-,0.00),198(TTCCAGGAACTG,+,0.00)	0	197(TTTCCAGGAACT,+,0.00)
2631	4.620405221	0	3.451013912	3.523183763	0	0	0	12(CTCTTCTCAGAA,-,0.00),15(TTCTCAGAAAGA,+,0.00)	0	0
1503	4.853601232	0	0	3.538053236	0	0	0	-185(CAGTTCTCAGAA,-,0.00),-182(TTCTCAGAACAG,+,0.00)	0	0
2353	4.115507748	0	0	3.547470127	0	-177(GTTGGGCAAGTA,-,0.00)	-2(AGGCAAAGGTCA,+,0.00)	13(GGTTTCCAGGAA,-,0.00),16(TTCCAGGAAATG,+,0.00)	0	-8(TGTCCCAGGCAA,-,0.00)
1817	0	0	0	3.549086638	0	7(CTTTTGCAATAA,-,0.00)	0	87(TTCTTCCAGGAA,-,0.00),90(TTCCAGGAATTC,+,0.00)	0	0
3060	4.274084421	0	3.86303144	3.551162109	0	0	-97(TATCAAAGGTCA,+,0.00)	0	0	0
2944	4.881982008	0	3.462767413	3.551652493	0	0	0	0	32(GCCAGAATGTTC,+,0.00)	-190(TTTCCCAGGCAT,-,0.00),-51(CTGCCAAGAACA,+,0.00)
2597	4.306754785	0	0	3.557022428	49(ACTACCTGTCCT,-,0.00)	0	0	0	0	0
2998	4.297980533	0	3.393565985	3.558192346	1(GGAACACAGAGT,+,0.00),10(AGTACAGTCAGT,+,0.00)	112(ATATTACACAAC,+,0.00)	0	139(TGATTCCTGGAA,-,0.00),142(TTCCTGGAACAC,+,0.00)	204(TAGAGAAAGTCC,+,0.00)	-91(TCTTCCTGGCTT,-,0.00),-5(ATCCCAGGAACA,+,0.00),141(ATTCCTGGAACA,+,0.00)
2971	4.134976725	0	3.964093696	3.559635479	-3(GGCACAGCCTGT,+,0.00),0(ACAGCCTGTTCT,-,0.00)	-35(ATGATGCAATGA,-,0.00)	0	-200(TACTTCCAGGAA,-,0.00),-197(TTCCAGGAAAAG,+,0.00)	0	-198(CTTCCAGGAAAA,+,0.00)
3562	0	0	0	3.560735157	0	0	28(GTCCAGGGTTCA,+,0.00),144(AAACAGAGTTCA,+,0.00)	-74(GCCTTCCCAGAA,-,0.00),-71(TTCCCAGAAACC,+,0.00)	0	0
3122	4.583314015	0	3.731281056	3.561440548	-98(AGGACACTTAGT,+,0.00),-95(ACACTTAGTTCC,-,0.00)	0	0	0	1(TACAAAAAGTTC,+,0.00)	171(TTTTCAGGGACA,+,0.00)
3026	4.232807201	0	3.655243894	3.565711625	-1(GGTACACAAAGT,+,0.00)	0	0	0	0	0
2133	4.503489116	0	0	3.572717283	31(ACAGAATGTACT,-,0.00)	-200(GTTTGGCAAGTT,-,0.00),131(CTTAGGCAATAA,-,0.00)	114(ATTCAAAGGTCA,+,0.00)	0	0	0
2832	4.561541869	0	4.124142866	3.574689997	0	0	0	0	0	-17(TCTTCCTGACAA,-,0.00)
2167	4.051125381	0	4.065758656	3.57621907	0	0	0	0	0	0
1846	4.313027391	0	0	3.579180613	0	0	-70(GTTCACAGGGCA,+,0.00)	0	0	159(TTTTTCTGGCCT,-,0.00)
2752	3.727179326	0	0	3.592683004	-11(ACTTGTTGTTCC,-,0.00)	0	0	0	0	0
2851	4.910732733	0	0	3.603009743	59(ACACACTGTACT,-,0.00)	0	0	0	0	74(TCTTCCTGGCAG,-,0.00)
2807	3.835279222	0	0	3.609257606	-18(TGAACACAGTGT,+,0.00)	113(CCGTTGCACAAC,+,0.00)	88(GATCAGAGGACA,+,0.00)	0	0	0
2271	3.564034921	0	3.75274137	3.6118031	-9(AGCACATACTGT,+,0.00),-6(ACATACTGTACT,-,0.00)	-92(ATTGTGCAAGAC,-,0.00)	0	0	-175(GGACATTCTGGA,-,0.00)	0
1240	4.062628297	0	0	3.61592966	0	48(ATCTTTCAAAAT,+,0.00)	-185(TGAACTTTGTGA,-,0.00),96(GGTCAAAGCTCA,+,0.00),199(GGCCAGAGTTCA,+,0.00)	0	0	0
2266	4.327724313	0	3.903405204	3.620115964	77(GGAACAGCTTGT,+,0.00),209(AGAACAACATGT,+,0.00)	-146(ATTGGGTAACAC,-,0.00)	-73(TGAACTGTGGGC,-,0.00)	-183(GGTTTCTGGGAA,-,0.00),-180(TTCTGGGAATGA,+,0.00)	0	0
2293	4.980628662	0	0	3.627045619	0	0	0	-120(GACTTCTGGGAA,-,0.00),-117(TTCTGGGAATCA,+,0.00)	0	0
1547	4.34513896	0	0	3.629250203	0	-175(AAGTTTCAAAAT,+,0.00)	0	0	0	0
2226	3.842404831	0	0	3.629473556	0	64(ATTGTGAAACAG,-,0.00)	-144(TGGCCTCTGAGC,-,0.00),86(TCGCAAAGGTCA,+,0.00)	0	0	0
1772	3.455637713	0	0	3.633635197	0	111(CTTGGGCAAGGA,-,0.00)	0	10(TCCTTCTGAGAA,-,0.00),13(TTCTGAGAACTG,+,0.00)	0	0
2591	4.371138824	0	4.102247519	3.638843236	2(AGCACACAATGT,+,0.00),5(ACACAATGTTCA,-,0.00)	0	-81(TGACCTTTAGTC,-,0.00)	0	-102(TACAGAAAATCC,+,0.00)	0
3226	3.968592495	0	5.24068769	3.651693154	80(AGGACACAGTGT,+,0.00)	0	0	-110(ATTTTCCTAGAA,-,0.00),-107(TTCCTAGAAATG,+,0.00)	0	0
2803	4.951279123	0	4.591471682	3.655760012	0	0	-71(GAGCAGAGTCCA,+,0.00),36(GACCAAAGTCCA,+,0.00)	-202(TTGTTCCTGGAA,-,0.00),-199(TTCCTGGAAAGT,+,0.00)	0	-201(TGTTCCTGGAAA,-,0.00)
2620	3.878006241	0	3.94665262	3.655955663	0	-25(GTTGTGTAATGG,-,0.00)	-5(GTTCAGGGTTCA,+,0.00)	0	0	0
3162	4.394339513	0	4.313951231	3.659432399	17(GGAACATTCTGT,+,0.00),20(ACATTCTGTCCA,-,0.00)	0	0	0	18(GAACATTCTGTC,-,0.00)	0
1483	4.297803495	0	0	3.660920364	0	0	0	-11(TAATTCCCAGAA,-,0.00),-8(TTCCCAGAAGTG,+,0.00)	0	0
2606	0	0	0	3.664468606	0	0	4(GGACAAAGCTCA,+,0.00)	0	0	62(TGTTCCTTGCTT,-,0.00)
3163	0	0	0	3.665227735	33(AGAACATCATGT,+,0.00)	0	0	0	0	0
1504	4.3162977	0	0	3.678588924	-6(AGAACACACAGT,+,0.00)	-97(ATCTTGCACAAG,+,0.00)	59(AGGCAAAGGGCA,+,0.00)	0	0	0
3256	3.993339013	0	3.755973458	3.678968745	0	0	0	0	0	0
1354	4.590858866	0	0	3.68579047	0	0	0	-63(ACATTCTGAGAA,-,0.00),-60(TTCTGAGAATTT,+,0.00)	0	0
2180	5.019090302	0	0	3.690769804	0	0	0	0	0	-16(TGTCCAGGGACA,+,0.00)
3237	4.191250416	0	0	3.697364683	0	0	22(AGGACTTTGACC,-,0.00),29(TGACCTTTGAAG,-,0.00)	0	0	-177(TGCTCCTGGCTT,-,0.00)
3087	0	0	4.514726452	3.701921709	139(GGCACAGACTGT,+,0.00)	0	0	0	0	0
1650	3.729175853	0	0	3.705778933	-100(AGAACACTGAGT,+,0.00),65(ACATCCTGTTCT,-,0.00)	0	-7(TGGCCTCTGAGT,-,0.00)	0	0	195(CATCCAGGGACA,+,0.00)
2641	4.379528412	0	3.25179199	3.70852004	-23(ACAAATTGTTCC,-,0.00),202(ACAACATGTACT,-,0.00)	-192(AGATTGCAACAT,+,0.00)	0	0	0	0
2909	4.148082778	0	4.564386322	3.710583214	78(AGCACAGAGTGT,+,0.00),154(ACTCGATGTTCT,-,0.00)	44(ATTTTGAAACCT,-,0.00),66(CGATTGCCTAAG,+,0.00)	0	-129(ATTTTCCAAGAA,-,0.00),-126(TTCCAAGAAGGC,+,0.00)	0	0
1234	4.191889196	0	0	3.712733029	65(AGAACACCGTGT,+,0.00)	0	77(GTACAGAGGTCA,+,0.00)	0	0	0
3194	4.224392186	0	0	3.713984981	0	0	0	0	-24(AACAGAAAGCCC,+,0.00)	0
2231	4.270263919	0	0	3.725895845	0	0	-34(TCACCTTTGGCC,-,0.00)	-82(CTCTTCCTGGAA,-,0.00),-79(TTCCTGGAAGAA,+,0.00)	0	-81(TCTTCCTGGAAG,-,0.00)
2204	4.661893681	0	3.973115726	3.730485346	19(GGAACAGAATGT,+,0.00)	-130(CGCTTTCAAAAT,+,0.00),104(TGCTTGCACAAC,+,0.00)	0	11(CTTTTCCAGGAA,-,0.00),14(TTCCAGGAACAG,+,0.00)	0	13(TTTCCAGGAACA,+,0.00)
2147	4.462963385	0	3.997682517	3.730660034	-16(TGGACAGGCTGT,+,0.00),-13(ACAGGCTGTCCT,-,0.00)	0	0	59(CCTTTCTGGGAA,-,0.00),62(TTCTGGGAAATG,+,0.00)	0	0
2688	4.251150866	0	4.316933415	3.732131649	0	0	0	0	0	0
2675	5.11093048	0	4.768873279	3.732131649	114(ACAGCATGTGCT,-,0.00)	-75(ATTGGGAAATGG,-,0.00)	0	0	0	0
3177	4.438046695	0	4.081231945	3.733977072	79(GGGACACATTGT,+,0.00),82(ACACATTGTACT,-,0.00)	-152(ATTTCGCAAGGT,-,0.00)	0	0	0	0
1526	4.694951903	0	0	3.737068193	0	0	-163(TGCCCTGTGCCC,-,0.00)	-62(AAGTTCCTGGAA,-,0.00),-59(TTCCTGGAATGT,+,0.00)	0	-61(AGTTCCTGGAAT,-,0.00)
2462	5.294039235	0	4.183596669	3.739200341	0	0	13(AGGCAGAGGGCA,+,0.00)	55(GCCTTCTAGGAA,-,0.00),58(TTCTAGGAAGCT,+,0.00)	0	-65(CAGGCAGGGACA,+,0.00),82(TGGGCAGGGACA,+,0.00)
2114	4.039874665	0	3.251758665	3.742456676	0	-186(GGATTTCCAAAC,+,0.00),14(CTATTTCTCAAT,+,0.00),71(GTTTGGAAAGAA,-,0.00)	0	-27(GAATTCTAGGAA,-,0.00),-24(TTCTAGGAAAAG,+,0.00)	0	0
2937	4.003095917	0	4.190247378	3.747321433	-3(GGAACATTCAGT,+,0.00),0(ACATTCAGTTCC,-,0.00),41(ACATGCTGTCCC,-,0.00)	0	147(GGTTAAAGGCCA,+,0.00)	-11(GGGTTCCAGGAA,-,0.00),-8(TTCCAGGAACAT,+,0.00)	0	-9(GTTCCAGGAACA,+,0.00)
2289	4.668268755	0	4.175931326	3.747571792	56(ACTGAATGTCCC,-,0.00)	139(AACTTGCGAAAT,+,0.00),141(CTTGCGAAATGA,-,0.00)	0	0	55(AACTGAATGTCC,+,0.00)	0
2409	4.214703601	0	0	3.748124387	192(ACTCTGTGTCCT,-,0.00)	59(TGTTTACATAAT,+,0.00)	0	0	0	-120(AGTCCCTGGAAA,-,0.00)
1760	4.691152637	0	0	3.748930487	-19(AGGACAAGCTGT,+,0.00),-16(ACAAGCTGTCCC,-,0.00)	-196(GTTTTGAAAGCC,-,0.00)	0	153(CCTTTCCAGGAA,-,0.00),156(TTCCAGGAATCC,+,0.00)	0	0
2943	4.484039607	0	3.733356779	3.753535926	7(ACAGAGTGTTCT,-,0.00)	-17(GGGTTACACAAC,+,0.00)	-75(GGACAAAGTTCT,+,0.00),167(GGCCAGAGGCCA,+,0.00)	0	0	0
2940	4.53186369	0	4.286546775	3.75778179	0	0	0	0	0	0
2168	5.675463269	0	4.491204253	3.764924611	0	0	0	0	0	0
2790	4.19292979	0	0	3.765342416	0	0	-125(TGAACTTTGACA,-,0.00)	0	0	50(TGTCCCTGGCAC,-,0.00)
1902	4.182638557	0	0	3.766913456	0	0	45(GTCCAAAGGTCA,+,0.00)	0	0	0
2848	4.654592703	0	3.955341654	3.766913456	0	-120(AAATTACGTAAT,+,0.00),-118(ATTACGTAATAT,-,0.00),13(TGATTACAACAT,+,0.00),145(TAATTACTTAAT,+,0.00)	0	-6(TTCCTGGGAAAG,+,0.00)	0	0
3916	0	0	4.002156829	3.766913456	5(ACATGATGTCCC,-,0.00)	0	-49(AGCCCTTTGGTC,-,0.00)	0	4(GACATGATGTCC,+,0.00)	0
3056	4.310484276	0	3.728300036	3.768097769	-18(AGCACACGGTGT,+,0.00),143(AGCACATCCTGT,+,0.00)	0	0	0	144(GCACATCCTGTT,-,0.00)	0
2193	4.647902084	0	3.836213073	3.781087039	-12(AGGACAGACTGT,+,0.00)	-140(AGATTGCCCAAG,+,0.00)	-151(GGGCAGAGTTCA,+,0.00)	0	0	-158(TTGCCAAGGGCA,+,0.00)
2195	4.930277285	0	4.16699071	3.796782744	29(GGGACACTAAGT,+,0.00),32(ACACTAAGTTCC,-,0.00)	0	0	0	0	98(TTGCCAGGGACC,+,0.00)
2733	5.14623664	0	4.574269877	3.799716742	0	0	-49(TGAACTTTGCAA,-,0.00)	0	0	0
2194	4.04443585	0	4.161249253	3.803314718	12(GGAACATCCTGT,+,0.00),15(ACATCCTGTTCC,-,0.00)	0	0	0	13(GAACATCCTGTT,-,0.00)	0
1479	4.822726165	0	0	3.806565986	-3(ACAGTTTGTCCC,-,0.00)	0	75(TGACCTCTGATC,-,0.00)	-23(CCATTCCAGGAA,-,0.00),-20(TTCCAGGAACTG,+,0.00)	0	-50(CTGTCAGGAAAA,+,0.00),-21(ATTCCAGGAACT,+,0.00)
2658	4.313697809	0	4.056688656	3.808411407	6(AGAACAAAATGT,+,0.00)	0	170(AAACAAAGGTCA,+,0.00)	0	0	0
2363	4.332806161	0	3.615738331	3.809284574	0	0	30(TTAACTTTGACC,-,0.00)	-200(ATCTTCCTGGAA,-,0.00),-197(TTCCTGGAATAG,+,0.00)	12(GGACTTTCTGCT,-,0.00)	-199(TCTTCCTGGAAT,-,0.00),-48(GTGGCAGGAAAA,+,0.00)
1905	4.068433736	0	0	3.817336873	0	0	0	0	0	0
1769	4.734277889	0	0	3.822845897	0	0	-74(GAACAGAGGCCA,+,0.00),-3(GGGCAGAGGGCA,+,0.00)	0	0	-137(TTTCCCTGACTA,-,0.00),35(TGTCCCTGCCTC,-,0.00)
3095	4.311299926	0	3.74347371	3.831160043	-18(ACACTTTGTTCT,-,0.00)	0	0	0	0	0
2469	5.059727326	0	4.031947363	3.835289528	49(GGCACACCGTGT,+,0.00),52(ACACCGTGTGCC,-,0.00)	0	0	0	0	0
2659	4.540606019	0	4.038627814	3.838220363	-49(ACTCAATGTTCC,-,0.00)	0	166(TGGCCTCTGTCC,-,0.00)	0	0	0
3187	0	0	4.466147947	3.838781891	0	0	39(TGGCCTCTGCCA,-,0.00)	0	-179(GGCAGGAAGTCC,+,0.00)	-191(TGTCTCTGGAAA,-,0.00)
1815	4.685358804	0	0	3.845725943	-46(AGAACACAGAGT,+,0.00)	0	0	0	0	1(TTTCCCTGAGAT,-,0.00)
2571	5.733248912	0	4.331744462	3.849820741	0	0	0	0	0	0
2968	4.633476214	0	4.484830444	3.851527893	53(ACTCGGTGTACT,-,0.00)	0	19(AGCCAAAGGTCT,+,0.00)	0	0	0
2446	4.467511409	0	0	3.856049832	-13(ACAGAATGTACT,-,0.00)	0	74(CTTCAAAGGTCA,+,0.00)	0	0	0
2932	0	0	4.602479197	3.862460021	-218(ACACTGTGTTCC,-,0.00)	0	127(ATCCAAAGGGCA,+,0.00),163(GATCAAAGATCA,+,0.00)	0	0	0
2830	4.866206966	0	5.004440872	3.869640654	0	0	-40(GGCCAGAGGCCA,+,0.00)	0	0	0
1901	4.027533681	0	0	3.871621648	-65(ACACTCTGTCCC,-,0.00),-46(GGGACACTGAGT,+,0.00),-43(ACACTGAGTTCC,-,0.00)	0	-88(TGAACTTTAAAC,-,0.00)	0	0	0
2682	5.066221836	0	4.254241963	3.874489487	0	-130(ATTGAGCAAGAA,-,0.00),-57(GTTGGGCAATTG,-,0.00),1(CTATTTCAAAAT,+,0.00)	0	0	0	0
2171	5.212088681	0	3.902212904	3.875001503	52(GGTACATAATGT,+,0.00),126(GGCACACCTTGT,+,0.00)	0	-5(TGAACTCTGAGA,-,0.00)	0	0	0
3283	5.049663338	0	4.694996818	3.876971592	6(AGCACATGCTGT,+,0.00)	0	0	0	0	0
3152	4.385838041	0	0	3.880931351	-26(AGTACAGACTGT,+,0.00),-23(ACAGACTGTTCT,-,0.00)	0	0	0	0	0
1838	3.961546805	0	0	3.889130319	0	0	152(GGTCAGAGAGCA,+,0.00),188(TGACCTGTGCCT,-,0.00)	0	0	0
2349	5.456288579	0	0	3.8895766	-15(GGTACAAGGTGT,+,0.00)	-206(ATTTTGAAAGCT,-,0.00)	-79(TGACCTCTAGCC,-,0.00)	0	0	95(TTTCCAGGAGAA,+,0.00)
2071	5.125632027	0	5.04640321	3.889697809	0	0	22(TGCCCTCTGCCC,-,0.00)	-94(GCTTTCTGGGAA,-,0.00),-91(TTCTGGGAACAG,+,0.00)	0	16(TTTCCCTGCCCT,-,0.00)
3027	5.352387523	0	4.396119758	3.891106211	-2(AGGACAGCCTGT,+,0.00)	0	0	-41(TAGTTCTGGGAA,-,0.00),-38(TTCTGGGAAGAG,+,0.00)	0	0
2706	4.882263459	0	0	3.896043893	0	95(GAATTTCGAAAT,+,0.00),97(ATTTCGAAATAA,-,0.00),112(ATTTCGCAAGTG,-,0.00)	0	0	0	0
3396	0	0	0	3.896637528	0	0	0	9(TGTTTCTTGGAA,-,0.00),12(TTCTTGGAACCA,+,0.00)	0	-69(TAGGCAGGAACA,+,0.00)
1232	4.670008405	0	0	3.897120171	-11(GGGACACCATGT,+,0.00)	-56(GTTTTGTAATCC,-,0.00)	0	0	0	0
2399	4.843093599	0	0	3.903582407	-3(GGGACAGACAGT,+,0.00)	0	-35(AGACCTCTGTCC,-,0.00)	0	0	0
3863	0	0	0	3.905025056	0	0	140(TGGTCTTTGTTC,-,0.00)	61(CAGTTCCTGGAA,-,0.00),64(TTCCTGGAAAGG,+,0.00)	0	-84(TGTCCCTGGGCT,-,0.00),62(AGTTCCTGGAAA,-,0.00)
1419	0	0	0	3.907418436	0	-57(CTTATGCAAGCG,-,0.00),90(GTGTGGCAATCA,-,0.00)	124(GATCAAAGGGCA,+,0.00)	0	0	0
1896	5.070885092	0	0	3.907418436	-55(TGGACACTGTGT,+,0.00),29(AGCACAGAGTGT,+,0.00),32(ACAGAGTGTGCA,-,0.00)	192(GTTATGAAAGTG,-,0.00)	112(TGTCCTCTGACC,-,0.00)	-80(GGCTTCCCAGAA,-,0.00),-77(TTCCCAGAACTC,+,0.00)	0	-119(CAGCCAGGAAAA,+,0.00)
1370	4.895703477	0	0	3.911176983	0	0	-142(GAGCAGAGGTCT,+,0.00),-2(TGGCCTTTGCCC,-,0.00),96(TCACAGAGTTCA,+,0.00)	0	0	0
2826	4.888166192	0	0	3.912164127	0	-8(ATGGTGCAAGCT,-,0.00)	0	0	0	-57(GTGGCAGAAACA,+,0.00)
2604	0	0	4.522045037	3.912164127	0	0	0	0	0	-201(TGTCCCTGGAAA,-,0.00),-167(TGTTCCTGATAA,-,0.00)
2566	5.024498868	0	5.043141255	3.91490934	53(AGGACAAGATGT,+,0.00)	0	0	0	19(GAACGTGCTGTA,-,0.00)	-21(TTTCCTTGGCTA,-,0.00)
1435	0	0	0	3.920858935	0	-11(ATTTGGCAACAG,-,0.00)	-84(TGGACTTTAACC,-,0.00)	0	0	0
2991	4.700267095	0	3.799840256	3.922614747	-20(GGAACAGTCTGT,+,0.00),-17(ACAGTCTGTTCT,-,0.00)	0	0	0	0	0
3271	4.349350494	0	3.917514395	3.923099132	0	0	23(TGCCCTCTGGCC,-,0.00)	0	-47(GGACTTCTTGTC,-,0.00)	69(CTGCCAGGCAAA,+,0.00)
2149	4.116312293	0	5.160457204	3.926889778	-31(AGAACACGATGT,+,0.00),-28(ACACGATGTTCC,-,0.00)	0	0	0	0	0
2795	5.794188163	0	4.352144619	3.928494775	0	-152(AACTTGCATAAG,+,0.00)	0	0	-111(AACACGAAGTCC,+,0.00)	0
1764	4.132826458	0	0	3.92925259	198(ACAGCCTGTGCT,-,0.00)	142(GTTGGGCAACAT,-,0.00)	160(GCTCACAGTTCA,+,0.00)	0	0	0
2401	4.123576305	0	4.485220741	3.933870351	-4(AGTACTGTCTGT,+,0.00),-1(ACTGTCTGTCCC,-,0.00)	-67(ATTGTGCAAGGA,-,0.00)	-85(TGACCTGTGTCA,-,0.00)	0	0	0
2556	4.846498774	0	5.551896114	3.935770452	-19(ACATGTTGTTCC,-,0.00)	0	0	0	195(TCCAGGAAGTCC,+,0.00)	0
1468	5.194756243	0	0	3.936530217	0	0	-154(GGCCAAGGTCCA,+,0.00)	34(GCATTCCTGGAA,-,0.00),37(TTCCTGGAACTG,+,0.00)	0	0
1388	4.44095577	0	0	3.936625763	0	0	0	0	0	-32(TTGGCTGGGACA,+,0.00)
2732	4.966546734	0	4.574223797	3.937019538	-221(AGAACAGAGAGT,+,0.00),17(GGGACAGTCTGT,+,0.00),20(ACAGTCTGTGCT,-,0.00),69(ACAGAGAGTCCT,-,0.00)	0	0	0	68(AACAGAGAGTCC,+,0.00)	0
1881	4.39456091	0	0	3.941620472	25(AGAACAAAGTGT,+,0.00),28(ACAAAGTGTTCA,-,0.00)	10(CTTATGCAATGC,-,0.00)	0	0	0	0
1390	0	0	0	3.947500831	0	47(TGCTTACATAAC,+,0.00)	0	0	0	0
2277	4.962885503	0	4.584180152	3.956220579	-54(GGAACATCATGT,+,0.00),-51(ACATCATGTGCC,-,0.00)	-98(GTTGTGAAATAA,-,0.00)	0	0	0	0
3174	4.539707907	0	4.168391772	3.964145675	41(ACAAAATGTTCT,-,0.00)	-195(ATTTTGAAATAA,-,0.00)	0	0	40(GACAAAATGTTC,+,0.00)	0
3038	0	0	4.090685886	3.968268652	46(ACATAGTGTTCT,-,0.00)	0	0	0	0	0
3376	0	0	0	3.969751486	0	-24(ATTGAGCAATCC,-,0.00)	-1(AGGCCTTTGTCC,-,0.00)	0	0	88(TCTTCCTGGCCT,-,0.00)
2953	4.613307209	0	4.376326364	3.971176648	3(AGAACAGAATGT,+,0.00),6(ACAGAATGTCCC,-,0.00)	-104(AACTTACACAAC,+,0.00)	85(TGTACTCTGACC,-,0.00),92(TGACCCTTGATC,-,0.00)	0	5(AACAGAATGTCC,+,0.00)	0
1516	4.531606903	0	0	3.971704819	0	-128(GGGTTTCATAAC,+,0.00)	0	0	0	0
2960	4.293500863	0	4.798645683	3.976771927	73(TGGACACGCTGT,+,0.00),76(ACACGCTGTACC,-,0.00)	0	0	0	0	0
2627	4.985494203	0	4.057514478	3.977803135	0	-24(ATTTTGAAAGGT,-,0.00)	0	0	0	0
2080	4.11315761	0	0	3.984300054	0	129(CTTGTGCAATGG,-,0.00)	-44(GGTGAAAGGTCA,+,0.00)	0	0	0
1452	5.005318286	0	0	3.987433963	-163(ACAGACAGTGCT,-,0.00)	-218(CCATTACATAAT,+,0.00),-141(ATTTGGCAAGCA,-,0.00)	21(GTACAAAGGTCA,+,0.00)	0	0	0
3381	0	0	0	3.99739136	0	47(ATTAAGCAAGAT,-,0.00)	0	-38(GGCTTCTTGGAA,-,0.00),-35(TTCTTGGAAACA,+,0.00)	0	0
2868	4.590109337	0	0	3.997637294	12(GGAACACTGTGT,+,0.00),15(ACACTGTGTACT,-,0.00)	0	0	-114(TTATTCCTGGAA,-,0.00),-111(TTCCTGGAAGGA,+,0.00)	0	135(ATGTAAGGGACA,+,0.00)
2373	4.245982789	0	3.637983566	3.998878535	0	0	0	0	0	0
2800	4.703388207	0	0	4.009239284	5(GGCACAAAGTGT,+,0.00),8(ACAAAGTGTTCT,-,0.00)	-94(CTATTTCCCAAG,+,0.00)	0	0	0	0
1652	0	0	0	4.009941523	0	0	0	0	0	0
1602	4.541616903	0	0	4.013934991	0	-25(GTTACGTAATGC,-,0.00)	0	0	162(GGATTTTCTGTT,-,0.00)	0
3123	4.084264594	0	4.247641782	4.015284903	0	0	0	-7(CAGTTCCAGGAA,-,0.00),-4(TTCCAGGAAAGC,+,0.00)	0	0
3364	0	0	0	4.021422193	0	0	0	0	0	0
2307	4.054171874	0	4.297048496	4.029111258	-42(AGGACACACTGT,+,0.00),-39(ACACACTGTACT,-,0.00)	0	0	0	0	-190(TGTCCCTGGCTC,-,0.00)
2390	4.659618946	0	4.640467259	4.030346169	0	-135(CTTGTGAAAGGC,-,0.00)	0	0	0	0
3302	0	0	0	4.032544168	0	0	-1(TGCACTGTGTTC,-,0.00)	5(GTGTTCTGAGAA,-,0.00),8(TTCTGAGAACTG,+,0.00),153(GAATTCCCAGAA,-,0.00),156(TTCCCAGAATGC,+,0.00)	0	0
2883	4.525819255	0	4.975107893	4.03670018	0	0	0	0	0	0
3319	0	0	0	4.040284186	0	0	19(GGCCAAAGTTCT,+,0.00),59(TGGACTTTGGAA,-,0.00)	0	0	0
2896	4.90330259	0	4.540623531	4.04273152	0	0	0	0	0	42(TTGGCAGGGACT,+,0.00)
2404	5.139516758	0	4.935108081	4.047380611	0	0	0	81(TGGTTCTGAGAA,-,0.00),84(TTCTGAGAAGTG,+,0.00)	0	0
1956	4.959459245	0	0	4.0648129	0	102(ATTGGGAAATAC,-,0.00)	0	-23(TTTTTCCTAGAA,-,0.00),-20(TTCCTAGAAAGG,+,0.00)	0	-137(TATCCCTGGCTA,-,0.00)
1654	4.108155149	0	0	4.067884267	0	0	0	-188(TCCTTCTGGGAA,-,0.00),-185(TTCTGGGAAAAA,+,0.00)	0	0
1379	4.263032759	0	0	4.067884267	0	180(ATTTAGCAAACC,-,0.00)	0	0	0	0
3337	0	0	0	4.069074916	0	0	-179(GGAGAAAGGTCA,+,0.00)	0	-148(GGACTTTCTGCC,-,0.00)	-194(CAGCCAGGGAAA,+,0.00)
2138	5.440608834	0	0	4.072916611	0	0	0	-3(TTCCCGGGAAAA,+,0.00)	0	172(TGTCCCTGGCTT,-,0.00)
1481	4.756767556	0	0	4.0737061	0	-60(ATTGTGTAATTT,-,0.00)	-198(GGTCAGAGGACA,+,0.00)	0	0	-120(TTGGCAGAGAAA,+,0.00)
3093	4.737626234	0	4.54393742	4.0737061	0	0	0	0	0	1(TGCTCCTGGCAG,-,0.00),6(CTGGCAGGGACA,+,0.00),42(ATTCCAGGGAGA,+,0.00)
1502	5.492042874	0	0	4.075502398	0	0	0	0	0	0
2786	4.768725269	0	4.516658734	4.076803233	185(AGGACATTCTGT,+,0.00)	0	14(GTACAAAGTTCA,+,0.00)	0	186(GGACATTCTGTC,-,0.00)	0
1228	5.083769518	0	0	4.084741432	0	0	0	0	0	0
1230	5.065735548	0	0	4.09698618	81(ACTGACTGTCCT,-,0.00)	-202(ATTGTGCAAGTG,-,0.00)	0	0	0	0
1794	5.189347958	0	0	4.097634528	0	0	-9(TCACAAAGGTCA,+,0.00)	0	0	0
1266	4.288262933	0	0	4.102745175	6(GGAACATTTAGT,+,0.00)	0	0	-167(GCCTTCCTGGAA,-,0.00),-164(TTCCTGGAAGCT,+,0.00)	0	0
2263	4.561516477	0	4.854214757	4.10368199	-6(GGAACACACTGT,+,0.00),-3(ACACACTGTACT,-,0.00)	0	42(GGGCAAAGTCCA,+,0.00)	0	0	0
3253	4.116956769	0	4.195649125	4.103738923	-15(ACTGTCTGTACT,-,0.00)	0	-32(TGCTCTTTGAAC,-,0.00)	0	0	0
1712	0	0	0	4.107011741	0	123(ATTGAGCAACCT,-,0.00)	0	-43(AACTTCTTAGAA,-,0.00),-40(TTCTTAGAAAAG,+,0.00)	0	0
3040	0	0	4.562295315	4.113635293	10(AGGACTCAGTGT,+,0.00)	0	37(TGACCTTTGAGG,-,0.00)	0	0	0
2111	4.864744615	0	4.322281913	4.114897886	0	0	0	0	0	-45(TGTTCCTGGTCT,-,0.00)
1245	4.97811708	0	0	4.115889815	0	-105(CTTGGGAAATTA,-,0.00)	175(GTACACAGGGCA,+,0.00)	101(GTCTTCTTGGAA,-,0.00),104(TTCTTGGAAAGA,+,0.00)	0	0
1531	5.249988242	0	0	4.118967172	0	0	0	-7(GGATTCCGGGAA,-,0.00),-4(TTCCGGGAAGTC,+,0.00)	0	0
2534	5.939006465	0	4.068387265	4.120813271	0	0	-71(GGACACAGTGCA,+,0.00)	0	0	-100(TCTCTCTGGCAT,-,0.00)
1376	5.123422995	0	0	4.124393368	0	0	0	-57(TAATTCCAGGAA,-,0.00),-54(TTCCAGGAATGA,+,0.00)	0	0
1820	0	0	0	4.125815738	-208(ACTTCATGTTCC,-,0.00),29(ACAAATTGTACC,-,0.00)	0	0	0	0	18(TGGGCAGGAAAA,+,0.00)
3018	4.507959443	0	4.162282414	4.126760155	0	0	0	0	0	0
3588	0	0	0	4.134808977	0	0	-52(CACCAAAGGCCA,+,0.00)	152(CAATTCTGGGAA,-,0.00),155(TTCTGGGAAATC,+,0.00)	0	0
3200	5.2333047	0	4.99505601	4.135569089	0	-151(GTTGAGAAACAA,-,0.00)	0	0	0	0
2130	4.764177126	0	5.718937777	4.144190604	2(GGCACAGTATGT,+,0.00),5(ACAGTATGTTCC,-,0.00),84(GGGACAGGGAGT,+,0.00)	0	0	0	0	13(TTCCCAGGGAAC,+,0.00)
3183	0	0	4.463705181	4.146302771	0	75(ATTGAGCAATGT,-,0.00)	-47(GGTCAAAGGTCA,+,0.00)	0	0	0
1341	4.604532715	0	0	4.147957571	0	0	0	0	0	0
1853	4.655370602	0	0	4.14880201	0	0	0	0	0	0
2458	5.684231479	0	3.948465909	4.149380528	0	-76(CGCTTGCTCAAC,+,0.00)	0	0	-99(GGACGTGATGTC,-,0.00)	0
3125	4.203080219	0	4.109672824	4.152744856	-54(ACATTCTGTCCC,-,0.00)	61(GTTGGGCAAACA,-,0.00),122(GTTGAGCAAATG,-,0.00)	0	152(TTGTTCTTAGAA,-,0.00),155(TTCTTAGAAACA,+,0.00)	0	0
2449	4.882779522	0	4.176904131	4.152744856	21(GGAACAATGTGT,+,0.00),24(ACAATGTGTACT,-,0.00)	-141(CTTGTGAAATAA,-,0.00),-62(CCATTGCATAAC,+,0.00)	0	0	0	0
2351	4.425813462	0	4.674624654	4.155238964	59(GGGACATTTTGT,+,0.00),62(ACATTTTGTTCT,-,0.00)	0	0	0	60(GGACATTTTGTT,-,0.00)	5(TTTCCCTGCCAG,-,0.00)
1444	6.084554953	0	0	4.160304365	0	0	0	0	0	0
3284	4.885210315	0	4.445249225	4.161006296	0	0	0	0	0	0
2496	4.698357286	0	4.297688078	4.162072582	0	-93(ATTTAGCAAACA,-,0.00)	-112(TGACCTTTGAAT,-,0.00)	0	0	0
3191	3.760097264	0	4.492564812	4.163212929	60(AGGACAATGTGT,+,0.00)	30(GAATTGCTCAAT,+,0.00)	0	0	0	-50(AGTTCCTGGCAG,-,0.00)
3246	5.094993953	0	4.803063781	4.163453473	0	0	0	0	0	0
2093	4.292768229	0	4.030084832	4.166512167	-15(AGGACACTCTGT,+,0.00)	-139(CTCTTTCATAAC,+,0.00),19(CTTGGGCAAGAG,-,0.00)	181(TGACCTTTGCAG,-,0.00)	-42(CTGTTCCCAGAA,-,0.00),-39(TTCCCAGAAGAA,+,0.00)	-14(GGACACTCTGTC,-,0.00)	0
2615	4.883065495	0	3.932637902	4.167315978	0	0	-188(GCCCAGAGGCCA,+,0.00),172(TGACCTCTGCTC,-,0.00)	0	0	0
3019	4.825679303	0	4.314090417	4.167543889	0	-90(TCGTTTCACAAT,+,0.00),-30(GTGTTTCCAAAT,+,0.00)	5(AGACCTCTGCTC,-,0.00)	0	0	0
2630	4.887863971	0	4.276582967	4.16828563	0	61(CCTTTGCTCAAT,+,0.00)	0	0	0	0
3000	4.733219195	0	4.403333226	4.16852664	-1(GGGACAAGGTGT,+,0.00),2(ACAAGGTGTGCT,-,0.00)	-173(TTCTTGCCCAAT,+,0.00),212(TCTTTGCTCAAC,+,0.00)	0	0	0	-7(TAGCCTGGGACA,+,0.00)
2103	5.106098153	0	4.692662553	4.169558333	-217(ACTGCTTGTTCT,-,0.00),-101(GGGACATTGTGT,+,0.00),-98(ACATTGTGTCCC,-,0.00)	0	0	0	-100(GGACATTGTGTC,-,0.00)	0
1297	0	0	0	4.170900087	-123(GGTACAGTCTGT,+,0.00),-120(ACAGTCTGTGCT,-,0.00)	0	-56(TGAACCCTGTTC,-,0.00)	100(AAATTCTCAGAA,-,0.00),103(TTCTCAGAATGT,+,0.00)	0	-163(GTACCAGGAAAA,+,0.00)
2524	4.41614483	0	4.35276908	4.171419259	-112(GGAACAGGCAGT,+,0.00)	0	0	-177(TCATTCTTGGAA,-,0.00),-174(TTCTTGGAAGAA,+,0.00),-120(TAGTTCCTGGAA,-,0.00),-117(TTCCTGGAACAG,+,0.00)	0	0
3006	4.791556586	0	4.344933416	4.172394629	0	-9(ATTTTGCAATTC,-,0.00)	-75(TTTCAAAGGTCA,+,0.00)	0	0	0
1722	4.711228381	0	0	4.182661834	0	-75(ACCTTGCTAAAT,+,0.00),-5(TGCTTGCACAAC,+,0.00),176(GTTTAGCAAGAA,-,0.00)	0	0	0	0
2166	4.671963168	0	4.733158897	4.18722664	-5(AGCACACTCTGT,+,0.00),-2(ACACTCTGTTCT,-,0.00)	0	77(TGGACTGTGAGC,-,0.00)	0	0	0
3269	4.809509735	0	4.649065038	4.188442148	-7(GGCACAAAGTGT,+,0.00),-4(ACAAAGTGTCCT,-,0.00)	0	0	0	0	0
2297	5.105130111	0	4.632747324	4.191787113	-17(GGGACACAGAGT,+,0.00)	0	0	4(GGCTTCTTGGAA,-,0.00),7(TTCTTGGAAACG,+,0.00)	0	-204(TGTCTCTGCCAC,-,0.00)
1417	0	0	0	4.192185624	0	0	40(TGGACTTTGGAC,-,0.00)	-92(CAGTTCTGGGAA,-,0.00),-89(TTCTGGGAATCC,+,0.00)	0	0
3873	0	0	4.622935048	4.193274159	0	0	-60(TGGACTTTGGAC,-,0.00)	0	0	9(ATGCCAGAGAGA,+,0.00)
3875	0	0	5.949043061	4.194053794	-40(ACTTATTGTTCC,-,0.00)	0	0	-35(TTGTTCCGGGAA,-,0.00),-32(TTCCGGGAAGCC,+,0.00)	0	0
3022	4.396281638	0	5.375101033	4.197749919	1(GGGACAGGATGT,+,0.00)	0	101(GGTCAGGGGTCA,+,0.00)	0	0	0
3011	5.040647643	0	4.927330392	4.198634132	-78(AGGACAGTGAGT,+,0.00),47(AGAACACACAGT,+,0.00),50(ACACACAGTGCC,-,0.00),116(ACAGAATGTGCC,-,0.00)	0	0	0	0	0
1331	4.584486605	0	0	4.198695358	0	-17(AGCTTGCACAAG,+,0.00)	0	0	0	0
1706	5.543278126	0	0	4.204549321	0	46(ATTTTGTAACAG,-,0.00)	0	0	0	0
1334	4.30548175	0	0	4.205538269	0	0	102(AAGCAAAGGTCA,+,0.00)	0	0	0
3899	0	0	4.778352708	4.205538269	0	0	0	0	0	0
2782	5.452393793	0	5.048978369	4.205538269	116(GGAACTGTATGT,+,0.00)	0	0	0	0	62(TGTTTCTGGAAC,-,0.00)
2175	5.486954321	0	4.62779	4.205835259	-66(GGAACTCTCTGT,+,0.00),-36(ACTCAGTGTTCC,-,0.00)	0	-22(TGGCCTCTGCCT,-,0.00)	0	0	0
1765	0	0	0	4.208859103	123(AGGACATCCAGT,+,0.00)	0	0	6(GAGTTCTAAGAA,-,0.00),9(TTCTAAGAAGGA,+,0.00),48(CTGTTCTTGGAA,-,0.00),51(TTCTTGGAACCA,+,0.00),82(CATTTCTTGGAA,-,0.00),85(TTCTTGGAACCT,+,0.00)	183(TCCAGGAAGTCC,+,0.00)	49(TGTTCTTGGAAC,-,0.00)
2090	4.596614514	0	4.377120898	4.209332636	0	-93(TGGTTTCCAAAT,+,0.00)	-80(TGACCTGTGTCC,-,0.00)	0	0	-138(GTTCCAGAAACA,+,0.00)
2484	5.145940329	0	3.959145871	4.213105526	-8(GGGACAGCCTGT,+,0.00)	0	0	-55(CCTTTCCTAGAA,-,0.00),-52(TTCCTAGAATGT,+,0.00),4(GAGTTCCTGGAA,-,0.00),7(TTCCTGGAACGA,+,0.00)	0	0
2655	5.096865331	0	0	4.213419355	-17(GGAACAGAAAGT,+,0.00),14(ACTGGGTGTACT,-,0.00)	0	52(GGTCACAGGGCA,+,0.00),79(GGCCAAAGGTCA,+,0.00)	0	0	0
2323	5.208122021	0	0	4.213768199	0	0	-223(AGTCACAGGGCA,+,0.00)	17(CTTTTCCAGGAA,-,0.00),20(TTCCAGGAATTC,+,0.00),57(TTATTCTTAGAA,-,0.00),60(TTCTTAGAAACT,+,0.00)	0	0
2584	5.020649359	0	4.431992991	4.215732902	-7(AGTACACCATGT,+,0.00),-4(ACACCATGTACC,-,0.00)	0	-51(GGAGAAAGTTCA,+,0.00)	0	0	0
3874	0	0	5.737011487	4.216105325	-58(AGGACACGGTGT,+,0.00),-55(ACACGGTGTTCT,-,0.00)	0	0	0	0	-3(TTGCCAGGCAGA,+,0.00)
3266	5.377845152	0	0	4.217384922	-173(ACTGTCTGTCCT,-,0.00)	0	0	0	0	0
3925	0	0	0	4.223561733	0	206(ACATTTCTAAAC,+,0.00)	0	0	0	0
3912	0	0	4.007084793	4.223891339	-159(AGCACACATTGT,+,0.00),-156(ACACATTGTCCC,-,0.00)	0	185(GGACAGAGTCCA,+,0.00)	0	0	0
2728	4.598858139	0	4.657617415	4.225122944	-27(GGAACATTCTGT,+,0.00)	130(CCATTGCACAAG,+,0.00)	-87(TCTCAAAGGTCA,+,0.00),14(GGCCAGAGTTCT,+,0.00)	0	-26(GAACATTCTGTT,-,0.00)	154(TGTCCCTGCTAA,-,0.00)
3569	0	0	0	4.226397647	0	-126(GACTTACTAAAT,+,0.00)	0	-104(ACATTCTGGGAA,-,0.00),-101(TTCTGGGAAACG,+,0.00),-39(TCCTTCCTGGAA,-,0.00),-36(TTCCTGGAAAAG,+,0.00)	0	0
1488	5.864617007	0	0	4.226397647	0	-72(ATTATGCAATTG,-,0.00),-43(TACTTTCACAAT,+,0.00),90(CTATTGCAAAAT,+,0.00)	0	0	0	-190(TGTCTCTGGAAG,-,0.00),-142(GTACCAGGGACA,+,0.00)
2213	4.622627414	0	4.497264427	4.226397647	0	0	0	0	0	0
2425	4.981267925	0	4.252857211	4.231621424	0	176(CGCTTGCAAAAG,+,0.00),189(TGGTTGCCCAAT,+,0.00)	0	-22(ATATTCTCAGAA,-,0.00),-19(TTCTCAGAAGGA,+,0.00),206(GCCTTCTGGGAA,-,0.00),209(TTCTGGGAACTA,+,0.00)	0	0
1398	5.202753299	0	0	4.232182147	0	39(CACTTACACAAC,+,0.00)	0	72(CATTTCTCAGAA,-,0.00),75(TTCTCAGAAAAA,+,0.00)	0	0
2443	4.768225064	0	4.281593915	4.232785819	0	0	58(GTGCACAGTTCA,+,0.00)	0	5(AACAAAATGTCC,+,0.00)	0
3114	4.07783782	0	4.316933415	4.236729113	-5(ACTACCTGTTCT,-,0.00)	0	0	0	0	0
1770	5.189347958	0	0	4.238360765	0	74(ATGGAGCAATGG,-,0.00)	0	0	0	0
2903	4.524690402	0	5.323308669	4.238360765	16(GGAACACAGTGT,+,0.00)	81(CTTTTGCAAACA,-,0.00)	-223(TGAACCTTGGCT,-,0.00)	0	0	0
2767	5.084416942	0	4.259386177	4.240471793	34(GGGACAAAGTGT,+,0.00),37(ACAAAGTGTACC,-,0.00)	0	0	74(TTCCCAGGAAAG,+,0.00)	0	183(TGTCTCTGGGAA,-,0.00)
1601	0	0	0	4.241825002	18(ACTCCTTGTTCT,-,0.00)	45(AGATTACAAAAT,+,0.00)	-137(TGGACTCTGGCC,-,0.00),-130(TGGCCTCTGCCT,-,0.00)	0	0	0
1528	4.67067319	0	0	4.243391213	0	0	-23(GAGCAAAGGCCA,+,0.00)	0	0	0
2759	4.668283668	0	4.226500902	4.246860683	0	0	0	0	-142(GGACATTCTGGA,-,0.00)	0
3164	5.24643587	0	4.594076629	4.248867811	-44(GGGACACACTGT,+,0.00)	0	0	0	0	0
2235	4.669765508	0	3.938758713	4.250796475	4(GGGACATGGTGT,+,0.00),7(ACATGGTGTGCC,-,0.00)	0	0	22(CTCTTCTAAGAA,-,0.00),25(TTCTAAGAACAG,+,0.00)	0	-2(CAGCCAGGGACA,+,0.00)
2974	4.571444439	0	4.632267072	4.251967584	-1(ACAGGATGTACT,-,0.00)	-27(GTGTTGCTCAAC,+,0.00)	0	0	0	0
3328	0	0	0	4.256331085	193(AGAACAGATAGT,+,0.00)	0	69(TGACCTCTGCTC,-,0.00),99(TGAACTTTGTGC,-,0.00)	0	0	-21(ATGCCAGGGCCA,+,0.00)
2921	4.850593652	0	4.461904975	4.258499549	-25(AGAACAACGTGT,+,0.00)	0	-1(TGACCTCTGGGA,-,0.00)	0	131(GGACATCCTGGT,-,0.00)	0
1491	5.527284841	0	0	4.262961767	0	0	-44(GGTCAAAGTTCA,+,0.00),56(GAGCAAAGGCCA,+,0.00)	0	0	0
3233	0	0	4.212739689	4.263914635	44(AGGACACTCAGT,+,0.00),47(ACACTCAGTTCT,-,0.00)	13(ACATTGCAAAAC,+,0.00)	65(GGGCAGAGGGCA,+,0.00)	0	0	0
2885	3.608914723	0	4.02108414	4.265029283	0	-12(GGATTGCCCAAC,+,0.00)	0	0	-29(AACAGAAAGCCC,+,0.00)	0
3557	0	0	0	4.268810837	0	-211(GTTATGCAAAGA,-,0.00),-176(GTTTGGCAAGTT,-,0.00),188(AACTTGCAAAAG,+,0.00)	-161(CATCAAAGGCCA,+,0.00),177(GGTCAGAGGACA,+,0.00)	0	0	0
2120	5.371983488	0	0	4.26968617	0	30(TCATTTCCCAAC,+,0.00)	0	0	0	10(TGTTCCTTCCAT,-,0.00)
1247	4.491524412	0	0	4.271825889	0	102(AACTTGCAAAAT,+,0.00)	0	28(ATTTTCCTAGAA,-,0.00),31(TTCCTAGAAGCG,+,0.00)	0	0
2173	4.391480695	0	4.537829455	4.274895355	8(AGGACAGAGTGT,+,0.00),11(ACAGAGTGTCCT,-,0.00)	0	56(ATACAAAGGGCA,+,0.00)	0	10(GACAGAGTGTCC,+,0.00)	0
2525	4.654537911	0	4.581341656	4.287317281	33(AGGACTCTGTGT,+,0.00),36(ACTCTGTGTTCC,-,0.00)	0	0	-38(GCTTTCCCAGAA,-,0.00),-35(TTCCCAGAATGC,+,0.00)	19(GGACTTGTTGTT,-,0.00)	0
2499	4.342398617	0	5.203100523	4.288186292	-5(GGTACAGACTGT,+,0.00),-2(ACAGACTGTTCT,-,0.00)	0	0	0	0	19(GGTCCCTGGCCA,-,0.00)
2483	4.411527499	0	4.425354027	4.288729612	0	0	0	0	0	0
3864	0	0	0	4.290274098	0	-170(ATCTTGCCAAAT,+,0.00)	0	0	0	0
2355	4.96209442	0	4.083344793	4.291156955	-21(ACTATTTGTTCC,-,0.00)	0	18(AATCAGAGGTCA,+,0.00),25(GGTCAGAGGTCA,+,0.00),84(AGACCTTTGAAC,-,0.00)	0	0	0
2109	5.641236814	0	0	4.301199038	0	0	-60(GGACAGAGGACA,+,0.00),-53(GGACAAAGTACA,+,0.00),115(GACCAAGGGTCA,+,0.00)	0	0	0
3057	4.671236272	0	4.022314384	4.304026131	0	39(CAATTGCCCAAC,+,0.00)	0	0	0	0
1393	5.47529756	0	0	4.309482963	0	-160(TGCTTGCACCAT,+,0.00)	0	0	0	-60(TGTTCCTGGCTT,-,0.00)
2482	5.442127074	0	4.060465374	4.311275949	0	0	-166(TGAACTGTGGGC,-,0.00)	-55(CCTTTCCTGGAA,-,0.00),-52(TTCCTGGAAAGG,+,0.00),44(TTTTTCCAGGAA,-,0.00),47(TTCCAGGAAAGA,+,0.00)	0	0
1669	4.49865031	0	0	4.311802596	0	0	0	0	0	0
1943	5.222027924	0	0	4.312464179	0	-196(CTTTTGCAAGCT,-,0.00)	0	0	0	0
2321	4.846775968	0	4.175449471	4.312727057	-46(TGAACACATTGT,+,0.00),12(GGCACACTCTGT,+,0.00),15(ACACTCTGTCCC,-,0.00)	0	-87(TGAACTTTGATT,-,0.00)	0	0	5(TGCTCCTGGCAC,-,0.00)
1366	5.458497515	0	0	4.313589197	0	0	0	-53(TATTTCCAAGAA,-,0.00),-50(TTCCAAGAAAGC,+,0.00),-19(CTATTCCTGGAA,-,0.00),-16(TTCCTGGAAATG,+,0.00)	0	-18(TATTCCTGGAAA,-,0.00)
3242	4.605900844	0	5.777580702	4.31599666	0	-68(GTTGTGTAACTC,-,0.00)	0	0	0	0
1666	0	0	0	4.317039868	-71(AGTACACCCTGT,+,0.00)	10(CTCTTGCCTAAT,+,0.00),58(GTTTTGCAACTC,-,0.00)	-77(GATCAAAGTACA,+,0.00),121(CGACAAAGTGCA,+,0.00)	0	0	0
2233	4.82202885	0	0	4.319911195	0	0	-141(TGCCCTTTGGTG,-,0.00),-49(TGTCACAGGTCA,+,0.00),112(ATTCAAAGGTCA,+,0.00)	0	0	0
1872	4.633476214	0	0	4.320941739	0	-99(CTTGTGAAATTC,-,0.00),-43(CATTTGCACAAT,+,0.00),-14(CAGTTACACAAT,+,0.00)	-162(TGACCTCTGACC,-,0.00),-155(TGACCTCTGAGA,-,0.00),47(TGACCTGTGTTT,-,0.00)	0	0	0
2772	5.851831317	0	5.339605195	4.321255703	0	0	95(TGATCTTTGACA,-,0.00)	0	0	-11(TGTTCCTGGACA,-,0.00)
2526	5.198409891	0	0	4.323691842	0	15(TGCTTACCCAAG,+,0.00)	0	0	-166(GGACATTCTGGT,-,0.00)	67(ATTCCAGGGCCA,+,0.00)
1878	5.41305224	0	0	4.323796626	0	-48(AGATTTCTTAAT,+,0.00)	0	0	211(GACTGAAAGTCC,+,0.00)	0
2413	4.912693925	0	4.432537747	4.324030757	0	-190(GTTTGGCAACAA,-,0.00),53(TAATTTCCCAAG,+,0.00)	0	0	0	145(ATGGCAGGAACC,+,0.00)
1600	4.513500868	0	0	4.324184611	-81(AGGACATTTTGT,+,0.00),-78(ACATTTTGTGCC,-,0.00)	0	0	0	0	0(GAGCCAGAGACA,+,0.00)
2418	4.641062488	0	4.220308478	4.324849442	-21(AGAACATAAAGT,+,0.00),150(GGAACATAATGT,+,0.00)	0	0	0	-19(AACATAAAGTCC,+,0.00)	-193(ATGGCAGGAAGA,+,0.00)
1965	5.036484247	0	0	4.32677781	-14(AGAACTGAATGT,+,0.00)	-25(ATGGAGCAATCA,-,0.00)	35(TGGACTTTGGGC,-,0.00),142(AAACAAAGTTCA,+,0.00)	0	0	85(TGTTTCTGGCAA,-,0.00)
3082	5.626260135	0	5.117150261	4.330674574	0	110(GTTTTGTAACAG,-,0.00)	0	0	10(GACTGAAGGTCC,+,0.00)	0
3023	4.903234202	0	4.479979898	4.334349207	35(GGCACACTCTGT,+,0.00),38(ACACTCTGTTCC,-,0.00)	56(AGATTGCAACAC,+,0.00)	0	0	0	0
2300	5.323435273	0	4.215641227	4.344180669	0	0	0	0	0	0
2880	5.141796239	0	4.586857592	4.346813101	0	137(AGCTTTCTAAAT,+,0.00)	-120(CTTCAGAGTTCA,+,0.00)	0	0	-166(TGACCAGGAAAA,+,0.00)
3028	4.424635596	0	0	4.350849759	0	0	-178(TGCCCCTTGACC,-,0.00)	0	5(GAACATTCTGGC,-,0.00)	0
2779	4.853601713	0	4.963386174	4.356623849	45(ACAGAAAGTTCT,-,0.00)	-212(TCATTTCAAAAT,+,0.00)	110(TGGACTTTGCCT,-,0.00)	0	44(AACAGAAAGTTC,+,0.00)	0
2392	5.161797043	0	3.727133314	4.361398736	0	-203(ATGTTGCAAAAG,+,0.00),-147(GTCTTACATAAC,+,0.00),115(CCTTTTCACAAT,+,0.00)	69(TGGACTTTGGTT,-,0.00)	0	0	-33(AATCCAGGAACA,+,0.00)
2068	5.349077646	0	4.765913846	4.363850208	0	0	55(GGGCAGAGGACA,+,0.00)	0	0	0
2743	5.061360016	0	4.206271575	4.368241649	-78(ACTTTCTGTTCC,-,0.00)	0	0	180(CTTTTCTAGGAA,-,0.00),183(TTCTAGGAACTT,+,0.00)	-80(GAACTTTCTGTT,-,0.00)	-181(TATTCCTGACAA,-,0.00)
2580	4.969508286	0	4.117584118	4.37532244	0	0	0	0	0	0
2192	5.014928573	0	4.57751363	4.378684323	-14(ACACCATGTCCT,-,0.00)	25(GTTTGGAAATAG,-,0.00),97(ATTGGGCAATGA,-,0.00)	0	0	0	0
2161	4.8640949	0	4.677468841	4.386278316	0	0	0	0	0	0
2602	5.263203005	0	4.08629829	4.38791169	-1(ACAGCCTGTCCC,-,0.00)	0	0	0	0	0
2497	4.57852091	0	4.361019935	4.393279613	-17(ACAAAATGTACT,-,0.00)	0	0	111(CTTTTCCCAGAA,-,0.00),114(TTCCCAGAAGTT,+,0.00)	0	0
3149	5.836013173	0	0	4.397491259	0	-170(CACTTACATAAT,+,0.00)	30(CTCCAAAGGCCA,+,0.00),107(TGCACTGTGTCC,-,0.00)	0	0	0
1317	4.359454004	0	0	4.399074578	0	0	0	0	0	0
1485	5.421294108	0	0	4.402120572	0	0	0	0	184(GGATGTTCTGCA,-,0.00)	0
1522	5.299387227	0	0	4.411090985	-117(ACATTTTGTTCC,-,0.00)	-81(GTGTTGCGAAAT,+,0.00),-79(GTTGCGAAATAA,-,0.00),-62(TTATTGCATAAT,+,0.00)	0	-218(CAGTTCTGAGAA,-,0.00),-215(TTCTGAGAAGCA,+,0.00)	0	0
2089	5.725780892	0	4.783633873	4.412222417	-124(AGGACAGGCTGT,+,0.00),-121(ACAGGCTGTCCT,-,0.00),-12(ACATCCTGTTCT,-,0.00)	-213(CTCTTGCATAAG,+,0.00)	0	0	0	0
2128	5.569095618	0	3.764329055	4.412975991	0	0	0	0	0	0
2516	5.080964317	0	4.037337205	4.416093423	-113(ACTCTCTGTTCT,-,0.00)	0	0	61(CTCTTCTGAGAA,-,0.00),64(TTCTGAGAACGT,+,0.00)	0	0
3234	4.614725612	0	5.263033076	4.428491489	0	0	0	0	0	0
1798	5.21420793	0	0	4.428815049	0	-196(GTTAGGAAACCA,-,0.00)	31(GCACAAAGTCCA,+,0.00)	0	30(GGCACAAAGTCC,+,0.00)	0
2257	5.576540491	0	4.651054229	4.435434665	15(ACTTTTTGTTCC,-,0.00)	0	0	0	13(GGACTTTTTGTT,-,0.00)	-60(ATTCCAGGGAGA,+,0.00)
1472	5.687467418	0	0	4.437699558	-19(GGGACAAATTGT,+,0.00)	-119(ATTTAGCAAGAA,-,0.00),161(CTTGGGAAATGA,-,0.00)	-83(TGGACTTTGGGC,-,0.00),1(TGACCCTTGACT,-,0.00)	0	0	-25(TGGACAGGGACA,+,0.00)
2825	5.76991331	0	5.012989003	4.440832386	0	22(CCATTGCATAAG,+,0.00),134(ATGTTGCAATGA,-,0.00)	0	0	0	-11(TGTCCTTGGAAC,-,0.00)
2106	4.55947395	0	4.625640043	4.441194098	-18(AGCACACACTGT,+,0.00),-15(ACACACTGTACT,-,0.00)	-74(GTTAGGCAACCA,-,0.00)	0	0	0	0
2787	5.792992817	0	5.198514918	4.444357213	-1(AGGACATTGTGT,+,0.00),2(ACATTGTGTGCT,-,0.00)	0	0	0	0	0
2951	5.062339297	0	4.838378608	4.445629547	12(AGAACAGCTTGT,+,0.00)	75(GGCTTGCAAAAC,+,0.00)	0	0(TGATTCCCAGAA,-,0.00),3(TTCCCAGAAAGA,+,0.00)	0	0
3141	5.003234036	0	4.652058652	4.445791598	53(AGGACACGGTGT,+,0.00)	135(ATGTTTCCCAAT,+,0.00)	-162(TGGCCTCTGGTT,-,0.00),99(AGCCAAAGTTCA,+,0.00)	0	0	0
1480	5.580847597	0	0	4.461201836	0	0	0	0	0	0
3043	4.814830237	0	4.573288736	4.461557076	14(GGAACAAAAAGT,+,0.00)	168(TGGTTGCTCAAT,+,0.00)	-14(GAGCAGAGGCCA,+,0.00)	0	16(AACAAAAAGTTC,+,0.00)	88(GTGCCAGGGGAA,+,0.00)
2578	5.385922552	0	5.272391646	4.466572348	3(AGGACAAGGAGT,+,0.00)	0	0	0	0	0
2475	4.490329381	0	4.774142983	4.477357178	0	0	-155(TGACCTTTGGCC,-,0.00),-137(AGGCCTCTGACC,-,0.00),-2(AGAACTTTGCAC,-,0.00)	0	0	0
1525	5.290965714	0	0	4.479005722	-129(AGGACACACTGT,+,0.00)	0	-77(ATGCAGAGGGCA,+,0.00)	0	0	0
3070	4.486308156	0	4.797433818	4.481026778	-131(AGCACACGATGT,+,0.00),-128(ACACGATGTTCT,-,0.00)	0	0	0	0	0
3100	5.028160622	0	5.442152064	4.486362021	28(GGCACAAACTGT,+,0.00),31(ACAAACTGTTCT,-,0.00)	0	0	0	0	0
1641	0	0	0	4.500172568	0	0	-69(AAGCACAGGTCA,+,0.00)	-86(GAGTTCTGGGAA,-,0.00),-83(TTCTGGGAATAA,+,0.00)	0	0
1692	4.622518633	0	0	4.509425928	-117(GGGACAAAGAGT,+,0.00),-71(GGGACAGAATGT,+,0.00)	0	42(CACCAGAGGTCA,+,0.00)	0	-69(GACAGAATGTTC,+,0.00)	0
2596	5.429480242	0	4.907460403	4.510631945	-18(GGAACGGTATGT,+,0.00)	0	53(GGCCACAGGCCA,+,0.00)	0	0	0
1418	0	0	0	4.51686749	0	0	0	0	0	0
2156	5.95170158	0	4.01833966	4.518548843	8(AGCACAGCGTGT,+,0.00)	-161(ATTTTGAAAACT,-,0.00)	0	0	0	0
2802	6.01512036	0	4.669957788	4.520419796	0	4(GTGTTTCACAAG,+,0.00)	0	0	0	0
1467	5.464363329	0	0	4.522187102	0	38(ATTTTGAAATGT,-,0.00)	-190(TGCCCCCTGACC,-,0.00)	0	0	0
2348	5.235532539	0	5.488100926	4.52246015	7(AGAACATTCTGT,+,0.00),10(ACATTCTGTACT,-,0.00)	0	0	-195(CTCTTCCGGGAA,-,0.00),-192(TTCCGGGAAAGC,+,0.00)	8(GAACATTCTGTA,-,0.00)	0
2264	5.364302096	0	0	4.523550308	0	0	0	0	0	-93(AGGCCAGGAAAA,+,0.00)
2253	5.392151965	0	3.994781262	4.530406573	0	108(ATTGAGCAAGAG,-,0.00)	0	3(ATTTTCCTAGAA,-,0.00),6(TTCCTAGAACTG,+,0.00)	0	0
2389	5.153714089	0	5.01239431	4.534599525	3(TGAACACAATGT,+,0.00),6(ACACAATGTCCT,-,0.00)	-61(AAATTGCATAAC,+,0.00)	0	0	5(AACACAATGTCC,+,0.00)	12(TGTCCTTGGCAA,-,0.00)
1420	4.191297181	0	0	4.536730503	0	102(TGGTTTCATAAC,+,0.00)	0	0	0	67(TTACCAGGAAGA,+,0.00)
2984	5.318817645	0	4.946366584	4.536770663	0	0	0	0	42(AACAGAATATCC,+,0.00)	0
2415	4.531404929	0	4.534075432	4.542994741	-18(GGTACAAGCTGT,+,0.00),-15(ACAAGCTGTACT,-,0.00)	0	0	0	0	0
3411	0	0	0	4.544864029	61(AGAACAGCCTGT,+,0.00),64(ACAGCCTGTGCC,-,0.00)	0	13(TGAACTTTGTTC,-,0.00)	0	0	0
2240	5.738255717	0	4.841278408	4.545833115	9(AGGACTGGCTGT,+,0.00),12(ACTGGCTGTTCT,-,0.00)	0	-46(TGGTCTTTGAGC,-,0.00)	0	0	0
2939	5.486368255	0	4.59081285	4.547527179	92(GGAACTCAATGT,+,0.00),95(ACTCAATGTGCC,-,0.00)	-70(CCGTTGCACAAT,+,0.00),141(ATGTTGCTTAAT,+,0.00)	0	0	0	0
1624	4.638811053	0	0	4.548091258	0	0	192(TGGCCTCTGGTT,-,0.00)	-3(TGCTTCCTGGAA,-,0.00),0(TTCCTGGAACCT,+,0.00)	0	0
2529	4.737164908	0	4.071507822	4.548560428	0	-145(TTGTTGCCCAAT,+,0.00),82(AACTTGCAAAAT,+,0.00)	0	0	0	0
2742	5.24283868	0	5.072945105	4.553237334	0	0	-1(TGCCCCTTGGCC,-,0.00)	0	0	0
2884	4.626563382	0	0	4.554028612	0	0	0	0	0	0
3460	0	0	0	4.555216298	24(GGCACACTGTGT,+,0.00)	0	4(GGTGAAAGGTCA,+,0.00),172(AGACCTCTGAAC,-,0.00)	0	0	0
2157	5.805729158	0	4.391753083	4.559792909	0	-131(ATGTTGCGTAAT,+,0.00),-129(GTTGCGTAATAC,-,0.00),-92(ATTGAGCAACCA,-,0.00)	0	0	0	0
3250	6.45224576	0	6.005044263	4.567087716	0	-141(GTCTTACCAAAT,+,0.00)	0	0	0	194(TTGGCAGGAAAA,+,0.00)
2248	5.76168818	0	4.602291423	4.567519673	25(ACATCCTGTCCT,-,0.00)	54(GTTGTGCAATAG,-,0.00)	-10(TGACCTTTGGGT,-,0.00)	0	0	-110(TTTTCTTGGCAC,-,0.00)
1926	6.59778503	0	0	4.571722514	46(AGGACAGTCTGT,+,0.00)	-94(TCATTTCACAAT,+,0.00)	0	0	0	0
1587	5.613031687	0	0	4.572191176	88(AGAACATTAAGT,+,0.00)	22(GAATTTCACAAC,+,0.00),93(ATTAAGTAAGTA,-,0.00)	0	0	0	0
1568	5.698059917	0	0	4.572191176	0	-220(TTATTGCTTAAG,+,0.00)	0	0	0	-140(TTTCCAAGGACA,+,0.00)
1514	5.284449892	0	0	4.574388028	0	0	0	0	0	0
2572	6.188251847	0	4.735984736	4.577296699	28(AGAACATTTAGT,+,0.00)	-195(ATGTTGCAAGAA,-,0.00),62(GGATTTCCCAAT,+,0.00)	0	0	0	0
1810	4.644002944	0	0	4.57765542	91(AGGACACATAGT,+,0.00)	0	0	-200(ACCTTCTGGGAA,-,0.00),-197(TTCTGGGAAGGC,+,0.00)	0	0
2410	5.629299195	0	4.505264971	4.578270336	11(ACAAAATGTGCT,-,0.00)	6(TGATTACAAAAT,+,0.00)	0	0	0	152(ATTCCAGGGACT,+,0.00)
2506	5.611334536	0	4.950086009	4.579317473	-9(AGAACACAGAGT,+,0.00),-6(ACACAGAGTCCT,-,0.00)	0	0	0	0	0
2616	5.270332886	0	4.101045195	4.580581238	-101(ACACTTTGTGCT,-,0.00)	50(ATTGAGCAATGC,-,0.00)	0	0	0	28(ATTCCAGGCAAA,+,0.00)
2979	4.49865031	0	4.482895579	4.590568217	0	-208(CTTGTGAAATAC,-,0.00)	1(TGGACTCTGCCC,-,0.00)	-220(ACTTTCCGGGAA,-,0.00),-217(TTCCGGGAACTT,+,0.00)	0	0
3592	0	0	0	4.595304381	0	0	0	-26(AAGTTCCGGGAA,-,0.00),-23(TTCCGGGAATTG,+,0.00)	0	0
2711	5.264077007	0	4.31850994	4.597295278	0	-170(GTTAGGCAAGCC,-,0.00)	0	0	0	0
2158	4.562841771	0	5.090397433	4.597609328	-23(GGAACAAGTTGT,+,0.00)	0	0	0	0	0
1964	4.500265662	0	0	4.604344368	30(AGAACAGACTGT,+,0.00)	0	0	-3(ATTTTCTCAGAA,-,0.00),0(TTCTCAGAAGCA,+,0.00),22(AAATTCTTAGAA,-,0.00),25(TTCTTAGAACAG,+,0.00)	0	0
3206	5.189347958	0	4.526000868	4.604344368	0	0	0	0	0	0
3239	4.865780959	0	3.92342916	4.612978624	-58(AGAACACTTTGT,+,0.00),-55(ACACTTTGTCCC,-,0.00),60(ACACAGAGTCCT,-,0.00)	0	-195(TGAACTTTGACC,-,0.00)	0	0	-132(TTTTCCAGGCAC,-,0.00),200(TGCTTCTGGCAT,-,0.00)
3260	4.897338475	0	5.263616673	4.617212083	0	0	102(TGACCTCTGTAT,-,0.00)	0	0	0
1305	4.689742457	0	0	4.619044889	0	-18(CGATTTCCAAAT,+,0.00)	0	0	0	0
2246	5.552102676	0	5.115338292	4.620769369	-6(ACTCCTTGTTCC,-,0.00)	0	0	0	0	143(TTTTTCTGGAAA,-,0.00)
3119	5.228706108	0	5.302810789	4.621125966	53(GGGACACAGTGT,+,0.00),56(ACACAGTGTTCA,-,0.00)	0	0	120(ATGTTCTTGGAA,-,0.00),123(TTCTTGGAAAAT,+,0.00)	0	121(TGTTCTTGGAAA,-,0.00)
1879	6.510801187	0	0	4.622310609	0	-102(ATTGGGTAATAG,-,0.00)	0	191(AGTTCCCAGGAA,-,0.00)	0	193(TTCCCAGGAACA,+,0.00)
2844	5.225807095	0	5.134015569	4.624623778	0	110(ATTGTGAAAGGG,-,0.00)	-39(GACCAAGGTGCA,+,0.00)	0	0	0
2510	5.276223342	0	4.062925759	4.633425125	68(ACATCTTGTTCC,-,0.00)	167(CAATTTCCTAAC,+,0.00)	0	0	0	0
2182	5.803062577	0	4.885887594	4.634632594	188(ACACAGAGTTCT,-,0.00)	114(GTTTTGAAAGAC,-,0.00)	0	-163(TCCTTCTGAGAA,-,0.00),-160(TTCTGAGAATGT,+,0.00)	0	0
2243	5.458009864	0	4.964927192	4.63726053	-4(ACAGACAGTTCT,-,0.00)	197(TCCTTACAAAAT,+,0.00)	0	0	0	-26(CTGCCAGGAACC,+,0.00)
3475	0	0	0	4.641596971	0	0	0	0	0	-208(TGTTCCTTGCCT,-,0.00)
3315	0	0	0	4.641596971	0	-11(GTGGTGCAAGAG,-,0.00)	0	-92(AATTTCCTGGAA,-,0.00),-89(TTCCTGGAAAAA,+,0.00)	0	0
1556	6.069872448	0	0	4.644686438	0	0	0	0	0	0
2344	5.63219872	0	0	4.64470886	112(ACTTTGTGTGCT,-,0.00)	120(TGCTTGCAACAT,+,0.00),148(GTTGTGAAACCA,-,0.00)	0	-28(GTATTCTCAGAA,-,0.00),-25(TTCTCAGAAAAG,+,0.00)	0	-48(TGTCCCTGCCAA,-,0.00)
2838	5.643996367	0	5.399347307	4.648789128	0	113(CTTTGGCAATAA,-,0.00)	169(GGTCAAAGACCA,+,0.00)	0	0	110(TTTCTTTGGCAA,-,0.00)
3457	0	0	0	4.652112992	0	0	0	88(CAGTTCTGAGAA,-,0.00),91(TTCTGAGAACCA,+,0.00)	0	0
1949	0	0	0	4.652519496	0	0	0	8(TAGTTCCAGGAA,-,0.00),11(TTCCAGGAACAA,+,0.00)	0	10(GTTCCAGGAACA,+,0.00)
2608	5.12263029	0	5.397486593	4.654473559	4(GGAACTGTTTGT,+,0.00)	0	0	0	0	-3(TCTCCCTGGAAC,-,0.00)
2695	6.099656453	0	4.632000771	4.656091084	0	-47(ATGTTGCCCAAT,+,0.00)	41(TGTCCTCTGCCC,-,0.00)	0	0	0
2393	5.714455396	0	4.683415597	4.663638245	0	0	-6(GGTCAGAGAGCA,+,0.00),119(GAACACAGGCCA,+,0.00)	0	97(TACAGCATGTTC,+,0.00)	112(ATCTCAGGAACA,+,0.00)
2150	5.77695557	0	4.766528287	4.664093791	0	0	188(TGAACTTTGGAG,-,0.00)	0	0	0
3543	0	0	0	4.665210417	0	-82(CTTGAGCAACAC,-,0.00),-38(AGTTTACACAAC,+,0.00),152(CTCTTTCCTAAC,+,0.00)	167(TGGCCTTTGGAC,-,0.00)	-157(ATTTTCTAGGAA,-,0.00),-154(TTCTAGGAATGG,+,0.00)	0	0
2845	5.474374451	0	4.942258637	4.672253101	198(ACAGCCTGTTCT,-,0.00)	0	0	0	0	0
2744	6.082688587	0	5.33854637	4.681130741	0	0	9(TGACCTTTGGCA,-,0.00)	0	0	0
1404	6.133987094	0	0	4.68241371	87(ACAATGTGTTCA,-,0.00),105(GGTACAGGAAGT,+,0.00)	-43(GTTAGGCAAGAA,-,0.00)	0	0	0	0
2680	6.000306578	0	5.718133095	4.684761274	-178(GGAACAGGGTGT,+,0.00)	0	192(GAGCACAGGGCA,+,0.00)	0	0	-184(ATGCAAGGAACA,+,0.00)
1428	5.864192543	0	0	4.687355138	0	0	0	-87(GGCTTCCTGGAA,-,0.00),-84(TTCCTGGAAAGT,+,0.00),-7(ATGTTCCGGGAA,-,0.00),-4(TTCCGGGAATGA,+,0.00)	0	0
3466	0	0	0	4.695473045	0	-60(TGGTTACAAAAC,+,0.00),6(CAATTTCACAAC,+,0.00)	0	0	0	0
2287	4.34158755	0	4.56067698	4.697059362	4(AGGACACTATGT,+,0.00),7(ACACTATGTTCC,-,0.00)	-46(CTTGGGCAACAC,-,0.00)	-34(TGGCCTTTAACC,-,0.00)	0	0	0
2986	5.604387857	0	5.158117288	4.705833865	-28(ACTTGATGTTCC,-,0.00),-8(AGAACTCTCTGT,+,0.00)	0	0	0	-30(GGACTTGATGTT,-,0.00)	0
2901	5.311630114	0	4.665165944	4.705978345	58(AGCACAGAATGT,+,0.00),61(ACAGAATGTACT,-,0.00)	-41(GGCTTTCACCAT,+,0.00)	144(AGTCAAAGGTCA,+,0.00)	0	0	0
1795	5.469401543	0	0	4.712811248	0	0	-3(GTTCAAAGGGCA,+,0.00)	42(AACTTCTTAGAA,-,0.00),45(TTCTTAGAATTA,+,0.00)	0	0
1255	5.245003876	0	0	4.7134923	0	0	0	0	0	-108(TGTTCCTGGTTT,-,0.00)
3530	0	0	0	4.721324433	0	0	0	0	0	0
3524	0	0	0	4.722727927	0	-44(GTTGTGTAATTT,-,0.00)	0	0	0	-6(GTGCCAAGGAAA,+,0.00)
3525	0	0	0	4.724365022	-8(ACAGAATGTACT,-,0.00)	2(CTCTTACGTAAC,+,0.00)	0	0	0	0
3447	0	0	0	4.727654794	-165(GGCACAGGCTGT,+,0.00),-162(ACAGGCTGTACT,-,0.00)	0	-11(TGACCTTTGACC,-,0.00),-4(TGACCTTTGCCC,-,0.00)	0	0	0
1864	6.395347652	0	0	4.727654794	-127(ACAGGGTGTTCC,-,0.00)	0	0	0	0	0
1751	6.729952222	0	0	4.727654794	0	0	0	0	0	0
3915	0	0	5.601937038	4.727654794	103(AGAACAGCCTGT,+,0.00),106(ACAGCCTGTCCC,-,0.00)	0	-94(TGGACCTTGGAC,-,0.00)	0	0	0
2705	5.274875596	0	4.997235624	4.730878559	22(AGAACATTTAGT,+,0.00)	66(TCATTTCCCAAC,+,0.00)	0	0	0	16(CTGCCAAGAACA,+,0.00)
1260	5.936546617	0	0	4.730893453	27(AGAACTAACTGT,+,0.00),30(ACTAACTGTACT,-,0.00)	-151(TTGTTACACAAC,+,0.00),-24(TGTTTGCTTAAT,+,0.00)	0	19(TCTTTCTGAGAA,-,0.00),22(TTCTGAGAACTA,+,0.00)	0	0
3467	0	0	0	4.731086514	0	0	0	0	0	0
3170	6.624059305	0	5.831296408	4.731086514	-77(ACACAGTGTGCT,-,0.00)	0	0	0	0	0
3479	0	0	0	4.732005761	-14(ACAGAGCGTTCT,-,0.00)	-59(TGGTTGCTCAAT,+,0.00)	0	0	0	0
3539	0	0	0	4.734189456	85(AGCACATGTTGT,+,0.00)	44(TTATTACAAAAC,+,0.00)	-181(TGTACTTTGTCC,-,0.00)	0	0	0
2871	4.44095577	0	4.998335349	4.738365811	23(GGCACAGTTTGT,+,0.00),26(ACAGTTTGTTCT,-,0.00)	0	0	0	0	0
2642	6.162099336	0	0	4.740824867	0	148(GTATTGCTAAAG,+,0.00)	178(AGGCAAAGTACA,+,0.00)	0	0	0
2622	5.218580796	0	5.011278836	4.749123534	0	0	0	0	-12(AGCAGCAAGTCC,+,0.00)	0
3499	0	0	0	4.75108766	71(TGGACACAGTGT,+,0.00)	0	0	0	0	-97(TTGGCAGGAACC,+,0.00)
1350	5.600915095	0	0	4.751207653	0	154(ATTATGAAAGTG,-,0.00)	-88(TGACCTTTCACC,-,0.00)	0	0	0
2565	5.115621172	0	5.116500172	4.753051834	-22(GGAACAACATGT,+,0.00)	0	0	0	0	-195(GTGGCAGGGAGA,+,0.00)
3120	6.919826047	0	6.671256214	4.761613582	-116(ACACAAAGTTCC,-,0.00),-2(ACACAAAGTTCC,-,0.00),74(ACACAAAGTTCC,-,0.00)	0	-142(CATCAGAGGTCA,+,0.00),-104(CATCAGAGGTCA,+,0.00)	0	-117(GACACAAAGTTC,+,0.00),-3(GACACAAAGTTC,+,0.00),73(GACACAAAGTTC,+,0.00)	0
1218	6.626770495	0	0	4.765059278	0	18(GTTTTGCATAAT,+,0.00)	61(TGGCCCCTGACC,-,0.00)	133(CATTTCTGAGAA,-,0.00),136(TTCTGAGAAGTG,+,0.00)	0	0
3505	0	0	0	4.765658888	0	-181(GTTTAGAAAGGA,-,0.00),27(GTTACGTAAGAG,-,0.00)	0	0	0	1(TGTGCCTGGAAT,-,0.00)
1661	4.261626701	0	0	4.767452542	0	80(GAGTTGCATAAC,+,0.00)	0	0	0	-43(TGTCCTTGCCAA,-,0.00)
2679	5.85236809	0	5.845962875	4.769629173	-14(ACAAGCTGTCCT,-,0.00)	-147(GTTTAGCAACAA,-,0.00)	0	0	0	0
2473	5.296414637	0	4.893766088	4.769721112	-13(AGGACATTTTGT,+,0.00)	-45(GTTGTGAAAGCA,-,0.00)	-63(TGCCCTCTGATC,-,0.00)	0	-12(GGACATTTTGTT,-,0.00)	0
1501	5.721681924	0	0	4.772088824	-12(ACTAAATGTCCC,-,0.00)	0	0	0	0	0
3080	5.686854667	0	5.2782212	4.773979032	0	0	-43(AGACCTTTGAAC,-,0.00)	0	0	0
3477	0	0	0	4.776533809	24(AGAACAGTGTGT,+,0.00),27(ACAGTGTGTTCT,-,0.00)	0	5(TGAACCTTGGTC,-,0.00)	0	0	0
2533	5.395055118	0	4.234120383	4.779194779	0	23(GAATTACTAAAT,+,0.00)	0	0	0	210(TGTTCCTGGGTC,-,0.00)
1281	4.638126978	0	0	4.779673937	0	0	80(TGAACTTTGATT,-,0.00)	0	0	0
2509	5.632793871	0	5.022885863	4.782388706	0	0	0	0	0	0
2242	5.395051409	0	4.92824674	4.785793428	8(AGTACACACTGT,+,0.00),11(ACACACTGTTCT,-,0.00)	-31(GTTTTGCAATAT,-,0.00)	0	0	0	0
3410	0	0	0	4.785991541	80(AGAACACTCTGT,+,0.00),83(ACACTCTGTTCC,-,0.00)	0	0	0	0	0
3384	0	0	0	4.785991541	0	0	0	0	109(GACTGAACGTTC,+,0.00)	0
1676	5.598840848	0	0	4.785991541	0	0	0	-17(CTTTTCCTGGAA,-,0.00),-14(TTCCTGGAATGT,+,0.00)	0	-109(AGCCCAGGAAAA,+,0.00),-16(TTTTCCTGGAAT,-,0.00)
2064	5.106827701	0	5.477665878	4.792940033	7(ACACTCTGTTCT,-,0.00)	146(GTTGGGTAATAT,-,0.00)	-38(TCACCTTTGGCC,-,0.00)	0	0	0
3547	0	0	0	4.79351329	0	19(GTGTGGCAATCA,-,0.00)	0	0	202(GAACGTCCTGCT,-,0.00)	-110(TAACCAGGGACA,+,0.00)
1869	5.262298808	0	0	4.79351329	65(ACTTCATGTTCT,-,0.00)	0	0	0	63(GGACTTCATGTT,-,0.00)	0
3906	0	0	5.125649207	4.795881849	17(GGTACAAACTGT,+,0.00),20(ACAAACTGTGCT,-,0.00)	0	0	0	0	0
2645	5.440084639	0	4.78708285	4.797082038	0	31(CAATTACCCAAT,+,0.00),47(TGATTTCCAAAT,+,0.00)	0	0	0	0
3913	0	0	0	4.799203067	32(GGAACTATCTGT,+,0.00)	53(CTTGGGAAATCT,-,0.00)	0	0	0	49(TGTCCTTGGGAA,-,0.00)
2882	6.030426116	0	5.859393369	4.799203067	-21(ACAAGGTGTTCT,-,0.00)	0	-93(AATCAGAGGTCA,+,0.00)	0	0	0
1812	6.669759785	0	0	4.799405659	18(AGAACATTTAGT,+,0.00)	0	0	0	-118(GGACATTGTGCT,-,0.00)	0
1551	5.78985531	0	0	4.799838373	0	0	0	-7(TTTTTCTCAGAA,-,0.00),-4(TTCTCAGAACAG,+,0.00)	0	-134(GGTCCCTGGCTA,-,0.00)
1644	5.95523276	0	0	4.799838373	-39(ACACTGCGTTCT,-,0.00)	0	0	-147(TTTTTCCAAGAA,-,0.00),-144(TTCCAAGAACAA,+,0.00),45(CCCTTCTGAGAA,-,0.00),48(TTCTGAGAACTG,+,0.00)	0	-145(TTTCCAAGAACA,+,0.00)
3188	5.299980568	0	5.649263897	4.80206163	35(GGAACATGCAGT,+,0.00)	0	0	0	0	-195(TGTGCCTGGCAA,-,0.00)
1589	5.651261547	0	0	4.803099661	0	89(ATTGTGAAATTC,-,0.00),143(GCATTACACAAT,+,0.00)	0	0	0	0
1308	5.81102583	0	0	4.803099661	-49(AGAACAGAGAGT,+,0.00)	54(GCTTTGCACAAT,+,0.00)	-26(TGTACTTTGGCA,-,0.00)	0	0	0
3201	6.779887082	0	5.744924081	4.803099661	0	0	78(CTTCAGAGTTCA,+,0.00)	0	0	0
1931	5.765671865	0	0	4.803607032	49(AGGACACCCTGT,+,0.00)	109(TTATTTCTCAAG,+,0.00)	-67(GGTCAGAGGCCA,+,0.00)	0	0	0
2151	5.533669245	0	4.893105558	4.805087133	-18(ACACTCTGTTCC,-,0.00)	-57(AAATTGCCAAAT,+,0.00),11(CTCTTTCCCAAC,+,0.00)	-68(TAACAAAGTCCA,+,0.00)	0	0	0
1688	6.656314444	0	0	4.80518195	0	0	-38(TGACCTTTGCCC,-,0.00)	0	0	0
1401	6.314562457	0	0	4.805351958	-11(AGAACTGAATGT,+,0.00)	0	0	0	0	-211(TGTCCCTGCTAT,-,0.00)
3409	0	0	0	4.805364208	0	169(GTTGAGCAAGTC,-,0.00)	49(TGCCCTTTGCCC,-,0.00)	0	0	106(TTTTCTTGGCAT,-,0.00)
3481	0	0	0	4.805364208	0	0	34(TGGCCTTTGGGC,-,0.00)	0	0	0
2294	5.434307987	0	5.556243345	4.805949027	0	0	0	0	0	0
2118	5.660933357	0	5.18933797	4.807743725	-28(GGGACACAGTGT,+,0.00),-25(ACACAGTGTGCT,-,0.00)	5(ATTTGGCAAGAT,-,0.00)	52(GGACAAGGTGCA,+,0.00),72(GCGCACAGTTCA,+,0.00)	0	0	0
2547	5.326516007	0	4.374614444	4.808316148	0	0	0	0	0	39(TTGCCAAGGACA,+,0.00)
1638	5.811973195	0	0	4.815169742	0	0	-90(TGACCTTTGATG,-,0.00)	46(TAGTTCTCAGAA,-,0.00),49(TTCTCAGAAATC,+,0.00)	0	-67(TGTCTCTGGTAA,-,0.00)
2683	5.826300375	0	5.427089196	4.817035985	30(ACTGAATGTACT,-,0.00),62(ACTTGCTGTTCC,-,0.00)	0	0	0	60(GGACTTGCTGTT,-,0.00)	0
2117	5.126510989	0	4.605469461	4.824404834	11(GGCACACAGTGT,+,0.00),14(ACACAGTGTTCA,-,0.00)	-133(GTTATGTAAGCT,-,0.00),63(AAATTGCACAAC,+,0.00)	-1(GTCCAGAGGGCA,+,0.00)	0	0	0
3429	0	0	0	4.831146745	0	-81(CACTTTCAAAAT,+,0.00)	0	0	0	0
3331	0	0	0	4.831146745	0	5(GTTGAGCAACCC,-,0.00)	0	0	0	0
2124	5.540532818	0	5.53035217	4.832071187	8(TGAACACCGTGT,+,0.00),11(ACACCGTGTGCT,-,0.00)	103(TTATTTCTTAAC,+,0.00)	0	0	0	175(TTGACAGGAAGA,+,0.00)
3298	5.198838086	0	5.491126962	4.835413358	-13(GGAACAGCATGT,+,0.00),-10(ACAGCATGTTCT,-,0.00)	-81(TGATTGCCTCAT,+,0.00),-40(CTCTTGCCCAAG,+,0.00)	159(GTCCAAAGGGCA,+,0.00)	0	-59(AACACAACGTCC,+,0.00),-11(AACAGCATGTTC,+,0.00)	0
2635	4.757262594	0	4.700114321	4.835845746	-50(GGAACAATTAGT,+,0.00)	0	0	170(AACTTCTCAGAA,-,0.00),173(TTCTCAGAAGCC,+,0.00)	0	0
1222	0	0	0	4.836682132	0	-79(ATTTGGCAAAGA,-,0.00),0(TAGTTGCACAAC,+,0.00)	0	0	0	56(TGTCCCTGGACA,-,0.00)
1781	5.45058177	0	0	4.83943229	0	177(GGGTTGCTTAAC,+,0.00)	195(TGAACTGTGTTC,-,0.00)	-30(AATTTCTGAGAA,-,0.00),-27(TTCTGAGAACTG,+,0.00)	0	0
3432	0	0	0	4.841386396	0	0	0	0	126(GGACTTCCTGCC,-,0.00)	0
1934	6.199297338	0	0	4.841386396	-20(GGAACAGCTTGT,+,0.00),-17(ACAGCTTGTTCC,-,0.00)	0	0	0	0	0
3215	6.123625058	0	5.965592745	4.841829714	0	180(ATTGGGAAATGG,-,0.00)	0	61(AACTTCTGAGAA,-,0.00),64(TTCTGAGAAACT,+,0.00)	0	0
3483	0	0	0	4.842920957	0	179(GTTGAGCAAGGC,-,0.00)	0	0	0	0
3365	0	0	0	4.842920957	0	-158(ATTAGGAAATTA,-,0.00),10(ATTTTGAAATCA,-,0.00)	0	0	0	0
1570	5.400692825	0	0	4.842920957	0	0	0	0	0	-37(TATTCCTGGCAC,-,0.00)
1835	6.506575665	0	0	4.842920957	-125(ACACTCTGTTCC,-,0.00)	0	0	-120(CTGTTCCTGGAA,-,0.00),-117(TTCCTGGAATTG,+,0.00)	0	-119(TGTTCCTGGAAT,-,0.00),-35(ATTCAAGGGACA,+,0.00)
2464	5.706523053	0	5.065547535	4.844979192	29(GGAACAGCAAGT,+,0.00)	-201(CTTTTGCACAAG,+,0.00),-182(AAATTTCTAAAT,+,0.00)	-12(AGGACTTTGGCC,-,0.00)	0	31(AACAGCAAGTGC,+,0.00)	-149(ATGCCAAGGGCA,+,0.00),-71(TGCCCTTGGCAA,-,0.00)
1916	4.878074767	0	0	4.847805035	0	-40(CTTATGCAATGA,-,0.00)	0	0	0	-78(TTTTCCTGCCTA,-,0.00),64(TATTCCTGGCAC,-,0.00)
1241	6.05802578	0	0	4.848583565	0	0	0	0	0	-205(TGTTTCTGGCAT,-,0.00),-118(ATGCCAGAAACA,+,0.00)
2197	5.999735584	0	4.474219255	4.849185428	0	20(ACATTGCCCAAC,+,0.00)	0	0	0	0
2447	5.632211255	0	4.581215641	4.85155871	0	0	0	0	67(GGACTTTCAGTT,-,0.00)	0
3487	0	0	0	4.852752042	0	23(CTGTTGCTCAAG,+,0.00),39(TTCTTGCACAAC,+,0.00)	0	0	0	0
1684	5.194195224	0	0	4.852752042	0	-69(ATTAGGCAATAT,-,0.00)	62(TGACCCTTGGCC,-,0.00)	0	0	0
1271	6.224879668	0	0	4.852752042	0	-129(CTCTTGCATAAT,+,0.00)	0	0	0	0
3243	5.798121722	0	4.7982866	4.854248715	0	0	0	0	0	0
2977	5.442521904	0	5.406905842	4.856101951	-18(AGAACACTGTGT,+,0.00),-15(ACACTGTGTCCC,-,0.00)	0	0	0	0	0
2710	5.789252371	0	5.27628772	4.858400323	0	0	-168(TGACCTCTGACC,-,0.00),-161(TGACCTCTGACT,-,0.00),-128(AGACCTTTGTCC,-,0.00),139(TGACCTCTGGCC,-,0.00)	0	0	0
2146	5.35724592	0	5.03124276	4.860683482	32(GGAACGGTCTGT,+,0.00)	0	0	0	0	0
3338	0	0	0	4.860725856	0	-16(AAATTTCACAAG,+,0.00)	0	-71(ATGTTCTCAGAA,-,0.00),-68(TTCTCAGAAGTC,+,0.00)	0	0
1581	6.155318897	0	0	4.860725856	0	0	-79(GACCACAGGGCA,+,0.00)	0	0	16(TGTCCCTTGGAT,-,0.00)
1915	6.464837406	0	0	4.860725856	0	0	0	0	0	0
3932	0	0	5.280530082	4.860725856	-63(GGAACAGAGAGT,+,0.00),-60(ACAGAGAGTTCC,-,0.00)	0	0	0	0	0
1315	5.915372445	0	0	4.862451616	0	-42(ATGTTGCAATCA,-,0.00)	0	-70(TCCTTCTCAGAA,-,0.00),-67(TTCTCAGAATCT,+,0.00)	0	0
3172	6.293221716	0	5.891691325	4.862451616	0(AGTACAATGTGT,+,0.00),3(ACAATGTGTCCT,-,0.00)	0	0	0	0	0
2303	6.010804094	0	3.93345026	4.862914599	0	0	0	-135(ACATTCCAAGAA,-,0.00),-132(TTCCAAGAACAA,+,0.00)	0	-133(ATTCCAAGAACA,+,0.00),148(ATCCCAGGAACA,+,0.00)
2559	5.417245223	0	5.565867333	4.867790877	0	0	0	0	23(AGCAGAAAGTCC,+,0.00),45(GGACGTTCTGTC,-,0.00)	-186(TGGCCAAGAACA,+,0.00)
1378	5.82959945	0	0	4.872432816	0	0	0	0	-5(GGCAGAACATTC,+,0.00)	0
2184	5.210946971	0	5.68778166	4.872968568	-149(AGGACAGGTTGT,+,0.00),-28(AGGACATTGTGT,+,0.00),-25(ACATTGTGTCCA,-,0.00)	0	-130(AGCCCTTTGCTC,-,0.00),106(TGCCCTCTGAAA,-,0.00)	0	-27(GGACATTGTGTC,-,0.00)	0
1731	6.559308674	0	0	4.874402877	0	0	-30(GGTCAGAGTCCT,+,0.00),169(TGGACTCTGATT,-,0.00)	0	0	0
3452	0	0	0	4.875034618	-34(GGTACAGAATGT,+,0.00),-31(ACAGAATGTACC,-,0.00)	0	129(AGTCAAAGGACA,+,0.00)	0	0	0
3399	0	0	0	4.875034618	0	0	0	0	0	0
1961	6.586107487	0	0	4.875575295	6(ACTGGATGTTCT,-,0.00)	121(ATTATGCAAATG,-,0.00)	0	0	9(GGATGTTCTGCT,-,0.00)	0
1726	5.325618778	0	0	4.879709648	-2(ACACTCTGTCCC,-,0.00)	0	0	27(CATTTCTGGGAA,-,0.00),30(TTCTGGGAAGGC,+,0.00)	0	0
1843	6.488277486	0	0	4.879709648	0	0	0	0	0	0
2299	6.177537444	0	4.840003378	4.879795818	0	146(CTTTAGCAATGG,-,0.00)	0	0	0	58(GTGTCAGGGACA,+,0.00)
2356	5.95298357	0	4.799359179	4.880798548	0	0	0	0	0	0
2352	5.444383038	0	5.459797999	4.881503555	-14(GGCACATGGTGT,+,0.00),-11(ACATGGTGTTCC,-,0.00)	-52(GTTTGGAAAGCA,-,0.00)	0	0	0	-20(ATCCCAGGCACA,+,0.00)
2758	4.652948766	0	5.127317055	4.882247025	-2(AGCACAGTCTGT,+,0.00),1(ACAGTCTGTTCA,-,0.00)	0	0	0	0	0
2729	5.880685993	0	5.416834418	4.885984655	0	0	0	0	0	122(CTGCCAGAAAAA,+,0.00)
1436	5.957827167	0	0	4.887142568	-18(ACAAAGTGTTCA,-,0.00)	0	0	0	0	0
1876	5.262298808	0	0	4.894139551	18(AGAACATTTTGT,+,0.00)	0	0	66(ACATTCCGGGAA,-,0.00),69(TTCCGGGAAAAC,+,0.00)	0	0
1484	6.729952222	0	0	4.894139551	0	149(GTCTTGCAACAT,+,0.00)	0	0	0	0
2144	5.769627973	0	4.67891254	4.895388597	58(AGAACATACTGT,+,0.00)	-166(GTTTAGTAATTC,-,0.00),92(GTTGTGTAAGAA,-,0.00)	0	-152(GCCTTCTTGGAA,-,0.00),-149(TTCTTGGAAGGC,+,0.00)	59(GAACATACTGTC,-,0.00)	0
3047	4.504369114	0	4.112849463	4.899587623	4(GGGACAAAAAGT,+,0.00)	-51(ATCTTGCATAAG,+,0.00)	0	0	0	-193(AAGCCAGGAGCA,+,0.00),-2(CTGTCAGGGACA,+,0.00)
2593	5.42911418	0	4.904228197	4.906347946	-42(GGAACTCAATGT,+,0.00)	42(TTATTTCCTAAC,+,0.00)	16(ACCCAAAGGTCA,+,0.00)	0	0	0
1527	0	0	0	4.910298899	0	0	101(ATTCAAAGGTCA,+,0.00)	0	0	0
2872	4.668242394	0	5.226192716	4.912597871	0	-163(ACTTTGCTCAAT,+,0.00),-30(GTTGGGCAAATA,-,0.00)	0	0	0	0
1830	5.382867138	0	0	4.913261305	-13(ACAACTTGTGCC,-,0.00)	-121(ATTGGGTAATAA,-,0.00),76(CTTTTGAAATTC,-,0.00)	0	0	0	0
2697	5.778289134	0	4.842126667	4.913261305	-52(GGAACATCGTGT,+,0.00)	0	0	0	0	0
3224	0	0	5.120903383	4.913261305	16(GGGACAGGCTGT,+,0.00),19(ACAGGCTGTCCT,-,0.00)	0	0	0	0	30(TGGCCCTGGCAG,-,0.00)
1847	0	0	0	4.916331804	0	0	0	0	0	-13(AAGCCAGAGAAA,+,0.00)
3433	0	0	0	4.916331804	31(ACAGTCTGTGCT,-,0.00)	0	-38(TAGCAAAGGGCA,+,0.00)	0	0	-102(TGTCCCTGGCTC,-,0.00)
1415	5.523554887	0	0	4.924383938	23(AGAACACACTGT,+,0.00),26(ACACACTGTTCC,-,0.00)	0	0	0	0	0
1325	5.535548967	0	0	4.92469896	-30(AGAACAGCTAGT,+,0.00)	-59(AAATTGCAAAAG,+,0.00),-10(ATTGTGCAATTA,-,0.00)	0	0	0	0
1966	6.06038031	0	0	4.92469896	0	0	38(GATCAAAGTACA,+,0.00),55(TGTCAAAGTCCA,+,0.00)	0	0	0
2342	4.895140964	0	4.459860341	4.925611158	0	42(ATTGGGTAATAC,-,0.00)	-175(GGCCAGGGGCCA,+,0.00),-49(TGGCCTTTGAAG,-,0.00)	0	0	0
1555	4.417819121	0	0	4.929431411	-98(ACTGGCTGTACT,-,0.00)	179(GTCTTGCACAAC,+,0.00)	-79(GAACAAAGTTCA,+,0.00)	0	0	0
3497	0	0	0	4.931405676	-17(AGAACAGGCTGT,+,0.00),-14(ACAGGCTGTTCC,-,0.00)	0	34(TGAACTCTGACC,-,0.00)	0	0	0
1868	6.013808711	0	0	4.931405676	-13(AGCACAATCTGT,+,0.00),-10(ACAATCTGTACC,-,0.00)	71(TGATTTCTAAAT,+,0.00)	39(GAACAAAGGTCA,+,0.00)	-87(GGCTTCTGAGAA,-,0.00),-84(TTCTGAGAAACT,+,0.00)	0	0
1513	5.95139091	0	0	4.931410842	0	0	0	0	0	0
1346	6.359641498	0	0	4.93200953	0	0	0	-16(AAGTTCCTGGAA,-,0.00),-13(TTCCTGGAATCT,+,0.00)	0	-15(AGTTCCTGGAAT,-,0.00)
3434	0	0	0	4.932408962	0	0	0	0	0	0
3446	0	0	0	4.936526118	12(ACAAGTTGTTCT,-,0.00)	0	0	0	0	0
3455	0	0	0	4.936526118	19(GGGACACTTTGT,+,0.00)	-65(ATTGAGCAACAG,-,0.00),41(ATTGAGCAATAA,-,0.00)	0	0	0	142(TTTCCAGGGACA,+,0.00)
3217	6.821279354	0	5.736117297	4.936526118	0	-40(TGGTTACATAAT,+,0.00),-20(TTGTTACATAAT,+,0.00)	0	0	0	0
2132	6.474822527	0	5.348415056	4.939001134	23(ACTGGATGTCCT,-,0.00)	0	0	0	26(GGATGTCCTGTA,-,0.00)	0
3185	5.738066495	0	4.58379886	4.93931363	0	141(CTTGTGCAATCT,-,0.00)	36(GGCCAAAGGTTA,+,0.00)	0	0	-27(TTTCCCTGGGAC,-,0.00)
2988	5.084028746	0	5.32332631	4.939367196	-15(AGAACAGAATGT,+,0.00)	0	-96(AGACCTTTGGCT,-,0.00)	0	-13(AACAGAATGTCC,+,0.00)	0
1935	6.289503217	0	0	4.939688702	0	0	2(TGCCCTTTGTCC,-,0.00)	0	0	0
1841	5.29800024	0	0	4.94117881	105(AGGACAGCAAGT,+,0.00),131(ACAGCTTGTGCC,-,0.00)	0	0	0	0	0
1651	6.030426116	0	0	4.94117881	-101(ACTCTGTGTCCT,-,0.00)	0	-142(TGCACTCTGGAC,-,0.00),-3(GGGCAGAGTTCA,+,0.00),173(GAACAAGGTCCA,+,0.00)	0	0	0
2607	5.663159393	0	5.607948184	4.94117881	0	0	0	0	0	0
3334	0	0	0	4.942082277	5(AGAACAAAATGT,+,0.00),8(ACAAAATGTTCT,-,0.00)	-179(ATTTTGAAATAA,-,0.00)	0	0	7(AACAAAATGTTC,+,0.00)	0
3939	0	0	5.371540562	4.942082277	58(ACAGACCGTCCT,-,0.00)	0	-52(GGTCAGAGGTCA,+,0.00)	0	0	165(ATGCCAGAGAGA,+,0.00)
3222	5.201134235	0	5.065609975	4.944564223	0	0	0	0	0	0
2723	5.135358952	0	5.811688933	4.953313673	0	0	0	-130(ATCTTCCAAGAA,-,0.00),-127(TTCCAAGAACAA,+,0.00)	0	135(TTGCCAGGGAGT,+,0.00)
3507	0	0	0	4.954304344	115(ACACCCTGTTCC,-,0.00)	70(GGCTTGCTCAAT,+,0.00)	0	0	0	0
1673	5.342939017	0	0	4.954304344	0	-53(CAATTGCCAAAT,+,0.00)	99(TGGACTTTGAGT,-,0.00)	0	0	0
3914	0	0	5.029623854	4.955180493	0	0	0	0	0	0
1619	6.168616635	0	0	4.958417194	0	0	46(GGTCAAAGGCCA,+,0.00)	0	0	0
2077	5.518554881	0	5.065944488	4.963847854	0	0	0	0	0	0
3221	5.452393793	0	5.34735842	4.965465188	0	-95(GTTTTGAAATAT,-,0.00),179(CTATTTCTAAAC,+,0.00)	0	0	0	0
3427	0	0	0	4.966657171	0	127(TTCTTTCAAAAT,+,0.00)	0	0	0	0
1671	5.472331328	0	0	4.966657171	-108(AGCACAGTTTGT,+,0.00)	-167(AAATTGCCCAAC,+,0.00)	0	0	0	0
3066	5.158293155	0	5.454652963	4.966657171	5(ACAGGGTGTTCT,-,0.00)	0	27(GGACAAAGGTCA,+,0.00)	0	0	0
3310	0	0	0	4.968277627	0	0	0	0	0	-214(TTTTCCTGACAG,-,0.00),-9(TGTTCCTGGCAG,-,0.00)
2738	7.050905925	0	6.163289309	4.973282189	0	66(AGGTTACACAAC,+,0.00)	0	0	0	0
3534	0	0	0	4.977009487	0	-38(CTGTTGCTCAAC,+,0.00),16(GTGTTGCCCAAT,+,0.00),24(CAATTACCCAAT,+,0.00)	126(AGTCAAAGTCCA,+,0.00)	0	0	0
3538	0	0	0	4.977009487	0	135(CACTTGCGTAAC,+,0.00)	-16(TGGACTTTGTCA,-,0.00),60(AGCACTCTGACC,-,0.00)	0	0	0
1804	6.112234481	0	0	4.979225648	0	40(TTGTTACTTAAT,+,0.00)	0	125(ATGTTCTGGGAA,-,0.00),128(TTCTGGGAAGCA,+,0.00)	0	0
2703	4.880454414	0	5.336017515	4.981411189	-8(AGGACATTCTGT,+,0.00),-5(ACATTCTGTCCC,-,0.00)	0	0	0	-11(GACAGGACATTC,+,0.00),-7(GGACATTCTGTC,-,0.00)	0
1685	5.29800024	0	0	4.985721174	0(ACATTATGTGCT,-,0.00)	-26(ACATTACACAAC,+,0.00),170(GGGTTTCGAAAT,+,0.00),172(GTTTCGAAATCA,-,0.00)	0	0	0	0
2912	6.190563112	0	5.644782406	4.985721174	0	0	0	0	0	0
1249	6.252046495	0	0	4.985828549	-58(ACAGCATGTGCC,-,0.00)	0	-33(TGAACTCTGGAC,-,0.00)	0	0	0
1925	5.613552446	0	0	4.989945697	0	0	109(TGATCTTTGCTC,-,0.00)	0	0	0
1895	0	0	0	4.9928389	0	18(ATGTAGCAATAA,-,0.00),27(TAATTTCACCAC,+,0.00)	-51(GACCAGAGGCCA,+,0.00)	0	0	0
1636	5.82959945	0	0	4.9928389	0	0	0	0	0	0
2084	5.500405206	0	5.141934127	4.996382446	0	0	168(CTCCAAAGGTCA,+,0.00)	0	0	74(TTACCAGGAAAA,+,0.00)
2963	5.278164927	0	4.81201001	4.996989338	-14(AGAACAATTTGT,+,0.00),-11(ACAATTTGTCCT,-,0.00)	0	0	0	0	0
3529	0	0	0	4.997097267	-31(AGAACATTCTGT,+,0.00),-28(ACATTCTGTACC,-,0.00)	94(ATTTTGTAATCA,-,0.00)	0	0	-30(GAACATTCTGTA,-,0.00)	0
3485	0	0	0	4.998447599	0	0	11(ACACAGAGTTCA,+,0.00)	0	0	0
3494	0	0	0	4.998447599	13(GGAACAGAATGT,+,0.00),16(ACAGAATGTCCC,-,0.00)	-39(ATTGTGTAACCT,-,0.00)	0	0	15(AACAGAATGTCC,+,0.00)	0
1947	5.667797017	0	0	4.998447599	0	93(ATTATGAAACAT,-,0.00)	-105(GACCAGGGGTCA,+,0.00)	-77(AGTTCCCAGGAA,-,0.00)	0	0
2160	5.955448974	0	5.300995495	5.001275882	0	0	163(TGGACTCTGGAA,-,0.00)	98(ACGTTCCAGGAA,-,0.00),101(TTCCAGGAAAAT,+,0.00)	0	100(GTTCCAGGAAAA,+,0.00)
1536	5.746930595	0	0	5.002591048	-138(GGAACAGCTAGT,+,0.00)	0	0	0	0	-29(ATTCCAGGGACA,+,0.00)
1953	5.915372445	0	0	5.002591048	-52(GGAACAAGAAGT,+,0.00)	-1(GTTGTGAAACTG,-,0.00)	0	-60(ACATTCCTGGAA,-,0.00),-57(TTCCTGGAACAA,+,0.00)	0	-58(ATTCCTGGAACA,+,0.00)
3492	0	0	0	5.004203032	-16(GGGACACTATGT,+,0.00)	0	0	0	0	-149(GTTCTCTGGCAA,-,0.00),-109(CTGCCAGGGACA,+,0.00)
3372	0	0	0	5.00527687	0	0	0	-201(TTCCTGGGAACT,+,0.00)	0	0
3898	0	0	0	5.00527687	0	0	0	0	0	0
1535	6.510801187	0	0	5.00527687	-84(AGTACACGCTGT,+,0.00),-81(ACACGCTGTACT,-,0.00)	0	0	0	0	0
3075	6.702392672	0	5.454652963	5.00527687	0	0	0	0	14(GAACTTCCTGCA,-,0.00)	0
1910	6.335608974	0	0	5.006206231	-15(TGAACAGTTTGT,+,0.00)	-31(GACTTGCACAAT,+,0.00)	0	0	0	0
3548	0	0	0	5.006476651	14(ACTTCCTGTGCT,-,0.00),38(ACACAATGTCCT,-,0.00)	0	0	0	37(AACACAATGTCC,+,0.00)	0
3375	0	0	0	5.006476651	0	138(GTTGTGAAATGG,-,0.00)	57(TGACCTTTGGAA,-,0.00)	0	0	0
1611	5.576209856	0	0	5.006476651	0	0	157(GGACAAAGGTTA,+,0.00)	0	0	112(ATCTCAGGGACA,+,0.00)
2639	7.18446102	0	5.875102406	5.011874666	-11(TGAACACTATGT,+,0.00),-8(ACACTATGTTCT,-,0.00)	0	0	0	0	0
3369	0	0	0	5.024431408	0	-7(ATTTTGAAACAC,-,0.00)	0	0	0	0
1623	0	0	0	5.024431408	0	0	-156(AGAACTTTGAAC,-,0.00),22(TGACCTCTGTGT,-,0.00)	0	0	0
2270	5.105223671	0	5.285063915	5.029089072	-39(ACATCATGTTCT,-,0.00)	0	0	0	0	0
1653	6.192017592	0	0	5.034593545	0	8(TAGTTACAAAAC,+,0.00)	64(TGGCACAGGTCA,+,0.00)	0	0	-3(TGCTCCTGCCAT,-,0.00)
3420	0	0	0	5.035029476	0	0	-44(ACACAGAGGTCA,+,0.00),29(TGCCAAAGTTCT,+,0.00)	0	0	0
3176	6.64654025	0	5.672947651	5.035029476	0	0	33(GGGCAGAGGGCA,+,0.00)	0	0	0
1885	5.270766954	0	0	5.035259051	0	0	-104(AGTCAGAGTCCA,+,0.00)	0	0	0
2913	5.670202972	0	5.745896682	5.044044302	11(TGAACACTCTGT,+,0.00),14(ACACTCTGTCCC,-,0.00)	30(CCATTACAAAAT,+,0.00)	0	0	0	0
2660	5.961123516	0	5.401847769	5.046603986	0	0	-87(GGGCAAAGTTCA,+,0.00)	0	0	0
3428	0	0	0	5.051522877	0	-67(CTTATGTAATCT,-,0.00),149(AACTTGCCAAAC,+,0.00)	-83(ACCCAAAGGCCA,+,0.00),21(AGACCTTTGGCT,-,0.00),38(TATCAGAGGTCA,+,0.00)	0(AGTTTCTAGGAA,-,0.00),3(TTCTAGGAATTG,+,0.00),181(TCATTCCCAGAA,-,0.00),184(TTCCCAGAACCA,+,0.00)	0	0
1775	4.939302885	0	0	5.052139106	0	57(CTTTTGCAATCT,-,0.00)	0	-3(AAGTTCCAGGAA,-,0.00),0(TTCCAGGAACCC,+,0.00)	0	212(TGTTTCTGCCAT,-,0.00)
1338	5.802571603	0	0	5.052139106	0	150(TAGTTGCCTAAT,+,0.00)	0	0	0	45(GAGCCAGGGACA,+,0.00)
1850	6.282482515	0	0	5.052139106	0	0	0	0	0	-21(TTTCTCTGGAAT,-,0.00)
1783	5.420859522	0	0	5.052925404	0	0	93(TGAACTTTGGAC,-,0.00)	0	0	-163(TGTCCCTTGCCT,-,0.00),-86(TTGCCTGGGAAA,+,0.00)
3136	6.710520755	0	6.212419997	5.053426354	-11(ACAGTATGTTCT,-,0.00)	0	0	0	0	120(TACCCAGGGAAA,+,0.00)
3893	0	0	6.357753689	5.053426354	0	0	-188(TGCACTCTGTCT,-,0.00)	0	0	109(GTGCCAGGGAAT,+,0.00)
3478	0	0	0	5.057557995	-2(AGGACAATGTGT,+,0.00),1(ACAATGTGTTCT,-,0.00)	0	0	0	0	0
1614	5.722320717	0	0	5.057557995	0	-138(TCCTTTCTCAAT,+,0.00),199(ATTTTGAAAGGC,-,0.00)	0	0	0	0
1571	5.81102583	0	0	5.057557995	0	0	168(TGGCCTTTGTAA,-,0.00)	-62(GGTTCCCAGGAA,-,0.00)	0	0
1323	6.045126423	0	0	5.057557995	0	0	-42(ACTCAAAGGTCA,+,0.00)	0	0	0
2763	7.118079888	0	5.676331548	5.057557995	15(ACACGCTGTCCT,-,0.00)	0	0	0	0	0
1858	6.626770495	0	0	5.059969495	0	-70(CTTGGGCAATTT,-,0.00),30(TGCTTGCCAAAT,+,0.00)	96(TGAACTCTGAGC,-,0.00)	7(AGATTCCAGGAA,-,0.00),10(TTCCAGGAAAGG,+,0.00)	0	0
3501	0	0	0	5.062204182	-181(TGAACAGTGTGT,+,0.00),56(ACACTGAGTCCC,-,0.00)	0	-212(TGACCTCTGACC,-,0.00)	0	0	0
1791	0	0	0	5.062204182	0	0	200(TGACCTCTGCTT,-,0.00)	0	0	0
1215	6.58196734	0	0	5.062204182	0	-27(TCGTTGCCTAAC,+,0.00)	-102(AGCCAAAGATCA,+,0.00)	0	0	180(TAGCCAAGAACA,+,0.00)
3500	0	0	0	5.064378374	119(ACATTCTGTCCA,-,0.00)	0	0	0	0	0
3308	0	0	0	5.064378374	-217(ACACTTTGTCCC,-,0.00)	0	0	0	0	-211(TGTCCCTGCATT,-,0.00)
3962	0	0	5.378066077	5.064378374	29(GGAACTTGCTGT,+,0.00),32(ACTTGCTGTCCC,-,0.00)	0	0	23(TTCCTGGGAACT,+,0.00)	30(GAACTTGCTGTC,-,0.00)	21(GGTTCCTGGGAA,-,0.00)
2340	5.85411942	0	5.886508846	5.064378374	11(AGGACAGGGAGT,+,0.00),25(AGGACAGCATGT,+,0.00),28(ACAGCATGTGCT,-,0.00)	0	0	0	0	0
3342	0	0	0	5.065999063	0	-173(CACTTACACAAT,+,0.00),109(CTTGAGAAATAA,-,0.00),118(TAATTGCAAAAG,+,0.00)	0	-211(ATATTCTCAGAA,-,0.00),-208(TTCTCAGAATGT,+,0.00)	0	0
3486	0	0	0	5.066970043	0	0	0	0	0	0
3490	0	0	0	5.067389052	0	0	0	0	0	0
1627	5.791654327	0	0	5.067389052	8(GGAACATGGAGT,+,0.00)	0	0	0	0	0
3352	0	0	0	5.067880096	0	45(CTTGTGCAATGT,-,0.00)	131(AGGCCTTTGAAC,-,0.00)	0	0	0
1345	5.891455204	0	0	5.067880096	56(GGGACACAGAGT,+,0.00)	0	0	0	0	0
3930	0	0	5.957284483	5.067880096	0	0	0	0	0	0
2609	5.372797249	0	6.60727852	5.067880096	-94(ACAGCGTGTCCC,-,0.00)	-35(TGCTTTCCCAAC,+,0.00)	0	0	0	0
2448	5.688118845	0	5.382748858	5.073079994	0	0	0	0	0	133(ATGCCAGAAGCA,+,0.00)
3436	0	0	0	5.079793162	96(AGGACAGAGAGT,+,0.00),99(ACAGAGAGTGCT,-,0.00)	-211(GTTTTGCAACCT,-,0.00),-1(GTTGGGAAATGA,-,0.00)	0	0	0	11(ATCCCAGGGAAA,+,0.00)
3459	0	0	0	5.079793162	0	0	0	0	0	60(TGTGCCTGGCAG,-,0.00)
1576	6.030876105	0	0	5.079793162	0	0	-115(TGCCCTCTGACA,-,0.00)	0	0	0
2813	5.848629003	0	5.21952561	5.083219475	0	0	0	0	0	0
1506	6.731424034	0	0	5.090183716	0	163(TCCTTACGCAAC,+,0.00)	62(CAGCAAAGGTCA,+,0.00)	-95(TACTTCCTGGAA,-,0.00),-92(TTCCTGGAATAT,+,0.00)	0	0
1737	5.325618778	0	0	5.090681952	0	0	0	0	0	0
3153	5.472331328	0	6.031635443	5.090681952	0	0	-32(AGCCAAAGTCCA,+,0.00)	0	0	0
2223	5.222184899	0	4.835736652	5.091141192	0	-126(GTTACGCAAGGA,-,0.00)	0	0	0	-113(TTACCAGGAAAA,+,0.00)
3400	0	0	0	5.099889554	0	0	0	0	0	0
3323	0	0	0	5.099889554	0	0	0	-170(AATTTCTGAGAA,-,0.00),-167(TTCTGAGAATCT,+,0.00),-122(CTCTTCCTGGAA,-,0.00),-119(TTCCTGGAAAGT,+,0.00)	0	-140(TGTCCTTGGCCA,-,0.00),-121(TCTTCCTGGAAA,-,0.00)
3938	0	0	0	5.099889554	-35(GGAACTGTGTGT,+,0.00),-32(ACTGTGTGTCCC,-,0.00)	0	-16(TGTCAAAGTCCA,+,0.00)	0	0	-26(TGTCCCTGCCTG,-,0.00)
1955	6.395347652	0	0	5.099889554	95(ACAGAGTGTGCT,-,0.00)	-22(TGGTTGCTCAAT,+,0.00)	0	0	0	0
1257	5.443873006	0	0	5.104995329	77(ACACTGCGTTCT,-,0.00)	0	0	0	0	0
1613	6.206159753	0	0	5.104995329	0	0	0	0	0	-123(TTTCCAGGGGAA,+,0.00)
1486	7.009406875	0	0	5.104995329	17(AGAACATGCTGT,+,0.00)	-60(TTATTGCAAAAG,+,0.00)	0	0	18(GAACATGCTGTA,-,0.00)	0
3602	0	0	0	5.107686685	0	8(GTTATGAAATGA,-,0.00),41(GGATTGCGTAAT,+,0.00),43(ATTGCGTAATGC,-,0.00)	0	0	0	113(GTCCCAGGGAAA,+,0.00)
1727	5.226159442	0	0	5.107686685	112(ACTTTATGTTCC,-,0.00)	-73(CTATTACTAAAC,+,0.00)	0	0	-159(GGACCTTCTGTC,-,0.00)	-210(TGTCCCTGGTTT,-,0.00)
1490	7.019611874	0	0	5.107686685	0	-148(ATTGAGAAAGCT,-,0.00)	0	81(TGGTTCCTGGAA,-,0.00),84(TTCCTGGAAAGA,+,0.00)	0	82(GGTTCCTGGAAA,-,0.00)
3940	0	0	5.273233724	5.107686685	10(ACAATATGTTCT,-,0.00)	0	0	0	0	0
2748	5.796425847	0	5.818114735	5.109328116	-21(ACAGAAAGTCCT,-,0.00)	0	0	0	0	-2(ATGCCAAGAACC,+,0.00)
1584	5.044740781	0	0	5.114096969	-18(GGGACTTTCTGT,+,0.00),-15(ACTTTCTGTTCC,-,0.00)	0	0	0	-17(GGACTTTCTGTT,-,0.00)	0
1642	5.81102583	0	0	5.114096969	-47(GGGACATCCTGT,+,0.00),-44(ACATCCTGTCCC,-,0.00)	-12(CACTTTCTAAAT,+,0.00)	0	0	-46(GGACATCCTGTC,-,0.00)	0
1339	6.006418781	0	0	5.114096969	168(GGAACAAAGAGT,+,0.00)	-36(TGGTTTCACAAC,+,0.00)	-162(TGAACTCTGCAA,-,0.00),-134(TGAACTTTCACC,-,0.00)	0	0	0
1530	6.101402917	0	0	5.114096969	2(AGCACACACAGT,+,0.00)	0	0	0	0	0
1928	6.45980697	0	0	5.114096969	90(AGAACAACGAGT,+,0.00)	52(TGATTTCAACAT,+,0.00)	-86(TGAACTCTGGAC,-,0.00)	0	0	-46(GTTCCCTGGGAA,-,0.00)
3936	0	0	5.911451094	5.11704799	0	0	-122(TCACAGAGTTCA,+,0.00),0(GTACAAAGGTCT,+,0.00)	0	0	-137(TGGCCAGGGAAA,+,0.00)
2465	6.407911473	0	5.687687851	5.11909608	17(GGCACACACAGT,+,0.00),20(ACACACAGTCCC,-,0.00)	52(CTATTGCCAAAG,+,0.00)	-194(TGGACTCTGGTC,-,0.00)	0	0	0
1758	5.342939017	0	0	5.119182884	0	0	0	0	0	-207(TGGCCAGGGACT,+,0.00)
2737	6.078078872	0	5.685726691	5.120794634	0	-115(CTTTGGCAAGAA,-,0.00)	-176(TGAACTTTGTTA,-,0.00)	0	0	-113(TTGGCAAGAACA,+,0.00)
3232	6.46655256	0	6.654467248	5.121943062	-49(AGCACAGTCTGT,+,0.00),-46(ACAGTCTGTGCC,-,0.00)	42(CTATTTCAAAAC,+,0.00),123(ATTTAGAAATCA,-,0.00),200(CACTTTCAAAAT,+,0.00)	0	0	0	0
3943	0	0	5.859393369	5.122519258	-15(GGTACAGGGAGT,+,0.00),-12(ACAGGGAGTTCC,-,0.00)	-75(AGATTTCCCAAT,+,0.00)	0	64(TCCTTCTTGGAA,-,0.00),67(TTCTTGGAAAAA,+,0.00)	0	0
1604	5.672394253	0	0	5.122977581	-38(ACAGAGCGTTCT,-,0.00)	0	71(GTTCAGAGTTCT,+,0.00)	0	0	6(CAGCCAGGGAAA,+,0.00)
3033	5.235241029	0	5.481621252	5.125065282	-33(AGGACACACTGT,+,0.00)	0	0	0	0	0
3523	0	0	0	5.125487965	0	0	0	0	0	0
1630	5.598840848	0	0	5.125487965	0	-49(CTATTTCTCAAT,+,0.00)	-118(GGGCAAAGCTCA,+,0.00)	0	0	0
1616	5.618648696	0	0	5.125487965	0	0	-49(TGGACTTTGGAC,-,0.00)	0	0	-111(TTTTCCTGGCAC,-,0.00)
1643	5.653050894	0	0	5.125487965	0	0	0	0	0	-53(TGTTCCTGGCTG,-,0.00)
1793	6.232448154	0	0	5.125487965	-30(AGAACACTGTGT,+,0.00),-27(ACACTGTGTTCA,-,0.00),-4(AGAACTGTGTGT,+,0.00)	0	0	0	0	0
2179	5.386937088	0	5.194453969	5.126739659	-17(GGTACACCCTGT,+,0.00),-14(ACACCCTGTTCA,-,0.00)	50(GTTTTGCAAGGG,-,0.00),91(ATGAAGCAATCA,-,0.00)	0	0	0	0
2236	5.630807397	0	5.742960051	5.131560514	1(GGGACAAGCTGT,+,0.00)	0	0	0	0	-5(AAGCCTGGGACA,+,0.00)
3394	0	0	0	5.132929058	14(ACATGCTGTTCC,-,0.00)	115(ATGTTGCAATGC,-,0.00)	-37(AGACCTTTGGCT,-,0.00)	-85(GATTTCCCAGAA,-,0.00),-82(TTCCCAGAATCC,+,0.00)	0	0
2206	5.791546206	0	6.148842552	5.133641104	2(GGGACACAGTGT,+,0.00),20(GGAACAGGGTGT,+,0.00)	0	144(TGCCCTCTGACC,-,0.00)	0	0	0
2522	6.254946419	0	5.755150675	5.134830398	9(ACAGGATGTCCT,-,0.00)	-14(TGGTTGCAAAAT,+,0.00)	-34(TGACCTCTGTTT,-,0.00)	0	0	0
1909	6.432930962	0	0	5.138034381	0	-210(ATTATGTAAGGG,-,0.00),37(GAATTGCACCAC,+,0.00)	0	-31(GAGTTCTGAGAA,-,0.00),-28(TTCTGAGAAAGG,+,0.00)	-80(GGACTTCCTGTC,-,0.00)	0
3407	0	0	0	5.139023906	0	-104(GTTGTGCAAGCT,-,0.00)	-223(TGCCCTTTGTTA,-,0.00)	68(GTGTTCCAGGAA,-,0.00),71(TTCCAGGAAACC,+,0.00)	0	-71(TGTGCCTGGCAG,-,0.00),69(TGTTCCAGGAAA,-,0.00)
3377	0	0	0	5.144012639	-150(GGAACAGACAGT,+,0.00)	0	0	0	0	0
1236	6.009707018	0	0	5.153452409	0	189(CTTGAGCAATAT,-,0.00)	0	0	0	0
2948	5.918030249	0	5.326929296	5.154452173	-18(AGAACATTCTGT,+,0.00)	0	0	174(ATTTTCTGGGAA,-,0.00),177(TTCTGGGAATTC,+,0.00)	-17(GAACATTCTGTA,-,0.00)	10(TGTCCCAGCCAA,-,0.00)
3442	0	0	0	5.155827536	0	0	0	0	0	0
1924	6.123625058	0	0	5.155827536	0	0	0	-186(CAGTTCTGGGAA,-,0.00),-183(TTCTGGGAAACC,+,0.00),5(TAGTTCTGGGAA,-,0.00),8(TTCTGGGAATAG,+,0.00)	0	0
2445	6.304567875	0	5.624239458	5.157318122	-56(AGCACATTATGT,+,0.00)	0	-82(AAGCAAAGGCCA,+,0.00)	0	0	0
2187	5.750582431	0	4.925138509	5.157420343	0	47(ATTGTGAAATCG,-,0.00)	0	-29(TTTTTCTTAGAA,-,0.00),-26(TTCTTAGAAGAG,+,0.00)	4(AACAGGACGTTC,+,0.00)	0
3048	5.594787395	0	5.775284751	5.157458551	-72(GGTACATTCAGT,+,0.00),-69(ACATTCAGTTCC,-,0.00)	0	0	0	0	0
1369	6.193407896	0	0	5.159625393	-1(ACAGAATGTACT,-,0.00)	0	44(GGATAAAGTTCA,+,0.00),95(GTTTAAAGGTCA,+,0.00),148(TGACCTGTGCCC,-,0.00)	0	0	0
1816	0	0	0	5.16153197	0	0	0	0	0	127(TTGCCAAGAAAA,+,0.00)
1332	6.254010763	0	0	5.16153197	0	0	-52(TGGACTTTGATA,-,0.00)	209(AGGTTCTTGGAA,-,0.00),212(TTCTTGGAAGGG,+,0.00)	-19(GGACTTCCTGGA,-,0.00)	0
1465	7.176036455	0	0	5.164229873	0	-209(ATTATGCAAGGT,-,0.00)	0	0	-18(GACAGAACGTCC,+,0.00)	56(TGTTCCTTGAAA,-,0.00)
3537	0	0	0	5.16827428	23(AGCACAGAGAGT,+,0.00),26(ACAGAGAGTTCT,-,0.00)	-65(GTATTTCACAAC,+,0.00),92(AATTTGCAAAAC,+,0.00)	0	0	0	0
1811	5.410510218	0	0	5.16827428	23(ACTTAGTGTCCC,-,0.00),122(GGCACAGCCAGT,+,0.00)	0	0	0	0	0
2412	6.683689028	0	5.821735661	5.170774329	24(ACACTGTGTTCT,-,0.00)	0	0	29(GTGTTCTAGGAA,-,0.00),32(TTCTAGGAACTC,+,0.00)	0	-188(ATGGCAGGAATA,+,0.00)
3902	0	0	6.344507792	5.170974115	-110(AGCACAGTCAGT,+,0.00),97(AGCACAAGGTGT,+,0.00),100(ACAAGGTGTGCC,-,0.00)	0	0	0	0	174(CTGCAAGGGAAA,+,0.00)
2794	5.765838294	0	5.108192196	5.172779	3(AGGACTCTGTGT,+,0.00)	37(ATTAGGCAATGG,-,0.00),112(TTCTTACCAAAT,+,0.00),178(CAGTTTCCCAAT,+,0.00)	0	0	0	0
1766	0	0	0	5.173747768	0	46(GTTTTGCAAGCT,-,0.00)	0	123(TTGTTCCTGGAA,-,0.00),126(TTCCTGGAATCC,+,0.00)	0	124(TGTTCCTGGAAT,-,0.00)
1821	5.010788303	0	0	5.173747768	0	0	84(GGTCAAAGGCCA,+,0.00)	0	0	-103(TGTCCCTGGTAT,-,0.00)
1806	5.262298808	0	0	5.173747768	0	-109(CTTGTGAAATAA,-,0.00),194(CTTTTGAAATTG,-,0.00)	0	0	0	64(TGTCTCTGGCCA,-,0.00)
1316	6.083906597	0	0	5.173747768	0	90(AAGTTGCACAAT,+,0.00),171(CTGTTTCCAAAT,+,0.00)	46(GTGCAAAGTGCA,+,0.00)	0	0	0
1948	6.438377747	0	0	5.177993575	0	-64(CTTTTGCCTAAT,+,0.00)	0	-103(GCATTCCTAGAA,-,0.00),-100(TTCCTAGAAATT,+,0.00)	0	0
2741	5.571019028	0	5.120903383	5.178293774	-2(AGAACTCACTGT,+,0.00),1(ACTCACTGTCCT,-,0.00)	0	0	0	0	0
3398	0	0	0	5.180709148	0	22(GTTGAGAAATAG,-,0.00)	0	0	0	0
1552	0	0	0	5.181029392	0	0	2(TGAACTTTGTTT,-,0.00)	91(ATATTCTAAGAA,-,0.00),94(TTCTAAGAAGAA,+,0.00)	0	0
1667	5.706436691	0	0	5.181029392	0	-35(AGATTTCACAAT,+,0.00)	0	-58(CTATTCCAAGAA,-,0.00),-55(TTCCAAGAAGCG,+,0.00)	0	0
1836	6.185379372	0	0	5.181029392	-34(GGCACACACTGT,+,0.00),-31(ACACACTGTCCA,-,0.00)	0	0	0	0	0
1534	6.025720284	0	0	5.182789164	120(ACTGCGTGTTCT,-,0.00)	0	0	0	0	190(AGGTCAGGAACA,+,0.00)
2886	6.05802578	0	6.401228417	5.182789164	31(AGGACATGGAGT,+,0.00)	0	0	0	0	0
3595	0	0	0	5.182850677	0	0	-171(TGAACTCTGAAG,-,0.00)	0	0	0
3508	0	0	0	5.182850677	0	0	35(AGGACTTTGCCC,-,0.00)	0	0	70(ATCCCAGGGAAC,+,0.00)
3349	0	0	0	5.182850677	0	0	5(TGGCCTCTGTAC,-,0.00)	0	0	0
1950	6.486485437	0	0	5.182850677	0	0	0	0	0	0
3480	0	0	0	5.183429536	-33(GGGACACAGTGT,+,0.00),-30(ACACAGTGTCCA,-,0.00)	0	0	0	0	0
1284	6.206489452	0	0	5.183429536	-76(AGTACACAGTGT,+,0.00)	0	-63(TGGACTTTGAGT,-,0.00)	0	0	0
1274	6.738516909	0	0	5.183429536	0	-37(CTTGTGAAAGAT,-,0.00)	0	0	0	0
3880	0	0	6.377244245	5.183429536	37(ACATATTGTCCC,-,0.00)	0	0	0	0	0
3425	0	0	0	5.184005548	0	0	0	0	0	0
3356	0	0	0	5.184005548	0	-124(GAATTTCCAAAT,+,0.00)	-22(TGAACTCTGCCT,-,0.00)	-133(CCTTTCTGAGAA,-,0.00),-130(TTCTGAGAATTT,+,0.00)	0	0
1646	5.777988487	0	0	5.184005548	0	-148(GTTTGGAAACAA,-,0.00),-68(CCCTTACACAAT,+,0.00)	0	-42(GGTTTCTCAGAA,-,0.00),-39(TTCTCAGAATTA,+,0.00)	0	46(ATCCCAGGAGCA,+,0.00)
1711	6.406295306	0	0	5.184005548	0	0	26(GGCCAAAGCTCA,+,0.00)	157(TGATTCTGAGAA,-,0.00),160(TTCTGAGAAGCC,+,0.00)	0	0
2305	5.966844042	0	5.236076274	5.18474883	-9(AGCACAAAGTGT,+,0.00),-6(ACAAAGTGTACT,-,0.00)	0	0	0	0	0
2378	5.832942337	0	5.42425594	5.186341187	-173(AGAACATGCAGT,+,0.00),15(AGAACAAGCTGT,+,0.00),18(ACAAGCTGTTCT,-,0.00)	-153(TTATTTCCTAAC,+,0.00)	0	0	0	0
2136	5.389266738	0	5.474274397	5.188716983	-36(GGTACAGTGTGT,+,0.00),-33(ACAGTGTGTTCT,-,0.00)	0	0	0	21(GGCAGAACATCC,+,0.00)	0
3370	0	0	0	5.195261866	0	-85(TAATTGCCAAAT,+,0.00),-63(ATTGGGAAAGGT,-,0.00)	-134(TGACCTCTGACC,-,0.00)	-13(ACATTCTAGGAA,-,0.00),-10(TTCTAGGAACAC,+,0.00)	0	0
1648	5.936912642	0	0	5.195261866	0	0	0	0	0	0
1958	6.241682512	0	0	5.195261866	0	0	0	0	0	0
1307	6.443017348	0	0	5.195261866	0	55(TTGTTTCGCAAC,+,0.00),57(GTTTCGCAACTT,-,0.00)	0	0	0	0
1540	6.155318897	0	0	5.204567357	0	118(AGATTGCAAAAG,+,0.00)	-171(GCACAAAGTCCA,+,0.00)	64(TCTTTCCCGGAA,-,0.00),67(TTCCCGGAAAGG,+,0.00)	0	0
3009	5.996459602	0	5.327418937	5.20483969	-198(ACTCATTGTCCT,-,0.00),-29(GGAACAGTAAGT,+,0.00),-26(ACAGTAAGTTCT,-,0.00)	0	111(TGCCCTCTGTCA,-,0.00)	0	-27(AACAGTAAGTTC,+,0.00)	0
3357	0	0	0	5.204906512	0	0	0	-188(CTTTTCCTGGAA,-,0.00),-185(TTCCTGGAAGAG,+,0.00)	-110(GACACAAGGTCC,+,0.00)	-187(TTTTCCTGGAAG,-,0.00)
3414	0	0	0	5.204906512	0	0	0	0	0	-141(AGTCCCTGGGAT,-,0.00)
3311	0	0	0	5.204906512	0	64(GTTGAGCAACAT,-,0.00)	94(TGACCTGTGTTT,-,0.00)	-17(ATGTTCTGGGAA,-,0.00),-14(TTCTGGGAAATC,+,0.00)	0	-203(TCTTCCTGGCAG,-,0.00),169(TGTTTCTGGCAA,-,0.00)
1629	6.086561048	0	0	5.204906512	0	-76(AGATTGCACCAC,+,0.00)	0	0	0	0
1569	6.282482515	0	0	5.204906512	0	55(ATTGTGTAACAC,-,0.00)	0	0	0	0
2376	6.689216331	0	4.650990952	5.205322277	-41(GGGACACTGAGT,+,0.00)	-200(ATCTTTCTCAAT,+,0.00)	0	0	0	0
3421	0	0	0	5.212719055	0	-21(GTTAAGCAACTG,-,0.00)	0	0	0	-10(GTTCCCTGGCTT,-,0.00)
1859	4.967293042	0	0	5.212719055	0	0	88(TACCAAAGTCCA,+,0.00)	16(GATTTCTGGGAA,-,0.00),19(TTCTGGGAAGTC,+,0.00)	0	78(TGTTCTTGGCTA,-,0.00),173(TGGCCAGGAAGA,+,0.00)
3313	0	0	0	5.213237296	0	-76(GTTGTGAAATTA,-,0.00),-1(CGGTTTCATAAT,+,0.00)	46(TGCCCTTTAACC,-,0.00)	-118(GGCTTCCTAGAA,-,0.00),-115(TTCCTAGAAGTA,+,0.00)	0	0
3360	0	0	0	5.213237296	0	0	-144(TGCCCTTTGTTC,-,0.00)	0	0	0
1941	6.104858049	0	0	5.213237296	-125(AGAACGGTCTGT,+,0.00)	0	-136(TGACCTCTGGAA,-,0.00)	0	-175(GGACGTTCTCTT,-,0.00)	0
1239	6.135620918	0	0	5.213237296	0	-67(GTTGTGAAATAT,-,0.00)	-167(TAGCAGAGTCCA,+,0.00)	-59(ATATTCTAGGAA,-,0.00),-56(TTCTAGGAATTC,+,0.00),0(TGATTCCAAGAA,-,0.00),3(TTCCAAGAAAGT,+,0.00)	0	68(TTACCAGGGAAA,+,0.00)
2245	6.076088042	0	5.092750243	5.213997227	-38(ACTCGGTGTCCT,-,0.00)	0	-126(GTCCAAGGGGCA,+,0.00),99(GCACAGAGGTCA,+,0.00)	0	0	0
2749	5.269333567	0	5.877512334	5.219690063	17(AGAACAGTCAGT,+,0.00)	0	-38(TGGACTGTGGCC,-,0.00),-23(GAGCAAAGGCCT,+,0.00)	0	0	0
1592	5.698059917	0	0	5.220018723	0	0	0	0	0	0
3160	5.712144905	0	4.898615997	5.22130434	0	35(TATTTGCCTAAT,+,0.00)	0	0	0	0
2513	6.458051679	0	6.052704827	5.221715871	0	0	0	0	0	0
2720	5.479804703	0	6.858535555	5.222276722	0	0	25(GGGCAAGGGCCA,+,0.00)	0	0	0
3468	0	0	0	5.226092067	70(GGGACACCCTGT,+,0.00)	0	0	0	0	0
2079	6.364563388	0	6.144431438	5.226092067	5(AGTACAAAATGT,+,0.00)	-77(ATTGGGAAACAC,-,0.00),-32(GCATTTCACAAT,+,0.00),175(ATCTTGCTTAAT,+,0.00)	0	0	0	0
2957	5.870300095	0	5.104684741	5.226800295	-2(GGAACAAATAGT,+,0.00)	208(ATGTTACACAAC,+,0.00)	14(GGTTAGAGGTCA,+,0.00)	0	0	-8(ATGGCTGGAACA,+,0.00),157(AGGCCAGGAAAA,+,0.00)
2691	6.126999694	0	4.627257096	5.22989732	0	-157(ATGGAGCAATCA,-,0.00)	0	0	-180(GGACCTTCTGTT,-,0.00)	0
1927	6.086561048	0	0	5.230057673	-124(AGAACAGCCTGT,+,0.00)	56(TTATTACTCAAT,+,0.00)	0	0	0	0
3249	6.140364275	0	6.066676629	5.230057673	0	0	0	0	-144(TAGAGAAAGTCC,+,0.00)	0
3593	0	0	0	5.230736105	0	0	-189(GATCACAGGGCA,+,0.00)	0	0	0
3572	0	0	0	5.230736105	0	115(GGATTGCAACAC,+,0.00)	47(TGAACCTTGGAC,-,0.00)	0	0	0
1594	5.226159442	0	0	5.230736105	-69(ACAGGCTGTGCT,-,0.00)	89(GAGTTGCTCAAT,+,0.00)	0	0	12(GAACTTTCTGCT,-,0.00)	0
1930	6.409163268	0	0	5.230736105	5(AGAACAAGATGT,+,0.00),8(ACAAGATGTTCT,-,0.00)	0	0	0	0	0
2933	5.705896356	0	6.288460404	5.230736105	0	0	0	0	0	0
2715	5.895820587	0	5.997536856	5.232509149	-13(GGTACACAGTGT,+,0.00)	0	0	0	0	0
1873	6.486485437	0	0	5.23317151	0	0	0	0	0	0
1839	5.705896356	0	0	5.234078838	-45(AGTACAAAATGT,+,0.00)	0	-128(TGGACCTTGAAC,-,0.00)	0	0	0
3359	0	0	0	5.234232665	0	116(GTATTACCCAAT,+,0.00),147(ATATTGCTCAAT,+,0.00),183(CTATTACCCAAT,+,0.00)	0	-117(TGCTTCCCAGAA,-,0.00),-114(TTCCCAGAAGCT,+,0.00)	0	0
1235	5.864192543	0	0	5.234232665	0	0	0	0	-34(GGACTTTCAGTT,-,0.00)	0
1306	5.923117981	0	0	5.234232665	27(GGCACAGGCTGT,+,0.00)	0	0	-5(GGCTTCCTGGAA,-,0.00),-2(TTCCTGGAAGCC,+,0.00)	0	0
3533	0	0	0	5.236588004	0	0	127(GTGCACAGTTCA,+,0.00)	0	0	0
1565	6.232448154	0	0	5.236588004	0	-93(TCGTTTCAAAAT,+,0.00),120(TGCTTTCCAAAC,+,0.00)	0	0	0	0
3358	0	0	0	5.236648619	0	0	1(AGACCTCTGCAC,-,0.00),8(TGCACTTTGTTA,-,0.00)	0	0	162(TACCCAGGGACA,+,0.00)
3463	0	0	0	5.236648619	0	0	0	0	0	0
3346	0	0	0	5.236648619	0	93(TGTTTGCCTAAC,+,0.00),106(CGTTTGCTAAAC,+,0.00)	-78(TGGACTTTGCCC,-,0.00)	0	0	0
[truncated: 1,099 more rows]
