# Supplementary material for: Corticosterone pattern-dependent glucocorticoid receptor binding and transcriptional regulation within the liver
Source: PLoS Genet. 2021 Aug 10;17(8):e1009737. doi: 10.1371/journal.pgen.1009737 (PMC8378686; doi:10.1371/journal.pgen.1009737)
Supplement: S4 Data — Raw output from DESeq2 (HOMER, getDiffExpression.pl) analysis of pSer2 Pol2 read counts in response to CORT infused treatments and compared to VEH within transcript coding regions restricted to larger than twice the fragment length (> 320b) and limited to 10 Kb from the TSS. Results were filtered for log2 fold change > 0.585 and adjusted p-value < 0.05 in enrichment. Any results that did not meet these criteria for any infused time point were removed from the data. Spreadsheet columns detail’s Ensembl ID (A), gene name (B), enrichment region (C-F), genetic feature information (G-I), raw tag counts for each replicate(J-S) and log2 fold changes and associated p-values (T-AW). (CSV) [file pgen.1009737.s013.csv]

PeakID (cmd=annotatePeaks.pl /Users/benflynn_1/Desktop/Final_ChIP_Seq_results/RNA_pol_peakFileFormat_greaterThan320_LessThan10kb_genes_and_transcripts_19_06_2018.txt rn6 -size given -raw -d /Users/benflynn_1/Desktop/rmdup_chr20_alignments/Tag_directories/GH1993_VEH_POL_140_TagDirectory /Users/benflynn_1/Desktop/rmdup_chr20_alignments/Tag_directories/GH1996_VEH_POL_180_TagDirectory /Users/benflynn…	Gene	Chr	Start	End	Strand	Nearest Ensembl	Gene Name	Gene Type	/Users/benflynn_1/Desktop/rmdup_chr20_alignments/Tag_directories/GH1993_VEH_POL_140_TagDirectory Tag Count in given bp (7953030.0 Total, normalization factor = 1, effective total = 10000000)	/Users/benflynn_1/Desktop/rmdup_chr20_alignments/Tag_directories/GH1996_VEH_POL_180_TagDirectory Tag Count in given bp (5904816.0 Total, normalization factor = 1, effective total = 10000000)	/Users/benflynn_1/Desktop/rmdup_chr20_alignments/Tag_directories/GH1840_PLS_POL_140_TagDirectory Tag Count in given bp (5666339.0 Total, normalization factor = 1, effective total = 10000000)	/Users/benflynn_1/Desktop/rmdup_chr20_alignments/Tag_directories/GH1990_PLS_POL_140_TagDirectory Tag Count in given bp (6421773.0 Total, normalization factor = 1, effective total = 10000000)	/Users/benflynn_1/Desktop/rmdup_chr20_alignments/Tag_directories/GH1838_PLS_POL_180_TagDirectory_28_11_2017 Tag Count in given bp (5952158.0 Total, normalization factor = 1, effective total = 10000000)	/Users/benflynn_1/Desktop/rmdup_chr20_alignments/Tag_directories/GH1839_PLS_POL_180_TagDirectory Tag Count in given bp (6704747.0 Total, normalization factor = 1, effective total = 10000000)	/Users/benflynn_1/Desktop/rmdup_chr20_alignments/Tag_directories/GH2003_CNS_POL_140_TagDirectory Tag Count in given bp (9326927.0 Total, normalization factor = 1, effective total = 10000000)	/Users/benflynn_1/Desktop/rmdup_chr20_alignments/Tag_directories/GH2006_CNS_POL_140_TagDirectory Tag Count in given bp (8923921.0 Total, normalization factor = 1, effective total = 10000000)	/Users/benflynn_1/Desktop/rmdup_chr20_alignments/Tag_directories/GH2009_CNS_POL_180_TagDirectory Tag Count in given bp (7780125.0 Total, normalization factor = 1, effective total = 10000000)	/Users/benflynn_1/Desktop/rmdup_chr20_alignments/Tag_directories/GH2012_CNS_POL_180_TagDirectory Tag Count in given bp (4938473.0 Total, normalization factor = 1, effective total = 10000000)	Veh vs. PEAK_140 Log2 Fold Change	Veh vs. PEAK_140 p-value	Veh vs. PEAK_140 adj. p-value	Veh vs. NADIR_180 Log2 Fold Change	Veh vs. NADIR_180 p-value	Veh vs. NADIR_180 adj. p-value	Veh vs. CONS_140 Log2 Fold Change	Veh vs. CONS_140 p-value	Veh vs. CONS_140 adj. p-value	Veh vs. CONS_180 Log2 Fold Change	Veh vs. CONS_180 p-value	Veh vs. CONS_180 adj. p-value	PEAK_140 vs. NADIR_180 Log2 Fold Change	PEAK_140 vs. NADIR_180 p-value	PEAK_140 vs. NADIR_180 adj. p-value	PEAK_140 vs. CONS_140 Log2 Fold Change	PEAK_140 vs. CONS_140 p-value	PEAK_140 vs. CONS_140 adj. p-value	PEAK_140 vs. CONS_180 Log2 Fold Change	PEAK_140 vs. CONS_180 p-value	PEAK_140 vs. CONS_180 adj. p-value	NADIR_180 vs. CONS_140 Log2 Fold Change	NADIR_180 vs. CONS_140 p-value	NADIR_180 vs. CONS_140 adj. p-value	NADIR_180 vs. CONS_180 Log2 Fold Change	NADIR_180 vs. CONS_180 p-value	NADIR_180 vs. CONS_180 adj. p-value	CONS_140 vs. CONS_180 Log2 Fold Change	CONS_140 vs. CONS_180 p-value	CONS_140 vs. CONS_180 adj. p-value
ENSRNOT00000041717	Prkaca	chr19	25095089	25105089	+	ENSRNOG00000005257	Prkaca	protein_coding	5.507371593	4.541558068	3.843724289	3.83711526	4.974513982	4.815856588	5.484711199	3.822653564	4.69626395	4.601765589	-4.760540577	2.0713E-05	0.000415699	-0.300060933	0.569119854	0.999892282	-0.102542487	0.914511932	0.998866189	-0.725893196	0.31497345	1	4.194671088	6.02139E-05	0.000999874	0.677661133	0.436953951	0.62862355	1.159791261	0.063021303	1	0.04998146	0.948016535	1	-0.411708246	0.544973315	1	-0.234889585	0.694337152	1
ENSRNOT00000067070	Map3k5	chr1	15412603	15422603	+	ENSRNOG00000031700	Map3k5	protein_coding	3.379307303	3.401135938	4.982865787	5.048115229	3.400487094	3.391238335	5.857432876	4.668182195	4.67166868	3.416632711	5.17819074	1.98909E-06	4.84519E-05	NA	1	1	4.39827711	9.91027E-06	0.000947872	0.455175189	0.37620958	1	-5.216163101	9.00786E-08	3.71677E-06	0.629775321	0.368181457	0.596158759	-0.369913833	0.523611973	0.819655036	4.085647751	1.49288E-06	1	0.61700543	0.262406518	1	-0.416042496	0.425643426	1
ENSRNOG00000039494	Aass	chr4	50190328	50200328	-	ENSRNOG00000039494	Aass	protein_coding	7.582838066	6.974003013	9.179400024	9.4783506	7.320715969	6.89506847	8.297173265	8.261304703	8.977229071	8.939391483	2.142019051	2.37792E-14	2.0658E-12	-0.184156756	0.60473761	0.999892282	1.002064172	0.012977823	0.442467275	1.699497703	4.48975E-09	1.15953E-07	-2.358787855	1.23585E-21	2.91177E-19	-1.11733526	1.52347E-05	0.000540921	-0.394700003	0.063097276	0.325840071	1.197936183	0.000972997	0.009564677	1.922440244	1.75941E-14	1.40234E-12	0.697307392	0.008692932	0.071754477
ENSRNOT00000008892	Setmar	chr4	140092352	140102352	+	ENSRNOG00000006806	Setmar	protein_coding	3.086199187	3.225346636	5.959022842	5.75988496	4.578720305	5.032073191	7.105431161	6.373007511	6.761788032	6.666275101	5.368918603	5.75376E-07	1.52733E-05	0.411985088	0.241401476	0.999892282	5.973642052	3.85825E-11	9.0447E-09	5.285802554	2.66518E-15	1	-1.429704723	0.021589381	0.090856475	1.176154155	0.029247209	0.133642131	1.060689699	0.005121936	0.084935913	2.395730153	0.000125639	0.001636204	2.391056523	3.17827E-07	9.36461E-06	-0.086121492	0.849103298	0.926239292
ENSRNOT00000041495	Rnase4	chr15	28018040	28028040	+	ENSRNOG00000025625	Rnase4	protein_coding	10.3568442	10.24456413	9.298423848	9.742884363	9.852611015	10.23522992	10.8553606	10.61648112	10.12233413	10.06845641	-0.781802051	0.000121836	0.002096357	-0.246772816	0.106754918	0.999892282	0.448930122	0.007260158	0.291601441	-0.210435534	0.163290997	0.451488838	0.529798654	0.016722997	0.075413526	1.227587427	1.75655E-08	1.9683E-06	0.561979708	0.005767982	0.091778774	0.695777358	0.000272438	0.003256463	0.039010727	0.823670281	0.965540495	-0.65299552	0.000144363	0.003466997
ENSRNOG00000058847	AABR07044001.4	chr19	52051809	52061809	-	ENSRNOG00000058847	AABR07044001.4	lincRNA	7.323711309	6.854763893	5.853668486	5.294590823	5.075602887	5.350728128	5.129706602	3.063975817	5.141434073	3.303129998	-1.997999118	3.19782E-06	7.53824E-05	-2.26293309	1.03963E-09	4.89504E-07	-1.234606792	0.218377533	0.998866189	-0.829670089	0.213509581	0.529991209	-0.534100812	0.379164279	0.554872057	-0.683697483	0.530474278	0.68823652	-0.380426241	0.513205489	0.814687495	-0.426275115	0.615943296	1	-0.502931357	0.483922313	1	0.002552653	0.995256601	1
ENSRNOG00000020440	Fads2	chr1	226142524	226152524	-	ENSRNOG00000020440	Fads2	protein_coding	9.156834002	8.846741313	2.382955608	2.007360638	5.433524797	4.987397153	5.62881669	1.739088326	1.851867425	2.215450094	-8.620541598	1.04968E-30	4.20653E-28	-3.944240197	6.16083E-54	9.28252E-50	-1.295504049	0.189556215	0.998866189	-7.864682237	3.83524E-45	1.95268E-42	3.833181092	0.000138571	0.00194875	1.085670504	0.282965143	1	-0.149232533	0.717890216	1	-0.25013021	0.774281962	1	-1.985695079	0.005296443	1	-0.323252725	0.414984746	1
ENSRNOG00000010780	Dlc1	chr16	59077574	59087574	+	ENSRNOG00000010780	Dlc1	protein_coding	7.67788134	7.041169382	5.952171917	6.19741709	7.071284963	6.97013175	7.390671594	6.334880889	6.80599418	6.203091678	-1.593533705	0.000323733	0.00500216	-0.413302638	0.218571506	0.999892282	-0.483313804	0.381010552	0.998866189	-0.952118487	0.032092647	0.137557381	1.150912274	0.002169223	0.016962467	1.035717767	0.087890547	0.260863095	0.518825407	0.261028465	0.635292287	-0.054869165	0.915691105	0.977915081	-0.539354364	0.176006657	0.602676182	-0.421961198	0.431198742	1
ENSRNOT00000034676	Txnl4b	chr19	42101902	42107601	-	ENSRNOG00000021379	Txnl4b	protein_coding	9.179908955	8.747855285	9.74601171	9.66941619	9.136104868	9.595067803	9.679035339	9.487051991	9.627951832	9.439505349	0.75038252	0.000770889	0.010570362	0.402905451	0.055758415	0.999892282	0.621368058	0.011917787	0.421138182	0.567080363	0.009684956	0.0503656	-0.333536076	0.111458564	0.265012353	-0.125774975	0.561322345	0.707664066	-0.173190468	0.367454662	0.729080422	0.206006897	0.381464251	0.708057874	0.156393182	0.442405425	0.846401969	-0.048785088	0.821314902	0.910842896
ENSRNOG00000002520	Litaf	chr10	4719713	4729713	+	ENSRNOG00000002520	Litaf	protein_coding	6.936389226	6.270009146	5.475135408	5.015704743	6.48259016	6.085612804	6.820130974	5.392847782	6.321725155	5.798191805	-1.961747655	0.000870532	0.011666253	-0.40189765	0.335464227	0.999892282	-0.402499876	0.57523024	0.998866189	-0.682004225	0.191262291	0.49938374	1.494131577	0.006753037	0.039661893	1.352196622	0.102245596	0.28453582	1.009306265	0.077047545	0.363713881	0.020331408	0.975883553	0.99528867	-0.258960561	0.592167403	0.917391083	-0.224383565	0.714002279	1
ENSRNOG00000003709	Kmo	chr13	93684437	93694437	+	ENSRNOG00000003709	Kmo	protein_coding	6.755789013	6.233217174	4.301371428	4.359257479	6.74950517	6.451885668	5.777746246	4.490440488	5.49093061	4.939214354	-3.494336682	4.33196E-08	1.43893E-06	0.099661572	0.785336075	0.999892282	-1.491367772	0.059315321	0.998866189	-1.59893106	0.00426728	1	3.663366696	3.09309E-12	3.06612E-10	1.037879032	0.348531907	0.578668642	0.911480882	0.184147762	0.540036843	-1.585996015	0.0183033	0.102305603	-1.787560417	0.000139626	0.002358838	-0.045156015	0.943670859	1
ENSRNOT00000088442	Fxr1	chr2	120560355	120570355	-	ENSRNOG00000051480	Fxr1	protein_coding	5.274574982	4.645782271	4.054056887	4.047961215	4.954201771	4.731381523	5.458128201	5.084879913	5.193434702	5.021568046	-3.593878469	0.002378734	0.026791491	-0.182546308	0.728516272	0.999892282	0.446414177	0.633109944	0.998866189	0.152009926	0.83172546	1	3.374251799	0.001879075	0.015055755	3.545242538	0.001225506	0.016305367	2.323677466	0.000691472	0.025098454	0.716184016	0.379565112	1	0.465054055	0.480298809	1	-0.232812466	0.718180518	1
ENSRNOG00000011071	Nt5e	chr8	95968652	95978652	+	ENSRNOG00000011071	Nt5e	protein_coding	7.681865343	7.247461515	6.001313285	6.143287655	7.147137508	7.333304362	7.465863092	7.047267575	6.616072754	5.678072078	-1.679076	6.19579E-05	0.0011403	-0.262087598	0.396788213	0.999892282	-0.239609388	0.603462368	0.998866189	-1.354979637	0.003538458	0.021594288	1.406569677	7.3305E-05	0.001176425	1.396004877	0.00664807	0.051853099	0.176241403	0.730326	0.908860407	0.032595543	0.938892328	0.984522186	-1.111025698	0.008593323	0.077652165	-1.02913973	0.046096422	1
ENSRNOT00000089471	Ugt2b17	chr14	22724070	22734070	+	ENSRNOG00000001990	Ugt2b17	protein_coding	5.466990869	5.235468998	3.884606608	3.878528069	4.283105906	4.308458995	5.411097569	4.827185558	4.745109966	4.348779726	-5.64740556	6.39763E-08	2.07514E-06	-1.551404408	0.003196144	0.269783215	-0.322684829	0.688797019	0.998866189	-1.312153891	0.052511083	1	1.49527633	0.154507017	1	3.472269261	0.001577583	0.01958191	0.895046031	0.126597779	1	1.392436356	0.106998105	1	0.393327813	0.578554645	1	-0.656912785	0.316336924	1
ENSRNOT00000087526	Glyat	chr1	229063714	229073714	+	ENSRNOG00000012142	Glyat	protein_coding	8.21610098	7.741859066	8.464455235	8.806851859	7.662023836	7.825697902	8.23087357	8.232161543	8.729444393	8.73237627	0.68728259	0.01726139	0.128329294	-0.258383164	0.350992797	0.999892282	0.241751691	0.501081195	0.998866189	0.760208462	0.005626434	0.031529263	-0.964514226	6.54858E-05	0.001069208	-0.441409428	0.130113737	0.332345948	0.087252766	0.709153253	0.901498278	0.507996862	0.121460518	0.362536675	1.037291817	9.89997E-06	0.000222195	0.514184388	0.065351303	0.241579303
ENSRNOT00000014658	Hadh	chr2	236385067	236395067	-	ENSRNOG00000010697	Hadh	protein_coding	7.147822177	6.828887886	4.845403838	5.43798901	6.457439703	6.797002528	7.269208605	6.579884173	6.111858245	6.059999837	-2.389762898	8.81519E-06	0.000186561	-0.402942273	0.266271368	0.999892282	-0.032563496	0.951454235	0.998866189	-1.073604941	0.021196264	0.095745862	1.936328261	0.000186852	0.002455666	2.256049102	0.000485446	0.008434198	1.003307743	0.086900533	0.386077416	0.389263227	0.447941334	0.755520793	-0.661324588	0.135286537	0.537181336	-0.937592453	0.073486513	1
ENSRNOT00000020206	Slc25a25	chr3	11442529	11452529	-	ENSRNOG00000014338	Slc25a25	protein_coding	10.60835441	10.33985056	11.71431497	11.20037322	9.785484642	9.795596411	11.74473348	11.21773293	10.61859033	10.57584977	1.016491011	1.13803E-07	3.49945E-06	-0.696236541	1.11166E-06	0.000316025	1.028053447	0.000435613	0.028826812	0.11760076	0.427677632	0.745715792	-1.717754889	2.56751E-18	4.63778E-16	0.024914941	0.945041823	0.961975233	-0.887275694	1.41472E-06	0.000223231	1.737077566	3.11354E-20	2.59904E-18	0.818885991	5.0829E-08	1.76538E-06	-0.893361509	0.000470913	0.008448729
ENSRNOG00000007921	Hnrnpm	chr7	18544227	18554227	-	ENSRNOG00000007921	Hnrnpm	protein_coding	7.548901781	7.574425843	6.351787361	6.580836182	7.594355838	7.119241833	8.190590485	7.846751384	7.559181184	6.904335415	-1.237204183	0.001470441	0.017874058	-0.192615687	0.529600899	0.999892282	0.514433027	0.179295437	0.998866189	-0.302998507	0.428928388	0.746151977	1.03070362	0.00377921	0.025934409	1.743006936	1.59133E-05	0.000555329	0.863772899	0.02538136	0.205804127	0.709508048	0.057190843	0.227468515	-0.105471114	0.767109987	0.955535651	-0.777038574	0.045475182	0.193985041
ENSRNOT00000011347	Amotl2	chr8	111210811	111220811	+	ENSRNOG00000008487	Amotl2	protein_coding	8.120391745	7.430743442	8.598472494	8.809452919	8.412225649	8.454120998	9.356130317	8.70466074	9.021310241	8.229592025	0.934504689	0.002093571	0.024015169	0.60976464	0.02363255	0.999892282	1.295527248	0.00024597	0.017130515	0.877274355	0.009339946	0.048737288	-0.291826885	0.166450157	0.342765461	0.377385945	0.199078138	0.428163475	-0.021366057	0.938391418	0.984023452	0.658994313	0.024244384	0.127797517	0.262637783	0.328231813	0.772812553	-0.353155382	0.439792629	0.651893134
ENSRNOT00000067668	Ugp2	chr14	106238539	106248539	-	ENSRNOG00000008079	Ugp2	protein_coding	8.189622756	7.9396503	5.67710664	5.94363577	7.563277224	6.964432051	7.15713697	6.617754585	7.100915766	6.074910281	-2.628859766	1.02654E-12	7.1244E-11	-0.829111992	0.003947891	0.320662432	-1.290450194	0.002240595	0.114969116	-1.486113049	0.000176846	0.001533527	1.731924591	1.84644E-05	0.000364734	1.235518298	0.04268862	0.170391764	0.920962584	0.059281903	0.314573422	-0.41439118	0.385593478	0.709106097	-0.644850609	0.122967143	0.506893418	-0.212995514	0.687253627	1
ENSRNOT00000051504	Spg21	chr8	70994563	71004563	+	ENSRNOG00000015019	Spg21	protein_coding	5.207680673	4.214864553	3.81487887	3.810189862	5.051221993	5.020188435	5.049398988	4.20945869	4.323169811	3.820621306	-3.955263582	0.000705024	0.009764222	0.248443298	0.636868111	0.999892282	-0.175137921	0.862176929	0.998866189	-0.85456041	0.236950783	1	5.180370474	1.12141E-07	4.40357E-06	1.838395676	0.090217503	1	0.307031501	0.448784699	1	-0.501579132	0.536643083	1	-1.617631558	0.023225787	1	-0.392951477	0.452891445	1
ENSRNOT00000032783	Dmgdh	chr2	23289391	23299391	+	ENSRNOG00000023588	Dmgdh	protein_coding	7.109884567	6.576809859	7.111057801	7.477345747	6.752727912	6.659916506	8.4463485	7.920421689	8.246757887	8.133976195	0.48129741	0.244295613	0.68615971	-0.160793991	0.685030652	0.999892282	1.442184234	0.000935108	0.056943144	1.407878669	4.80357E-05	0.000452908	-0.674940321	0.043338775	0.144228959	0.98624753	0.007582422	0.056622984	0.951859561	0.000827972	0.028280294	1.617696497	2.98637E-05	0.000460806	1.618051457	1.98526E-08	7.71398E-07	-0.016862305	0.958256382	0.981637698
ENSRNOT00000014909	Cpb2	chr15	57290849	57300849	+	ENSRNOG00000010935	Cpb2	protein_coding	7.171635173	6.969651957	5.053001666	6.188933573	7.052451953	6.96091335	6.320569265	5.07687592	7.001260004	6.348631528	-1.651504734	0.002011279	0.023242896	-0.077808347	0.810325415	0.999892282	-1.393455994	0.042515362	0.998866189	-0.405677183	0.351592239	0.68888111	1.568831327	0.001383811	0.011934249	0.120740174	0.893121233	0.926934666	1.087776908	0.030226947	0.220133556	-1.291393407	0.035978295	0.16853862	-0.33148387	0.383827685	0.821482545	0.809708931	0.175371023	1
ENSRNOT00000020322	Idh1	chr9	71890044	71900044	-	ENSRNOG00000015020	Idh1	protein_coding	7.929428608	7.348772516	4.952328152	5.351790911	7.222458053	7.510043889	7.272377841	6.481775271	6.422953194	6.417287267	-3.034863682	3.59589E-11	1.99427E-09	-0.323755139	0.284813037	0.999892282	-0.824054967	0.095712757	0.998866189	-1.394703083	0.000496574	0.003855753	2.69931494	3.53691E-11	3.01045E-09	2.048801412	0.002164438	0.024152475	1.339892857	0.011818582	0.138423621	-0.484058896	0.297030444	0.620631522	-1.082946657	0.002272346	0.027431405	-0.509162692	0.329930445	1
ENSRNOT00000086432	Nampt	chr6	52122318	52132318	+	ENSRNOG00000009754	Nampt	protein_coding	5.693082382	4.998666438	8.188890753	8.379061773	6.828180754	7.249659143	6.614162135	4.755432096	8.343038724	7.428201197	3.28887545	5.17566E-18	6.69762E-16	1.53010346	0.000591225	0.063444945	0.507850318	0.600253611	0.998866189	2.711646034	2.24753E-09	6.30283E-08	-1.377097202	2.6542E-07	9.39692E-06	-2.187558879	0.008861761	0.062746403	-0.33779317	0.270892896	0.64737362	-1.036535714	0.111592392	0.344172294	0.977102078	0.004772429	0.049308002	1.320082284	0.041510361	0.184557726
ENSRNOT00000023543	H6pd	chr5	167020441	167030441	-	ENSRNOG00000017523	H6pd	protein_coding	6.801984129	5.944754061	8.425865142	8.13282967	7.297741255	7.309794217	8.84376533	8.209082124	7.998721406	7.348403388	2.008481386	9.60792E-08	2.99146E-06	0.812991385	0.038650993	0.999892282	2.25330698	3.67938E-07	4.71315E-05	1.291732554	0.003814991	0.023075294	-1.076269839	2.16983E-05	0.000418444	0.297154684	0.354386545	0.583331265	-0.595962557	0.044109062	0.273240486	1.33809828	0.000114276	0.001503594	0.438679096	0.177295244	0.602676182	-0.859484703	0.015593679	0.104692297
ENSRNOT00000083550	Prodh2	chr1	88955135	88965135	+	ENSRNOG00000057578	Prodh2	protein_coding	7.983768908	7.558096302	6.610812219	6.959319863	8.125614183	7.846833874	8.48217033	7.64930863	7.643951886	7.405755559	-1.097438326	0.003450483	0.036234442	0.20959145	0.440620366	0.999892282	0.364572593	0.378361812	0.998866189	-0.272892282	0.430500347	0.746151977	1.326450696	7.56116E-06	0.000167241	1.448615237	0.000640117	0.010180202	0.781190685	0.021963343	0.193881535	0.145507255	0.692183706	0.893208168	-0.49412975	0.078745552	0.395500112	-0.606436616	0.115055517	0.323427952
ENSRNOT00000049873	Nr1i3	chr13	89586336	89591277	+	ENSRNOG00000003260	Nr1i3	protein_coding	7.147734964	6.603611555	7.537745093	7.227616607	7.326281124	7.386539113	9.219069557	8.73917821	8.346454907	7.949348461	0.524651966	0.195299244	0.614542872	0.439602046	0.211176423	0.999892282	2.234521591	3.37988E-10	7.21584E-08	1.307828606	0.000289078	0.002384896	-0.035982411	0.902359089	0.941146578	1.72981411	3.6604E-08	3.75698E-06	0.814884624	0.005653099	0.090792995	1.746300128	1.11152E-08	3.04293E-07	0.858003597	0.002356684	0.028309002	-0.86133054	0.003686017	0.039035944
ENSRNOT00000001285	Cyp3a18	chr12	10636275	10646275	+	ENSRNOG00000000969	Cyp3a18	protein_coding	8.116678056	8.179271531	6.002016165	6.221758891	7.775465422	8.102774118	8.365690804	8.058964181	8.39437519	8.14482647	-2.241447457	3.36634E-10	1.62093E-08	-0.20488713	0.409254022	0.999892282	0.077648233	0.816723313	0.998866189	0.138141253	0.614587003	0.870929653	2.029533195	2.55446E-10	1.81391E-08	2.292215968	1.30926E-08	1.52299E-06	2.297834894	3.58395E-13	2.54483E-10	0.287283797	0.380541661	0.707454595	0.349291527	0.174393874	0.599841916	0.058693042	0.850358742	0.926614563
ENSRNOT00000011434	Pdzk1ip1	chr5	133896141	133900726	+	ENSRNOG00000008161	Pdzk1ip1	protein_coding	4.76516653	4.443727718	3.90971311	3.762608161	4.056403408	4.060514218	3.883726984	3.702753792	4.328661595	3.709718172	-2.849918098	0.002467171	0.027687137	-0.964055961	0.069430566	0.999892282	-1.802893073	0.081495211	0.998866189	-0.912409649	0.223171994	1	0.978887364	0.361878964	0.539862739	-0.120924567	0.897122693	1	0.38074241	0.513017901	1	-0.420192606	0.55876712	1	0.030066943	0.964585054	1	0.192464855	0.623931123	1
ENSRNOG00000018829	RGD1308134	chr10	56845383	56849255	-	ENSRNOG00000018829	RGD1308134	protein_coding	7.548163913	6.9600083	7.669117363	7.170051524	7.967137143	7.31966767	8.992875915	8.429146021	7.9631667	7.26448353	0.165134932	0.674205433	0.97436646	0.387397238	0.248104756	0.999892282	1.55034868	3.67299E-05	0.00316681	0.385457193	0.335881868	0.677083131	0.260879133	0.438869174	0.605026351	1.400493629	4.60761E-05	0.001349519	0.233173409	0.496017226	0.80745835	1.121329394	0.001134444	0.011024029	-0.016261314	0.961788982	0.990247253	-1.097398952	0.001560643	0.02134512
ENSRNOT00000022898	Nr2f6	chr16	19769968	19777414	-	ENSRNOG00000016892	Nr2f6	protein_coding	8.060930508	7.307411169	7.559912963	7.276363517	8.176882731	7.650513409	9.266327645	8.771644497	8.41191442	7.740681248	-0.338077471	0.365465079	0.832399184	0.195751241	0.528855342	0.999892282	1.372486407	8.41411E-05	0.006781776	0.391285394	0.280765081	0.615403905	0.553269919	0.064032267	0.186245916	1.725423262	3.61487E-08	3.75698E-06	0.72314217	0.021678908	0.193062358	1.15845694	0.000189384	0.002363587	0.193019898	0.525103547	0.889043778	-0.934624822	0.003112938	0.035034907
ENSRNOT00000004111	Mrnip	chr10	35680658	35690658	+	ENSRNOG00000003068	Mrnip	protein_coding	7.599717006	7.403973764	5.472771552	5.735129078	7.046226806	7.133666446	7.00956329	5.765561027	6.76391009	6.100060648	-2.335873132	4.10896E-08	1.37961E-06	-0.464324169	0.117315053	0.999892282	-1.095176671	0.053600323	0.998866189	-1.158010142	0.005484159	0.030975501	1.843580885	2.84843E-06	7.06975E-05	1.065836575	0.15092696	0.362664153	0.962686669	0.055814116	0.306625336	-0.607512136	0.276706429	0.592510149	-0.69467815	0.079083324	0.396181324	-0.058134358	0.920116818	1
ENSRNOG00000034177	Efna5	chr9	110215486	110225486	-	ENSRNOG00000034177	Efna5	protein_coding	5.841173207	5.399930499	4.355328098	5.547665664	3.686101063	3.676283343	4.426134112	3.656023165	5.099327455	4.610545248	-0.766325972	0.413944371	0.862403419	-3.032710134	9.67194E-09	3.72655E-06	-1.344447396	0.188419523	0.998866189	-1.136592204	0.057227637	1	-4.47134415	1.59362E-05	0.000324249	-1.378435144	0.212290442	0.445824529	-0.331616282	0.60109096	0.854135231	0.411884979	0.478524813	1	1.706752736	0.014807159	1	0.381279211	0.466729817	1
ENSRNOG00000008902	Pon1	chr4	30266372	30276372	-	ENSRNOG00000008902	Pon1	protein_coding	9.905909618	9.729807689	9.052800119	9.35088425	9.299646162	9.45041275	9.821974905	9.711832882	9.734344888	9.606524789	-0.631114266	0.002526755	0.02827917	-0.451735761	0.004390548	0.350941078	-0.055057418	0.779688555	0.998866189	-0.1521896	0.385777728	0.721841873	0.17244545	0.387925973	0.563283314	0.574290512	0.012618755	0.078796256	0.470471668	0.022155508	0.194519886	0.400736477	0.053417207	0.216707748	0.303067216	0.088173324	0.422873533	-0.096529365	0.632160899	0.791094926
ENSRNOG00000019630	Hacl1	chr16	7748189	7758189	-	ENSRNOG00000019630	Hacl1	protein_coding	8.642158124	7.853800475	10.39290517	10.01138374	7.791294032	7.50238741	8.273604504	7.985052969	10.90132316	10.57156452	1.924506641	7.19297E-06	0.000156769	-0.631101028	0.03125094	0.999892282	-0.169022639	0.654798118	0.998866189	2.34534914	4.21978E-09	1.10583E-07	-2.649234715	4.7286E-33	2.40228E-30	-2.13748678	1.96137E-18	2.17783E-15	0.541633233	0.004839383	0.08334595	0.489971043	0.163156278	0.430908593	3.171376941	3.32853E-61	6.89783E-58	2.645595294	1.23332E-36	4.1796E-34
ENSRNOT00000010454	Orm1	chr5	79179417	79182820	+	ENSRNOG00000007886	Orm1	protein_coding	6.338354951	5.654565546	8.904499654	9.426839203	7.892339219	8.463724894	7.978386792	7.162131172	8.735950059	7.784414823	3.388687799	3.49968E-25	8.52481E-23	2.117386803	4.7914E-10	2.4064E-07	1.616824187	0.006421635	0.264917139	2.335005322	1.79397E-08	3.99607E-07	-1.043006955	0.000147702	0.002037986	-1.604193776	0.000856126	0.012493104	-0.782224892	0.1041554	0.419993063	-0.594611837	0.127407343	0.374139671	0.143411207	0.648095672	0.934201436	0.621718468	0.234305997	0.453433468
ENSRNOG00000003065	Glyr1	chr10	10725819	10735819	+	ENSRNOG00000003065	Glyr1	protein_coding	7.097566357	6.936950428	5.680475863	6.105279875	6.959335075	6.791356424	7.310905707	6.943332137	6.770044693	6.677885766	-1.371081061	0.004547221	0.045264524	-0.157000484	0.652765603	0.999892282	0.139064364	0.785526771	0.998866189	-0.337174464	0.430508807	0.746151977	1.205204058	0.00386335	0.02638928	1.475956913	0.007514332	0.056306782	0.935722894	0.034626681	0.242237514	0.301894453	0.516397145	0.800465397	-0.177212628	0.637510518	0.930679725	-0.443441486	0.339482129	0.564015729
ENSRNOT00000083876	Cebpb	chr3	164424515	164425910	+	ENSRNOG00000057347	Cebpb	protein_coding	5.878872614	5.136344887	7.398850574	5.364224062	6.6239787	5.026487578	9.467043265	9.312232561	8.250695846	7.220694173	1.22906035	0.071181285	0.349381708	0.328571325	0.531379247	0.999892282	4.125519179	7.30597E-34	1.69754E-30	2.277314574	1.32584E-06	1.76977E-05	-0.579978781	0.54561999	0.692176774	2.397792076	0.004430583	0.039557848	0.720490243	0.284922796	0.660287246	3.013536116	7.70064E-06	0.000137401	1.349074639	0.044963555	0.274187952	-1.448141526	0.001715323	0.023000138
ENSRNOG00000000978	AABR07035374.1	chr12	11667830	11677830	-	ENSRNOG00000000978	AABR07035374.1	processed_transcript	11.29011621	11.25561959	9.989208526	9.993510596	10.71729391	10.76372442	10.38875689	10.35583511	10.73351238	10.66798644	-1.310157814	1.74602E-17	2.1059E-15	-0.540264093	4.99388E-07	0.000156756	-0.919421218	1.39835E-10	3.03966E-08	-0.582068049	1.52661E-06	2.00031E-05	0.766128464	2.90201E-07	1.02117E-05	0.388842033	0.040097765	0.163360273	0.71879481	1.21673E-05	0.001368644	-0.374823714	0.018459622	0.102953335	-0.039775802	0.775052002	0.957571203	0.33268016	0.036677798	0.173706965
ENSRNOT00000090593	Tas1r2	chr5	158042587	158052587	+	ENSRNOG00000061876	Tas1r2	protein_coding	7.068593393	6.284288275	3.952520414	4.968383998	6.660343124	6.114255341	6.432479526	3.203378296	6.134085524	5.658860427	-3.052718798	2.49598E-06	5.96299E-05	-0.36557777	0.358339432	0.999892282	-0.438184798	0.649114412	0.998866189	-0.98077394	0.051407413	0.201557776	2.611014305	4.25056E-05	0.000744627	0.598294866	0.565777382	0.709648007	1.493075789	0.019033533	0.178710717	-0.243860475	0.748378143	1	-0.607098907	0.189289971	0.615157272	0.045817863	0.924150515	1
ENSRNOG00000004672	Sec14l2	chr14	84345528	84355528	-	ENSRNOG00000004672	Sec14l2	protein_coding	8.052090562	7.342997795	6.640231038	6.697942973	8.232037626	7.86786606	8.332190219	7.47294805	7.762882121	7.275405007	-1.19441611	0.002677874	0.029388013	0.321188715	0.273128872	0.999892282	0.239471225	0.590932103	0.998866189	-0.212179523	0.573378017	0.849342998	1.552298829	1.05133E-07	4.18908E-06	1.419192707	0.001256027	0.016602937	0.932550572	0.007633266	0.110783406	-0.096712169	0.797384472	0.927166549	-0.551368083	0.060932089	0.333463729	-0.42908524	0.287326535	0.512483
ENSRNOG00000029993	Kynu	chr3	28416954	28426954	+	ENSRNOG00000029993	Kynu	protein_coding	8.782075271	8.417521946	7.556844167	7.983066698	7.788006605	7.578765769	8.133150143	8.206325056	9.024370193	8.997567318	-0.880296015	0.002752623	0.030101966	-0.948080545	0.000113658	0.015222032	-0.4669078	0.139733268	0.998866189	0.416480359	0.07644201	0.278283273	-0.108882073	0.698343887	0.804504734	0.405662436	0.233303748	0.471408117	1.276638524	2.70656E-07	5.6943E-05	0.505202925	0.133518956	0.385418664	1.3966537	6.77556E-10	3.05244E-08	0.867720229	0.001149263	0.017267247
ENSRNOT00000002960	Klf3	chr14	45155207	45165207	-	ENSRNOG00000002163	Klf3	protein_coding	6.482919206	6.336702091	5.217349828	4.824243693	5.959054837	5.571188329	6.386171904	5.412099027	5.916438238	5.914158237	-2.200962067	0.000315889	0.004893129	-0.771368362	0.080128214	0.999892282	-0.537229103	0.457289317	0.998866189	-0.669383525	0.18761405	1	1.220247644	0.078692376	0.212933083	1.368437104	0.130197368	0.332345948	1.185988031	0.046851553	0.27953013	0.279853771	0.703727914	1	0.18273679	0.732962913	0.945978215	-0.096918108	0.875663806	1
ENSRNOG00000062031	AABR07035345.1	chr12	10752462	10754647	+	ENSRNOG00000062031	AABR07035345.1	processed_pseudogene	3.970469818	3.952805754	3.512976677	3.512484202	3.713260565	3.74552953	3.752504196	3.511439322	3.607337265	3.71399319	-3.566781866	0.002581198	0.028579516	-0.443152542	0.381767697	0.999892282	-0.717421698	0.468742352	0.998866189	-0.783125312	0.290705273	1	2.007312159	0.065101808	0.188326993	0.655575939	0.448702221	1	0.456463199	0.334176674	1	-0.185618505	0.7997649	1	-0.204671456	0.765235666	1	0.028421819	0.946419349	1
ENSRNOT00000073536	Smagp	chr7	142250896	142260896	-	ENSRNOG00000048932	Smagp	protein_coding	6.36686401	5.848289519	3.636021159	3.605915783	5.923903542	5.902957657	6.17922971	4.852360252	5.790804151	4.496287869	-6.191241272	6.00918E-10	2.78553E-08	-0.277388747	0.511942716	0.999892282	-0.549791455	0.482896526	0.998866189	-0.983761929	0.120139025	1	5.733537709	8.08127E-10	5.56683E-08	3.717023316	0.000659528	0.010407598	1.899235676	0.004900545	0.08334595	-0.254558646	0.721580852	1	-0.733294695	0.217125777	0.659116677	-0.327089559	0.618704131	1
ENSRNOT00000022713	Paqr7	chr5	152708775	152718775	+	ENSRNOG00000022054	Paqr7	protein_coding	7.585333738	7.023974293	4.468496218	4.000511376	7.050878467	6.965274747	7.046550253	5.602343465	6.669703295	6.166080547	-4.135021633	1.26719E-13	9.90084E-12	-0.365090578	0.257382539	0.999892282	-0.911836052	0.131727637	0.998866189	-1.007393299	0.019004718	0.087623306	3.752889213	2.72807E-13	3.12326E-11	2.730460183	0.001570822	0.019564641	2.485584357	1.72299E-05	0.001871636	-0.530130959	0.353956897	0.679528982	-0.646667422	0.091033847	0.430323358	-0.076941586	0.89406338	1
ENSRNOT00000019023	Cps1	chr9	74124016	74134016	+	ENSRNOG00000013704	Cps1	protein_coding	10.78169266	10.65578069	11.4705417	11.6964392	10.31304778	10.27075676	12.02191728	11.9891046	11.76676414	12.03654153	0.882424001	1.33509E-08	5.13492E-07	-0.432761477	0.000457975	0.049821737	1.306649173	8.97055E-24	8.46573E-21	1.2023922	3.87513E-21	3.21185E-19	-1.318053673	1.11771E-17	1.97507E-15	0.423697977	0.008022241	0.058781206	0.321407344	0.041168517	0.264844577	1.739880951	1.85042E-37	5.23464E-35	1.633672533	4.08131E-30	1.01494E-27	-0.099543457	0.441363712	0.651893134
ENSRNOT00000012136	Cidec	chr4	145380497	145390497	-	ENSRNOG00000009153	Cidec	protein_coding	8.270874507	7.494898496	8.789942524	8.780604259	8.255988012	8.472943611	8.952085518	8.514940001	8.538813347	8.329536488	0.892519689	0.003225466	0.034335876	0.425959566	0.126499172	0.999892282	0.844172983	0.0201975	0.599688521	0.511060344	0.111009707	0.360250638	-0.442078612	0.035338806	0.125987493	-0.03636894	0.895788844	0.928003812	-0.35894439	0.119294325	0.449370963	0.398013231	0.173364944	0.4472644	0.074598313	0.750932323	0.952197693	-0.316565218	0.278494433	0.504099716
ENSRNOG00000012436	Adh6	chr2	243550627	243560627	+	ENSRNOG00000012436	Adh6	protein_coding	8.688112314	8.573525965	9.101075217	9.400481999	8.114599746	7.882383969	8.861556001	8.604657955	8.76033526	8.65493437	0.660112431	0.004438164	0.044428128	-0.641606707	0.004788926	0.378369786	0.111387796	0.69463364	0.998866189	0.079880198	0.736559425	0.921086945	-1.326754786	2.64469E-09	1.66003E-07	-0.545276843	0.035550181	0.15112914	-0.568823588	0.009926332	0.127069713	0.763638482	0.010058358	0.065663025	0.735601953	0.001676707	0.02153737	-0.030251247	0.910893162	0.964216663
ENSRNOG00000021380	Fads6	chr10	103838035	103848035	-	ENSRNOG00000021380	Fads6	protein_coding	5.735910652	5.161706837	3.825954993	3.814882689	5.241392603	5.155912822	5.403396925	3.790246318	5.573042822	4.541877115	-5.439961089	3.10517E-07	8.64921E-06	-0.37770593	0.444291608	0.999892282	-0.385234595	0.693832007	0.998866189	-0.41490447	0.531471211	1	4.687095488	3.72114E-06	8.79282E-05	1.141590985	0.25475577	1	2.294183855	0.000801209	0.027707593	-0.165786055	0.831635089	1	-0.010110566	0.987230173	1	0.092401266	0.847617313	1
ENSRNOT00000002699	Sult1b1	chr14	22142364	22152364	+	ENSRNOG00000001967	Sult1b1	protein_coding	8.019494896	8.039563738	8.977612348	9.457132048	7.840453835	7.67830668	9.925802611	9.73078772	9.359626217	9.799177707	1.260673293	1.10507E-06	2.80086E-05	-0.267598327	0.303865884	0.999892282	1.871366497	4.4867E-15	1.82869E-12	1.607098553	7.1791E-12	3.1588E-10	-1.54244193	2.49872E-10	1.80541E-08	0.6136451	0.011756751	0.07581677	0.361632614	0.124944764	0.456969011	2.1405623	8.525E-19	5.49485E-17	1.885815358	6.07273E-17	5.39345E-15	-0.241150481	0.27834723	0.504099716
ENSRNOT00000061054	Lims2	chr18	24708115	24718115	+	ENSRNOG00000016021	Lims2	protein_coding	6.400472556	5.691746731	3.698755906	3.668157419	5.830335222	5.888986214	6.259576567	4.877907827	5.622277968	5.814396773	-5.998490499	3.68956E-09	1.54328E-07	-0.291326896	0.516453452	0.999892282	-0.412554598	0.60939601	0.998866189	-0.50000432	0.370978004	1	5.517660876	6.34104E-09	3.48264E-07	3.794518073	0.000490989	0.008494249	3.212684699	2.27594E-06	0.000327303	-0.101681088	0.88929554	1	-0.192762308	0.696297722	0.945260408	-0.055709411	0.930269252	1
ENSRNOT00000059494	Slc17a4	chr17	43460782	43468815	+	ENSRNOG00000022505	Slc17a4	protein_coding	3.980680376	3.164128481	3.021736309	3.021068109	3.30109248	3.020855421	3.364762949	3.019644551	3.077983676	3.052992355	-3.810572457	0.001182245	0.014716467	-0.536235687	0.234164285	0.999892282	-0.812172033	0.420302848	0.998866189	-1.351403009	0.062585203	1	0.749128412	0.401677732	1	0.658554147	0.447108442	1	0.287353795	0.468287539	1	0.056271757	0.930135992	1	-0.281319872	0.596851683	1	-0.200960276	0.615291166	1
ENSRNOT00000089536	Crem	chr17	57075218	57085218	+	ENSRNOG00000014900	Crem	protein_coding	8.134874135	7.795502968	7.007343887	7.198982913	6.946619338	6.925664878	6.954145683	6.063289669	8.08084569	7.293138057	-0.983088539	0.003041181	0.032767207	-1.103964056	0.00015692	0.020470197	-1.516212091	0.0019864	0.105393824	-0.242786589	0.486534833	0.788176146	-0.196184437	0.539247051	0.687065205	-0.572307847	0.287336566	0.524757586	0.694939477	0.043451713	0.270347707	-0.362868	0.519824624	0.802618713	0.886814136	0.010724556	0.094040287	1.147432903	0.014874909	0.101951626
ENSRNOG00000005861	Hsd11b1	chr13	111962603	111972603	-	ENSRNOG00000005861	Hsd11b1	protein_coding	7.812468747	6.940734061	8.611836908	8.945602945	7.72678261	7.168664289	8.735108853	8.311291232	9.210881725	8.926323218	1.417863439	1.63945E-05	0.000337759	0.023718373	0.946265746	0.999892282	1.13256987	0.005166219	0.220854309	1.675466549	5.87321E-08	1.13147E-06	-1.399852467	2.96625E-07	1.03872E-05	-0.263860246	0.365487459	0.593783429	0.300097289	0.193779915	0.553705637	1.103906641	0.001646182	0.015240651	1.674920115	5.95127E-11	3.21731E-09	0.550659512	0.045735727	0.194552257
ENSRNOG00000017765	Net1	chr17	70010794	70020794	+	ENSRNOG00000017765	Net1	protein_coding	9.330311968	9.111750108	9.072582869	9.19282845	9.056961516	9.158706165	8.816491869	8.128517592	8.624839996	8.260955692	-0.096434174	0.657399804	0.96478178	-0.120842012	0.497462205	0.999892282	-0.735277838	0.014273274	0.469949959	-0.791053326	0.000899317	0.006372101	-0.026611269	0.887325973	0.930903618	-0.642656492	0.030607118	0.13738486	-0.693759302	0.002806157	0.059022341	-0.609894225	0.036885128	0.171211551	-0.671219755	0.002144317	0.026037542	-0.058521472	0.857650948	0.928983581
ENSRNOT00000060691	Nfx1	chr5	57291301	57301301	+	ENSRNOG00000009015	Nfx1	protein_coding	6.932827439	6.702952118	5.434628727	5.594826857	6.74050458	6.768170026	6.791599674	6.753518318	6.777407636	6.289070725	-1.714317338	0.001161486	0.014590737	-0.079161111	0.827693532	0.999892282	-0.062466098	0.912085485	0.998866189	-0.306776633	0.509991679	0.807199755	1.644204082	0.000166111	0.002245236	1.58095587	0.012955945	0.080160578	1.242760819	0.011067245	0.133760603	0.020459412	0.96730449	0.992898674	-0.229137901	0.570731206	0.906549798	-0.226770669	0.655656646	1
ENSRNOG00000007478	Cry2	chr3	81334110	81344110	-	ENSRNOG00000007478	Cry2	protein_coding	5.812162472	4.895083075	3.856711502	4.297257929	5.564250405	4.507827679	5.686670951	5.146029732	5.425677786	3.871063345	-2.963486177	0.003273642	0.034729683	-0.306102755	0.561806186	0.999892282	-0.008027662	0.992477448	0.999106467	-0.231428174	0.711178479	1	2.258204531	0.026629159	0.104694441	2.384165426	0.025458337	0.122959149	0.188704385	0.617278434	0.864149316	0.382539758	0.629633203	1	-0.102422717	0.859572755	1	-0.195208106	0.705950621	1
ENSRNOG00000054344	Ier2	chr19	25774143	25775659	-	ENSRNOG00000054344	Ier2	pseudogene	7.192792234	6.769892173	7.763835658	6.938452461	7.58839048	7.080646019	8.805284341	8.451470047	8.154731008	6.889830687	0.450937941	0.287451207	0.748324885	0.352555577	0.316375747	0.999892282	1.769816098	1.68969E-06	0.000187629	0.683635651	0.127080742	0.384761895	-0.059909677	0.871892937	0.920732317	1.328479165	0.000238509	0.005154805	0.213940324	0.719967807	0.905955272	1.373215796	4.28275E-05	0.00062326	0.328475073	0.399927504	0.827841165	-0.847559956	0.115163467	0.323433309
ENSRNOT00000043257	LOC500877	chr7	101128373	101138373	-	ENSRNOG00000029292	LOC500877	protein_coding	7.387491596	7.169701939	4.875695033	6.550503737	6.832975012	6.429367478	6.679934293	4.891959279	6.203248965	5.743431039	-1.417643155	0.109519915	0.450667737	-0.723557911	0.031073082	0.999892282	-1.356022644	0.043453522	0.998866189	-1.514366007	0.000587677	0.00440943	0.709579245	0.414990823	0.587061069	0.107001199	0.916261671	0.941625583	0.008225491	0.988663278	0.995277187	-0.59021194	0.390024232	0.711574128	-0.763289266	0.096359841	0.443098471	-0.086185205	0.893268587	1
ENSRNOG00000013419	Hykk	chr8	59507990	59517990	+	ENSRNOG00000013419	Hykk	protein_coding	6.16124248	5.191509996	3.88604703	4.16584671	5.711332901	5.390174351	6.057473499	5.22403418	4.812515995	5.321722326	-4.03089371	2.31639E-05	0.000459689	-0.267991916	0.587929962	0.999892282	-0.090876651	0.911081567	0.998866189	-0.927819945	0.166984382	1	3.651914661	4.38287E-05	0.000762873	3.182830549	0.002274568	0.025051018	1.223033405	0.06543715	0.333227905	0.218322327	0.760600952	1	-0.680949432	0.271156976	1	-0.66055147	0.310983884	1
ENSRNOG00000004302	Pah	chr7	28066635	28076635	+	ENSRNOG00000004302	Pah	protein_coding	9.457209785	9.201457003	10.10290657	10.34258096	9.392908905	9.572551914	10.4513373	10.41011515	9.839371402	10.22637786	0.916359394	3.7495E-06	8.7887E-05	0.150170995	0.385291284	0.999892282	1.122012968	4.21866E-09	7.64195E-07	0.719136179	0.000264519	0.00222346	-0.762756947	2.38764E-05	0.000454519	0.207559803	0.279820796	0.515728264	-0.186610304	0.341735539	0.708695062	0.96598342	1.95298E-07	4.58275E-06	0.5671097	0.002446685	0.029148387	-0.391255713	0.040386475	0.181434796
ENSRNOG00000018086	Slc22a8	chr1	224800252	224810252	+	ENSRNOG00000018086	Slc22a8	protein_coding	8.218730368	7.752007025	5.496854178	5.228553748	7.646036995	8.17955627	7.937307081	7.202573885	7.32813001	7.000718441	-3.030882125	1.78937E-13	1.38071E-11	-0.070245974	0.800521917	0.999892282	-0.418428715	0.319078882	0.998866189	-0.887975578	0.010842758	0.054351038	2.962150147	1.23874E-15	1.75114E-13	2.520810146	2.21303E-06	0.000122918	1.941407107	5.75867E-06	0.000752003	-0.34297521	0.383667429	0.709106097	-0.823079455	0.008393585	0.076068391	-0.445449513	0.297054299	0.523743
ENSRNOG00000060269	Vwce	chr1	226687258	226697258	+	ENSRNOG00000060269	Vwce	protein_coding	6.291206738	5.621826395	3.660836404	3.929224366	5.799494824	6.025198788	6.042641363	4.75648732	5.761504583	4.033031536	-4.721014413	1.05019E-07	3.2454E-06	-0.110871474	0.800099842	0.999892282	-0.545427541	0.505010185	0.998866189	-0.60651503	0.417407146	1	4.631267917	6.59371E-09	3.56126E-07	2.716987776	0.012935284	0.080117421	1.360886069	0.040623941	0.262829044	-0.422703939	0.556710784	1	-0.838626116	0.189573214	0.615157272	-0.280435656	0.668465062	1
ENSRNOT00000086805	Spp2	chr9	95501778	95506365	+	ENSRNOG00000053244	Spp2	protein_coding	7.140561317	6.85647404	3.893392097	5.71376595	6.818630877	6.893007125	6.756569519	5.608568905	6.015130719	5.715138945	-1.945887983	0.063928245	0.325483849	-0.175008469	0.596143624	0.999892282	-0.813317345	0.19680498	0.998866189	-1.344415967	0.004312341	0.025208001	1.720261403	0.084882785	0.223689323	1.350488628	0.139040128	0.34626312	0.712204748	0.279353511	0.656562058	-0.624099842	0.279863273	0.597260598	-1.193222696	0.004399457	0.046816147	-0.411792813	0.503669201	1
ENSRNOT00000027234	Slc16a1	chr2	207108552	207118552	+	ENSRNOG00000019996	Slc16a1	protein_coding	7.463055765	7.215583202	6.275896315	6.19166984	7.331984834	6.876498564	7.025438539	6.554480101	7.157691839	6.262446909	-1.342718037	0.001200603	0.014885319	-0.242939777	0.456987731	0.999892282	-0.609614678	0.23944826	0.998866189	-0.609550779	0.166473931	0.457097911	1.080630603	0.004077478	0.027414212	0.677020113	0.242256141	0.479674153	0.625795087	0.159997543	0.51091886	-0.350763551	0.476629911	0.775151552	-0.366262003	0.371213499	0.80806524	-0.019690109	0.969933381	1
ENSRNOT00000089232	Acnat2	chr5	64669999	64674250	-	ENSRNOG00000051912	Acnat2	protein_coding	7.389478128	7.347966654	5.84550601	6.016297924	6.771915188	7.146177633	6.781072731	6.488637747	6.80695456	6.262792729	-1.774432794	2.53315E-05	0.000501103	-0.438722737	0.171500603	0.999892282	-0.846142187	0.09737448	0.998866189	-0.913210772	0.028947591	0.126743506	1.297698167	0.001213896	0.010841057	0.844922051	0.183223575	0.407037604	0.723051272	0.119876683	0.449551087	-0.376766269	0.461293118	0.764475072	-0.465149328	0.248729354	0.697945561	-0.077387373	0.884805866	1
ENSRNOG00000009741	Cyp4a3	chr5	134474839	134484839	-	ENSRNOG00000009741	Cyp4a3	protein_coding	7.246769572	6.504637834	6.325740118	5.948025963	5.615450143	5.852350106	6.204899733	5.880326875	6.040258591	5.451268907	-1.057740843	0.026821752	0.178751235	-1.378143696	0.001130108	0.109149632	-1.115549769	0.075995307	0.998866189	-1.415713382	0.006265619	0.034891666	-0.583685896	0.250307523	0.429124761	-0.128615789	0.849503321	0.893359217	-0.451110519	0.381158338	0.738235804	0.36658533	0.620102044	1	0.056626862	0.924860425	1	-0.256380044	0.686670403	1
ENSRNOT00000023365	Prkag3	chr9	81999376	82008620	-	ENSRNOG00000017248	Prkag3	protein_coding	7.389287177	6.220368458	8.693710685	8.506971494	7.374756243	7.526656776	9.437625657	9.00605276	8.234889013	8.313567935	1.71183115	0.002896502	0.031453888	0.484105965	0.206615765	0.999892282	2.27998412	0.000114475	0.008773228	1.35434178	0.000578922	0.004362111	-1.231281306	1.63996E-07	6.10088E-06	0.671766521	0.012343913	0.077822207	-0.344044704	0.148003837	0.493440939	1.87394135	9.79825E-11	3.3485E-09	0.860256634	0.001106366	0.015083947	-0.990791353	0.000252742	0.005243965
ENSRNOT00000051261	AC097845.1	chr2	210745897	210749991	-	ENSRNOG00000047108	AC097845.1	protein_coding	6.101056925	6.046792093	4.214983254	4.394122617	5.5511791	5.629715453	5.590347225	4.217207428	5.328627112	4.914609906	-3.599759267	2.4647E-07	7.10416E-06	-0.651337344	0.125402257	0.999892282	-1.300488872	0.136624785	0.998866189	-1.361701434	0.017744247	1	2.724643725	0.000307405	0.003707332	1.063665733	0.337467562	1	1.077297563	0.116237992	0.444041636	-0.568671036	0.497436644	1	-0.658375876	0.272603091	1	0.009194313	0.98831544	1
ENSRNOT00000033074	Syce1	chr1	213524641	213534641	-	ENSRNOG00000024073	Syce1	protein_coding	6.211336402	5.240804966	3.763435254	4.029010169	5.887973832	5.767962159	6.435988122	5.89577411	5.744518717	5.233786847	-4.046454341	4.78834E-05	0.000909565	-0.007078574	0.988452815	0.999892282	0.479540006	0.520696267	0.998866189	-0.387881919	0.551183302	1	4.232210456	6.68439E-07	2.02739E-05	4.42610179	1.52042E-06	9.05875E-05	2.080707877	0.002430847	0.055679131	0.493222424	0.418930695	0.735584516	-0.418764701	0.442545107	0.846401969	-0.776521502	0.190216634	1
ENSRNOT00000001446	Stard13	chr12	1185591	1195591	-	ENSRNOG00000001090	Stard13	protein_coding	4.905972468	4.204994805	3.782588067	3.779485613	4.876049729	4.744373865	4.799254128	3.772793925	4.276571895	3.78640596	-3.654574445	0.001965075	0.022815071	0.26412225	0.616629228	0.999892282	-0.251290436	0.807312033	0.998866189	-0.691133209	0.333174605	1	4.954623019	6.1704E-07	1.90708E-05	0.968020625	0.315583711	1	0.333002047	0.426470115	1	-0.2847492	0.717183115	1	-1.346118719	0.060901802	1	-0.185008234	0.674281248	1
ENSRNOG00000002598	Hnf1b	chr10	71159869	71169869	+	ENSRNOG00000002598	Hnf1b	protein_coding	5.76049153	5.352470398	4.364092037	3.897501396	5.686949172	5.86246311	5.940802861	4.4363599	5.715975034	5.529878742	-2.963293488	0.004147307	0.042024464	0.252892322	0.595883455	0.999892282	-0.164883435	0.861298012	0.998866189	0.071149776	0.907762418	1	3.577019524	1.48814E-05	0.000306237	1.781855767	0.108263866	0.295361818	2.217906513	0.001041598	0.032332228	-0.424429123	0.588555794	1	-0.224896434	0.648555746	0.934431303	0.177516412	0.786394644	1
ENSRNOG00000005341	Upp2	chr3	44806106	44816106	+	ENSRNOG00000005341	Upp2	protein_coding	5.549027019	4.783045899	7.819940529	7.916143414	6.084720778	5.464543411	8.290588107	8.081250896	6.705083136	6.836972332	3.054515017	1.07916E-12	7.40685E-11	0.376194858	0.47878891	0.999892282	3.315786226	1.42706E-11	3.48193E-09	1.541702527	0.008520507	1	-2.37458021	2.63006E-12	2.63931E-10	0.356237845	0.243456462	0.480295748	-1.207905431	6.00421E-05	0.004704401	2.628088071	2.09578E-10	6.97498E-09	1.019567018	0.029943712	0.204346934	-1.50199641	2.80634E-05	0.001006982
ENSRNOG00000014320	Inhba	chr17	51902496	51912496	-	ENSRNOG00000014320	Inhba	protein_coding	6.700783844	6.26804179	3.515019458	4.061404388	5.538060454	5.521155385	5.883948679	3.405967523	5.268743707	5.23209214	-3.773210613	0.000529079	0.007546212	-1.218197803	0.002245779	0.196727588	-0.607909947	0.532813651	0.998866189	-1.68690432	0.000667378	0.004965627	3.115369462	0.000626372	0.006432677	0.537252805	0.53773991	0.692895375	1.452085605	0.033359756	0.235696637	-0.11815305	0.87833842	1	-0.365547698	0.533560627	1	-0.002182463	0.996455439	1
ENSRNOT00000017468	Ldha	chr1	102900286	102909707	+	ENSRNOG00000013009	Ldha	protein_coding	8.945932367	8.916746448	8.355727297	8.063697867	8.709579647	9.071230642	9.094501901	8.557345074	8.734655966	8.138621974	-0.754861565	0.002595047	0.02867609	-0.02881686	0.884558387	0.999892282	-0.082797827	0.770350331	0.998866189	-0.471723626	0.073014193	0.267443561	0.724622894	0.002274172	0.017439252	0.665046575	0.030672386	0.137429392	0.263413839	0.342339451	0.708695062	-0.052525814	0.853842274	0.955342751	-0.441991184	0.079976741	0.399049275	-0.380310453	0.226105309	0.448112576
ENSRNOG00000032908	Acaa1a	chr8	128027958	128036236	+	ENSRNOG00000032908	Acaa1a	protein_coding	8.610643727	8.194934386	7.680609519	6.973722254	8.733764539	8.606513324	8.830594035	7.937160008	8.49535312	7.688808459	-1.121931821	0.000921432	0.012151748	0.257131321	0.248549539	0.999892282	0.038259304	0.917336013	0.998866189	-0.271220566	0.401114087	0.729704851	1.393631024	1.01929E-06	2.8669E-05	1.102927264	0.046889272	0.180039473	0.800081844	0.02088065	0.188513253	-0.223855749	0.49834578	0.791335776	-0.533086084	0.052929927	0.306672307	-0.267848491	0.600665676	0.771148105
ENSRNOG00000006972	Zfp189	chr5	64789456	64799456	+	ENSRNOG00000006972	Zfp189	protein_coding	8.097063893	7.865916913	9.146035539	9.442999113	8.220358352	8.06412402	9.473015655	9.261937906	9.032029525	9.313077139	1.378668663	2.75724E-08	9.75875E-07	0.155872431	0.532837449	0.999892282	1.439884759	1.37367E-07	1.93974E-05	1.225976595	7.48831E-07	1.07614E-05	-1.216767318	1.68494E-08	8.27555E-07	0.070919665	0.768263322	0.836657748	-0.129429429	0.553969728	0.832423674	1.271588214	6.92662E-07	1.48195E-05	1.069513709	1.10601E-06	3.08345E-05	-0.197252091	0.404891756	0.621635236
ENSRNOG00000047287	Nucks1	chr13	48679774	48689774	+	ENSRNOG00000047287	Nucks1	protein_coding	6.143943666	5.580872592	5.347310138	6.156250949	6.257031554	6.036951351	7.683895544	7.373557826	7.172865519	6.596478831	-0.0971246	0.891510824	0.991689893	0.233727864	0.635067336	0.999892282	1.939365795	0.000361911	0.024491782	1.14608327	0.027043431	0.118844374	0.415862116	0.45170949	0.61430828	2.084034045	3.2583E-05	0.001025692	1.260020758	0.005436819	0.087531552	1.631757578	0.000309445	0.003636479	0.900977685	0.03361718	0.223766601	-0.676727373	0.10402958	0.313629441
ENSRNOG00000054181	LOC100361547	chr1	148240504	148250504	+	ENSRNOG00000054181	LOC100361547	protein_coding	8.334630925	8.015895671	6.557289144	7.761000911	7.169610431	7.475391032	7.235774028	7.233457598	6.740734283	6.826569765	-0.943535246	0.126744107	0.492660213	-0.905203163	0.000853584	0.085454809	-1.046340587	0.006660178	0.272073586	-1.52533516	6.36913E-06	7.44249E-05	0.039669626	0.924270047	0.95318652	-0.066143304	0.89347148	0.927018404	-0.536487451	0.193203686	0.552475981	-0.104817696	0.806402519	0.93152798	-0.597673977	0.090524548	0.428629942	-0.449894048	0.329610724	0.555069594
ENSRNOG00000061468	AABR07042825.1	chr19	11064146	11068377	+	ENSRNOG00000061468	AABR07042825.1	lincRNA	3.945155996	3.795530336	5.058494398	4.871170621	3.79514515	3.789688593	5.551451965	4.83141609	4.839767118	4.645833492	3.324221064	0.002060456	0.023700966	-0.144118055	0.525789594	0.999892282	2.73943651	0.007466849	0.297570541	1.023112323	0.137854875	1	-4.758345453	2.47096E-06	6.21832E-05	0.510490813	0.495120694	0.666087031	-0.385524875	0.511403444	0.814084981	3.156112342	0.000300152	1	1.639196317	0.01862008	1	-0.659406336	0.30580654	1
ENSRNOT00000009491	Id2	chr6	44360077	44361908	-	ENSRNOG00000007237	Id2	protein_coding	7.824783432	7.923237417	6.831131799	6.702650758	7.664366354	8.238990164	8.138090137	7.851515004	7.02747049	6.324552805	-1.236282008	0.000366411	0.005571506	0.115447703	0.672283644	0.999892282	0.138734928	0.70313033	0.998866189	-1.210030212	0.001974425	0.012840968	1.35786016	1.78058E-05	0.000354402	1.361566608	0.000478327	0.008346117	-0.039578472	0.922761946	0.978303328	0.019224427	0.956138169	0.991719231	-1.336032416	0.000143823	0.002423157	-1.286798363	0.00203687	0.025705899
ENSRNOG00000021237	RGD1565616	chr3	123366455	123376455	-	ENSRNOG00000021237	RGD1565616	protein_coding	7.347594214	6.688715537	5.964619596	6.006369783	6.763026114	6.128527174	6.366153397	6.559738231	7.04617544	6.727755646	-1.366554742	0.004479946	0.044738238	-0.620791814	0.121846788	0.999892282	-0.703197431	0.236078849	0.998866189	-0.191604016	0.658346868	0.88742369	0.64274256	0.176301869	0.355600432	0.588793283	0.368804289	0.596158759	1.095826436	0.007413805	0.108406488	-0.022256691	0.970607341	0.993812472	0.490837318	0.237301491	0.686807685	0.462868179	0.356777679	1
ENSRNOT00000075292	Irf2bp2	chr19	59499876	59502161	-	ENSRNOG00000049900	Irf2bp2	protein_coding	7.445604539	6.687050147	8.59012612	7.903453272	7.656159256	6.627495827	10.044587	9.774573109	8.850049891	8.219545317	1.223853644	0.001041442	0.013337973	0.10186783	0.795474216	0.999892282	2.919556929	1.27816E-23	1.09152E-20	1.466982241	3.30846E-05	0.000320417	-1.101873232	0.003369962	0.023716653	1.702281857	6.8624E-10	1.04772E-07	0.291112644	0.327858254	0.696378345	2.608106343	1.63689E-07	3.89487E-06	1.358260984	5.29583E-05	0.001032105	-1.365032123	1.08162E-07	9.70275E-06
ENSRNOG00000004956	Jade2	chr10	37301625	37311625	-	ENSRNOG00000004956	Jade2	protein_coding	7.335937218	6.924324903	5.902399378	5.354475549	6.806099731	6.704454722	7.371865451	5.754481555	7.089004209	6.512623795	-1.861031123	0.000154062	0.002600424	-0.432312386	0.21656977	0.999892282	-0.373620528	0.553808897	0.998866189	-0.352051065	0.412367876	0.736537105	1.390225681	0.002188012	0.017052017	1.344270433	0.060995836	0.209741875	1.35587611	0.003258715	0.065526121	0.063960943	0.915217681	0.977915081	0.098595421	0.801375226	0.961619337	0.021030112	0.969662983	1
ENSRNOG00000033386	Itih1	chr16	7016540	7026540	-	ENSRNOG00000033386	Itih1	protein_coding	9.198463589	8.956036926	7.727885057	7.93229042	8.766125598	8.719177889	9.088340775	8.464829837	8.798596055	8.54401733	-1.319901059	2.54832E-07	7.31125E-06	-0.351408038	0.065629052	0.999892282	-0.282946289	0.330726629	0.998866189	-0.4192749	0.070147963	0.25880677	0.96215468	1.40939E-05	0.000293374	1.023554536	0.001638294	0.02005022	0.872956125	0.000602082	0.02278399	0.071520879	0.805049329	0.93152798	-0.064820236	0.763693114	0.95547729	-0.134138525	0.652272587	0.80543781
ENSRNOG00000031081	Stat2	chr7	2691369	2701369	+	ENSRNOG00000031081	Stat2	protein_coding	8.211765794	7.518236429	8.382858522	8.239712665	8.326786484	8.21538182	9.231332012	8.783103052	8.755809758	8.073343212	0.424470097	0.180209702	0.589159438	0.359363392	0.190173912	0.999892282	1.164803847	0.000599289	0.038178848	0.560407791	0.096808606	0.327349026	-0.04348445	0.843893768	0.90323135	0.752334184	0.008268863	0.060152409	0.154441559	0.578398928	0.841265689	0.787792233	0.005066477	0.038217067	0.198556544	0.4594374	0.854420944	-0.570114825	0.064078311	0.240392187
ENSRNOT00000026287	Ptch1	chr17	1075885	1085885	-	ENSRNOG00000019354	Ptch1	protein_coding	6.116717879	5.308515848	4.01695975	3.460450701	6.419361004	5.428305909	6.962473207	6.202479026	6.434188558	5.498433802	-3.380321474	0.001104645	0.01401737	0.240733299	0.629453165	0.999892282	1.067672696	0.122662828	0.998866189	0.322351487	0.600983676	1	3.962027585	3.89147E-06	9.18194E-05	3.771189366	0.000237717	0.005154805	2.967153884	6.16745E-06	0.000796231	0.748320415	0.21185717	0.509818861	0.04623189	0.931774943	0.987308279	-0.632434678	0.246901767	1
ENSRNOG00000047945	Cyp2c12	chr1	258756881	258766881	-	ENSRNOG00000047945	Cyp2c12	protein_coding	8.132255449	7.873588622	5.377278086	6.285229226	7.189421882	6.70492311	6.204088984	5.679011379	6.920720386	7.045499907	-2.456409951	1.66093E-09	7.21461E-08	-1.131483821	0.000101538	0.014364957	-2.321898982	6.92421E-07	8.33391E-05	-1.153015456	0.000443967	0.003485238	1.240216395	0.008529231	0.047227706	0.069327882	0.931653669	0.9523155	1.166594523	0.008027348	0.113285921	-1.066488565	0.070115208	0.255748658	0.016121024	0.964744793	0.990719917	0.979306618	0.06841526	1
ENSRNOT00000005611	Aldh9a1	chr13	85580828	85590828	+	ENSRNOG00000004027	Aldh9a1	protein_coding	8.615604966	8.176856403	7.527281796	7.458797308	8.555618719	8.605793768	9.124887188	8.638146407	8.665709252	8.37118411	-0.983425827	0.001256366	0.015545653	0.167750127	0.460686071	0.999892282	0.510869147	0.102011671	0.998866189	0.116994211	0.670324845	0.890910756	1.164829376	3.45056E-07	1.17707E-05	1.491245051	2.17919E-06	0.000122918	1.07744118	5.4941E-05	0.004429835	0.336285304	0.227617348	0.532886223	-0.053339809	0.813102221	0.963602079	-0.381240948	0.187422479	0.409802822
ENSRNOT00000082530	Sult1c3	chr9	4935352	4945352	-	ENSRNOG00000011269	Sult1c3	protein_coding	7.740386922	7.40231624	5.578690783	6.385984119	6.510702454	5.573904972	5.099795819	4.889677477	6.421086356	6.619642657	-1.892385755	7.71972E-06	0.000165349	-1.592224781	1.59736E-05	0.003085574	-3.174149538	7.53384E-09	1.31173E-06	-1.248922753	0.0008094	0.005823613	0.098217232	0.864066904	0.916211928	-1.164693597	0.199310599	0.428587967	0.541395829	0.236880691	0.608043727	-1.092361727	0.17803298	1	0.45008651	0.351208905	0.79547335	1.380143611	0.026711182	1
ENSRNOT00000021452	Mafb	chr3	156339004	156340913	-	ENSRNOG00000016037	Mafb	protein_coding	5.833877509	5.116080038	7.925773301	6.774742136	6.301029618	4.962823893	9.147307824	8.934035988	8.228077173	6.854454251	2.121039465	4.76876E-05	0.000908624	0.169794806	0.748734001	0.999892282	3.8217483	1.84814E-24	2.00871E-21	2.174171671	1.74486E-05	0.000183984	-1.618634058	0.042925133	0.143823967	1.610927484	0.004497711	0.040069325	0.184627504	0.771266874	0.93032738	3.103331366	6.29633E-07	1.37825E-05	1.466852207	0.029841333	0.204096331	-1.135142983	0.038331279	0.177737458
ENSRNOT00000026470	Jund	chr16	20485029	20486707	-	ENSRNOG00000019568	Jund	protein_coding	7.111944433	6.652802465	6.334564115	5.306364351	7.434347603	4.57782124	8.480715763	8.376750675	7.489971728	6.118620255	-1.115416756	0.040782061	0.236967046	-0.095239825	0.85137559	0.999892282	1.685188572	6.01997E-06	0.000609939	0.08187979	0.869667188	0.967684626	0.614918381	0.54904672	0.69396252	2.820947904	1.2812E-11	2.95256E-09	1.07315763	0.031453255	0.226595071	1.210090188	0.157567056	0.422502079	0.165164837	0.818394026	0.964563738	-1.265592016	0.023213987	0.135377937
ENSRNOG00000057367	Glud1	chr16	10662021	10672021	+	ENSRNOG00000057367	Glud1	protein_coding	8.955443668	8.951567734	8.820939696	8.971349585	8.753257348	8.615823304	10.03193959	9.912356526	9.90545977	9.663296062	-0.057213442	0.800840407	0.989369345	-0.271645358	0.15939554	0.999892282	1.054783502	4.1328E-07	5.22109E-05	0.861252968	8.77709E-06	9.83697E-05	-0.221718415	0.273991123	0.456406112	1.112022165	5.73019E-07	3.99935E-05	0.912254769	8.72385E-06	0.001043281	1.326263706	6.77465E-10	2.12942E-08	1.136828853	2.71161E-09	1.17889E-07	-0.185328478	0.348113708	0.571094248
ENSRNOG00000002345	Rasgef1b	chr14	11988671	11998671	+	ENSRNOG00000002345	Rasgef1b	protein_coding	5.163373993	3.515282677	7.296124405	6.927583729	6.585216063	5.433899024	8.711296905	8.348886533	7.919064155	7.200867392	2.506120472	0.009514781	0.081182778	0.883303404	0.094910614	0.999892282	3.496013611	9.97473E-05	0.007777467	2.100432742	0.004351113	0.025297497	-1.105432536	0.016501222	0.074848875	1.562953064	2.45551E-06	0.000132706	0.521459746	0.128223155	0.462875285	2.592663007	4.25248E-10	1.34494E-08	1.549390357	0.000265349	0.004251735	-0.966269467	0.004436261	0.044055192
ENSRNOG00000030628	Eif4a1	chr10	56271257	56276764	-	ENSRNOG00000030628	Eif4a1	protein_coding	8.149955957	7.851427272	8.136124002	7.546781731	8.282091957	8.224474453	9.381438342	8.900253959	8.769457061	7.79508345	-0.148340519	0.650025394	0.964234784	0.246826779	0.311260884	0.999892282	1.211870987	6.41606E-05	0.005326963	0.370194296	0.27908836	0.613237308	0.408039099	0.135853607	0.300240905	1.361722173	1.61696E-05	0.000561068	0.508445544	0.127696711	0.462026219	0.951580402	0.000598429	0.006374896	0.124964444	0.67636279	0.945260408	-0.720066432	0.129661716	0.345689016
ENSRNOG00000029980	Zbtb16	chr8	53136953	53146953	-	ENSRNOG00000029980	Zbtb16	protein_coding	3.964180778	2.839980574	9.772592041	9.72692357	5.20918547	2.893261633	10.45952013	10.08456549	9.526119512	9.13261534	3.862315383	0.000966752	0.012642057	0.173869799	0.607565482	0.999892282	3.138334864	0.002358011	0.119728153	1.676078892	0.021131528	0.095696018	-3.369968131	0.001526039	0.01286097	0.550387778	0.008695642	0.061891519	-0.410649789	0.044406395	0.274029858	2.647466654	0.002505431	0.021786362	1.770703195	0.012850868	0.107528733	-0.948640996	1.27991E-05	0.000574833
ENSRNOG00000056135	Tsc22d3	chrX	111884295	111887906	-	ENSRNOG00000056135	Tsc22d3	protein_coding	5.638081062	5.713534417	9.181133981	8.986166497	6.044157159	6.118767767	10.14880812	9.515652822	8.940500955	8.52871579	3.650354888	1.3824E-33	6.86944E-31	0.300505407	0.553081765	0.999892282	4.424195295	4.3611E-44	1.56419E-40	3.175778589	3.10328E-21	2.69758E-19	-3.201515543	9.45364E-37	6.68208E-34	0.813084261	0.001738404	0.020668525	-0.341908173	0.139806022	0.480876843	3.945474436	2.71589E-39	8.64333E-37	2.770036683	9.87426E-22	1.46163E-19	-1.128496025	1.92714E-05	0.000725651
ENSRNOT00000004330	Tp53bp2	chr13	100817359	100827359	+	ENSRNOG00000003237	Tp53bp2	protein_coding	5.340147226	5.187449303	4.085855505	4.078782517	5.245555702	4.936282243	5.45456991	4.898266803	5.220559307	5.070056547	-4.579064061	4.94352E-05	0.000933333	-0.217680164	0.677219213	0.999892282	-0.081756873	0.929281568	0.998866189	-0.189072745	0.779049607	1	4.154081169	7.41468E-05	0.001186422	2.629051668	0.017819237	0.098481522	2.177776577	0.001422915	0.038975005	0.172941303	0.833390997	1	0.079873312	0.899605162	1	-0.079242449	0.90402494	1
ENSRNOG00000010799	Noct	chr2	140286661	140296661	+	ENSRNOG00000010799	Noct	protein_coding	3.236104161	3.241151536	3.581651233	3.239592096	3.240998183	3.23883446	4.896932309	4.319588435	3.422600293	3.686144203	0.754186565	0.440185457	1	NA	1	1	4.232645279	2.38384E-05	0.002116363	0.468228237	0.367918189	1	-0.632321709	0.455577182	1	1.967289699	0.075946622	0.23986413	0.171045693	0.750951833	1	3.981638739	2.96581E-06	1	0.551085321	0.29916765	1	-1.686557625	0.009875506	1
ENSRNOT00000090181	Apbb1	chr1	170387630	170397191	-	ENSRNOG00000018020	Apbb1	protein_coding	5.892459641	4.492866793	3.577853199	3.557047659	5.622104003	5.791633453	6.127205636	3.509158804	5.432738897	4.647813948	-4.71519988	2.65764E-05	0.000524895	0.315954389	0.533311017	0.999892282	0.040478071	0.965624044	0.999106467	-0.346483666	0.626491377	1	5.76661171	5.8884E-10	4.14406E-08	0.679177435	0.436153268	0.62862355	1.94371636	0.004074528	0.075269492	-0.087669349	0.907703085	1	-0.825274769	0.13799328	0.542633916	-0.099674223	0.832149548	1
ENSRNOG00000012702	Nfya	chr9	14551758	14561758	+	ENSRNOG00000012702	Nfya	protein_coding	5.322031504	4.267114952	3.766820408	3.756658566	5.006087051	4.721826672	5.997623181	5.37663453	4.591247854	4.191296755	-3.41080917	0.004143401	0.042024464	-0.056712289	0.914099521	0.999892282	1.185654685	0.160745222	0.998866189	-0.570718001	0.442291152	1	3.799533655	0.000371204	0.004237821	5.605398102	1.08197E-08	1.33487E-06	0.611463313	0.242349696	1	1.327986751	0.052836556	1	-0.636392694	0.376321134	1	-1.739925506	0.006204781	1
ENSRNOG00000007395	Baat	chr5	64768401	64777368	-	ENSRNOG00000007395	Baat	protein_coding	11.27626198	11.37136811	9.836423723	10.23556018	10.76861555	10.81947239	10.58842911	10.4802683	10.66859512	10.70078157	-1.299302099	1.88187E-13	1.43426E-11	-0.537229343	7.11888E-07	0.000216687	-0.804824792	2.2583E-08	3.584E-06	-0.651496177	8.28661E-08	1.51454E-06	0.757799517	3.32813E-05	0.000603855	0.49338549	0.017218923	0.096563077	0.638630461	0.000543338	0.021067789	-0.263361129	0.09444249	0.310258811	-0.111620264	0.419494795	0.835041929	0.150712825	0.339896814	0.564015729
ENSRNOT00000087045	Avpr1a	chr7	67341366	67345295	-	ENSRNOG00000004400	Avpr1a	protein_coding	6.057394433	6.196822443	6.50503031	6.356713475	6.377505337	6.491924184	8.474861309	7.995907833	7.264731784	7.238605361	0.357449416	0.508669096	0.917463759	0.289469461	0.525118924	0.999892282	2.417775547	1.79242E-08	2.90899E-06	1.221541834	0.006485215	0.0360582	0.005432816	0.989268699	0.994038027	2.089430166	3.65419E-08	3.75698E-06	0.908371742	0.010836862	0.132669812	2.042922465	6.93487E-08	1.74814E-06	0.906730985	0.013093171	0.108645154	-1.086097077	0.001774054	0.023628231
ENSRNOT00000017090	Lpcat3	chr4	157181795	157191795	+	ENSRNOG00000012269	Lpcat3	protein_coding	7.310776222	6.673405095	4.855494763	5.215244571	6.62084257	6.424392067	6.726238717	5.369590582	6.682806122	4.66254675	-2.677262013	3.90637E-07	1.06423E-05	-0.579041342	0.114028354	0.999892282	-0.941064975	0.151969969	0.998866189	-0.730215714	0.325394821	0.665790745	2.030805374	5.5417E-05	0.000936501	1.433207408	0.09655587	0.274767711	1.037201446	0.105449004	0.421388018	-0.330566114	0.606933061	0.847409692	-0.353071602	0.621709571	0.930679725	-0.140857032	0.826501572	1
ENSRNOT00000007295	Rassf3	chr7	63568490	63578490	-	ENSRNOG00000005388	Rassf3	protein_coding	7.140462771	6.755736206	6.07713795	5.374367356	6.971998697	6.763364859	6.943574327	6.215279688	6.397859288	5.937928069	-1.529389636	0.003087636	0.033124092	-0.106280602	0.762512484	0.999892282	-0.390756954	0.510541349	0.998866189	-0.899845123	0.061812563	0.232629329	1.423999056	0.001563806	0.013064131	1.050247744	0.124026886	0.321354345	0.476483407	0.371813924	0.732423269	-0.278890979	0.599456129	0.84228992	-0.812403601	0.05339176	0.308204805	-0.446396944	0.43113648	1
ENSRNOT00000057422	Man1a1	chr20	35439280	35449280	-	ENSRNOG00000000800	Man1a1	protein_coding	7.206423379	6.617333004	5.467051607	5.70219413	6.976404125	6.179097066	6.872501805	6.131071976	6.287343375	4.258436279	-1.78274742	0.000382101	0.005746779	-0.337488502	0.392137068	0.999892282	-0.467888725	0.430509357	0.998866189	-0.913120852	0.222160069	0.541572151	1.385871849	0.005214257	0.032817723	1.211972045	0.074182507	0.2370037	0.081498699	0.900518188	0.97426508	-0.09921409	0.8633319	0.961103199	-0.666706411	0.355234023	0.797079263	-0.758804465	0.235319116	1
ENSRNOT00000018133	Depp1	chr4	148782479	148784562	+	ENSRNOG00000023465	Depp1	protein_coding	8.141976278	8.051774935	8.673114446	8.924023759	7.547313568	8.118287569	9.257622282	8.71366458	7.793196783	7.862794157	0.752386228	0.003282881	0.034797976	-0.235437967	0.388293021	0.999892282	0.961242944	0.001840277	0.099555398	-0.281060678	0.34900125	0.688336555	-0.999527853	0.000149639	0.002058111	0.218716169	0.440426876	0.631449896	-1.02013579	3.32826E-05	0.003045785	1.194232991	0.00020465	0.00254165	-0.038174286	0.896538343	0.980656216	-1.204897082	7.0907E-05	0.00205968
ENSRNOG00000029528	Cbs	chr20	10376751	10386751	-	ENSRNOG00000029528	Cbs	protein_coding	7.454712867	6.295497355	7.906448209	7.807675982	8.000380371	7.879136042	8.950659416	8.613118277	8.420015813	8.046080225	0.917008243	0.028114383	0.18518981	0.906257614	0.010101069	0.696293237	1.881899458	7.05491E-06	0.000697121	1.268134581	0.001473339	0.009833294	0.090127122	0.708432737	0.81157008	1.00076181	0.000747104	0.011349663	0.412235524	0.127246528	0.461600576	0.901451927	0.002059635	0.01833507	0.327554449	0.205627917	0.644674111	-0.559454223	0.057791022	0.227734321
ENSRNOT00000010031	Angptl4	chr7	18627808	18634079	-	ENSRNOG00000007545	Angptl4	protein_coding	9.685476051	9.397703055	8.669399936	8.659589672	8.294933356	8.787774817	9.225588652	9.037386186	9.448745128	9.156882145	-0.924459583	3.13087E-05	0.000614452	-0.996836021	1.38097E-06	0.000365037	-0.431018845	0.063578806	0.998866189	-0.244413177	0.233205289	0.552622107	-0.104130659	0.663706215	0.781478376	0.489080924	0.055108503	0.197250798	0.66524785	0.002427333	0.055679131	0.586411513	0.032602056	0.15870905	0.767991907	0.000776548	0.010947668	0.18044393	0.453063673	0.654914667
ENSRNOG00000016348	Tat	chr19	41676229	41686229	-	ENSRNOG00000016348	Tat	protein_coding	12.12493168	12.12247556	12.79642736	12.56476781	11.36544683	11.43530877	12.92747581	12.72667543	12.65817279	12.68391892	0.569748048	3.46769E-05	0.00067948	-0.730361345	9.9088E-15	7.0304E-12	0.717335961	9.90408E-10	2.06529E-07	0.555186386	4.12142E-10	1.32331E-08	-1.302062886	1.09383E-18	2.02073E-16	0.147213464	0.355044862	0.583885545	-0.014244717	0.917555619	0.97642838	1.448293447	3.1805E-30	5.99065E-28	1.284396205	1.77365E-26	4.06958E-24	-0.161344245	0.137444556	0.352273861
ENSRNOT00000002255	St3gal6	chr11	44192940	44202940	+	ENSRNOG00000001653	St3gal6	protein_coding	7.102699433	6.726960093	5.464530341	5.14120194	6.611305588	6.293416344	6.625493982	6.213502897	5.70346643	5.955180347	-2.236760447	1.44262E-05	0.000300699	-0.545713763	0.142078472	0.999892282	-0.612917965	0.289710328	0.998866189	-1.352288512	0.005404379	0.030719626	1.619062715	0.001384511	0.011934249	1.465425824	0.04662965	0.179211625	0.600416487	0.319961504	0.688462623	-0.031537863	0.956337045	0.991719231	-0.786761341	0.10170143	0.45651826	-0.61982439	0.29451714	1
ENSRNOG00000020970	Rundc3a	chr10	90342051	90351170	+	ENSRNOG00000020970	Rundc3a	protein_coding	5.196544183	4.502905564	3.787742044	3.777924612	5.033495109	4.916939851	5.924304127	3.75619231	5.376629756	4.895547284	-3.359306023	0.004793144	0.047446394	0.067497044	0.898807338	0.999892282	0.266668268	0.779073665	0.998866189	0.34986422	0.622740687	1	4.160788128	7.12205E-05	0.001147504	0.679306628	0.43608508	0.62862355	2.644021385	0.000116777	0.006964181	0.181890005	0.809551816	1	0.302411133	0.621350189	1	-0.054773752	0.907948415	1
ENSRNOT00000008008	Rhob	chr6	33689127	33691301	-	ENSRNOG00000021403	Rhob	protein_coding	6.664522564	5.942243237	6.494716966	5.916773497	7.26983902	7.192003673	8.339401026	7.738039246	6.927944669	4.75458482	-0.140088339	0.806644528	0.989369345	0.8846771	0.021288238	0.999892282	1.918267878	5.24724E-05	0.004428302	-0.086610691	0.893295351	1	1.166653443	0.00163847	0.013597045	2.099254213	8.96135E-07	5.94858E-05	0.013440346	0.984305424	0.993929491	0.937944848	0.01061524	0.068334769	-0.688846615	0.331657926	0.775740154	-1.123352995	0.087110265	0.283054606
ENSRNOG00000047005	Kcnk5	chr15	4554603	4564603	+	ENSRNOG00000047005	Kcnk5	protein_coding	4.470050126	4.359061852	3.733578885	3.731581587	4.371690537	3.947268747	4.845938788	3.72729771	4.425008172	3.736046411	-3.43273004	0.003870639	0.039840358	-0.287089035	0.572189747	0.999892282	0.0591798	0.954401458	0.998866189	-0.359580145	0.620227857	1	2.468845323	0.024753136	0.099755014	0.676698799	0.437462492	1	0.544616134	0.278623884	1	0.35773118	0.67507944	1	-0.052535709	0.939105237	1	-0.080678888	0.817623221	1
ENSRNOT00000073321	Fasn	chr10	109995901	110005901	-	ENSRNOG00000045636	Fasn	protein_coding	8.007896781	7.651065967	3.250335217	4.225022642	7.079522058	6.687811692	7.365343211	5.193346208	6.795230926	5.283435754	-4.614159518	1.92073E-07	5.7221E-06	-1.02833333	0.00044308	0.048551854	-1.030594124	0.243338945	0.998866189	-1.407219423	0.031582071	0.136434545	4.033875745	6.0938E-11	4.80908E-09	2.645687623	0.012379963	0.077902558	2.30185863	0.000434752	0.017766969	-0.165583497	0.837821757	0.946406081	-0.670530859	0.165403936	0.588481795	-0.258365964	0.694143394	1
ENSRNOG00000001138	Taok3	chr12	45172974	45182974	-	ENSRNOG00000001138	Taok3	protein_coding	6.828319541	5.932690749	4.863538882	3.767416238	6.562393391	6.68016049	6.791788167	5.700237048	6.075319799	6.030345384	-2.93611245	0.000170984	0.002861851	0.171736031	0.676097992	0.999892282	-0.11485874	0.871992366	0.998866189	-0.492261589	0.363839886	1	3.228860049	4.34316E-07	1.41781E-05	2.506171522	0.005770755	0.046893827	1.807192189	0.005209568	0.084935913	-0.303403193	0.602688683	0.844726334	-0.723060478	0.080055856	0.3991237	-0.325176773	0.579303658	1
ENSRNOG00000002911	Alb	chr14	19181863	19191863	-	ENSRNOG00000002911	Alb	protein_coding	12.51703118	12.76852921	13.4723541	13.0718947	12.58177716	12.61739319	13.03091149	12.91586429	13.12032121	13.26752602	0.646325362	5.3933E-05	0.001010573	-0.048427103	0.62764774	0.999892282	0.331258888	0.006349854	0.264239221	0.554695847	6.35306E-08	1.21733E-06	-0.694331224	4.16369E-05	0.000732566	-0.315150103	0.063234875	0.213939394	-0.090833111	0.555930161	0.832601414	0.379905132	0.000720235	0.007408962	0.602014159	7.13773E-07	2.01706E-05	0.223377507	0.028689672	0.153519021
ENSRNOG00000006399	Synj2bp	chr6	105251549	105261549	-	ENSRNOG00000006399	Synj2bp	protein_coding	5.707691999	5.441414605	4.203059637	4.397735115	5.518886128	5.010645543	5.95708415	5.272631605	5.608709822	5.498614317	-2.97237432	0.001780431	0.020965209	-0.345759344	0.50450229	0.999892282	0.128296364	0.87828045	0.998866189	-0.041353245	0.94641015	1	2.385249982	0.010771354	0.055625764	2.650250743	0.009257945	0.064357738	2.164313463	0.001166422	0.034420047	0.53205921	0.492978126	1	0.401825507	0.501293574	1	-0.139929513	0.823075298	1
ENSRNOT00000009402	Dhcr24	chr5	126164674	126174674	+	ENSRNOG00000006787	Dhcr24	protein_coding	8.199336549	7.736415962	9.942225528	9.656257981	7.459514621	7.515886103	9.830414	9.317630093	9.591193281	9.193942431	1.890392296	8.40917E-15	7.62534E-13	-0.493233872	0.085680223	0.999892282	1.658473121	1.24278E-08	2.06365E-06	1.4491576	1.64149E-08	3.72629E-07	-2.424091846	2.8403E-30	1.28263E-27	-0.21631066	0.377522617	0.604170837	-0.405167526	0.057752618	0.311111367	2.170590648	6.42321E-15	3.11495E-13	1.978092448	1.03808E-17	9.77838E-16	-0.190097376	0.447506333	0.65358954
ENSRNOT00000007331	Amdhd1	chr7	34396318	34406318	-	ENSRNOG00000005266	Amdhd1	protein_coding	7.474082133	7.160230403	4.70913972	5.323035662	7.477140335	7.458008862	7.629663329	7.116721249	7.020335347	6.918895169	-2.744921792	7.46615E-08	2.40914E-06	0.149404972	0.615308968	0.999892282	0.078446044	0.866343153	0.998866189	-0.392499169	0.315100433	0.654439362	2.931404863	1.23272E-12	1.31845E-10	2.745715131	2.27966E-06	0.000124302	2.120368425	6.48309E-06	0.000818382	-0.077726805	0.845821457	0.950933651	-0.557748485	0.077316242	0.392600521	-0.443696033	0.305552457	0.532230151
ENSRNOG00000013747	Sh3bp2	chr14	81462952	81472952	-	ENSRNOG00000013747	Sh3bp2	protein_coding	6.090474487	5.477987733	3.742504859	3.728029195	5.579727924	5.243328693	5.281626646	3.695408543	4.983886395	4.773676631	-6.153498606	8.92749E-10	4.01834E-08	-0.527253414	0.245840992	0.999892282	-0.652304888	0.508275064	0.998866189	-1.389243722	0.021333347	1	5.195085751	1.02668E-07	4.11102E-06	0.933676827	0.328651749	1	1.378749278	0.032712112	0.23329356	-0.346139311	0.659901744	1	-0.813651928	0.178881443	1	0.047770627	0.931405942	1
ENSRNOT00000041688	Sgk2	chr3	159368273	159378273	+	ENSRNOG00000033573	Sgk2	protein_coding	4.687042625	4.124581541	3.628466375	3.626841316	3.853044529	3.915297832	4.523851285	3.623361764	4.156226126	3.630476433	-4.434855982	9.89755E-05	0.001751528	-0.827048825	0.110596694	0.999892282	-0.41233726	0.69027769	0.998866189	-0.803002212	0.279322819	1	1.485324682	0.156824941	1	1.027558179	0.293747388	1	0.419198248	0.359643864	1	0.401923651	0.614135209	1	0.081762601	0.897756672	1	-0.153222615	0.738698591	1
ENSRNOT00000006126	Il1a	chr3	121825832	121835360	-	ENSRNOG00000004575	Il1a	protein_coding	7.715141022	7.225982415	6.280845205	7.23658615	6.747867654	6.993386693	7.129654522	6.685531928	6.424047051	6.355651409	-0.757013268	0.08219903	0.3790492	-0.668888118	0.044439667	0.999892282	-0.646556895	0.193210768	0.998866189	-1.240905235	0.003077886	0.019110777	0.031106644	0.941750523	0.965202261	0.08938026	0.868611474	0.909413728	-0.508013192	0.24436929	0.618389445	0.05625436	0.910919903	0.975479315	-0.55263999	0.176826407	0.602676182	-0.53862623	0.300526059	1
ENSRNOT00000087664	Pigr	chr13	47572221	47582221	+	ENSRNOG00000004405	Pigr	protein_coding	10.2515525	10.05707445	9.283739297	9.765412037	9.441767797	9.686380374	9.500143029	9.408121999	9.787673046	9.696242143	-0.630256824	0.002996067	0.032337217	-0.597621178	0.000106577	0.014799907	-0.723511622	0.000200941	0.014187324	-0.425190499	0.010225795	0.052261573	0.024387007	0.911923362	0.946490693	-0.093251401	0.703437692	0.797455724	0.199672345	0.349571487	0.714809515	-0.117419138	0.586008224	0.837999675	0.177442834	0.316227819	0.766680859	0.291798646	0.15894055	0.378479204
ENSRNOT00000020039	Acsm3	chr1	189514553	189524553	+	ENSRNOG00000032246	Acsm3	protein_coding	7.159019566	7.093683734	7.55722248	8.159539182	6.990580659	5.922119015	7.576856617	7.453586995	8.35201751	8.193126995	0.849613874	0.016755597	0.125773281	-0.535663593	0.193153106	0.999892282	0.418903701	0.374205213	0.998866189	1.238720941	6.98004E-05	0.000639508	-1.471946116	0.000328449	0.003911788	-0.413107686	0.274290399	0.510465174	0.409135157	0.148069484	0.493440939	0.996584641	0.050446688	0.210036415	1.834694239	1.4043E-07	4.40935E-06	0.796742643	0.015789658	0.104692297
ENSRNOT00000066230	Aaed1	chr17	1820001	1830001	-	ENSRNOG00000018886	Aaed1	protein_coding	6.664757409	5.966663902	4.82397372	4.872547314	6.436593546	5.833192355	6.555871696	5.739041384	6.176542443	5.237032791	-2.374803724	0.000364437	0.005548292	-0.226172568	0.611757612	0.999892282	-0.191939446	0.786714283	0.998866189	-0.687900223	0.245040226	1	2.107822343	0.000548615	0.005747709	1.959416463	0.019255002	0.103421544	1.16297471	0.070831609	0.351098562	0.056558814	0.930203455	0.981708127	-0.461430422	0.399803951	0.827841165	-0.424365802	0.493013013	1
ENSRNOT00000049914	Hoga1	chr1	261291870	261301870	+	ENSRNOG00000029501	Hoga1	protein_coding	8.497837136	8.259291218	7.184829796	7.457799046	7.915887974	8.093030965	8.354013334	7.585991668	8.011117806	7.544457401	-1.149869016	0.00014681	0.002484761	-0.393811227	0.094839475	0.999892282	-0.382697067	0.30360631	0.998866189	-0.614126567	0.041877009	0.171551335	0.74213795	0.005604659	0.034710457	0.746532578	0.063936013	0.215095742	0.497488327	0.11590067	0.443498657	0.017915304	0.960900156	0.992326121	-0.216471162	0.440579366	0.846401969	-0.224345603	0.558380813	0.736299818
ENSRNOG00000055340	Ski	chr5	172613899	172623899	-	ENSRNOG00000055340	Ski	protein_coding	6.071868911	4.84551048	4.110246061	3.548448784	6.398293671	5.524745059	6.538975602	4.180761011	6.00849043	5.478403788	-3.063998929	0.003766615	0.038896638	0.429912413	0.391127083	0.999892282	0.318276513	0.731533164	0.998866189	0.178714603	0.782315087	1	2.733666357	0.011078508	0.056940658	1.669724281	0.128426523	0.32995405	2.552073605	0.000133159	0.007581671	-0.11088978	0.899205254	0.969512258	-0.346170588	0.496887913	0.8760422	-0.08000686	0.900985346	1
ENSRNOT00000076611	Rell1	chr14	46001849	46011849	+	ENSRNOG00000002192	Rell1	protein_coding	3.610299869	3.61158436	4.159139055	4.185372384	3.759725861	3.610991352	4.161157937	3.609893572	3.779575528	3.767443009	4.381861906	0.000129968	0.002217841	0.159246165	0.500936309	0.999892282	0.630976331	0.427590101	0.998866189	0.471235055	0.365971588	1	-2.408843947	0.013545496	0.065594969	-0.408028158	0.706613933	0.799495179	-1.330995275	0.04606964	0.278171082	0.398909371	0.565248935	1	0.228133217	0.695200335	1	-0.16505829	0.724706133	1
ENSRNOT00000056439	Ppip5k2	chr9	111233147	111243147	+	ENSRNOG00000011613	Ppip5k2	protein_coding	4.201825232	4.265385571	3.754342946	3.753610494	4.055921289	3.85880378	4.403791969	3.919454574	4.018005105	3.803832273	-3.397309806	0.004291161	0.043130333	-0.433607642	0.376623855	0.999892282	-0.061488027	0.952167518	0.998866189	-0.699244655	0.339426084	1	1.693345673	0.113124374	1	1.602239867	0.132981848	1	0.437077805	0.347383429	1	0.534399171	0.534503226	1	-0.116625033	0.860357407	1	-0.368402226	0.502611457	1
ENSRNOG00000001957	Sult1e1	chr14	22072024	22082024	+	ENSRNOG00000001957	Sult1e1	protein_coding	11.13960174	11.16885862	9.946635094	10.28891503	10.07931839	9.791049627	10.73959858	10.45362864	10.66731033	10.79052764	-1.047537913	1.1254E-09	5.02908E-08	-1.226574919	4.96592E-21	5.34439E-18	-0.561523332	0.000341354	0.023276294	-0.433200316	0.000515953	0.003988846	-0.190394265	0.333536424	0.514742894	0.484010394	0.020197514	0.106654748	0.606561184	0.000751771	0.026442327	0.672009067	0.000456872	0.005124208	0.79925651	6.94918E-07	1.98648E-05	0.126916117	0.451742106	0.654914667
ENSRNOT00000042643	Wfdc21	chr10	71047310	71053191	+	ENSRNOG00000029668	Wfdc21	protein_coding	5.382825097	4.695088581	6.655739662	7.421559647	6.152510926	7.111319573	4.983753593	4.775107189	5.150674734	5.349641627	2.686070904	2.75541E-07	7.74443E-06	1.684447005	0.000392809	0.044499679	-0.143582909	0.888987798	0.998866189	0.13120926	0.860946585	1	-0.435415732	0.523706163	0.677006786	-2.941751407	2.28909E-07	1.72586E-05	-2.315199218	4.20356E-08	1.06126E-05	-2.212316475	0.000825808	1	-1.812343326	0.00025395	0.004122217	0.176558795	0.770501051	1
ENSRNOG00000057589	Rnf11l1	chr5	129103132	129113132	-	ENSRNOG00000057589	Rnf11l1	protein_coding	3.89939652	3.637023604	3.237080494	3.236492739	3.28072836	3.382299476	3.652711443	3.398897618	3.235716577	3.237810959	-3.762663704	0.001370127	0.016835889	-0.718037201	0.132498341	0.999892282	-0.563044822	0.586253456	0.998866189	-1.275070051	0.065823862	1	0.872264858	0.350872371	1	0.988939422	0.308237386	1	NA	1	1	0.47512046	0.54364814	1	-0.398315122	0.399503259	1	-0.354790199	0.38889275	1
ENSRNOG00000017123	B2m	chr3	114087287	114093309	+	ENSRNOG00000017123	B2m	protein_coding	8.686683821	8.411926998	8.145618455	8.131984085	8.232575755	8.409294327	8.254554727	7.943492247	7.898358578	7.789746805	-0.449758643	0.089410783	0.397777123	-0.242099436	0.27650588	0.999892282	-0.475534676	0.144012742	0.998866189	-0.746643312	0.007332049	0.039895301	0.200125856	0.370021483	0.546162998	-0.032492461	0.918917489	0.943799042	-0.306727579	0.246089495	0.618915165	-0.227242434	0.466974719	0.768563933	-0.504635289	0.043960823	0.271674389	-0.265996429	0.43425025	0.647976156
ENSRNOT00000025794	Sod2	chr1	47914759	47921587	-	ENSRNOG00000019048	Sod2	protein_coding	5.350060733	5.018790327	6.280066818	6.449179249	5.721275677	6.432413299	5.883216581	5.029626432	5.246021745	4.08386183	1.820512048	0.001109064	0.014044755	1.050514235	0.035738229	0.999892282	0.38770634	0.698849256	0.998866189	-0.304182756	0.677779175	1	-0.338324382	0.433101662	0.601995017	-1.187708667	0.071869025	0.231611681	-1.340169754	0.050770134	0.292756289	-0.757601226	0.290654683	1	-1.673609104	0.009619417	1	-0.447983749	0.46845669	1
ENSRNOT00000004905	Prox1	chr13	108382399	108392399	+	ENSRNOG00000003694	Prox1	protein_coding	8.864999362	8.662195164	7.837430733	7.863678337	8.91232664	8.832919435	9.521370931	8.98214672	8.776245804	8.262582205	-0.969220284	0.000235955	0.003793791	0.106620021	0.584176585	0.999892282	0.531441557	0.053493981	0.998866189	-0.227157489	0.388736355	0.723098315	1.082070486	3.45368E-07	1.17707E-05	1.495159939	3.36839E-07	2.4489E-05	0.715723707	0.008495878	0.117518256	0.419814086	0.109588818	0.341293503	-0.335296962	0.152484126	0.566981944	-0.736899051	0.011252073	0.084292334
ENSRNOG00000019075	Stat5b	chr10	88744829	88754829	-	ENSRNOG00000019075	Stat5b	protein_coding	5.756435786	4.904918033	3.966072064	3.956797163	5.340368008	5.338601897	5.390978436	4.453603614	5.25897361	4.850380799	-5.050393561	4.06283E-06	9.43413E-05	-0.106061922	0.834043164	0.999892282	-0.559133	0.558419956	0.998866189	-0.501040842	0.463492859	1	5.013910833	3.99311E-07	1.32212E-05	1.79634179	0.09695515	1	1.890644092	0.00509277	0.084837193	-0.436326471	0.59591568	1	-0.425881259	0.476753288	1	0.039486993	0.951397133	1
ENSRNOG00000005154	Alkal2	chr6	49825469	49834912	+	ENSRNOG00000005154	Alkal2	protein_coding	4.725799528	4.386391884	3.894740598	3.892645808	4.550509871	4.407386234	4.846702688	3.88815519	4.488408286	4.222870048	-3.463909367	0.00353308	0.037007969	-0.129253522	0.806226843	0.999892282	-0.112953018	0.912798691	0.998866189	-0.362948417	0.628030278	1	3.466497429	0.001355807	0.011799441	1.089852054	0.271991743	1	0.932685651	0.115314871	1	0.018869098	0.982502446	1	-0.23732298	0.740171891	1	-0.102003947	0.850490176	1
ENSRNOT00000027739	Nrep	chr18	26201445	26211445	-	ENSRNOG00000020467	Nrep	protein_coding	9.421389372	8.998341202	6.918862106	6.990156136	8.082746635	7.262737742	6.325145143	2.580286193	8.205487169	7.837776225	-2.448498248	1.967E-19	2.74562E-17	-1.342120415	0.00080847	0.082028364	-1.145986603	0.241468378	0.998866189	-1.251377447	7.14369E-07	1.03919E-05	0.83490182	0.016639558	0.07514147	-0.609280111	0.569457987	0.711827651	1.129420099	0.00018851	0.009759398	-0.608941324	0.430462129	0.743525496	0.316835394	0.310772847	0.766680859	0.411495812	0.405315047	0.621635236
ENSRNOG00000038299	LOC100363193	chrX	54266687	54276687	+	ENSRNOG00000038299	LOC100363193	protein_coding	8.068878607	7.992842357	4.993619246	5.44491835	6.843492961	7.057692225	6.739810692	6.698416742	6.098609611	6.646823495	-3.360427935	1.77527E-17	2.12059E-15	-1.184270495	1.19213E-05	0.0023634	-1.498380019	0.000198173	0.014187324	-1.837578617	3.86372E-07	6.0396E-06	2.088527201	3.68822E-06	8.74044E-05	1.694232042	0.01433443	0.085831423	1.221856266	0.023036997	0.197676226	-0.260925848	0.598804227	0.84228992	-0.623557364	0.126679027	0.51599201	-0.309282353	0.56371255	1
ENSRNOG00000058780	Igfbp1	chr14	87448692	87453785	+	ENSRNOG00000058780	Igfbp1	protein_coding	9.935915851	9.707768845	11.00754642	11.10224775	9.329994431	9.926886222	11.52746546	11.3213869	10.5905213	10.59019025	1.254414713	8.96213E-14	7.13696E-12	-0.16562343	0.385718875	0.999892282	1.632022273	5.88379E-24	6.02954E-21	0.774481711	5.72944E-07	8.61592E-06	-1.419155808	1.80512E-11	1.57773E-09	0.379362996	0.02427957	0.120066137	-0.471386739	0.002180595	0.05248674	1.75662232	1.22315E-08	3.33064E-07	0.937452828	1.19913E-06	3.29867E-05	-0.848122687	8.46154E-09	1.11346E-06
ENSRNOT00000010591	Tp53inp1	chr5	24410863	24416888	+	ENSRNOG00000007964	Tp53inp1	protein_coding	6.084326351	5.771029535	7.58645743	7.838757917	5.637228899	5.884315728	8.325438648	8.0921294	7.556250506	7.919250755	2.015572123	4.69742E-07	1.26312E-05	-0.133479714	0.795204122	0.999892282	2.505859794	1.69994E-08	2.77143E-06	1.931573319	3.26756E-06	3.92107E-05	-2.23444481	4.63022E-11	3.8017E-09	0.54537104	0.090642706	0.265165783	0.02871114	0.92127673	0.977622043	2.686386368	3.33055E-11	1.22892E-09	2.162128368	3.10752E-09	1.30537E-07	-0.490246754	0.136846716	0.351872834
ENSRNOT00000012888	Cyp4a1	chr5	134492756	134502756	+	ENSRNOG00000009597	Cyp4a1	protein_coding	9.02608182	7.966163476	6.882054354	6.901874851	6.820567581	6.737551634	7.439651844	7.347553942	7.078975965	6.732735753	-1.82960267	0.000883769	0.011792769	-1.583300207	0.000413805	0.045676178	-1.307944233	0.001155626	0.068060511	-1.781648705	1.28582E-06	1.74911E-05	-0.127292662	0.708937667	0.811790475	0.553555886	0.204163509	0.435116576	0.031755082	0.930939677	0.98216276	0.655546595	0.149554948	0.409426773	0.151400491	0.695139835	0.945260408	-0.474442991	0.281907161	0.508165982
ENSRNOT00000083737	AABR07068044.1	chr9	79352316	79358355	+	ENSRNOG00000059671	AABR07068044.1	lincRNA	4.213428162	3.92356223	3.521833268	3.521039643	3.710043772	4.008292127	3.766159723	3.519350105	3.856011257	3.522818925	-3.745329221	0.001452825	0.017711917	-0.337535566	0.514538368	0.999892282	-0.845560002	0.395269069	0.998866189	-0.675856265	0.347651882	1	2.636332963	0.016560124	0.074949316	0.650258129	0.451555416	1	0.351064939	0.411586556	1	-0.385459982	0.610526838	1	-0.338765521	0.614456928	1	0.049480162	0.896512445	1
ENSRNOT00000028440	Cgn	chr2	195925878	195935878	-	ENSRNOG00000020952	Cgn	protein_coding	5.65614004	4.962870849	3.773364999	3.993738467	5.011680669	4.843707459	5.443039758	3.745531694	5.139707816	3.783873399	-3.962725432	3.50437E-05	0.000683435	-0.570896445	0.259948317	0.999892282	-0.278782492	0.773639369	0.998866189	-0.328711736	0.605805597	1	2.878060313	0.003904176	0.026523275	0.577995943	0.507313879	0.675717745	0.215216908	0.568484105	0.83693443	0.002113529	0.997813094	1	-0.283904179	0.693735412	1	-0.04356984	0.900914524	1
ENSRNOG00000026963	Hsp90b1	chr7	27230533	27240533	-	ENSRNOG00000026963	Hsp90b1	protein_coding	8.561945731	8.438242623	9.002391626	8.844380538	8.847421048	9.309494183	9.5106615	9.175476572	9.230537398	8.912103587	0.442594547	0.064845653	0.328673007	0.603406857	0.004796484	0.378369786	0.883610728	0.000774329	0.04846924	0.597806652	0.011811962	0.058469211	0.181138766	0.425640681	0.595892193	0.445127961	0.077173634	0.241565604	0.162323485	0.467738241	0.796458957	0.262400441	0.306018885	0.632842923	-0.015851877	0.943432025	0.987308279	-0.274314039	0.271614825	0.497578258
ENSRNOG00000029543	Cish	chr8	116054465	116060723	+	ENSRNOG00000029543	Cish	protein_coding	8.252338844	7.715869861	9.055430622	8.845614991	7.908290691	7.172557306	6.440888803	2.618668621	8.936206721	8.01615377	1.004193429	0.000213892	0.003500891	-0.4201491	0.172968484	0.999892282	-0.828297686	0.395700823	0.998866189	0.559697976	0.094004376	0.319686637	-1.45830423	1.94071E-07	7.02676E-06	-1.182862903	0.268580151	0.505226854	-0.40737973	0.15123225	0.495402714	-0.546257985	0.478232645	0.776097751	0.996211207	0.002358704	0.028309002	0.435360498	0.373359519	0.592924943
ENSRNOT00000041493	Kif1c	chr10	57322331	57332331	+	ENSRNOG00000031364	Kif1c	protein_coding	5.613652077	5.005148201	3.879649201	4.069510288	5.619302311	5.143581844	5.599621233	3.838609611	5.640799805	5.324287106	-3.514861575	0.000985689	0.012822213	0.063207907	0.901417938	0.999892282	-0.181229021	0.85227501	0.998866189	0.202153846	0.748409267	1	3.841266246	2.54152E-05	0.000480996	0.592930894	0.496312684	1	2.820366306	2.59244E-05	0.002539028	-0.171755749	0.823925175	1	0.138176635	0.797757276	0.961460761	0.135868936	0.782994083	1
ENSRNOG00000006305	Slc38a2	chr7	138090841	138100841	-	ENSRNOG00000006305	Slc38a2	protein_coding	8.012159046	7.872420188	10.21168528	9.985951516	8.458426214	8.313069298	10.2804708	9.945536926	9.441505797	9.146426957	2.23928827	1.45917E-25	3.77651E-23	0.440248577	0.064951249	0.999892282	2.248126996	1.5644E-21	1.19384E-18	1.386652223	9.63083E-09	2.33498E-07	-1.779434594	1.03926E-20	2.2527E-18	0.020185341	0.924141969	0.946617746	-0.814287439	4.37681E-05	0.00376704	1.782483296	3.34344E-15	1.70248E-13	0.939243273	9.66748E-06	0.000220156	-0.829063843	0.000143196	0.003466997
ENSRNOG00000020083	Scly	chr9	98438439	98448439	+	ENSRNOG00000020083	Scly	protein_coding	8.711375128	8.489748024	7.281575495	6.761298807	7.599360365	7.944816795	8.404027986	7.394408482	7.696089966	7.19111396	-1.705806576	4.00021E-08	1.35408E-06	-0.858016544	0.00032523	0.037986376	-0.651218081	0.087456792	0.998866189	-1.199070656	6.7071E-05	0.000619277	0.810979549	0.01097142	0.05644379	1.013036014	0.023865672	0.11897768	0.44595183	0.208397383	0.572737711	0.218549681	0.588727221	0.838934583	-0.328644374	0.292524799	0.750638524	-0.514695275	0.218007502	0.441083988
ENSRNOG00000023538	Aldh5a1	chr17	42133076	42143076	+	ENSRNOG00000023538	Aldh5a1	protein_coding	7.188470042	6.203749338	3.984334217	4.983926048	6.411718285	6.37726323	7.23758437	6.801439122	6.753003634	5.806328936	-2.953236852	1.67457E-05	0.000343216	-0.42665624	0.307884881	0.999892282	0.282962943	0.618100466	0.998866189	-0.468071057	0.37936689	0.715875973	2.447622276	0.000200105	0.00260457	3.1696727	3.84344E-06	0.000192393	1.961774013	0.001217759	0.035356296	0.761417494	0.123970244	0.367009584	-0.017364486	0.970695546	0.991825504	-0.699378066	0.170668663	1
ENSRNOG00000004205	Pkdcc	chr6	6427657	6436974	+	ENSRNOG00000004205	Pkdcc	protein_coding	8.055461551	7.177649228	9.000533861	8.629489339	7.572092832	7.249004849	10.04856599	9.402374668	8.745806108	8.333344149	1.19093274	0.000247669	0.003924486	-0.25974623	0.439144565	0.999892282	2.056599365	8.80333E-05	0.006951599	0.877600712	0.009323299	0.048721755	-1.487558144	5.22619E-09	2.99163E-07	0.975904125	0.000430461	0.007731841	-0.274875896	0.273022704	0.650274831	2.429501115	3.92226E-17	2.37764E-15	1.177358405	1.54345E-05	0.000332029	-1.219240724	8.81937E-06	0.000440968
ENSRNOG00000062125	Aox3	chr9	65013862	65023862	+	ENSRNOG00000062125	Aox3	protein_coding	9.185630386	8.802091279	7.826761808	7.985170029	8.566346311	7.938979	6.026621966	2.622781814	8.520036869	8.143294483	-1.173612162	6.30299E-06	0.000140075	-0.736526141	0.002100713	0.188935852	-1.210678269	0.219678904	0.998866189	-0.690217473	0.006530605	0.036254015	0.403155043	0.148683202	0.318758119	-1.06929756	0.321280175	0.556874777	0.457833278	0.083572236	0.379509088	-0.80204982	0.305697537	0.632842923	0.063656054	0.814935712	0.963950047	0.489618577	0.33021709	0.555069594
ENSRNOT00000090897	Abhd2	chr1	140998260	141008260	+	ENSRNOG00000017120	Abhd2	protein_coding	9.665889451	9.327299186	9.246518286	9.065703391	8.886685317	8.276927748	7.7262634	6.509632463	8.529841156	7.691991737	-0.366961873	0.093780047	0.409788787	-0.906763388	3.27072E-05	0.005697105	-2.199161136	0.000154614	0.011496742	-1.358536426	8.73974E-07	1.22632E-05	-0.570927072	0.022170109	0.092462661	-1.892324967	0.000961779	0.013643638	-0.994900923	0.000321396	0.014489618	-1.266162943	0.033707814	0.161576025	-0.44125296	0.142119312	0.5492581	0.748991021	0.185439472	0.40789351
ENSRNOT00000015420	Scp2	chr5	127725703	127735703	-	ENSRNOG00000011413	Scp2	protein_coding	8.014438954	7.835522844	6.856975628	6.728120591	7.601577877	8.164947842	7.780774359	7.620072238	7.634656676	7.238685749	-1.268269686	0.000236378	0.003793952	-0.01478123	0.957147777	0.999892282	-0.245745089	0.520053548	0.998866189	-0.506245802	0.132171357	0.395515296	1.252459274	8.44789E-05	0.001323096	1.002064121	0.016319756	0.093581926	0.708938979	0.040192703	0.261828729	-0.227705528	0.53458355	0.808944855	-0.492422926	0.114851165	0.484416345	-0.254339262	0.511758189	0.700566641
ENSRNOT00000038955	LOC102552988	chr10	71481743	71491743	-	ENSRNOG00000028116	LOC102552988	protein_coding	3.615588659	3.620080592	4.70256799	4.616517699	3.619943759	3.618015505	4.571187928	3.663427507	4.015538839	4.131823949	5.343074496	6.84371E-07	1.79366E-05	NA	1	1	0.890664774	0.311626366	0.998866189	0.621662765	0.277963119	1	-5.346821545	3.08322E-08	1.45287E-06	-0.863546268	0.380449295	0.606316244	-1.32158177	0.025923061	0.207261005	0.828215034	0.257363734	1	0.864129262	0.156312407	1	-0.135253377	0.808912524	1
ENSRNOT00000003932	Atp1b1	chr13	82748004	82758004	-	ENSRNOG00000002934	Atp1b1	protein_coding	6.902610687	6.286650449	7.701155382	7.448331768	6.829337717	6.319511924	8.490462221	8.061618492	6.79117142	7.438943725	1.063818622	0.008127663	0.072379899	-0.033985162	0.936860293	0.999892282	1.818942002	2.50083E-05	0.00219846	0.53731334	0.252756025	0.576100393	-1.115157367	0.000898488	0.008517041	0.790407276	0.018975452	0.102269098	-0.466322651	0.168743004	0.521526012	1.849942908	1.83629E-06	3.65249E-05	0.589127367	0.14751623	0.557773444	-1.188983429	0.001517624	0.020850234
ENSRNOT00000004347	Pcp4l1	chr13	89555813	89565813	-	ENSRNOG00000003209	Pcp4l1	protein_coding	2.943622743	2.956616302	2.958655559	2.952651795	2.956228363	2.950709808	4.826726427	4.579204746	3.948977788	3.475372798	NA	1	1	NA	1	1	5.423841848	7.72632E-09	1.33231E-06	0.648676462	0.26410296	1	NA	1	1	6.057221121	1.51168E-10	2.84057E-08	0.857885359	0.138573625	1	5.047900339	3.40838E-10	1	0.911439568	0.140431582	1	-1.793105899	0.003116665	1
ENSRNOT00000077392	AC111831.1	chr6	8191898	8201898	-	ENSRNOG00000054592	AC111831.1	lincRNA	7.278148177	6.635698401	5.116815841	5.284070501	6.71330492	6.627037061	7.061650732	6.746370621	6.939603613	6.493297763	-2.32462355	1.8549E-05	0.000376526	-0.361043804	0.337203461	0.999892282	-0.102456029	0.851685567	0.998866189	-0.298649264	0.508825911	0.806798262	1.934027571	5.19228E-05	0.000886669	2.134222705	0.000783611	0.011700517	1.816805809	0.000161298	0.008767985	0.282530808	0.571449178	0.830854125	0.084462143	0.830690952	0.966845188	-0.186171946	0.699468374	1
ENSRNOT00000065827	Zfp598	chr10	14035149	14045149	+	ENSRNOG00000012434	Zfp598	protein_coding	7.673693904	6.58761707	6.117012083	5.774192125	7.786631279	7.431078041	7.717036355	5.69706162	7.309826843	6.945534861	-1.498407819	0.003428542	0.036065006	0.38187062	0.281138938	0.999892282	-0.150860763	0.866439416	0.998866189	-0.11087051	0.804061765	0.943250326	1.963035709	2.03772E-08	9.91834E-07	1.098965768	0.211920638	0.445277597	1.314441057	0.001091517	0.033401426	-0.467699409	0.550359614	0.819279757	-0.530253054	0.09533052	0.440646725	0.047522937	0.941339358	0.978556592
ENSRNOG00000001344	Aldh2	chr12	40466495	40476495	+	ENSRNOG00000001344	Aldh2	protein_coding	8.387062434	7.98235768	7.257930959	6.698610996	8.130439926	7.834718465	8.437740698	7.853226356	8.113414019	7.654333624	-1.304860404	0.000191272	0.003134784	-0.220181617	0.391310394	0.999892282	-0.025835819	0.943719663	0.998866189	-0.309633238	0.324615644	0.665284735	1.078687129	0.000518682	0.005522083	1.26125839	0.001765478	0.020858554	0.944826416	0.004764873	0.082646903	0.197790901	0.567358014	0.829787251	-0.085913162	0.759660307	0.95547729	-0.274861273	0.441311823	0.651893134
ENSRNOT00000008987	Cd302	chr3	46351092	46361092	-	ENSRNOG00000006623	Cd302	protein_coding	7.590411951	6.565524942	8.558972332	8.713170734	7.731042745	7.422591921	7.912288963	7.614918088	8.453875016	8.09311075	1.572444842	7.54523E-06	0.000163871	0.391889797	0.2755656	0.999892282	0.620202106	0.214262787	0.998866189	1.141235817	0.002565078	0.016266793	-1.146055357	1.50409E-06	4.04166E-05	-0.932960401	0.002141924	0.02400134	-0.369038041	0.133591956	0.46994354	0.197013285	0.601698826	0.844268509	0.747601685	0.006351245	0.061152659	0.527387531	0.116783613	0.326480312
ENSRNOT00000001636	Ube2g2	chr20	11711838	11721838	-	ENSRNOG00000001222	Ube2g2	protein_coding	6.681706798	5.004125864	7.640731869	7.4603163	6.997138727	6.813455002	8.613332244	7.685342261	7.817340093	7.230390482	1.473823065	0.070888275	0.348432796	0.691448226	0.144361081	0.999892282	1.961499101	0.01845021	0.561283876	1.454740134	0.005613883	0.031529263	-0.728681549	0.013782073	0.06643851	0.74163573	0.054576045	0.196442947	0.010667051	0.973230059	0.991647238	1.42047853	0.000508704	0.005558627	0.706505903	0.040784598	0.258996778	-0.682825103	0.081985618	0.277224098
ENSRNOG00000047014	Homer1	chr2	22909569	22919569	+	ENSRNOG00000047014	Homer1	protein_coding	4.389863306	4.32508004	3.749036627	3.747911626	4.196941443	3.74755345	4.415436528	3.933180738	4.059170704	3.967751259	-3.8302009	0.001084932	0.013823709	-0.397449982	0.393098974	0.999892282	-0.314190015	0.759102202	0.998866189	-0.730386009	0.32940864	1	1.147154314	0.249715355	1	1.342201552	0.195179793	1	0.587536754	0.255023807	1	0.315514493	0.695837273	1	0.021770461	0.973271089	1	-0.221539639	0.689696627	1
ENSRNOG00000009434	RGD1310507	chr8	111767677	111777677	-	ENSRNOG00000009434	RGD1310507	protein_coding	7.934867994	7.621843734	8.698577923	8.599134413	7.997384421	8.18751164	8.715118106	8.271402374	9.122715411	8.690231595	0.914975924	0.000865929	0.011629656	0.309704998	0.238682088	0.999892282	0.756075143	0.033937102	0.885252382	1.180979778	2.03546E-05	0.000208191	-0.589404326	0.006948151	0.0405151	-0.145993239	0.616093093	0.740645771	0.288808853	0.22435912	0.597024441	0.43265043	0.16736132	0.436803609	0.868486403	0.000279571	0.004422625	0.421811048	0.149333464	0.36211101
ENSRNOG00000043077	Zfpm1	chr19	55094585	55104585	+	ENSRNOG00000043077	Zfpm1	protein_coding	6.952271999	5.97645588	2.885546967	2.816867608	6.952574784	6.667959287	6.771275043	2.640018792	5.843206977	2.961661905	-6.629289806	8.18799E-12	4.89036E-10	0.274235761	0.462312467	0.999892282	-0.220242875	0.8165316	0.998866189	-0.410275194	0.513499685	1	6.90578863	6.98034E-16	1.00424E-13	0.679960346	0.435740127	0.62862355	0.259166715	0.492457221	0.807074862	-0.251278882	0.737263656	0.903090338	-0.454599822	0.447539278	0.849738542	-0.087719674	0.802164213	1
ENSRNOG00000028548	Ccl9	chr10	70783424	70788309	-	ENSRNOG00000028548	Ccl9	protein_coding	7.976902286	7.814809063	8.042771503	8.454168306	8.03621948	8.398046142	7.339625923	6.800675928	6.676824499	6.763000233	0.400652316	0.170124307	0.574464329	0.346021478	0.166032929	0.999892282	-0.852955044	0.056581337	0.998866189	-1.247637463	0.000637757	0.004765124	-0.038568075	0.881925188	0.926850978	-1.26521063	0.000779324	0.011665029	-1.650251394	5.41705E-08	1.30943E-05	-1.203113872	0.001447391	0.013648357	-1.625266602	4.78838E-08	1.75441E-06	-0.360522239	0.465097043	1
ENSRNOG00000016122	Hmgcr	chr2	27490654	27500654	-	ENSRNOG00000016122	Hmgcr	protein_coding	8.115845454	7.746238923	7.220049092	6.989098563	6.760507926	6.039496731	8.057519209	7.29066207	7.84290993	7.248698162	-0.939261262	0.005490687	0.052622074	-1.534599321	6.09164E-06	0.001380192	-0.234633971	0.575084542	0.998866189	-0.387560178	0.262058115	0.588516145	-0.750814885	0.060548533	0.179927805	0.684331539	0.111640573	0.301543114	0.512559104	0.129361575	0.463328138	1.360986518	0.005404847	0.04006038	1.217724812	0.001816185	0.022718758	-0.148993845	0.717490664	0.848172073
ENSRNOT00000022635	Slc12a7	chr1	32130137	32140137	-	ENSRNOG00000016372	Slc12a7	protein_coding	4.786563886	4.327881067	3.837783999	3.835009328	4.616748371	4.655519662	4.922289592	3.829036457	4.639905071	3.841203232	-3.403504424	0.004220568	0.042627738	0.067998926	0.898117931	0.999892282	-0.066798894	0.948399149	0.998866189	-0.318055835	0.661875606	1	4.179612593	6.48133E-05	0.001061097	1.154782552	0.250480696	1	0.595920916	0.25010867	1	-0.13219002	0.879749389	1	-0.47354293	0.511270819	1	-0.053092703	0.879367765	1
ENSRNOG00000003679	Med13	chr10	73777083	73787083	-	ENSRNOG00000003679	Med13	protein_coding	6.997460068	6.930434358	5.270123471	6.118468004	6.144686089	6.272426079	6.458967127	5.554610164	6.751500849	6.471535383	-1.57315828	0.002220737	0.025273066	-0.87089174	0.02114128	0.999892282	-1.054254589	0.104618955	0.998866189	-0.416324856	0.323957071	0.664699482	0.586943093	0.29190681	0.4752658	0.395007036	0.628229576	0.748667839	1.026432693	0.031993185	0.229466271	-0.130666125	0.850836078	1	0.511555222	0.233312035	0.681205564	0.543102989	0.342525137	1
ENSRNOG00000021463	Ppara	chr7	126619196	126629196	+	ENSRNOG00000021463	Ppara	protein_coding	7.382627208	7.07537622	7.776626893	7.744111999	7.298838326	7.00324693	8.820032524	8.354971084	7.354805184	7.360282008	0.572806304	0.091909339	0.404746443	-0.0820883	0.808779503	0.999892282	1.476667309	5.34045E-05	0.004485854	0.123405398	0.748266308	0.928558886	-0.667538774	0.017461708	0.077702327	0.921243195	0.003465525	0.033042876	-0.430987136	0.142475742	0.483299465	1.55504394	4.91958E-06	9.31245E-05	0.212779165	0.521117926	0.886688776	-1.299359742	8.15429E-05	0.002299828
ENSRNOG00000060338	Lipc	chr8	77388248	77398248	-	ENSRNOG00000060338	Lipc	protein_coding	5.571067663	5.156649466	3.728755048	3.72108836	5.280223941	4.770083535	4.947895618	3.70421519	4.626901455	3.738061221	-5.797111825	1.9723E-08	7.2277E-07	-0.450187103	0.349865868	0.999892282	-0.639778583	0.518761438	0.998866189	-0.665751108	0.324060771	1	4.82519173	1.5831E-06	4.21219E-05	0.847443134	0.36302283	1	0.429438699	0.352361009	1	-0.339093851	0.666807054	1	-1.031914834	0.1512749	1	-0.093073527	0.832605482	1
ENSRNOG00000021200	Hfe2	chr2	198655437	198659317	+	ENSRNOG00000021200	Hfe2	protein_coding	7.557605079	7.322577199	5.850925458	5.613842708	7.815377601	7.598803478	7.855332511	7.249781202	7.457211255	6.937482044	-1.98777559	6.87024E-06	0.00015106	0.281367981	0.320332593	0.999892282	0.155133296	0.730007322	0.998866189	-0.235859725	0.54019793	0.834055131	2.308670299	1.45484E-11	1.2854E-09	2.098686247	3.63641E-05	0.001112757	1.622751834	8.64464E-05	0.005743376	-0.135987868	0.724244365	0.901399045	-0.528626968	0.094362882	0.437801521	-0.368839678	0.385724192	0.605174272
ENSRNOG00000019014	Ndst1	chr18	55982885	55992885	-	ENSRNOG00000019014	Ndst1	protein_coding	7.859796388	7.560807902	5.878567985	6.035602421	7.102884702	6.289206363	6.551639187	4.597904284	6.98958844	6.539187671	-2.126286873	3.02202E-08	1.04867E-06	-1.035514361	0.002121266	0.188935852	-1.691848927	0.053496768	0.998866189	-1.05585556	0.004321574	0.025208001	0.969369652	0.036531837	0.128465948	-0.024967325	0.976745422	0.983590452	0.937869277	0.028245967	0.214383557	-0.832500992	0.240781129	0.550048233	0.032496907	0.938553932	0.987308279	0.738003188	0.22744555	1
ENSRNOG00000057832	Rnf125	chr18	15215427	15225427	-	ENSRNOG00000057832	Rnf125	protein_coding	8.099689325	7.701611318	6.088979853	5.939818573	7.231810496	7.334132273	7.858555142	7.733114081	6.852989418	6.537363952	-2.187242401	1.18571E-08	4.61758E-07	-0.673985778	0.017746075	0.999892282	-0.133983475	0.720946288	0.998866189	-1.312713766	0.000400339	0.003163658	1.475367581	3.61997E-05	0.000650994	2.020049463	4.54382E-06	0.000219361	0.741035997	0.092496631	0.398806157	0.563190292	0.129379494	0.377319808	-0.629950089	0.078820112	0.395500112	-1.12894634	0.00595116	0.053844584
ENSRNOT00000091647	Apoc1	chr1	80606640	80609836	-	ENSRNOG00000018426	Apoc1	protein_coding	9.088831927	8.711875706	8.207857345	7.982831557	9.315960663	9.657204936	10.33036734	9.730004069	9.297528902	8.786937012	-0.849003119	0.00142198	0.017404196	0.587940602	0.002798826	0.241661394	1.182104794	3.37563E-06	0.000360339	0.157128097	0.531264359	0.827908253	1.455687717	4.88869E-11	3.99374E-09	2.029346404	4.96874E-14	3.19411E-11	0.984922767	0.000113771	0.006964181	0.578687574	0.016239773	0.093756147	-0.436902334	0.047779727	0.287001512	-0.951327714	0.009944222	0.077570017
ENSRNOG00000008781	Erg28	chr6	109683253	109692218	-	ENSRNOG00000008781	Erg28	protein_coding	7.454483701	6.740688722	5.912010844	6.328165381	6.88069004	6.942742402	7.397406604	6.63498899	6.206133884	5.639019712	-1.242733459	0.009091879	0.078600145	-0.260827796	0.468009475	0.999892282	-0.088133818	0.871849692	0.998866189	-1.335823717	0.007715094	0.04159848	0.963324808	0.013428223	0.065223371	1.117529321	0.046540897	0.179179008	-0.197506129	0.703048383	0.89842844	0.185426388	0.704090097	0.89503919	-1.102100531	0.012621593	0.105895339	-1.126874069	0.037707326	1
ENSRNOG00000019982	Ethe1	chr1	81456984	81466984	+	ENSRNOG00000019982	Ethe1	protein_coding	6.458841607	5.275115954	7.283764828	7.07515793	6.341769855	5.212964748	8.475747161	7.635016462	7.089036292	7.131875151	1.348171585	0.008900698	0.077540931	-0.079532646	0.878604891	0.999892282	2.328187069	1.3205E-05	0.001227005	1.143938217	0.02862998	0.125507072	-1.488207387	0.001330432	0.011638026	1.055425746	0.007253437	0.05497478	-0.080775498	0.804563719	0.945258367	2.185543077	0.000965646	0.009529205	1.302850341	0.004747518	0.049274326	-1.063014307	0.006213113	0.05540934
ENSRNOT00000091991	AC109891.1	chr7	2679228	2688967	-	ENSRNOG00000061821	AC109891.1	lincRNA	6.690191469	6.087220366	6.68021396	6.995230707	6.573758274	6.605899787	8.132738516	7.868169163	7.87940652	7.695243966	0.479239666	0.324893354	0.792537788	0.153269605	0.724855614	0.999892282	1.745290853	0.000196954	0.01415658	1.474597587	0.000228195	0.001950325	-0.298531264	0.415381175	0.587362729	1.302918695	0.000676714	0.010569551	1.037493289	0.001003903	0.031681513	1.56384634	6.72012E-05	0.000922341	1.334453763	2.70851E-05	0.000552093	-0.228220593	0.494379661	0.686912024
ENSRNOT00000037039	Ppp1r15b	chr13	49933155	49940961	+	ENSRNOG00000028493	Ppp1r15b	protein_coding	8.711333054	8.580682445	8.894855534	8.775988221	8.413064885	8.320625223	9.45051742	9.099825171	9.4332009	9.071673455	0.19708133	0.406235334	0.862403419	-0.286368736	0.17806879	0.999892282	0.663615131	0.011371754	0.409508746	0.638623848	0.005269885	0.030147461	-0.493258173	0.016528724	0.074848875	0.468921954	0.066842081	0.220830182	0.443023857	0.047191578	0.280773455	0.950838155	0.000273281	0.003258892	0.931338011	1.73634E-05	0.000365925	-0.019965804	0.936177426	0.977857762
ENSRNOT00000077543	Atl2	chr6	2568990	2578990	+	ENSRNOG00000006523	Atl2	protein_coding	7.114792187	6.687695948	7.328787052	6.984601325	7.145168358	6.645703009	8.463262662	8.14002637	7.971931205	7.521523391	0.27425616	0.50752964	0.917411884	-0.0035031	0.992722417	0.999892282	1.516991332	0.000173013	0.01258715	0.900355743	0.01936008	0.088802221	-0.28020731	0.429341206	0.598456657	1.263463644	0.00033885	0.006623099	0.648470155	0.043946646	0.272680417	1.509748735	4.83259E-05	0.000694582	0.91917836	0.006491697	0.062090587	-0.566801718	0.091331714	0.291078087
ENSRNOT00000022095	Clu	chr15	42653148	42663148	+	ENSRNOG00000016460	Clu	protein_coding	7.904031988	7.351790914	8.695569014	8.552720894	7.865044125	8.545248912	7.628359996	5.505033299	7.824932705	7.061715323	1.046160492	0.000362735	0.005535948	0.595019098	0.044333397	0.999892282	-0.613363183	0.472935883	0.998866189	-0.160453456	0.681812458	0.892717227	-0.405931021	0.135758153	0.30007074	-1.506439005	0.080938377	0.247145334	-1.173465985	6.2187E-05	0.004839083	-1.025476802	0.194951286	0.484239975	-0.777095978	0.017496032	0.136010738	0.351351501	0.588650878	0.759469196
ENSRNOT00000070861	Abcc2	chr1	263554453	263564453	+	ENSRNOG00000046727	Abcc2	protein_coding	9.826658783	9.42568506	7.939176778	8.000056768	9.009151179	8.439198579	8.478255425	8.080067734	8.899577923	8.702481434	-1.759041918	2.49567E-13	1.84546E-11	-0.903461108	2.32293E-05	0.004166626	-1.404948793	1.62566E-07	2.25126E-05	-0.866041851	6.47306E-05	0.000599221	0.822582061	0.001566185	0.013077282	0.339671241	0.297282368	0.533893081	0.863383111	0.000349173	0.015316448	-0.471607269	0.131807085	0.382428305	0.055969609	0.815501193	0.963950047	0.515650683	0.077455451	0.26845355
ENSRNOT00000020197	Hp	chr19	42097995	42100804	+	ENSRNOG00000014964	Hp	protein_coding	10.18742877	9.989339011	11.25904899	11.21236084	10.45047106	10.75512794	11.23084794	10.82967347	10.87496932	10.61276142	1.166720012	3.19477E-13	2.30748E-11	0.521805894	0.00032692	0.038036316	0.968540794	1.01881E-07	1.46166E-05	0.668168373	1.90928E-05	0.000198553	-0.6363668	0.000101439	0.001538336	-0.194695756	0.295892333	0.532335978	-0.489554328	0.002274138	0.053526745	0.438959452	0.017752652	0.100374634	0.141586667	0.387181796	0.821795072	-0.295080767	0.096788779	0.302092031
ENSRNOG00000001736	Bdh1	chr11	72604176	72614176	-	ENSRNOG00000001736	Bdh1	protein_coding	8.506753503	7.992743857	6.111587504	5.910358377	7.70776902	7.4137648	8.057642359	7.189042601	7.065786558	6.56294624	-2.558679855	1.99313E-12	1.25688E-10	-0.746105604	0.005755108	0.442409222	-0.630223681	0.123846273	0.998866189	-1.534331324	1.41113E-05	0.000153801	1.774015977	2.6625E-07	9.39692E-06	1.856217071	0.000202168	0.004555863	0.873743048	0.044567721	0.274029858	0.133836828	0.746845653	0.907839117	-0.77924632	0.024096389	0.174279681	-0.843038666	0.062765272	0.239892331
ENSRNOT00000035017	Iqgap2	chr2	26428790	26438790	-	ENSRNOG00000025406	Iqgap2	protein_coding	7.421574153	7.262144448	5.986471213	5.815816303	7.611654427	7.396135274	7.796778719	7.055058745	7.207576042	6.360366982	-1.699051512	0.000105421	0.001841985	0.17501445	0.55320626	0.999892282	0.148867653	0.75341548	0.998866189	-0.523199217	0.228036281	0.547287075	1.902700211	3.83319E-08	1.75539E-06	1.80465884	0.00051762	0.00886705	1.031587425	0.024023788	0.201427495	-0.032727399	0.937211304	0.983368194	-0.710841974	0.053792872	0.308717989	-0.62348748	0.18878098	0.410393436
ENSRNOG00000020776	Dhcr7	chr1	217018916	217028916	+	ENSRNOG00000020776	Dhcr7	protein_coding	5.386702969	4.764567994	3.668740507	3.664239877	4.301307325	4.642206406	4.802221041	3.654456377	4.046793917	3.674249338	-5.737191853	3.38034E-08	1.15052E-06	-0.913975952	0.073384294	0.999892282	-0.559527376	0.569616743	0.998866189	-2.180599467	0.003087065	1	3.495485142	0.001223535	0.010901022	0.933676827	0.328651749	1	0.262053024	0.490338485	1	-0.091024461	0.915014819	1	-0.852683425	0.219628314	1	-0.235043461	0.579871984	1
ENSRNOT00000026597	Pgpep1	chr16	20521956	20531396	+	ENSRNOG00000019639	Pgpep1	protein_coding	8.280269842	7.858984823	5.651011249	5.957148232	7.565847623	7.204291067	8.212691942	7.0638604	7.657892029	6.671810522	-2.587909021	1.47354E-11	8.5541E-10	-0.727299869	0.009697754	0.673345899	-0.352231335	0.425578893	0.998866189	-0.871616946	0.02255604	0.100739007	1.81454339	1.62555E-06	4.30725E-05	2.15110443	4.36111E-05	0.001292879	1.520874712	0.00050988	0.020183768	0.385366683	0.388816517	0.711409882	-0.140390664	0.70823775	0.945260408	-0.415281641	0.480598428	0.681462206
ENSRNOT00000029487	Ceacam1	chr1	82334345	82344345	-	ENSRNOG00000020578	Ceacam1	protein_coding	6.459742499	5.717841351	3.867821349	4.839938146	6.056850144	6.260555285	6.601529309	5.668875006	6.106458613	5.960822439	-2.646650542	0.002241412	0.025336728	0.01247155	0.977950849	0.999892282	0.099154992	0.894397909	0.998866189	-0.144433878	0.796279432	1	2.707776525	0.000357996	0.004124693	2.476293488	0.008354498	0.060496077	1.935040847	0.002790226	0.059022341	0.082896198	0.895835961	0.969043744	-0.168561334	0.712597898	0.945260408	-0.211269558	0.717535232	1
ENSRNOG00000001223	Pttg1ip	chr20	11754233	11764233	-	ENSRNOG00000001223	Pttg1ip	protein_coding	7.372170855	6.585884712	8.073057894	7.445196005	7.387275835	6.828429434	9.160961192	8.287755696	8.06825821	7.523028348	0.817309812	0.043296946	0.246833478	0.090638585	0.812730094	0.999892282	1.860746983	7.54004E-06	0.000738903	0.808354143	0.045207014	0.180625335	-0.717442804	0.037453531	0.130598436	1.031322425	0.053606269	0.194517816	0.035565366	0.912031118	0.975648297	1.747844995	3.05183E-06	5.88634E-05	0.728612354	0.030414845	0.20553162	-0.981270362	0.005413564	0.050648375
ENSRNOT00000093036	Lmna	chr2	187853503	187863503	-	ENSRNOG00000019638	Lmna	protein_coding	5.806653969	5.25540072	3.820054345	3.80028797	5.760164239	5.182565145	6.342221448	5.017242872	5.680303112	5.160262845	-4.935235238	7.67681E-06	0.000164713	-0.066507455	0.895598938	0.999892282	0.413763345	0.620190052	0.998866189	-0.150263097	0.816964885	1	4.872925696	1.14558E-06	3.16729E-05	4.747274763	5.21401E-06	0.000236743	2.621621174	0.000133468	0.007581671	0.478083334	0.515958204	1	-0.076166575	0.896579984	1	-0.45965014	0.467268608	1
ENSRNOT00000084018	Tbx3	chr12	42482526	42492526	-	ENSRNOG00000008706	Tbx3	protein_coding	5.12254064	4.591044717	3.759489127	3.753543189	5.334665122	5.072224449	5.07392792	3.740548889	4.430564412	3.766740774	-4.230672641	0.000238001	0.003810159	0.442089613	0.375212903	0.999892282	-0.311330894	0.763580971	0.998866189	-0.839608567	0.253185423	1	5.550881338	4.83272E-09	2.8363E-07	1.077178652	0.27632842	1	0.351064939	0.411586556	1	-0.342273559	0.661328535	1	-0.748494015	0.25505263	1	-0.204180865	0.65329564	1
ENSRNOT00000042208	Ccdc58	chr11	67608704	67618704	-	ENSRNOG00000031653	Ccdc58	protein_coding	5.811687337	5.130250252	4.154587303	3.97208327	5.758113975	5.419831766	6.129887844	5.402591786	5.548303727	3.845367692	-3.174136042	0.001170672	0.014645778	0.08775844	0.859745507	0.999892282	0.417073525	0.604482112	0.998866189	-0.219838892	0.72849342	1	3.504903747	1.25227E-05	0.00026508	3.415259359	0.000298125	0.005998852	0.851690771	0.18062305	0.537155167	0.312052533	0.642091483	1	-0.241707899	0.688467113	1	-0.268081672	0.603755809	1
ENSRNOT00000005206	Acmsd	chr13	44424689	44434689	+	ENSRNOG00000003884	Acmsd	protein_coding	6.313430433	4.871327496	6.852324549	6.880884714	6.423152252	6.366242346	7.060006448	6.722721066	7.176502551	7.2113316	1.299087898	0.030345001	0.193618873	0.514538832	0.309661132	0.999892282	1.212222762	0.109919443	0.998866189	1.520242641	0.005201037	0.029849427	-0.589333117	0.09612524	0.241942721	0.042346098	0.928842125	0.950157263	0.384913457	0.240740923	0.613654392	0.580974392	0.280423284	0.597954507	0.946660432	0.008928096	0.080095196	0.319487468	0.465302949	0.666591825
ENSRNOT00000073149	Abca6	chr10	98534447	98544447	-	ENSRNOG00000046890	Abca6	protein_coding	7.487431769	6.789961718	5.10850831	6.053532783	7.260218871	7.136440968	7.156664046	6.735750145	7.070257242	6.429775132	-1.834260344	0.000637363	0.008876644	0.009264031	0.978423087	0.999892282	-0.255910645	0.634877378	0.998866189	-0.435018532	0.336884277	0.677158211	1.8616289	3.5707E-05	0.000643557	1.510067579	0.018177885	0.09956264	1.231308253	0.012347869	0.141373028	-0.2689425	0.551903875	0.819805873	-0.457801471	0.216521498	0.658568568	-0.173856744	0.724446373	1
ENSRNOG00000008050	Stac3	chr7	70807867	70815270	+	ENSRNOG00000008050	Stac3	protein_coding	9.629475249	8.972764894	6.477140154	7.393200593	8.644674089	7.917103628	7.187724555	5.307251923	8.055983545	7.482022116	-2.387374886	1.88315E-05	0.000381015	-0.885098384	0.033317509	0.999892282	-2.456341497	0.002477621	0.123793665	-1.598131259	2.37021E-08	5.05835E-07	1.395995794	0.000160664	0.002187538	-0.412996751	0.631942555	0.750070117	0.800393209	0.029137836	0.217159262	-1.455553192	0.055539078	0.22285657	-0.541225873	0.077067591	0.392086099	0.870513554	0.16909776	0.388950352
ENSRNOG00000036689	P4hb	chr10	109737987	109747987	-	ENSRNOG00000036689	P4hb	protein_coding	8.878009384	8.349587194	8.662185867	8.536645658	9.272033583	9.534948657	9.647424325	9.141349386	8.997023247	8.661808595	-0.042981613	0.873657416	0.991272818	0.77603705	0.000234758	0.028756862	0.802378733	0.005516607	0.233605849	0.204950545	0.440520919	0.753005542	0.847332202	2.99182E-05	0.000552077	0.848764475	0.001691994	0.02038068	0.248453063	0.291043572	0.66555116	0.007460781	0.9758381	0.99528867	-0.584603895	0.005015044	0.051364955	-0.580544851	0.029466085	0.153900235
ENSRNOT00000050223	H3f3b	chr10	104573664	104575890	-	ENSRNOG00000006532	H3f3b	protein_coding	7.339930385	7.118456112	7.203356302	6.55543748	7.681192757	7.493172374	8.589541789	8.436222464	7.493781211	6.786288846	-0.353463121	0.399066306	0.857715503	0.365405177	0.230862177	0.999892282	1.394767069	7.94646E-05	0.006462942	-0.044674727	0.91515525	0.974650588	0.750467355	0.026080546	0.103437774	1.755232939	1.10133E-06	7.07982E-05	0.28876183	0.46075376	0.792878124	1.002389779	0.001204813	0.011510148	-0.42120176	0.217854263	0.659805826	-1.367200484	0.000121482	0.003062145
ENSRNOG00000003398	Tomm40l	chr13	89591718	89594738	-	ENSRNOG00000003398	Tomm40l	protein_coding	7.139708568	6.827743404	8.10962932	7.502997857	7.170131365	7.569086323	9.355375948	8.863796952	8.464675883	8.007884526	0.907809394	0.015249518	0.117740684	0.380798711	0.26867109	0.999892282	2.272230702	8.22184E-12	2.12153E-09	1.31125179	0.000134926	0.001192203	-0.486935545	0.127744081	0.289230179	1.374812293	1.53711E-05	0.000541466	0.436385736	0.145422775	0.489090629	1.840567778	2.85213E-09	8.2051E-08	0.916301274	0.001698174	0.021678749	-0.895408712	0.002292258	0.027633941
ENSRNOT00000055909	Cdpf1	chr7	126687405	126691232	-	ENSRNOG00000032846	Cdpf1	protein_coding	6.646059841	5.903330224	6.611042928	6.314345591	7.109828965	6.894041915	8.322307723	7.715084555	7.077928213	6.743271002	0.159660725	0.769930416	0.989136869	0.664356714	0.106739436	0.999892282	1.925133779	7.52134E-05	0.006159087	0.624081311	0.215368371	0.53266681	0.62986995	0.081743598	0.218498137	1.810845796	1.09485E-05	0.000423182	0.501916051	0.199587529	0.560572044	1.167343687	0.0025218	0.021838442	-0.089077754	0.807289553	0.963365313	-1.196825836	0.002248088	0.027317406
ENSRNOT00000076763	Gas6	chr16	81233221	81243221	-	ENSRNOG00000018233	Gas6	protein_coding	7.349039269	6.814384466	4.923184859	6.075367488	7.272526769	7.261087788	6.355158006	2.850142277	4.829508598	4.412957569	-1.807949564	0.000522593	0.007470852	0.171811274	0.573923707	0.999892282	-0.608660786	0.530635739	0.998866189	-2.872116786	3.8409E-08	7.9127E-07	2.001826819	7.06467E-06	0.000157114	-0.016557351	0.987492242	0.990818224	-0.921943857	0.163750557	0.516052727	-0.518000544	0.500271454	0.791361108	-3.185131472	9.73524E-14	7.29205E-12	-0.345877242	0.544558639	1
ENSRNOG00000015061	Igfals	chr10	14240219	14243597	+	ENSRNOG00000015061	Igfals	protein_coding	7.695141351	7.134586018	6.671870703	6.021757154	7.180976096	6.822267815	7.51183879	5.826450398	7.207881005	6.183230247	-1.254414063	0.004238754	0.042721333	-0.465991031	0.165651332	0.999892282	-0.503431832	0.530219572	0.998866189	-0.698986776	0.122456866	0.379509802	0.748494873	0.065315827	0.188637307	0.560970327	0.502685485	0.671738656	0.453141911	0.323316192	0.69149007	-0.083652596	0.885505714	0.9685634	-0.228791038	0.588359299	0.91468315	-0.099602262	0.877512669	1
ENSRNOT00000092865	C5	chr3	14219080	14229080	-	ENSRNOG00000018899	C5	protein_coding	8.226575723	7.835289955	6.597565563	6.896108851	8.254842985	8.133832575	7.196006679	6.817874626	7.293885383	7.176989811	-1.440233702	4.11194E-05	0.000790753	0.155842233	0.524405802	0.999892282	-1.110765354	0.009775323	0.368782601	-0.867917119	0.009769048	0.050459254	1.61233403	3.46216E-09	2.10802E-07	0.292055987	0.565091384	0.709493069	0.515827301	0.145897917	0.490108289	-1.270993737	0.000470642	0.005221152	-1.042884782	0.000112656	0.002006827	0.213068729	0.636833355	0.793116265
ENSRNOG00000010944	Hyou1	chr8	48699769	48709769	+	ENSRNOG00000010944	Hyou1	protein_coding	7.20046825	6.510819641	7.466298	7.076645693	7.897960543	8.196387239	8.57135191	7.698918063	7.648407996	6.416375006	0.420665449	0.322903612	0.789658439	1.175266052	0.000190699	0.023960736	1.39324113	0.002965677	0.140829365	0.274967831	0.577640975	0.849488099	0.857442729	0.002324076	0.017663627	1.002069951	0.012661046	0.078947002	-0.107307298	0.79057533	0.940297982	0.159620418	0.661073569	0.87719747	-0.917709024	0.012089236	0.102816385	-0.847091029	0.147816084	0.360753533
ENSRNOT00000005687	Baiap2	chr10	109107450	109117450	+	ENSRNOG00000004049	Baiap2	protein_coding	5.946772546	4.744560494	7.314467407	6.256719784	6.273360134	6.350460821	7.9914901	6.564972424	7.38614268	6.555980053	1.673029117	0.007663977	0.068594802	0.678647608	0.186012629	0.999892282	2.189987181	0.001529106	0.085895471	1.632019555	0.004422629	0.025629673	-0.693744416	0.131948018	0.295954597	0.585030483	0.479006007	0.657871992	0.166057722	0.697723335	0.896092562	1.279086521	0.0179757	0.101252505	0.828200829	0.049371342	0.292883236	-0.350351187	0.571491607	0.745961858
ENSRNOG00000049952	Gucd1	chr20	14095914	14103993	+	ENSRNOG00000049952	Gucd1	protein_coding	8.738707434	8.376625296	8.36791662	8.431412367	8.201440718	8.046112188	9.814394705	9.347383561	8.628978332	8.195821996	-0.180606878	0.493022214	0.91045823	-0.452553291	0.0533454	0.999892282	1.073586305	5.80446E-05	0.004864219	-0.142098932	0.607266798	0.866290233	-0.290968703	0.189828706	0.36872446	1.256574489	1.78323E-06	0.000103716	0.034743534	0.891580668	0.972656805	1.532314267	5.34768E-09	1.488E-07	0.319298493	0.208499448	0.648444756	-1.184744757	1.18005E-05	0.000545327
ENSRNOT00000004546	Hs3st3b1	chr10	50392616	50402616	-	ENSRNOG00000003384	Hs3st3b1	protein_coding	8.07116314	7.678866639	8.908689084	8.427809816	8.228081411	7.969970644	9.544058764	8.687974528	8.751838122	7.925560664	0.843173623	0.004132469	0.042024464	0.213446096	0.420171783	0.999892282	1.344752564	9.34244E-05	0.007316269	0.523981433	0.117995214	0.37313538	-0.618437047	0.014977177	0.070441641	0.500145811	0.299016267	0.535510952	-0.287767825	0.330815131	0.698571849	1.113904846	0.000511342	0.005563576	0.311110083	0.286216076	0.743262895	-0.685197064	0.174154661	0.393615335
ENSRNOT00000048302	Clpx	chr8	70789256	70799256	+	ENSRNOG00000030225	Clpx	protein_coding	8.597779801	8.246292158	7.321883081	7.762816608	7.642743328	8.02984902	9.145130833	8.845320867	8.544736762	8.138629164	-0.932876359	0.002552942	0.028431299	-0.593973066	0.020000259	0.999892282	0.599694302	0.037021538	0.937452399	-0.077728394	0.782021628	0.937279608	0.310222158	0.294896295	0.477883679	1.5300315	6.91448E-07	4.71807E-05	0.827159327	0.004476875	0.079595891	1.208321241	4.10689E-05	0.000606153	0.532113908	0.049933571	0.295372988	-0.658740174	0.020249913	0.122787742
ENSRNOT00000086924	Gprc5c	chr10	103396155	103406155	+	ENSRNOG00000003144	Gprc5c	protein_coding	5.651112741	4.962509197	4.066800592	4.161486644	5.460254553	5.119723868	5.809163248	4.843794355	5.041721949	4.688372653	-3.445092772	0.00075362	0.010344999	-0.080078	0.876443099	0.999892282	0.108278209	0.903607934	0.998866189	-0.690665481	0.336958749	1	3.470056164	0.000111911	0.001644972	2.909653047	0.0060991	0.04878481	1.108243901	0.092702715	0.399543075	0.198660241	0.796708278	1	-0.675738756	0.301789284	1	-0.596158815	0.364765039	1
ENSRNOT00000023623	Slc38a3	chr8	116412366	116422366	-	ENSRNOG00000016827	Slc38a3	protein_coding	9.942952173	9.600262483	9.177268303	9.297274265	10.07635336	10.00290923	10.02185882	9.508166883	9.357702023	8.894905168	-0.562139564	0.007824934	0.069784029	0.259567919	0.09674936	0.999892282	0.005622281	0.980848055	0.999106467	-0.645215879	0.003165899	0.01955505	0.827835338	1.22752E-06	3.3766E-05	0.564788373	0.022816645	0.115914788	-0.090756119	0.689191096	0.893110533	-0.257060223	0.237364936	0.546411508	-0.908014824	2.82046E-06	7.39865E-05	-0.640077682	0.012488705	0.090629578
ENSRNOG00000013963	Il6st	chr2	44289393	44299393	+	ENSRNOG00000013963	Il6st	protein_coding	7.969161376	7.222680773	8.377233899	8.691103839	7.608835243	7.597022176	7.966919431	7.470705678	8.321364201	8.190382441	0.962202338	0.00287884	0.031316843	-0.04895816	0.876542138	0.999892282	0.097435338	0.829806418	0.998866189	0.633150811	0.058303046	0.223905101	-1.023015281	2.07742E-05	0.000403014	-0.860442029	0.009135204	0.063867995	-0.301807103	0.220900432	0.59228716	0.146619014	0.702495826	0.89503919	0.699205319	0.006654305	0.063256595	0.526053711	0.125145241	0.338784495
ENSRNOG00000002176	Nectin3	chr11	57983548	57993548	-	ENSRNOG00000002176	Nectin3	protein_coding	4.220860151	3.936475655	3.513745928	3.512847737	4.057965368	3.512561822	4.095061577	3.510933872	3.637565831	3.627403471	-3.678122383	0.001813698	0.021306657	-0.290162218	0.535986682	0.999892282	-0.41091934	0.687462944	0.998866189	-1.032439918	0.160677325	1	1.462292162	0.161201824	0.335550356	0.760922862	0.399827817	1	0.346668917	0.415702359	1	0.029265845	0.968373571	1	-0.390334066	0.534326272	1	-0.208228768	0.637881313	1
ENSRNOG00000004725	Cela1	chr7	142308620	142318620	-	ENSRNOG00000004725	Cela1	protein_coding	5.107161303	4.648546235	3.783894575	3.780669751	4.472733413	4.581311404	4.860641508	3.773709942	4.247929386	3.787861402	-5.106884914	2.79511E-06	6.62664E-05	-0.568713127	0.27525384	0.999892282	-0.372702647	0.704160819	0.998866189	-1.357929169	0.069881507	1	3.690508138	0.00057882	0.006020397	1.039800417	0.28938443	1	0.31548825	0.441394264	1	-0.063237822	0.94158267	1	-0.734413757	0.297479736	1	-0.217507629	0.625165813	1
ENSRNOG00000009832	Slc39a14	chr15	52019816	52029816	-	ENSRNOG00000009832	Slc39a14	protein_coding	7.969742036	7.477042436	8.546598607	8.816676067	8.013126501	8.163227395	8.493078622	8.368374463	8.367338066	8.192169675	1.004609527	0.000557065	0.007873052	0.345056095	0.206484964	0.999892282	0.720166439	0.045816106	0.998866189	0.555752076	0.074922009	0.273588156	-0.641412648	0.004510239	0.029527114	-0.27346051	0.32913069	0.562498618	-0.423539452	0.080111349	0.37194321	0.359097301	0.231684672	0.540942108	0.204435206	0.403841459	0.82814334	-0.151733634	0.608640311	0.775095177
ENSRNOG00000003020	Slc25a47	chr6	132762280	132768379	+	ENSRNOG00000003020	Slc25a47	protein_coding	9.947925474	9.591222948	10.5466948	10.11682216	10.00219679	10.54256179	11.55810343	10.9146496	10.19186074	9.668599699	0.577372523	0.006165481	0.057894006	0.486170236	0.103336292	0.999892282	1.485776439	3.57316E-05	0.003088158	0.176756908	0.397056653	0.726572616	-0.049843999	0.827333279	0.891847829	0.921685024	0.014987755	0.08856335	-0.391477589	0.073596823	0.35727807	0.945944371	0.018207379	0.101993373	-0.343665848	0.10641947	0.467978904	-1.229923988	0.001217726	0.018003594
ENSRNOT00000093400	Ass1	chr3	10346123	10354365	-	ENSRNOG00000008837	Ass1	protein_coding	9.691824948	9.350017135	11.49807211	10.96770081	9.304697822	9.398283729	12.18863814	11.68959557	11.43134161	11.02291287	1.753706344	1.95197E-17	2.26629E-15	-0.180966312	0.302351458	0.999892282	2.434323196	3.60821E-16	1.59773E-13	1.728216292	1.63269E-23	2.23805E-21	-1.935460114	2.70846E-21	6.11548E-19	0.700011001	0.050359606	0.187071844	-0.014393961	0.942191957	0.985400479	2.643171697	2.04749E-48	7.44702E-46	1.910831993	2.5594E-29	6.11993E-27	-0.692404031	0.024122467	0.138038463
ENSRNOT00000003987	Mapk9	chr10	35333859	35343859	+	ENSRNOG00000002823	Mapk9	protein_coding	5.891893044	5.051523857	3.813048684	3.800864018	5.363669877	5.213517405	5.666413028	4.727279507	5.233917258	3.827696959	-5.497552507	2.14636E-07	6.26118E-06	-0.334351471	0.499829075	0.999892282	-0.362140202	0.675121729	0.998866189	-0.362433951	0.569708985	1	4.885992584	9.99304E-07	2.82534E-05	3.097517989	0.005140689	0.043785478	0.747204429	0.179201008	1	0.015424501	0.984151585	1	-0.256327569	0.675553006	1	-0.207571033	0.686759231	1
ENSRNOG00000056940	Cited2	chr1	12823363	12825786	+	ENSRNOG00000056940	Cited2	protein_coding	6.976638616	6.756010967	7.286427881	6.761371376	7.604863513	6.549050803	9.156905668	9.053453668	7.784229533	7.013795087	0.191345063	0.654240896	0.96478178	0.286945362	0.465689656	0.999892282	2.413769152	6.14648E-15	2.35344E-12	0.59990184	0.158481637	0.442308969	0.139292562	0.741922207	0.83626356	2.230860703	3.79564E-13	1.93167E-10	0.426099742	0.248827054	0.622259335	1.930629427	0.000142697	0.001834879	0.289197096	0.470839109	0.861449894	-1.69788623	8.0573E-08	8.24856E-06
ENSRNOT00000028969	Gamt	chr7	12314848	12317998	+	ENSRNOG00000024577	Gamt	protein_coding	8.379595464	7.977662005	8.27976244	8.051051849	8.528846066	8.430851158	9.54834096	9.005602686	8.770625909	8.311137328	-0.027927596	0.9237194	0.991689893	0.288233017	0.221911497	0.999892282	1.157707031	0.000117605	0.00895571	0.378791232	0.190228183	0.498143456	0.330389252	0.140263648	0.306825026	1.190392539	3.77901E-05	0.001139675	0.407101447	0.121536271	0.450487202	0.856069122	0.001658796	0.015274126	0.088016224	0.71419935	0.945260408	-0.749932758	0.008728167	0.071754477
ENSRNOT00000017675	Akr1d1	chr4	65110746	65120746	+	ENSRNOG00000013004	Akr1d1	protein_coding	9.501650492	9.385342925	6.211292586	7.519182502	9.302646983	9.390955219	9.084016343	8.687845443	8.444003411	8.412805948	-2.411053706	9.33946E-05	0.001667014	-0.100669294	0.532319567	0.999892282	-0.567521017	0.021890871	0.63448974	-1.053597196	6.70411E-07	9.96368E-06	2.285500226	0.000167158	0.002245857	1.839379909	0.003652768	0.034398541	1.222915287	0.024479391	0.202382894	-0.463656752	0.059167499	0.232702522	-0.954056485	1.39601E-06	3.80656E-05	-0.475834327	0.090002886	0.288701483
ENSRNOT00000056058	C1s	chr4	157144195	157154120	-	ENSRNOG00000011971	C1s	protein_coding	7.987749554	7.411951302	5.921330524	6.459733324	7.600173647	7.719248538	6.683533957	5.677205339	6.204553437	5.567971026	-1.769118288	1.64414E-05	0.000338165	-0.080461133	0.776268573	0.999892282	-1.615210594	0.003046038	0.143942354	-1.980764699	5.36378E-06	6.351E-05	1.695871824	3.95614E-07	1.31777E-05	0.069886158	0.920607878	0.944661398	-0.30324547	0.555567324	0.832471692	-1.522199114	0.001737152	0.015823934	-1.945213719	1.41166E-07	4.4102E-06	-0.291577883	0.64226071	1
ENSRNOG00000032394	Tymp	chr7	130342483	130347587	-	ENSRNOG00000032394	Tymp	protein_coding	9.482720737	8.935178727	8.341999631	8.0075858	9.159195318	9.1962229	10.26560638	9.718226955	9.279619773	8.686132055	-1.094928042	5.5029E-05	0.001028008	-0.061511622	0.760420415	0.999892282	0.789009202	0.039397107	0.979248815	-0.222868763	0.393449636	0.725429127	1.037217701	1.53076E-06	4.0863E-05	1.897533951	1.74457E-12	5.55953E-10	0.844789176	0.001493895	0.040603198	0.863792986	0.000210199	0.002597893	-0.161772152	0.473495374	0.8639548	-0.954883334	0.011275827	0.084292334
ENSRNOT00000012400	Fermt2	chr15	19866389	19876389	-	ENSRNOG00000009102	Fermt2	protein_coding	5.702804388	5.344925898	3.867457469	4.316386482	5.853135517	5.185826774	5.660931185	3.826511071	4.96081379	4.830926496	-3.1522684	0.001022481	0.013176638	0.041079727	0.931805879	0.999892282	-0.2588865	0.790459209	0.998866189	-0.934038548	0.163532602	1	3.243201684	0.000156071	0.002133933	0.499404251	0.566790822	0.710368414	0.86203635	0.187451723	0.543413888	-0.216371008	0.777679535	1	-1.051298683	0.079119346	1	-0.140316923	0.811777977	1
ENSRNOT00000076924	Etnk2	chr13	50489140	50499140	-	ENSRNOG00000028368	Etnk2	protein_coding	8.666094205	8.09779589	7.982005511	7.941685848	8.898393781	8.961820094	9.865767108	9.327966423	9.0239987	8.600937294	-0.47472132	0.113725127	0.461701716	0.520279909	0.022099181	0.999892282	1.253879125	1.50984E-05	0.001392123	0.426939417	0.127671761	0.384761895	1.021518509	9.45723E-07	2.71157E-05	1.733967104	3.9156E-10	6.37669E-08	0.89361655	0.000427716	0.017670111	0.716175856	0.004053128	0.03214724	-0.10064506	0.646180346	0.934201436	-0.800329251	0.002662313	0.030641711
ENSRNOG00000056524	Abcd1	chrX	157085274	157095274	-	ENSRNOG00000056524	Abcd1	protein_coding	5.16350682	4.659364655	3.920944467	3.916661517	4.897202077	5.081731058	4.94573579	3.939533639	4.787665816	4.208120832	-4.377574372	0.00012701	0.002173343	0.068651783	0.894300946	0.999892282	-0.523490013	0.612092421	0.998866189	-0.614442828	0.40806038	1	4.846001739	1.32213E-06	3.61844E-05	1.107922599	0.266127214	1	0.940621349	0.112997269	1	-0.581228314	0.506206454	1	-0.803364806	0.235317853	1	-0.026212964	0.961871397	1
ENSRNOT00000042973	Tnfaip2	chr6	135890931	135900931	+	ENSRNOG00000010165	Tnfaip2	protein_coding	8.076582519	7.632733092	6.120355046	6.552370168	8.417155402	8.20800789	8.106687717	6.082345113	6.939072895	5.613214338	-1.699323233	1.07075E-05	0.000225074	0.464751999	0.062071007	0.999892282	-0.378773876	0.649622874	0.998866189	-1.468094923	0.001223936	0.008356531	2.199795898	2.96719E-14	3.68226E-12	1.03512914	0.229661489	0.467216314	0.090688858	0.855261092	0.958394133	-0.724013374	0.343957464	0.669251589	-1.693240629	0.003825758	0.042246425	-0.624412808	0.341374499	0.564545816
ENSRNOG00000021086	Dtx4	chr1	228745866	228755866	-	ENSRNOG00000021086	Dtx4	protein_coding	6.049839515	5.19492678	3.86578515	4.334715805	5.474040233	3.997563648	5.714298524	3.570417364	4.920724078	3.632561613	-3.042659788	8.32348E-05	0.001494257	-0.411315165	0.409521346	0.999892282	-0.311003296	0.746584803	0.998866189	-0.56000266	0.39108195	1	1.550650752	0.118176423	0.274651705	0.767409145	0.463760772	0.648113076	0.279354213	0.646650617	1	0.061529431	0.932342308	1	-0.490595401	0.49303232	1	-0.102520016	0.769543862	1
ENSRNOG00000001843	Bcl6	chr11	80255790	80265790	+	ENSRNOG00000001843	Bcl6	protein_coding	8.189366208	8.059216615	8.013735569	7.409384889	9.066920838	8.749001262	9.835243649	9.256622953	8.765666115	8.318643411	-0.404885673	0.209880813	0.639840328	0.803917403	0.000219531	0.027112033	1.511719911	6.70087E-08	1.00142E-05	0.449563922	0.10830605	0.353372194	1.235848138	4.92104E-06	0.000113333	1.914384975	6.21979E-10	9.7959E-08	0.837189221	0.004179109	0.076210043	0.682774592	0.009253198	0.061833708	-0.363211602	0.123278566	0.506893418	-1.02395794	0.000228219	0.004895281
ENSRNOT00000067780	Junb	chr19	26092974	26094756	-	ENSRNOG00000042838	Junb	protein_coding	7.916211257	7.507152037	7.742062798	8.150023626	9.087474948	8.240062482	8.698380835	8.608819603	7.613045066	6.835548697	0.249657698	0.445237639	0.878260646	1.002323968	0.000408519	0.045676178	0.979229841	0.003489451	0.162119352	-0.4517048	0.252880466	0.576100393	0.814972526	0.009453169	0.050853795	0.737091333	0.01542661	0.090369601	-0.692992296	0.039782022	0.260940742	-0.078106892	0.804334297	0.931426347	-1.487174456	5.44642E-06	0.000128259	-1.377221117	9.61698E-05	0.002528602
ENSRNOT00000036137	Pptc7	chr12	39759480	39769480	-	ENSRNOG00000021440	Pptc7	protein_coding	5.627212956	5.472382915	7.746068871	7.38608734	5.809827164	5.897036955	8.133428853	7.56839744	7.610841224	6.814768562	2.373775908	2.87378E-08	1.01136E-06	0.221577631	0.672793594	0.999892282	2.616809482	4.32213E-07	5.3827E-05	1.832726018	0.000254575	0.002150013	-2.019732622	5.27285E-09	2.99723E-07	0.34037801	0.358191977	0.58653396	-0.322393705	0.351110993	0.715788374	2.251001525	5.56157E-07	1.24208E-05	1.556999564	0.000257366	0.004155952	-0.624343508	0.126608408	0.34082581
ENSRNOT00000048998	Gabarapl2	chr19	44164935	44174935	+	ENSRNOG00000019425	Gabarapl2	protein_coding	7.833855465	7.353320557	6.574688344	6.425397297	7.282092526	7.206572883	7.822911299	7.088629852	7.042041923	6.523379539	-1.292053853	0.001033046	0.013271493	-0.398485803	0.195507808	0.999892282	-0.121680547	0.791617422	0.998866189	-0.874150441	0.031035893	0.134564384	0.870183094	0.00881027	0.048480446	1.139588186	0.017999377	0.099003395	0.341783847	0.401052218	0.748488523	0.288502257	0.505201302	0.793711382	-0.4748579	0.193786193	0.622828468	-0.70460839	0.127195691	0.342104813
ENSRNOG00000025074	Fgg	chr2	181987217	181994514	+	ENSRNOG00000025074	Fgg	protein_coding	12.07993875	12.13663399	12.29663755	12.47084594	12.03449153	12.06318672	11.30456417	11.28562931	12.06606947	11.98604034	0.282424839	0.036611788	0.220532395	-0.060038811	0.504989427	0.999892282	-0.825998098	8.73251E-12	2.22134E-09	-0.082392911	0.3984317	0.726572616	-0.342584025	0.01378865	0.06643851	-1.106726427	8.75633E-13	3.67214E-10	-0.362680854	0.008730792	0.118224703	-0.764191525	1.60992E-09	4.69287E-08	-0.022240254	0.854757976	0.970200912	0.739348176	1.39222E-09	2.4978E-07
ENSRNOG00000018044	Phyh	chr17	77294530	77304530	-	ENSRNOG00000018044	Phyh	protein_coding	9.854470001	9.642871278	10.92162992	10.60934219	9.697333253	10.05342433	11.48947119	11.18169021	11.0417327	10.81890238	1.041324611	1.95158E-08	7.19419E-07	0.133756833	0.420836434	0.999892282	1.620820326	2.6368E-21	1.93008E-18	1.200499027	7.74433E-15	4.11952E-13	-0.903241268	3.48711E-06	8.3489E-05	0.58021256	0.00236841	0.025782319	0.16342581	0.347016251	0.71304967	1.478418819	6.8347E-16	3.70237E-14	1.061403728	3.26434E-10	1.49224E-08	-0.412098438	0.009925943	0.077570017
ENSRNOG00000016496	Ctsc	chr1	151918571	151928571	+	ENSRNOG00000016496	Ctsc	protein_coding	7.713536139	7.312665154	4.439720404	6.255475676	7.103806731	6.99179918	6.928099091	6.33476761	6.252189473	5.894999146	-1.926743536	0.040189658	0.234732547	-0.535985168	0.078739037	0.999892282	-0.995803567	0.046975366	0.998866189	-1.64188769	9.72367E-05	0.000879572	1.409606739	0.116864797	0.272477829	1.131524764	0.139744842	0.346615575	0.421057287	0.48662504	0.807074862	-0.432904926	0.385660038	0.709106097	-1.10547395	0.006171552	0.060109901	-0.558222343	0.324182021	1
ENSRNOT00000010680	Prkaa2	chr5	124632569	124642569	-	ENSRNOG00000007706	Prkaa2	protein_coding	6.692421251	6.198353288	7.750156291	7.741684378	6.68570607	6.277712751	7.189986446	6.616030929	7.695892505	7.381122017	1.475625675	9.44203E-05	0.001678088	0.023720112	0.9570011	0.999892282	0.500799629	0.43788499	0.998866189	1.177470308	0.00480067	0.027640694	-1.459632859	2.29193E-06	5.82186E-05	-0.922639982	0.024640914	0.120964691	-0.216032433	0.452381313	0.789932395	0.469469424	0.399786625	0.720861719	1.178745641	0.000893322	0.012437885	0.63717269	0.141158055	0.357584774
ENSRNOT00000023592	LOC100362216	chr9	93061900	93068130	+	ENSRNOG00000017557	LOC100362216	protein_coding	7.297223022	6.769431334	3.745384758	3.651434005	6.934393759	6.950906058	6.631858725	5.554504659	6.828623322	5.599512871	-5.061731201	6.17234E-14	4.97915E-12	-0.136475855	0.680593102	0.999892282	-0.981925786	0.115693853	0.998866189	-0.76865578	0.123007004	0.379571023	4.934162381	5.65178E-16	8.5075E-14	3.233355407	0.000889223	0.012838025	3.138243915	5.21494E-07	9.87448E-05	-0.833010886	0.13758912	0.391566517	-0.648850429	0.142740546	0.550849146	0.145349102	0.808838507	1
ENSRNOG00000001314	Fam20c	chr12	17962737	17972737	-	ENSRNOG00000001314	Fam20c	protein_coding	6.470681626	5.685629584	3.51702149	3.943618915	6.545922194	6.124925219	6.572700741	5.103451706	6.265380148	4.761589786	-4.347860169	1.10925E-06	2.80086E-05	0.233543852	0.586865397	0.999892282	-0.09902203	0.899609914	0.998866189	-0.441168248	0.487473399	1	4.799350692	5.00177E-11	4.04546E-09	3.46719401	0.000648647	0.010289057	2.233152586	0.001105277	0.033401426	-0.348978704	0.593245911	0.839679957	-0.717760652	0.188376738	0.615157272	-0.280820215	0.66173729	1
ENSRNOT00000002905	Ppat	chr14	33580541	33590541	+	ENSRNOG00000002128	Ppat	protein_coding	5.895213396	4.98229587	3.896814483	4.033467946	5.74122814	5.150192583	6.110460956	4.939133141	5.270127605	5.182225896	-4.059629961	0.00010511	0.001841985	-0.060394539	0.906420582	0.999892282	0.197587518	0.820387351	0.998866189	-0.42127198	0.53551238	1	4.099361206	1.08227E-05	0.000232117	3.614556239	0.000570442	0.009289841	1.865361521	0.006326853	0.098195867	0.264666	0.724433731	1	-0.386973138	0.51871599	1	-0.499003482	0.44077532	1
ENSRNOG00000007139	Ttpa	chr5	34007920	34017920	+	ENSRNOG00000007139	Ttpa	protein_coding	9.039426748	8.675720962	7.909806993	8.330178043	8.473462094	8.452645667	9.209900206	9.04577411	8.607646737	8.443338365	-0.773899945	0.00495461	0.048850092	-0.418189405	0.048997937	0.999892282	0.270915637	0.300378648	0.998866189	-0.354225514	0.153492394	0.433160869	0.34418501	0.15482936	0.328330634	1.042384121	0.000230521	0.005054906	0.404266736	0.11943742	0.449410264	0.695688218	0.006055196	0.043984391	0.069945787	0.754462029	0.953760366	-0.614255284	0.017302266	0.109032876
ENSRNOG00000007457	Serping1	chr3	72161189	72171078	-	ENSRNOG00000007457	Serping1	protein_coding	7.693966455	7.082302134	8.052927732	8.559329017	7.789269415	8.034187108	7.69424925	7.002103434	7.655323874	7.22588398	0.98923554	0.003392384	0.035805939	0.501109554	0.095608121	0.999892282	-0.032497299	0.948570361	0.998866189	0.036435563	0.926082079	0.974650588	-0.453152179	0.090317279	0.232618506	-1.015293743	0.007393147	0.055569167	-0.920846699	0.002028065	0.050307513	-0.555144017	0.162520156	0.430792626	-0.486391369	0.100796295	0.45651826	0.065107109	0.880358503	0.941147366
ENSRNOT00000078349	C1r	chr4	157125998	157135998	+	ENSRNOG00000011796	C1r	protein_coding	9.266435753	8.675530156	7.437032679	7.790357922	8.860329494	9.068381589	8.182470536	7.000582439	7.52871587	7.766861355	-1.466572957	6.23205E-07	1.64027E-05	-0.038058831	0.861019926	0.999892282	-1.254416911	0.039717724	0.984489006	-1.408523361	8.18012E-07	1.15233E-05	1.433053714	1.30595E-09	8.80945E-08	0.096596223	0.829497387	0.878775218	0.024544115	0.935738345	0.983388452	-1.205251552	0.026419199	0.136298441	-1.388548366	3.06317E-09	1.30437E-07	-0.063352654	0.883253373	0.943250276
ENSRNOG00000015911	Lrp5	chr1	218910094	218920094	-	ENSRNOG00000015911	Lrp5	protein_coding	6.29929362	5.168585445	3.66139991	3.630499194	5.87032186	5.577933206	6.513639165	5.216153641	6.067028357	5.252302421	-5.440387195	3.31616E-07	9.17521E-06	-0.156757916	0.751307859	0.999892282	0.213107263	0.792003287	0.998866189	-0.169529857	0.788169088	1	5.256525951	6.18897E-08	2.69743E-06	4.970598803	1.31821E-06	8.01028E-05	3.201832121	2.50668E-06	0.000351585	0.393037085	0.57184817	1	0.010548407	0.984495551	0.994190655	-0.323987841	0.600077226	1
ENSRNOT00000071726	Smlr1	chr1	20856187	20866187	+	ENSRNOG00000047821	Smlr1	protein_coding	7.02714653	6.589363306	5.7800868	5.24498787	6.464695369	5.751769261	6.537795686	5.138603496	6.439289595	6.108873595	-1.779308369	0.000703296	0.009764222	-0.757356797	0.068967784	0.999892282	-0.950642343	0.183437173	0.998866189	-0.670027835	0.15037975	0.429516689	0.866250229	0.140008167	0.306588466	0.620328764	0.475419439	0.655961128	0.930605148	0.07032497	0.349655137	-0.133180758	0.856109421	1	0.158155829	0.746990444	0.951928884	0.235601473	0.702666122	1
ENSRNOT00000005505	C4bpb	chr13	47387890	47397890	-	ENSRNOG00000004125	C4bpb	protein_coding	9.988014241	9.99992135	9.304665811	10.09056968	9.754686072	9.813868027	9.278419716	9.173627956	9.591192639	9.589933626	-0.243844795	0.5306394	0.930041375	-0.213179112	0.127527109	0.999892282	-0.788999349	8.51694E-05	0.006826397	-0.413624053	0.012664073	0.061499915	0.032274801	0.898340164	0.938822066	-0.529064894	0.170132122	0.389867494	-0.163490055	0.501450222	0.809574531	-0.571126881	0.005987113	0.043595588	-0.19898772	0.233050058	0.681205564	0.367062976	0.092121735	0.29206995
ENSRNOT00000078202	Slc23a1	chr18	28418191	28428117	-	ENSRNOG00000061695	Slc23a1	protein_coding	7.750817075	7.493596738	6.471327114	6.33983763	7.476032579	7.360254508	7.744175038	6.432115496	7.346501124	6.819891824	-1.416316408	0.00023213	0.003750007	-0.227039254	0.429392919	0.999892282	-0.4125589	0.431197176	0.998866189	-0.561481313	0.138584933	0.409210192	1.18226159	0.000266925	0.003340389	0.938256316	0.100040683	0.280526994	0.776129547	0.046288035	0.278171082	-0.18125277	0.712417592	0.897262027	-0.334610299	0.32146172	0.766894672	-0.134578259	0.787133784	0.891480891
ENSRNOG00000000190	AABR07058539.1	chr7	122818975	122828975	+	ENSRNOG00000000190	AABR07058539.1	protein_coding	5.323668652	5.080934404	4.03852448	4.03187153	5.126064335	5.113073596	5.535846966	4.682106317	5.063036325	4.640291378	-4.571783122	5.12939E-05	0.000965491	-0.124886782	0.809030732	0.999892282	-0.013894948	0.988037932	0.999106467	-0.512740502	0.474551962	1	4.4625831	1.43149E-05	0.000297213	2.807301024	0.01141645	0.074686942	1.334257484	0.037592665	0.254523402	0.125898508	0.876510854	1	-0.411069176	0.535745678	1	-0.346636361	0.596179929	1
ENSRNOT00000090009	Klf12	chr15	84738525	84748525	-	ENSRNOG00000009145	Klf12	protein_coding	6.709380979	6.342846112	3.267940341	3.202946317	6.923887006	7.076131817	6.463357558	5.775068091	5.796428748	4.843379038	-6.451270343	4.33767E-11	2.38438E-09	0.532576185	0.111205267	0.999892282	-0.442803141	0.499716385	0.998866189	-1.270306832	0.027000306	1	6.984064276	2.20208E-16	3.50972E-14	4.828988463	3.07323E-06	0.0001611	1.895875963	0.00497978	0.083746286	-1.003384453	0.044306616	0.193656043	-1.908974942	1.68961E-05	0.00035729	-0.667823114	0.292239022	1
ENSRNOG00000017669	Chd1l	chr2	199761896	199771896	-	ENSRNOG00000017669	Chd1l	protein_coding	6.686531808	5.979637332	6.953694509	6.926012661	6.643432796	4.903254867	8.46764856	8.028384748	7.45437104	6.680965655	0.633373258	0.182297186	0.593034828	-0.267621359	0.597315553	0.999892282	2.08952979	2.33741E-06	0.000251964	0.775253659	0.115244736	0.369283297	-1.002031322	0.075064676	0.206940212	1.495239842	2.43752E-05	0.000802477	0.208722631	0.575382362	0.840823923	1.960116167	0.009329923	0.06210192	1.101458542	0.033331214	0.222339222	-1.188815291	0.001800242	0.023769435
ENSRNOG00000007743	Mgst1	chr4	172119331	172129331	+	ENSRNOG00000007743	Mgst1	protein_coding	9.878037426	9.627239288	8.719956359	9.121590983	9.68253038	10.03333069	9.938258724	9.500171194	9.484576298	9.350814983	-0.849972137	0.000171565	0.002861851	0.111520313	0.505321235	0.999892282	-0.023308908	0.917201495	0.998866189	-0.347042286	0.06434231	0.240625387	0.962350525	1.44252E-05	0.000297793	0.8225799	0.001634617	0.020025293	0.491360969	0.026913132	0.210756158	-0.135957788	0.548967603	0.819279757	-0.459280844	0.013696561	0.112485493	-0.318822926	0.165044467	0.38388652
ENSRNOT00000024423	Fmo5	chr2	199796881	199806881	+	ENSRNOG00000018076	Fmo5	protein_coding	8.841664179	8.398601402	9.329019832	9.623770039	8.183983059	8.612273268	9.421924188	9.247893757	8.972750714	9.02264578	0.880836473	0.000297028	0.004629832	-0.224819695	0.351976469	0.999892282	0.723043669	0.006879747	0.277878251	0.366701413	0.132664107	0.39632429	-1.115303043	1.32656E-06	3.61844E-05	-0.15331386	0.515245018	0.679271954	-0.501104853	0.017259041	0.169142821	0.950444484	0.000323119	0.003747881	0.598901596	0.008258846	0.075176059	-0.346340175	0.140079768	0.35663046
ENSRNOG00000031060	LOC498826	chr18	15274077	15284077	-	ENSRNOG00000031060	LOC498826	protein_coding	3.942913753	3.665005453	3.209593451	3.208960268	3.53275811	3.544743774	3.207461986	3.207612761	3.243769602	3.210380036	-4.121804593	0.000368789	0.005589216	-0.491339607	0.350364777	0.999892282	-1.528569347	0.121073962	0.998866189	-1.509168672	0.037477542	1	2.569165052	0.019528893	0.084123268	NA	1	1	0.230666039	0.561527451	1	-0.723385602	0.302753252	1	-0.902310131	0.160181776	1	0.240754992	0.491826287	1
ENSRNOT00000080132	Hps5	chr1	102776082	102780381	-	ENSRNOG00000055531	Hps5	protein_coding	9.863848271	9.320991109	10.60019346	10.89998827	10.1765347	10.06940649	10.41020262	10.01680233	10.64585203	10.29183264	1.16297428	3.90672E-08	1.32604E-06	0.503026581	0.004502199	0.358913385	0.617862612	0.007785277	0.306851118	0.870705188	1.48427E-05	0.000160302	-0.649533667	0.000160455	0.002187538	-0.541783653	0.009706656	0.065975014	-0.279462321	0.133380562	0.469624874	0.105310263	0.592576074	0.839679957	0.364084749	0.030245892	0.205282436	0.255433345	0.203688527	0.427275475
ENSRNOT00000024622	Ces1f	chr19	15294248	15304248	+	ENSRNOG00000015438	Ces1f	protein_coding	7.399873039	7.197669417	3.229693432	3.156720228	6.128275232	6.110870169	6.599917239	6.147486669	6.117455581	5.861389027	-7.406512382	5.58802E-16	5.88305E-14	-1.357123225	4.37673E-05	0.007207008	-1.092300455	0.027071607	0.746905631	-1.549172007	0.000141029	0.001234956	5.596941594	3.03381E-09	1.87531E-07	5.353762361	8.18265E-08	7.08814E-06	3.432871336	3.59197E-07	7.03593E-05	0.312316705	0.602921762	0.844820476	-0.141247755	0.768516214	0.955764214	-0.39709037	0.482167131	1
ENSRNOT00000023554	Hmgcs1	chr2	52431601	52441601	+	ENSRNOG00000016552	Hmgcs1	protein_coding	9.918206027	9.767057126	4.938223224	6.515610675	7.23895116	7.102314152	6.474982811	5.841871877	7.917162136	6.952625767	-3.81165003	2.14704E-07	6.26118E-06	-2.791136086	2.72202E-50	2.05063E-46	-3.882493454	2.20292E-42	6.58434E-39	-2.244770183	7.02509E-07	1.03035E-05	1.295468852	0.011514644	0.058206393	0.257144938	0.742622499	0.822114674	1.163381969	0.072576433	0.355788992	-0.962014704	0.076466425	0.269271809	0.361135719	0.31976069	0.766680859	1.203888656	0.016017684	0.105516062
ENSRNOG00000021892	Ccdc38	chr7	34402738	34412738	+	ENSRNOG00000021892	Ccdc38	protein_coding	7.6671683	7.247281398	5.013460049	5.930603629	7.748071892	7.548611373	7.912629121	7.257342223	7.31085186	6.867656454	-2.224475327	6.22118E-06	0.000138505	0.185166231	0.52601458	0.999892282	0.16482561	0.715356159	0.998866189	-0.392430082	0.316175244	0.65476384	2.437116664	2.45211E-09	1.55718E-07	2.338505799	1.94795E-05	0.000655436	1.65943148	0.000284066	0.013065877	-0.029051408	0.940501202	0.984587196	-0.592115278	0.062567378	0.338833964	-0.526407648	0.217705612	0.441083988
ENSRNOG00000016573	Dgat2	chr1	164133818	164143818	-	ENSRNOG00000016573	Dgat2	protein_coding	8.139448641	7.931304283	7.724951142	7.895996069	8.437055124	8.37307588	9.624074075	9.008283316	8.686004058	8.228950382	-0.241595824	0.421801467	0.862403419	0.371467083	0.110685058	0.999892282	1.372290933	4.67147E-06	0.000489917	0.453997119	0.11671685	0.370417502	0.629986512	0.00615805	0.037154349	1.617244623	6.50284E-08	5.97185E-06	0.688847397	0.011421414	0.135730838	0.984031352	0.000406233	0.004627599	0.079575382	0.744045245	0.951142618	-0.882200035	0.002450816	0.028599106
ENSRNOT00000081707	Mkln1	chr4	58693384	58703384	+	ENSRNOG00000054514	Mkln1	protein_coding	5.571226098	4.909976061	3.962838764	4.162982315	4.988437305	4.515703087	5.729423483	4.626305716	5.398735771	4.68882478	-3.39869407	0.001165593	0.014611673	-0.594874242	0.262708067	0.999892282	0.046164571	0.959459559	0.998866189	-0.271606047	0.694067765	1	1.998541443	0.064340675	0.186816638	2.600896982	0.017081365	0.096321234	1.705924038	0.012627947	0.142186429	0.778437118	0.358216227	1	0.505462863	0.465842021	1	-0.240481962	0.714285317	1
ENSRNOG00000019470	Hao2	chr2	200778122	200788122	+	ENSRNOG00000019470	Hao2	protein_coding	8.257620175	8.037645356	4.915323547	5.763505136	7.322812423	6.65719005	6.454969066	5.504494078	7.502942497	7.137596983	-3.200941749	2.47129E-15	2.3985E-13	-1.196307404	4.34304E-05	0.007190839	-2.318039073	1.14067E-06	0.000130295	-0.900347611	0.003836069	0.023094173	1.890872307	0.000143462	0.001991687	0.683605899	0.437191085	0.62862355	2.095269879	9.90255E-07	0.000160718	-1.000148042	0.09433483	0.310258811	0.335393067	0.348787253	0.793417619	1.228237143	0.016463404	1
ENSRNOT00000005885	Trib1	chr7	99954492	99961026	+	ENSRNOG00000004100	Trib1	protein_coding	8.97648158	8.634798819	8.887866812	9.012240322	8.998652746	8.777020414	10.08495807	9.817887138	9.433704247	9.115734787	0.138893384	0.564020337	0.942664421	0.073544553	0.721599552	0.999892282	1.178563627	3.64245E-07	4.69941E-05	0.479133256	0.038084646	0.158197761	-0.06284288	0.756158874	0.846193672	1.042213749	4.8693E-06	0.000226999	0.341993769	0.117311892	0.445427185	1.098431222	7.0554E-07	1.50318E-05	0.405910262	0.050491303	0.297539746	-0.682112607	0.002014669	0.025619104
ENSRNOG00000014205	Klf2	chr16	19223087	19225037	-	ENSRNOG00000014205	Klf2	protein_coding	5.757201844	5.390312321	5.823524557	3.325820703	5.911106368	5.116552263	7.439057593	7.027524803	6.095822197	5.084620352	-0.283467706	0.811899855	0.989369345	-0.006996999	0.989371031	0.999892282	2.092429961	0.000143956	0.010734413	0.116438836	0.864801327	1	0.247201957	0.817240914	0.885156019	1.073130653	0.32300656	0.557468154	0.153934837	0.775498111	0.932190707	2.063036917	6.4888E-05	0.000895419	0.135244542	0.828602464	1	-1.723567268	0.000582274	0.009770639
ENSRNOG00000003977	Dusp1	chr10	16970626	16973418	+	ENSRNOG00000003977	Dusp1	protein_coding	9.644261058	9.729467199	10.61212438	10.07068619	9.61892023	8.917056803	11.0924057	10.6976204	10.84156337	10.27526351	0.694856521	0.000971862	0.012682186	-0.374749646	0.068007354	0.999892282	1.248021593	1.71669E-11	4.10483E-09	0.914293269	1.54659E-06	2.01906E-05	-1.046350684	0.014680851	0.069440384	0.544568134	0.100888817	0.281907768	0.209121212	0.568177267	0.83693443	1.562639062	5.08884E-05	0.00072457	1.197048371	0.003772001	0.04195086	-0.310125457	0.326042529	0.552158726
ENSRNOT00000089686	Exph5	chr8	57936650	57946650	+	ENSRNOG00000025115	Exph5	protein_coding	6.46837077	5.588568512	4.96297103	4.84643684	5.341985203	5.159862694	5.691380852	3.791439574	5.938023841	5.968141869	-2.028721626	0.002489183	0.027908954	-1.027698288	0.036204429	0.999892282	-0.550731726	0.573134115	0.998866189	-0.224469866	0.676639866	0.891843373	0.619324353	0.427529882	0.597064744	0.24884894	0.822504091	0.874940338	1.576613877	0.003485683	0.068395247	-0.091306238	0.916220757	1	1.028358049	0.053025394	0.306672307	0.242166321	0.628957487	1
ENSRNOT00000028249	Cyp2a1	chr1	83744238	83754238	+	ENSRNOG00000020817	Cyp2a1	protein_coding	9.90801949	9.772046636	6.469302426	6.972148274	9.174014376	9.462353137	9.054767438	8.707106609	8.342330621	8.282858792	-3.26097122	4.21356E-37	2.755E-34	-0.529306424	0.001175616	0.112463546	-0.988305482	1.37362E-05	0.001273062	-1.583017206	1.78734E-15	1.01276E-13	2.71765289	1.02181E-25	2.86407E-23	2.244272616	5.83801E-11	1.25097E-08	1.599160223	1.81068E-07	3.95598E-05	-0.448385506	0.073567974	0.26277899	-1.046359836	6.31066E-07	1.81636E-05	-0.582278619	0.039044931	0.179265711
ENSRNOT00000093687	Cyp4f39	chr7	14441476	14451476	+	ENSRNOG00000029478	Cyp4f39	protein_coding	7.784110813	7.258671261	6.578400354	6.581282141	7.194424072	7.033218443	7.302873252	6.35264736	7.11676454	6.707415543	-1.140422914	0.003886527	0.039902752	-0.46785492	0.143762745	0.999892282	-0.70497564	0.184936076	0.998866189	-0.68359613	0.086773127	0.305894585	0.637756818	0.057323947	0.173541043	0.383988336	0.495444649	0.66630268	0.395659519	0.303467113	0.678679109	-0.218498282	0.669976718	0.883584938	-0.205166262	0.569201331	0.906549798	0.013724084	0.97846405	1
ENSRNOT00000072869	Rusc2	chr5	58855773	58865773	+	ENSRNOG00000045843	Rusc2	protein_coding	6.478810167	6.014391494	4.715898699	5.048415026	6.485145506	6.125692498	6.95385513	6.291409842	6.227499949	5.73024642	-2.03684363	0.004000462	0.040869855	0.052702364	0.903598221	0.999892282	0.499983334	0.440113203	0.998866189	-0.318509689	0.573315706	1	2.148179251	0.00019006	0.002489771	2.493601237	0.000393339	0.007290195	1.357662452	0.025923588	0.207261005	0.43633014	0.434311924	0.746629412	-0.391867584	0.41716628	0.835041929	-0.731571157	0.184314402	1
ENSRNOT00000084175	AABR07054126.1	chr3	142309383	142319383	-	ENSRNOG00000054946	AABR07054126.1	lincRNA	8.804334206	8.435413308	6.406425892	6.797123082	7.753203957	7.431432724	6.263980437	5.637107642	7.624344662	7.45640852	-2.238125723	1.28651E-12	8.68607E-11	-1.091165506	8.26304E-06	0.001682423	-2.887160998	1.35647E-12	3.74251E-10	-1.173190482	3.17641E-05	0.000309309	1.097680816	0.000817414	0.007886465	-0.658643617	0.316911209	0.553439163	0.989077852	0.00394221	0.074274369	-1.690527276	0.000697978	0.007209139	-0.060064942	0.839250701	0.968008196	1.501399752	0.001889565	1
ENSRNOG00000055320	AABR07044001.2	chr19	52056421	52066421	+	ENSRNOG00000055320	AABR07044001.2	lincRNA	8.781824874	8.336935649	5.790023222	5.85421215	5.652525285	5.713414172	5.515159493	2.372763429	5.710004765	2.849290036	-3.141659713	2.3938E-23	4.64659E-21	-3.12175289	5.25992E-30	1.58502E-26	-1.321182145	0.183998813	0.998866189	-0.800348392	0.216181594	0.533186304	-0.160131052	0.753131381	0.843866349	-0.53247316	0.623478395	0.745707513	-0.239748171	0.671573945	0.885051051	-0.568991365	0.515690084	1	-0.221740647	0.71644029	1	0.018230225	0.95843387	1
ENSRNOT00000034708	Pigu	chr3	150875475	150885475	-	ENSRNOG00000025181	Pigu	protein_coding	6.540181789	5.639170552	7.535222805	7.300146269	6.851176224	7.228008399	8.648322454	8.202817957	7.73416116	7.659278855	1.393411994	0.002619902	0.028853765	0.817735687	0.056995894	0.999892282	2.46607727	5.72841E-08	8.74302E-06	1.591964509	0.000312732	0.002556369	-0.410646668	0.191162166	0.36928485	1.122152128	0.000835946	0.012286698	0.297686901	0.314702284	0.685717807	1.50202522	2.3044E-05	0.000366688	0.695549293	0.027405668	0.191870537	-0.782487869	0.015595932	0.104692297
ENSRNOT00000012363	Nudt4	chr7	36650141	36660141	-	ENSRNOG00000009094	Nudt4	protein_coding	7.879710229	7.380482863	9.392433185	9.773337759	7.745867948	7.489297794	9.625847377	9.418468142	9.490434029	9.154248856	2.026161591	1.52927E-14	1.36677E-12	-0.032953257	0.913385958	0.999892282	1.938685134	1.40528E-11	3.47607E-09	1.718295557	9.12167E-11	3.45847E-09	-2.066695108	4.03671E-19	7.63078E-17	-0.073878048	0.753818544	0.827047133	-0.267833665	0.223326735	0.5956537	1.968195273	7.82251E-14	3.40446E-12	1.767107569	1.94765E-14	1.51357E-12	-0.194210204	0.399453644	0.619701737
ENSRNOT00000080183	Pla2g12a	chr2	235311719	235321719	+	ENSRNOG00000057470	Pla2g12a	protein_coding	5.923179447	5.838597576	7.06787073	6.951150129	6.503614426	5.499947894	7.741449375	7.322037685	7.139149466	7.018571401	1.369833328	0.003623665	0.037734112	0.183191048	0.718435554	0.999892282	1.920976168	0.000451827	0.029735159	1.337072364	0.005348987	0.030453341	-1.095879114	0.01618492	0.074306197	0.629015166	0.121643405	0.316859148	0.082070189	0.805355699	0.945504402	1.623108851	0.00170693	0.015582025	1.100345602	0.013765574	0.112606016	-0.50572331	0.21000186	0.433946933
ENSRNOG00000012443	Cpt2	chr5	127513089	127523089	-	ENSRNOG00000012443	Cpt2	protein_coding	6.496657377	5.210770988	6.750850331	7.080077462	6.514791835	6.135128436	7.38531612	6.619674382	7.50138514	7.008489601	1.08773674	0.053544816	0.287959846	0.280038169	0.573825222	0.999892282	1.145096272	0.106747299	0.998866189	1.369202822	0.008520864	0.04525836	-0.722683731	0.060556395	0.179927805	0.156721808	0.750120163	0.825959759	0.410073298	0.239155205	0.611120622	0.807589265	0.143401349	0.400988286	1.093548473	0.004569673	0.048233712	0.234770122	0.606080093	0.774642261
ENSRNOT00000079240	Osgin1	chr19	52077501	52085496	+	ENSRNOG00000014948	Osgin1	protein_coding	12.44505231	12.2849209	10.34781063	10.09427634	11.14497707	11.27921333	10.55692888	10.04654048	10.95321023	10.42281904	-2.180129695	2.95157E-46	5.2382E-43	-1.16743684	4.99338E-30	1.58502E-26	-2.052778275	8.87527E-15	3.21545E-12	-1.633083976	1.38352E-09	4.07508E-08	1.004863239	7.09545E-10	4.92952E-08	0.099999378	0.656270925	0.766538498	0.488695273	0.015725665	0.16074656	-0.89848024	1.67266E-06	3.37984E-05	-0.502154774	0.003961605	0.042983071	0.368162771	0.283763449	0.509513718
ENSRNOT00000013961	LOC299282	chr6	128050311	128060311	+	ENSRNOG00000010478	LOC299282	protein_coding	11.75247487	11.71512252	12.60774095	12.25696539	10.47827443	9.908054199	10.68308767	10.79781567	12.66094823	12.60715915	0.719692059	2.22497E-06	5.37759E-05	-1.43944842	6.73501E-08	2.4161E-05	-1.007893969	4.60491E-14	1.47468E-11	0.914141113	6.64627E-23	7.89577E-21	-2.245665677	3.19501E-26	9.27522E-24	-1.72412769	2.05112E-23	1.25262E-19	0.192668675	0.199709384	0.560591071	0.524972317	0.009712455	0.064395599	2.428466038	1.60925E-47	9.09517E-45	1.914195979	2.84054E-59	2.16591E-56
ENSRNOG00000021314	Fdft1	chr15	46357302	46367302	-	ENSRNOG00000021314	Fdft1	protein_coding	8.344364439	8.142039668	5.418379113	5.94053871	7.382368306	6.797050268	7.388855245	6.569463535	7.076253738	6.550737137	-2.93992035	1.26966E-15	1.31442E-13	-1.202929928	1.87849E-05	0.00358269	-1.330904238	0.001512319	0.08528669	-1.535040682	5.00796E-06	5.94946E-05	1.642581868	0.000189964	0.002489771	1.487099217	0.016283228	0.093504161	1.210399359	0.008365325	0.116468698	-0.083599005	0.867600407	0.964201057	-0.298410848	0.442438636	0.846401969	-0.195604062	0.695129976	1
ENSRNOT00000021155	Dhrs3	chr5	162808646	162818646	+	ENSRNOG00000015736	Dhrs3	protein_coding	8.823310099	8.542455928	7.903089143	7.951462323	8.557168404	8.835270714	9.529503404	8.954242196	8.758977178	8.56568769	-0.806844062	0.002662321	0.029269034	0.012252623	0.954155502	0.999892282	0.60498502	0.033368408	0.873594668	-0.024893343	0.919433709	0.974650588	0.821567881	0.000310771	0.003736843	1.407975306	1.83311E-06	0.000105611	0.765318	0.00192401	0.049120629	0.58810197	0.033228847	0.160380367	-0.037442791	0.866114681	0.970200912	-0.612944237	0.026218847	0.145131549
ENSRNOT00000003327	Rbm47	chr14	43810119	43820119	+	ENSRNOG00000002408	Rbm47	protein_coding	8.566545982	8.271289499	7.454978206	8.036528704	7.828155126	7.541656576	7.588613294	7.454194341	7.689387452	7.474979066	-0.70751303	0.021701117	0.152398519	-0.769738818	0.002091332	0.188683265	-0.973675629	0.006129192	0.256218795	-0.893581579	0.002558067	0.016266793	-0.095767536	0.751101681	0.842621495	-0.275252371	0.478738533	0.657871992	-0.200423194	0.522685665	0.819631724	-0.178662958	0.6392987	0.862765129	-0.109309583	0.710864787	0.945260408	0.064670748	0.867624869	0.932927744
ENSRNOT00000004780	Ephx1	chr13	99277887	99287887	-	ENSRNOG00000003515	Ephx1	protein_coding	8.217303668	7.904484761	2.653916642	2.56515197	6.121374251	5.621306664	6.247084798	2.330916348	5.313453718	4.464267496	-8.276291696	2.10831E-21	3.31539E-19	-2.382749304	1.8655E-16	1.81339E-13	-0.918680093	0.344604109	0.998866189	-3.478036997	2.09867E-19	1.62602E-17	5.372904835	2.37745E-08	1.15031E-06	0.67761779	0.436976849	0.62862355	1.334257484	0.037592665	0.254523402	-0.147846416	0.846991409	1	-0.91699908	0.129424682	1	-0.099037528	0.837289164	1
ENSRNOT00000050637	Slc25a15	chr16	74534130	74544130	+	ENSRNOG00000011881	Slc25a15	protein_coding	8.067986171	7.577516886	10.40710325	10.12125744	7.557825456	7.592392023	9.885898389	9.685012107	8.991085447	8.981610177	2.515725571	2.12021E-27	5.72596E-25	-0.266243725	0.361473775	0.999892282	2.003039461	5.31036E-14	1.68555E-11	1.158401317	1.6601E-05	0.00017609	-2.807910923	3.54043E-44	5.75568E-41	-0.49921413	0.016709315	0.095145724	-1.315461754	1.06679E-11	6.37885E-09	2.281540765	1.65851E-20	1.4816E-18	1.450858196	2.10691E-10	1.00759E-08	-0.815156946	0.000198526	0.004356144
ENSRNOT00000040701	Amacr	chr2	60949283	60959283	+	ENSRNOG00000018662	Amacr	protein_coding	10.09589021	9.872611447	8.516287974	8.79443279	9.528514467	9.802028155	8.98890315	8.516993044	9.224586643	8.906577887	-1.376758573	1.19651E-10	6.06702E-09	-0.323473953	0.041713753	0.999892282	-1.254359563	1.5128E-07	2.11127E-05	-0.935934181	1.64327E-06	2.12968E-05	1.047357561	5.18449E-07	1.6415E-05	0.114481014	0.695098857	0.791017421	0.421634702	0.071205474	0.351955815	-0.921063989	0.000239932	0.002922452	-0.609584345	0.002136907	0.026037542	0.302692445	0.27469174	0.501272511
ENSRNOT00000007789	Nnmt	chr8	52927972	52937972	-	ENSRNOG00000005930	Nnmt	protein_coding	6.032759121	4.676315068	8.111465054	8.297688444	6.717092314	6.315324211	7.676571782	7.510629062	8.090881499	8.052994027	2.807482126	0.000102272	0.001799604	0.789033674	0.118627796	0.999892282	2.166925356	0.000747796	0.046972299	2.650452039	6.0185E-09	1.51056E-07	-1.881979347	4.41376E-11	3.66094E-09	-0.675165046	0.036956471	0.154180299	-0.147305855	0.553235764	0.831804628	1.133740792	0.012392788	0.077428317	1.677188194	4.99487E-08	1.75441E-06	0.500054296	0.136543795	0.351872834
ENSRNOT00000051289	Ust5r	chr1	224523219	224533219	-	ENSRNOG00000061890	Ust5r	protein_coding	8.196040491	8.319806498	3.069407848	4.991392761	7.440431605	7.850568846	7.272136587	6.902145867	6.638524395	6.822144044	-2.220341097	0.064593644	0.32806494	-0.63473554	0.010728053	0.720829557	-1.275295752	0.000689318	0.043604544	-1.665264915	1.71842E-07	2.97304E-06	1.750994542	0.110703893	0.263848878	1.552873525	0.161077058	0.378600472	0.685370471	0.252107603	0.624687999	-0.608053595	0.134162965	0.38640148	-1.014422115	0.001988087	0.02457244	-0.361129139	0.443401989	0.652220109
ENSRNOT00000025501	RGD1564854	chr3	13936783	13946783	+	ENSRNOG00000018832	RGD1564854	protein_coding	5.737823989	4.820523358	3.735484799	3.724630132	5.388350011	4.84859692	5.637886128	3.700469862	5.159621025	4.174998839	-5.25838914	1.12015E-06	2.81693E-05	-0.272452417	0.594650649	0.999892282	-0.17106662	0.858568812	0.998866189	-0.77463994	0.277478559	1	4.703203657	3.49733E-06	8.3489E-05	0.677787123	0.436887395	0.62862355	1.277706267	0.044621254	0.274029858	-0.031632132	0.966881546	1	-0.507625354	0.454414567	1	-0.094103866	0.839652444	1
ENSRNOT00000080155	Mtss1	chr7	98950837	98960837	-	ENSRNOG00000009001	Mtss1	protein_coding	7.561899741	6.521976478	9.107986368	8.995288535	7.412567669	7.142959741	10.08688898	9.474000066	8.863128027	8.454188302	1.94750452	0.000136473	0.002325652	0.129587942	0.730855673	0.999892282	2.612253277	4.86369E-06	0.000507111	1.540682938	1.65682E-05	0.00017609	-1.870871022	2.2683E-16	3.58017E-14	0.793515325	0.002162677	0.024152475	-0.385363927	0.09685767	0.405005518	2.622747485	2.08136E-20	1.79632E-18	1.439448184	7.61852E-08	2.58822E-06	-1.151263041	1.62136E-05	0.000650678
ENSRNOT00000042115	Abcc6	chr1	102003243	102013243	-	ENSRNOG00000028781	Abcc6	protein_coding	8.371826349	7.838547309	6.975046543	7.057767805	8.218957249	8.30244116	8.620500366	7.857585037	8.184618543	7.883116419	-1.213254553	0.000422272	0.006267486	0.130168141	0.606747288	0.999892282	0.1684228	0.662288702	0.998866189	-0.09340146	0.765007656	0.932451192	1.360352211	9.06144E-08	3.72E-06	1.367617597	0.000490112	0.008491109	1.083533071	0.000337315	0.014853643	0.032652975	0.923283631	0.979020701	-0.228659629	0.359420892	0.801477649	-0.251221896	0.475959994	0.676457587
ENSRNOT00000001961	Por	chr12	24036814	24046814	-	ENSRNOG00000001442	Por	protein_coding	6.437781974	5.624992507	9.370624006	9.343316722	6.325054352	5.652498496	9.381186999	9.131573126	8.56189844	8.47512238	3.466066409	4.72596E-30	1.77911E-27	-0.051512347	0.918035668	0.999892282	3.320252669	2.37747E-20	1.60892E-17	2.472226739	9.98583E-12	4.23685E-10	-3.569909444	3.02702E-40	4.10086E-37	-0.101080395	0.661752511	0.769189681	-0.870135309	3.04279E-05	0.002833534	3.388247682	1.38659E-24	1.96125E-22	2.595480992	8.42608E-17	7.27568E-15	-0.759684346	0.002440302	0.028599106
ENSRNOG00000002802	Cxcl1	chr14	18743685	18745457	-	ENSRNOG00000002802	Cxcl1	protein_coding	8.130153525	8.251571301	8.629322775	9.382384223	9.124943044	9.165708721	7.033447984	6.931153737	7.305761412	6.927900762	0.917991849	0.001415769	0.017345269	0.98991161	3.49734E-07	0.000115812	-1.259002344	0.001974149	0.105030959	-1.089392003	0.001136767	0.007821311	0.091486937	0.727939201	0.824643979	-2.18965827	7.98345E-11	1.65271E-08	-1.977435053	2.6133E-11	1.23707E-08	-2.272474665	1.43133E-15	7.43708E-14	-2.106850897	1.53811E-18	1.54233E-16	0.134555544	0.773800777	0.883929727
ENSRNOG00000020151	Cdh1	chr19	38768467	38778467	+	ENSRNOG00000020151	Cdh1	protein_coding	5.250557527	4.532998737	3.819374035	3.814276149	5.191989123	4.873297954	5.114310316	3.803184604	4.320782729	4.137284168	-4.504151594	7.20977E-05	0.001305641	0.115463345	0.822582516	0.999892282	-0.218179001	0.822357899	0.998866189	-1.104964852	0.139576489	1	5.072345345	2.66469E-07	9.39692E-06	1.154782552	0.250480696	1	0.508982672	0.300346759	1	-0.229490393	0.76790071	1	-1.543987466	0.022459243	1	-0.256477288	0.614074908	1
ENSRNOG00000018445	Agt	chr19	57323433	57333433	-	ENSRNOG00000018445	Agt	protein_coding	8.804700755	8.218712919	11.32533737	11.04073451	8.548900497	8.542956874	10.98444225	10.22525402	10.13075513	9.719582397	2.707501517	3.16078E-37	2.18147E-34	-0.000260768	0.999126822	0.999892282	2.069832056	6.29977E-06	0.000634701	1.407176272	3.23419E-09	8.60199E-08	-2.712859983	8.66298E-54	2.81668E-50	-0.532740933	0.176460539	0.397801591	-1.25989282	2.26258E-11	1.16842E-08	2.082980505	8.07134E-09	2.22158E-07	1.417145071	1.70124E-12	1.17518E-10	-0.664132359	0.089900024	0.288701483
ENSRNOT00000009467	Pzp	chr4	161840875	161850875	-	ENSRNOG00000006709	Pzp	protein_coding	11.82461309	11.79384309	9.804321457	10.49719724	11.73860007	11.63794928	9.882888412	9.816400502	10.36610991	10.37006786	-1.620411932	1.85958E-06	4.56553E-05	-0.122151839	0.204032495	0.999892282	-1.996581283	8.0131E-48	3.59257E-44	-1.466325881	1.24276E-37	3.55402E-35	1.515378702	5.13924E-12	5.03305E-10	-0.342895717	0.311851231	0.548998405	0.174191149	0.423169746	0.768360474	-1.869183831	4.04098E-37	1.02883E-34	-1.340351992	6.26272E-24	1.11244E-21	0.520685902	0.003444048	0.03738202
ENSRNOG00000005931	Cpq	chr7	71709157	71719157	+	ENSRNOG00000005931	Cpq	protein_coding	6.358084646	5.93398834	4.375783384	5.110321051	6.266130645	5.614917842	6.269137529	5.754515163	5.861952283	6.078557361	-2.212561849	0.003613872	0.037727	-0.21045854	0.649954197	0.999892282	-0.167273696	0.821094079	0.998866189	-0.256401956	0.639007624	1	1.929300741	0.008682116	0.047862043	1.784476437	0.053291989	0.193722752	1.552779777	0.012389696	0.141373028	0.068090198	0.920256638	1	-0.01888576	0.970574719	0.991825504	-0.075043203	0.899630495	1
ENSRNOT00000008535	Pcsk9	chr5	126043726	126053726	-	ENSRNOG00000006280	Pcsk9	protein_coding	7.083748294	6.733816178	2.989153996	3.111277183	4.24848926	4.645286754	5.343187763	2.832054942	5.369855412	4.198980187	-7.018561175	8.58199E-18	1.0879E-15	-2.992815566	8.75792E-15	6.59778E-12	-1.002094695	0.310981074	0.998866189	-2.425165803	9.34963E-07	1.29658E-05	2.389996852	0.029208318	0.111569462	1.035359199	0.300188867	1	1.574575024	0.0183255	0.175989865	0.131684685	0.872934387	1	0.434514097	0.544274471	1	0.092178063	0.870686962	1
ENSRNOT00000020220	Fam107b	chr17	78551613	78561613	-	ENSRNOG00000014886	Fam107b	protein_coding	6.304373271	5.738757173	5.971115411	5.701594768	6.224923425	5.354402625	7.754318456	7.356457819	6.693222301	5.144843187	-0.272019245	0.668397184	0.970677252	-0.170526905	0.735488562	0.999892282	1.816619076	0.000431169	0.02867811	0.106005755	0.868160011	1	0.029793474	0.959759426	0.976457162	2.145049254	2.26126E-06	0.000124302	0.343239555	0.541263681	0.82777721	2.018304071	4.284E-05	0.00062326	0.31104115	0.60479391	0.926109294	-1.159037476	0.06596429	0.241579303
ENSRNOT00000093174	Phldb2	chr11	57265732	57275732	+	ENSRNOG00000002171	Phldb2	protein_coding	5.075283549	4.601066436	3.610389741	3.607151518	4.536517537	3.721455786	4.694064727	3.60015238	3.947768115	3.614368948	-5.462060393	2.64646E-07	7.48905E-06	-0.802873198	0.130589222	0.999892282	-0.46706198	0.63488567	0.998866189	-1.906508901	0.010601743	1	2.47634547	0.024303712	0.098456379	0.99149639	0.306850566	1	0.262053024	0.490338485	1	0.091045753	0.912324354	1	-0.559873569	0.390183085	1	-0.251638602	0.559346937	1
ENSRNOG00000006570	Plekhg3	chr6	99625306	99635306	+	ENSRNOG00000006570	Plekhg3	protein_coding	5.076742268	4.464989082	3.924791143	3.921000137	4.979550293	4.726851739	5.160054014	4.027109976	4.665930761	4.271148471	-3.840729302	0.001051584	0.013440151	0.052348088	0.921328517	0.999892282	-0.089092377	0.930548628	0.998866189	-0.503533675	0.50119576	1	4.435553505	1.6843E-05	0.000337629	1.745832491	0.105482752	1	0.878081055	0.13195444	1	-0.147753007	0.864542558	1	-0.684005097	0.322893689	1	-0.236859375	0.691787169	1
ENSRNOG00000004624	Rnd3	chr3	36650758	36660758	-	ENSRNOG00000004624	Rnd3	protein_coding	8.647842981	8.54823102	7.987954666	8.151881389	8.643506639	8.447110327	8.30918034	7.579354913	7.793470304	7.121960382	-0.565361727	0.030012032	0.191691246	-0.053580142	0.796297476	0.999892282	-0.638467726	0.071370572	0.998866189	-1.137726995	0.000276509	0.002297153	0.511028798	0.022713513	0.094053383	-0.083782601	0.816848494	0.87135262	-0.586324497	0.058961369	0.313881473	-0.580433932	0.084599779	0.28757148	-1.089502312	0.000117333	0.002060611	-0.480393139	0.238640802	0.458635441
ENSRNOT00000091227	Nr1h4	chr7	30095132	30105132	-	ENSRNOG00000007197	Nr1h4	protein_coding	8.694556971	8.396438679	7.145068159	7.54711001	8.013961133	8.259954371	8.18426351	7.534177668	8.35493704	8.10828538	-1.288230914	2.08494E-05	0.00041776	-0.427423142	0.064376195	0.999892282	-0.694489646	0.052956618	0.998866189	-0.332528104	0.214002684	0.530024715	0.845931852	0.002172348	0.016962467	0.572427024	0.158850865	0.374773896	0.919778222	0.001575797	0.041731062	-0.25603202	0.472625319	0.773181126	0.102758489	0.68090734	0.945260408	0.343524163	0.328021959	0.553917051
ENSRNOT00000003748	Serpinc1	chr13	78805347	78815347	+	ENSRNOG00000002783	Serpinc1	protein_coding	10.27657479	9.972389332	8.98639564	9.367145671	9.786472456	9.800888821	9.626265892	9.235659223	9.486097439	9.203543288	-0.972925183	5.85639E-06	0.000130852	-0.346703033	0.021659566	0.999892282	-0.707796204	0.001218788	0.071312041	-0.796753661	2.59378E-05	0.000260401	0.622345914	0.001750678	0.014316284	0.261482434	0.312746367	0.550232265	0.165722372	0.459374271	0.79243108	-0.357074158	0.102833634	0.326655561	-0.448919845	0.013024674	0.108645154	-0.091607169	0.705021586	0.841281627
ENSRNOG00000016337	Slc22a1	chr1	48273611	48283611	+	ENSRNOG00000016337	Slc22a1	protein_coding	6.538906326	6.09446246	3.23626407	3.199102934	6.189315753	5.577334122	5.71771071	3.109298369	5.438519486	3.278872867	-6.742950988	1.93156E-12	1.23055E-10	-0.491792557	0.215446133	0.999892282	-0.608425578	0.533451613	0.998866189	-0.513760248	0.424259382	1	5.932049527	1.23607E-10	9.30312E-09	0.676450863	0.437593561	1	0.848727141	0.141241289	0.482664116	-0.335426374	0.66378587	1	-0.371248791	0.538890851	0.895797973	-0.031856928	0.927462168	1
ENSRNOT00000050010	UST4r	chr1	224379499	224389499	-	ENSRNOG00000049826	UST4r	protein_coding	6.137250835	5.560656568	3.431649199	3.414024366	5.553661195	5.205302211	5.229156388	4.137644257	3.389517626	3.452544407	-6.483299598	3.38542E-11	1.89446E-09	-0.633576483	0.138200406	0.999892282	-1.467153224	0.069938099	0.998866189	-4.660244154	2.27405E-11	1	5.424090115	1.52107E-08	7.51613E-07	1.693553443	0.11499574	1	NA	1	1	-0.719177842	0.367455513	1	-3.523122842	6.44177E-07	1	-0.521510163	0.271925552	1
ENSRNOG00000008400	Pml	chr8	63024226	63034226	-	ENSRNOG00000008400	Pml	protein_coding	4.501898117	4.190746659	3.740202604	3.738706326	4.205063323	4.498868178	4.505016008	3.735507524	4.025921	3.742055406	-3.42680355	0.003941571	0.040334544	0.006125017	0.990782253	0.999892282	-0.238057313	0.81612095	0.998866189	-0.724243921	0.301081682	1	3.912196583	0.000229963	0.002929268	0.889560943	0.345953738	1	0.282996509	0.470490056	1	-0.234684076	0.785395525	1	-0.94825671	0.181581523	1	-0.199800549	0.636880996	1
ENSRNOT00000006087	Egfr	chr14	99919485	99929485	+	ENSRNOG00000004332	Egfr	protein_coding	9.157367248	8.519532262	9.769753965	9.704960012	8.425432398	7.804443056	9.726225985	9.418393817	9.294856538	9.180417493	0.891901507	0.000246996	0.003923833	-0.718063538	0.006851004	0.508492961	0.724549551	0.007856524	0.309319364	0.368997436	0.136002347	0.402919672	-1.652088255	6.21745E-12	6.01649E-10	-0.162719413	0.464007388	0.648368177	-0.510718186	0.008084154	0.113527898	1.467495748	1.64569E-07	3.89761E-06	1.117298114	3.67399E-06	9.13649E-05	-0.346195341	0.128877509	0.345106588
ENSRNOG00000012679	Oard1	chr9	14544677	14551519	-	ENSRNOG00000012679	Oard1	protein_coding	4.738971429	4.247680023	3.792829218	3.790632092	4.507405895	4.493807091	4.82869861	3.785917279	4.257201807	3.79554266	-3.615455179	0.00222154	0.025273066	-0.039608813	0.940526143	0.999892282	-0.101650669	0.921690031	0.998866189	-0.641672612	0.369391124	1	3.981556338	0.000166836	0.002245236	1.181467687	0.241979787	1	0.351064939	0.411586556	1	-0.060599438	0.944594408	1	-0.76277536	0.285391117	1	-0.232033458	0.617809324	1
ENSRNOG00000017349	Tbc1d10b	chr1	198642674	198652674	-	ENSRNOG00000017349	Tbc1d10b	protein_coding	6.856997177	6.351035004	5.482212672	5.116689978	6.724083322	6.406235199	6.792385897	5.958459326	6.630630121	6.30861867	-1.815110782	0.002106511	0.024119071	-0.066137547	0.868317596	0.999892282	-0.220856939	0.741566979	0.998866189	-0.180324047	0.709904197	0.904825748	1.764129792	0.000361377	0.004157753	1.455217757	0.056499368	0.2001496	1.454057083	0.003986015	0.074441265	-0.151408982	0.797172464	0.927166549	-0.112664005	0.785883149	0.959877428	0.035340569	0.949092728	1
ENSRNOT00000020049	Pnkd	chr9	81615253	81625253	+	ENSRNOG00000014806	Pnkd	protein_coding	6.956797722	6.238090966	4.857351023	4.84730708	6.493992594	6.403394859	7.607669865	6.517946061	6.624262421	5.238771507	-2.413439304	0.000112163	0.001951548	-0.21962857	0.592904231	0.999892282	0.619441967	0.290335494	0.998866189	-0.567245827	0.326884373	0.667132728	2.190300216	3.9645E-05	0.000704257	2.99555325	1.58953E-06	9.32316E-05	1.356105728	0.028686115	0.215972797	0.852895887	0.101800285	0.324182022	-0.35738079	0.495132846	0.874997414	-0.833300397	0.194815233	0.419031355
ENSRNOG00000021405	Cyp2c7	chr1	148109857	148119857	-	ENSRNOG00000021405	Cyp2c7	protein_coding	8.163449469	7.713521988	6.890645228	7.114618403	7.491146621	7.71478261	6.80163729	6.663865998	6.466918916	6.073135598	-1.084360097	0.001586239	0.019057877	-0.377297827	0.169362504	0.999892282	-1.360026512	0.002180875	0.112787421	-1.823619516	2.81566E-06	3.42491E-05	0.688797319	0.018405413	0.08069493	-0.305321631	0.536356556	0.691842747	-0.780547369	0.05018684	0.290607897	-0.95861125	0.025285951	0.131652418	-1.457295245	4.57004E-05	0.000899111	-0.419276538	0.448069851	1
ENSRNOG00000048874	Gckr	chr6	26375761	26385761	-	ENSRNOG00000048874	Gckr	protein_coding	8.274752836	7.88617481	8.319617222	8.217470535	7.201498944	6.653422012	7.390231354	7.316344426	8.624076285	8.170077099	0.187186039	0.50832817	0.917411884	-1.155517836	0.000180601	0.023158435	-0.789036349	0.049565702	0.998866189	0.341231281	0.246248906	0.566857053	-1.44037588	5.47667E-07	1.70564E-05	-0.989074417	0.003138475	0.030889066	0.160430896	0.534139818	0.824017311	0.415753907	0.375171113	0.70311789	1.554670512	3.03167E-07	9.01814E-06	1.09040312	0.001476468	0.020657
ENSRNOG00000006675	Fabp1	chr4	99063181	99066954	+	ENSRNOG00000006675	Fabp1	protein_coding	10.4067302	10.33458224	7.137280295	7.150151698	9.00393958	8.550082739	6.1888164	4.967127063	8.358503289	7.606798219	-3.391008642	3.68223E-59	2.43242E-55	-1.617951277	4.60233E-22	6.02985E-19	-4.552761154	4.77178E-15	1.9132E-12	-2.307541988	1.77722E-10	6.12675E-09	1.733207104	2.22264E-11	1.92199E-09	-1.43771766	0.020041849	0.106200061	0.900568447	0.005788112	0.091811334	-3.123631338	1.05718E-13	4.56201E-12	-0.766798015	0.006000093	0.059116607	2.106509755	1.55071E-05	0.000639144
ENSRNOG00000028063	Tmem38b	chr5	70639156	70649156	+	ENSRNOG00000028063	Tmem38b	protein_coding	4.131235156	3.764853245	5.536355995	5.753314005	5.02399483	3.749934476	5.934997525	4.411174464	5.670624905	5.29320856	3.774847298	3.1229E-05	0.000614452	0.203003335	0.516253692	0.999892282	1.766512934	0.087221961	0.998866189	1.983580385	0.008097792	1	-0.880909477	0.417548067	0.588970359	-0.280636362	0.77165744	0.83889844	-0.222909706	0.630796209	0.870073802	0.455469443	0.557135918	1	0.422552375	0.490583703	1	0.067045458	0.917528463	1
ENSRNOT00000068043	LOC100360095	chr8	38150659	38154344	-	ENSRNOG00000043131	LOC100360095	protein_coding	9.205052908	9.185249891	7.24024114	7.639372586	7.942808077	7.983778127	7.183877346	7.16176464	8.006342241	8.257301108	-1.868074249	6.94795E-13	4.9606E-11	-1.287688861	4.69145E-11	2.6674E-08	-2.15596959	1.40513E-13	4.34462E-11	-1.120961701	1.31401E-06	1.76722E-05	0.547260524	0.044181702	0.145988196	-0.296637433	0.486831057	0.662081564	0.708057351	0.015383437	0.159027504	-0.824245136	0.0277115	0.140684904	0.180178052	0.479085255	0.867306665	0.965427776	0.008191167	0.068823851
ENSRNOG00000001782	Osbpl11	chr11	70823577	70833577	-	ENSRNOG00000001782	Osbpl11	protein_coding	7.136170317	6.313833562	5.253342778	5.449797611	6.681437439	6.064286046	7.195742964	6.844958432	6.357780325	6.151698566	-1.89973652	0.000959627	0.012575363	-0.408995051	0.337470963	0.999892282	0.280713554	0.617153796	0.998866189	-0.621522048	0.220486309	0.537859827	1.414077255	0.008855844	0.048605489	2.152772683	0.000231755	0.00506378	1.062336991	0.047002821	0.280020476	0.736061082	0.157557019	0.422502079	-0.179101877	0.702748621	0.945260408	-0.848122135	0.085336192	1
ENSRNOT00000048739	Fetub	chr11	81650395	81660395	-	ENSRNOG00000001806	Fetub	protein_coding	10.47283796	10.14363352	10.66805049	10.64932279	10.18594256	9.886404288	11.0983909	10.76750423	11.10394796	10.95156127	0.346776454	0.049402024	0.27235705	-0.277174649	0.079675224	0.999892282	0.635089866	0.000508014	0.033068859	0.72237157	1.7089E-06	2.18636E-05	-0.628073877	0.000230678	0.002929787	0.289258479	0.121190744	0.316287125	0.376584804	0.015812695	0.161119303	0.912424707	1.12526E-06	2.31976E-05	1.001172464	2.61116E-10	1.21146E-08	0.088727051	0.586398061	0.756882812
ENSRNOG00000061785	AABR07065124.2	chr6	110909196	110914389	-	ENSRNOG00000061785	AABR07065124.2	lincRNA	6.817043898	6.077705335	7.613411991	7.523227587	6.707529127	6.92276872	7.797267207	7.468836998	7.963806853	7.172709916	1.211745341	0.003562619	0.037254561	0.302975367	0.472176253	0.999892282	1.243365273	0.019708378	0.591538157	1.192278717	0.008038353	0.043210692	-0.858781364	0.003880497	0.026439751	0.082718983	0.822835217	0.874959845	0.072100408	0.827510697	0.950879846	0.899828765	0.035776077	0.168400202	0.887024831	0.014371924	0.11629331	-0.010604254	0.978989799	0.988427088
ENSRNOT00000080175	Bbox1	chr3	101455995	101465995	-	ENSRNOG00000059519	Bbox1	protein_coding	7.457426949	6.748892029	7.71997309	8.362976403	6.982640874	6.971687907	7.97986671	7.540426731	8.022236192	8.526658246	1.013217654	0.007298127	0.066407579	-0.172996942	0.640436124	0.999892282	0.663998636	0.165220272	0.998866189	1.200025957	0.000801595	0.005801356	-1.217027318	9.92843E-05	0.001514132	-0.328305398	0.375379417	0.602244082	0.224594289	0.450724272	0.789373219	0.850074803	0.0403776	0.18160599	1.413930456	1.54775E-06	4.20191E-05	0.532842362	0.125067012	0.338784495
ENSRNOG00000002278	Tec	chr14	37918652	37928652	+	ENSRNOG00000002278	Tec	protein_coding	5.310221229	4.504308655	3.877798903	3.870600627	5.138508028	5.180796004	5.504262964	4.425495671	5.127315838	3.956247148	-3.887859401	0.000892482	0.011845409	0.206947121	0.693630829	0.999892282	0.171362053	0.860585978	0.998866189	-0.314372943	0.674474801	1	4.943051023	6.66999E-07	2.02739E-05	2.770820077	0.012539032	0.078539353	0.982783741	0.101326129	1	-0.07607762	0.924070919	1	-0.622027411	0.375642808	1	-0.327417816	0.604189319	1
ENSRNOT00000012162	Slco2a1	chr8	111495443	111505443	+	ENSRNOG00000009005	Slco2a1	protein_coding	6.609479392	6.031394791	4.125371559	4.630237306	6.531516181	6.343964254	6.82787264	5.990387946	6.125565742	5.79660002	-3.01714205	5.20228E-05	0.00097773	0.09380821	0.820339628	0.999892282	0.155076273	0.818173933	0.998866189	-0.466157456	0.394510291	1	3.20718131	1.13142E-07	4.42088E-06	2.974890271	0.000276083	0.005743491	1.893857202	0.003108212	0.063283874	0.051176113	0.928362638	0.981158687	-0.595548618	0.184525429	0.611837117	-0.546268665	0.339029872	1
ENSRNOG00000009274	Fut11	chr15	4031504	4035064	-	ENSRNOG00000009274	Fut11	protein_coding	6.548284929	6.139577078	6.510459272	5.805964492	7.133763594	5.435951134	8.281331629	8.049253618	7.511943652	6.862665924	-0.182831786	0.748202769	0.986617451	0.159690112	0.740714337	0.999892282	2.031671843	1.92118E-06	0.000210725	0.927387206	0.045082073	0.180625335	0.384103969	0.524657452	0.677419801	2.242535145	4.42099E-08	4.31984E-06	1.112222766	0.007027375	0.105050009	1.474962729	0.043201038	0.190293844	0.54704499	0.417450885	0.835041929	-0.994480529	0.006655201	0.057665806
ENSRNOT00000002206	Ripk4	chr11	38264217	38274217	-	ENSRNOG00000001618	Ripk4	protein_coding	4.995553827	4.256745797	3.839051935	3.835939005	4.741816153	4.261700856	4.855930377	3.829230699	4.914311007	4.096562951	-3.80928216	0.001176054	0.014683537	-0.202600175	0.700063539	0.999892282	-0.284104189	0.78316293	0.998866189	-0.155415756	0.834716042	1	3.410755517	0.001663689	0.013771177	0.979701287	0.311218285	1	1.491596056	0.022566583	0.195858634	-0.056919645	0.946867177	1	0.112555734	0.874264201	1	0.080908297	0.886351454	1
ENSRNOT00000091221	Slc2a2	chr2	114423533	114433533	+	ENSRNOG00000011875	Slc2a2	protein_coding	8.315384691	8.037646235	8.786899837	9.10158708	7.410664433	7.595523011	8.324580358	8.236240696	8.344751969	8.578283664	0.818835388	0.001518286	0.018347921	-0.688207972	0.010030559	0.694852573	0.101455233	0.761071443	0.998866189	0.291230825	0.28740087	0.624190556	-1.548663693	5.72445E-11	4.56188E-09	-0.713725446	0.00967824	0.065855168	-0.511906509	0.030176949	0.220051554	0.809703464	0.016462427	0.094826559	1.004696014	0.000105959	0.001914964	0.187888552	0.525568391	0.709964894
ENSRNOT00000082408	Il1r1	chr9	46997798	47007798	+	ENSRNOG00000014504	Il1r1	protein_coding	7.334442118	6.22554218	8.988650965	9.627572911	8.757348644	8.882472785	8.306427073	7.926936552	8.690194045	8.524604239	2.455208872	6.82207E-05	0.001242518	1.605525879	0.000312171	0.036890099	1.263022387	0.009760301	0.368782601	1.733884779	2.34223E-06	2.90861E-05	-0.551645734	0.026503125	0.104501894	-1.273823537	2.29921E-05	0.000765192	-0.756322257	0.002463968	0.056211136	-0.71888557	0.012784273	0.079194063	-0.218778496	0.301171616	0.762681848	0.485679049	0.109700003	0.31865239
ENSRNOG00000054549	Lss	chr20	12860497	12870497	-	ENSRNOG00000054549	Lss	protein_coding	5.884892458	5.267977788	3.658210879	3.647446668	4.844483456	4.920841303	5.217626729	3.623474514	5.125908413	3.671175333	-6.119105942	1.23779E-09	5.47228E-08	-0.98918999	0.038632129	0.999892282	-0.567107591	0.563224223	0.998866189	-0.428948043	0.503382981	1	4.07570697	0.000107611	0.001600582	1.064611617	0.280673627	1	0.804859913	0.156778869	1	-0.152522805	0.860958913	1	-0.25200086	0.726764885	1	-0.013010196	0.970336333	1
ENSRNOT00000015525	Nfil3	chr17	12261102	12271102	+	ENSRNOG00000011668	Nfil3	protein_coding	9.150039376	8.845382353	8.28387061	8.131384317	8.838007756	8.7108026	9.07148742	8.430051591	8.486325275	7.998012955	-0.843641871	0.000803496	0.010945427	-0.239231141	0.225668447	0.999892282	-0.228306291	0.445656	0.998866189	-0.763321214	0.003873275	0.023239653	0.600338093	0.004760533	0.03079665	0.606295699	0.054421337	0.196329248	0.061383409	0.820372528	0.948693109	0.012888166	0.964810539	0.992888207	-0.52481477	0.030027745	0.204389497	-0.521185948	0.107310874	0.316216198
ENSRNOG00000045799	Rup2	chr8	41657566	41661238	+	ENSRNOG00000045799	Rup2	protein_coding	9.920109716	10.10643212	9.286761819	9.440713921	9.477205371	9.400333287	8.828462266	8.882590868	9.670894682	9.627032236	-0.671840746	0.000539488	0.007668267	-0.587560423	0.000102431	0.014423581	-1.196188367	1.55648E-08	2.56084E-06	-0.37580711	0.026447352	0.116512189	0.075307172	0.676942027	0.790876502	-0.525988058	0.029339594	0.134014137	0.289183733	0.136387878	0.476330368	-0.597944527	0.00904582	0.061170406	0.216238258	0.210207605	0.652881284	0.802857494	0.000342536	0.006612247
ENSRNOG00000011016	Slc7a2	chr16	54503349	54513349	-	ENSRNOG00000011016	Slc7a2	protein_coding	10.01870772	9.985320029	10.9813817	11.19026612	9.826475533	9.849118785	11.3492209	11.21899167	10.40233113	10.82086941	1.111042728	1.28249E-11	7.55091E-10	-0.166172184	0.233346748	0.999892282	1.309629812	4.40995E-18	2.10895E-15	0.630819325	0.000191012	0.001644366	-1.278680296	6.76591E-16	9.90931E-14	0.199267887	0.243532799	0.480295748	-0.468229342	0.010037018	0.127069713	1.473708888	7.74043E-21	7.29894E-19	0.79630685	4.88006E-06	0.00011714	-0.666027086	8.91485E-05	0.002364373
ENSRNOG00000002129	Lrrc8b	chr14	5418757	5428757	-	ENSRNOG00000002129	Lrrc8b	protein_coding	4.699675976	4.04660913	3.826007175	3.847130469	4.258118589	3.866820584	4.732877254	3.822689962	4.393571407	3.827324994	-3.4820994	0.00254956	0.028431299	-0.476117297	0.328934805	0.999892282	-0.029514576	0.975262786	0.999106467	-0.479108471	0.513283166	1	1.624690657	0.13554756	0.299862929	0.649196617	0.456370969	0.642475221	0.589609959	0.267171179	1	0.515934672	0.535792618	1	0.120240268	0.854699646	1	-0.0834602	0.811457175	1
ENSRNOT00000022384	Hhex	chr1	256101903	256107649	+	ENSRNOG00000016595	Hhex	protein_coding	9.518063093	9.094678031	9.816309929	9.657438346	8.872343095	7.822664247	9.638466447	9.381096466	10.85127033	10.14980565	0.427156478	0.04995577	0.273633391	-0.715329527	0.104092111	0.999892282	0.196636484	0.416388915	0.998866189	1.17803088	0.002222326	0.014348496	-1.27727173	0.010355476	0.054271106	-0.229402996	0.304293321	0.540869495	0.814781327	0.000262459	0.012321489	1.021944028	0.037718648	0.173498967	1.833092169	0.000535605	0.007857266	0.98675086	0.00465418	0.04537917
ENSRNOT00000058422	AABR07034632.1	chr11	81711628	81717521	-	ENSRNOG00000038370	AABR07034632.1	protein_coding	11.49848556	11.45876822	10.85522284	10.69925302	11.07357221	11.14908308	11.41826606	10.96932842	11.22368225	11.01104506	-0.712917693	1.68788E-06	4.16042E-05	-0.371603333	0.000304572	0.036133796	-0.271471258	0.094845886	0.998866189	-0.361459923	0.002974188	0.018629187	0.338970662	0.022158978	0.092439953	0.438823096	0.025650516	0.12363424	0.346135329	0.032063005	0.229821956	0.100999599	0.556866245	0.823555447	0.010795523	0.938723197	0.987308279	-0.089905042	0.601764349	0.771817185
ENSRNOT00000041237	Eif1a	chr18	40586315	40596315	+	ENSRNOG00000031421	Eif1a	protein_coding	7.583974478	7.469082698	8.102931936	8.314844053	7.862247496	8.009863007	8.722068715	8.330711126	8.417324954	8.160885107	0.739083949	0.013828862	0.109354519	0.41815797	0.125300752	0.999892282	1.073401748	0.002497934	0.123793665	0.805756703	0.008311599	0.044278834	-0.29739429	0.209566388	0.389495916	0.34891296	0.251351673	0.487283444	0.088714535	0.728229756	0.908069175	0.635083093	0.04163608	0.185486367	0.380643182	0.130909953	0.527116047	-0.249678838	0.410591572	0.627092787
ENSRNOG00000004839	B4galnt1	chr7	70452579	70459880	+	ENSRNOG00000004839	B4galnt1	protein_coding	7.385034675	6.556822787	8.113280357	7.270103694	7.832359969	7.906999313	9.61556445	9.258094474	8.268183118	7.823256938	0.760649218	0.074225302	0.358219304	0.811102218	0.014045891	0.90633594	2.53947848	2.73984E-14	9.18409E-12	1.043597935	0.006866413	0.037765273	0.124176602	0.700132128	0.805181664	1.744562696	0.000137216	0.00327975	0.319896026	0.327159784	0.696041629	1.661540109	2.21297E-10	7.31719E-09	0.20761909	0.446363073	0.849738542	-1.417283553	2.57248E-07	2.11299E-05
ENSRNOT00000018407	Spata13	chr15	40937708	40947708	+	ENSRNOG00000013707	Spata13	protein_coding	6.341002433	5.682566401	4.003289125	3.964158617	6.096154645	5.776294916	6.004017084	5.010240395	5.268910641	4.985586212	-4.52250691	7.7862E-08	2.48658E-06	-0.144099019	0.742887311	0.999892282	-0.590845473	0.457816515	0.998866189	-1.255690746	0.040732053	1	4.384403123	8.50991E-09	4.37902E-07	2.750928289	0.010190582	0.068313815	1.366199986	0.043436974	0.270347707	-0.431325405	0.539821526	1	-1.165775853	0.033284688	0.222339222	-0.440295994	0.503341763	1
ENSRNOG00000056389	AABR07044001.3	chr19	52065345	52067331	+	ENSRNOG00000056389	AABR07044001.3	lincRNA	7.938039509	7.642609479	4.041394388	4.090860796	5.143073866	5.145872096	4.862113704	2.525537437	4.341804785	4.784342763	-4.840538046	4.38105E-28	1.43226E-25	-3.043888529	4.95545E-23	6.78761E-20	-1.501198045	0.137303495	0.998866189	-3.87231513	1.9071E-22	1.99909E-20	1.349187581	0.114506947	0.268775548	0.082817174	0.935842291	1	0.348211409	0.606434917	0.857430761	-0.491483195	0.559058346	1	-0.4894497	0.487878071	1	0.090756852	0.849334085	1
ENSRNOT00000092170	Gpam	chr1	275896686	275906686	-	ENSRNOG00000015124	Gpam	protein_coding	7.809688531	7.175470023	5.429581307	5.435379243	7.672992279	7.702189607	7.780306699	6.633145583	7.091763442	6.898935251	-2.471973848	9.52793E-08	2.9815E-06	0.161690972	0.587698587	0.999892282	-0.219180278	0.673849967	0.998866189	-0.577704443	0.144408632	0.421510797	2.680327868	1.19277E-14	1.55127E-12	2.149226837	0.000341298	0.006637914	1.723782262	7.63937E-05	0.005214639	-0.386449778	0.386447606	0.709106097	-0.764566426	0.011985868	0.102216932	-0.328124098	0.493444849	0.686912024
ENSRNOT00000075003	Tmem159	chr1	189870622	189880622	+	ENSRNOG00000048250	Tmem159	protein_coding	4.711082434	4.167636163	3.751314014	3.719095047	4.246412635	4.258298326	4.150802276	3.715989749	4.163525307	3.722346407	-3.890754164	0.000479559	0.006919355	-0.366422258	0.490283444	0.999892282	-0.898453205	0.381220844	0.998866189	-0.835310957	0.258256673	1	3.129763419	0.003132748	0.022455505	0.619913845	0.48826302	1	0.400547602	0.397553869	1	-0.423257421	0.60124555	1	-0.50808576	0.469508913	1	0.005927031	0.988027846	1
ENSRNOG00000054838	Mcrs1	chr7	140910423	140919234	-	ENSRNOG00000054838	Mcrs1	protein_coding	4.987690605	4.270466029	3.671356151	3.665043572	4.790550159	4.664474789	5.632165421	3.651212329	4.746489088	3.679041607	-3.444127869	0.00375166	0.038806716	0.036017557	0.945887048	0.999892282	0.246876375	0.794724537	0.998866189	-0.331883586	0.648361927	1	4.128001283	8.36962E-05	0.001312101	0.679264527	0.4361073	0.62862355	0.595920916	0.25010867	1	0.182732573	0.808751637	1	-0.455513369	0.527363928	1	-0.120208174	0.731274348	1
ENSRNOT00000007903	LOC680406	chr8	37702231	37705044	-	ENSRNOG00000050232	LOC680406	protein_coding	10.28214058	10.51632366	9.845093714	10.00686371	9.977489429	9.879190076	9.199930798	9.268644369	9.978332363	10.09874891	-0.4878429	0.007167913	0.065523904	-0.481173054	0.000615631	0.064865128	-1.198547339	4.92511E-10	1.03911E-07	-0.372357618	0.018543608	0.085942028	0.000230561	0.998903532	0.999333829	-0.711301744	0.001048444	0.014668605	0.112066815	0.534766273	0.824017311	-0.708952481	0.000481736	0.005298056	0.112107945	0.484584252	0.867951683	0.81235444	6.17992E-05	0.001812381
ENSRNOG00000009946	Ldlr	chr8	22750336	22760336	+	ENSRNOG00000009946	Ldlr	protein_coding	9.055183925	8.754640661	7.508944208	7.003358277	8.292139949	8.34168417	8.528842085	7.470016205	8.114785619	7.54465499	-1.758941867	1.93154E-09	8.27431E-08	-0.621431501	0.002867521	0.246182002	-0.819443375	0.119927168	0.998866189	-1.095752343	0.00010645	0.000953232	1.122049721	3.97246E-05	0.000704257	0.866497754	0.046594683	0.179190005	0.604900566	0.068745141	0.346193948	-0.223661777	0.549668485	0.819279757	-0.472417695	0.082350838	0.40408458	-0.233469592	0.561758731	0.738837485
ENSRNOT00000071669	AABR07035343.1	chr12	10728373	10738373	-	ENSRNOG00000062027	AABR07035343.1	unprocessed_pseudogene	10.32212222	10.36156195	7.665633043	7.602285223	9.92017057	10.06860867	9.190360486	9.155824736	9.73213136	9.844751512	-2.808873733	9.25209E-43	8.84144E-40	-0.351946609	0.008103981	0.580855813	-1.203678872	1.1339E-10	2.52606E-08	-0.568093285	0.000233997	0.001990367	2.451931171	4.82947E-36	3.14051E-33	1.589904778	1.10637E-08	1.35132E-06	2.198037334	3.42592E-24	7.78439E-21	-0.844009361	3.01876E-05	0.000462998	-0.213386509	0.193851228	0.622828468	0.622943778	0.0032658	0.035981152
ENSRNOG00000005437	Rida	chr7	73260308	73270308	-	ENSRNOG00000005437	Rida	protein_coding	8.72070119	8.279218162	6.299757241	6.951905741	8.100753279	8.084158846	7.624064268	7.237086557	8.205107831	7.998814994	-2.021139798	5.6054E-09	2.29065E-07	-0.446486508	0.059199446	0.999892282	-1.147710106	0.001806626	0.097882586	-0.436586973	0.118614534	0.374108142	1.561331297	6.60502E-07	2.01838E-05	0.835783458	0.085923655	0.257160383	1.513541243	4.09757E-06	0.000560873	-0.686056543	0.054507022	0.219928492	0.017590568	0.943272707	0.987308279	0.67338313	0.061887911	0.237730641
ENSRNOT00000014235	Acsl1	chr16	48971980	48981980	-	ENSRNOG00000010633	Acsl1	protein_coding	10.24525246	10.06811482	8.7332154	9.125996696	9.522693311	9.436793951	9.75480505	9.214179733	9.216395217	8.993924463	-1.257345702	2.60408E-09	1.1117E-07	-0.694716696	2.32689E-06	0.000579493	-0.667903429	0.002878604	0.138178617	-1.07544747	3.11599E-09	8.41318E-08	0.554223505	0.008055435	0.045534497	0.582439543	0.034190547	0.147198922	0.169672323	0.461368138	0.792878124	0.031130983	0.897017983	0.969043744	-0.3771412	0.045664298	0.277282257	-0.400687608	0.117090035	0.326785392
ENSRNOG00000004284	Btg1	chr7	37812831	37815088	+	ENSRNOG00000004284	Btg1	protein_coding	7.159351586	7.149565065	7.157037221	7.763281075	7.862636024	7.935613749	8.999862422	8.646847909	8.080203053	7.960965311	0.369380806	0.3356965	0.803459443	0.760488414	0.008134372	0.580855813	1.798383106	9.68063E-08	1.40006E-05	0.910795865	0.006578299	0.036404063	0.437522433	0.140715854	0.307415482	1.435561435	1.48663E-05	0.000532388	0.55130203	0.071312299	0.352098665	0.993601346	0.000644811	0.006826146	0.131621531	0.608414039	0.927218374	-0.841244293	0.003852065	0.040008479
ENSRNOT00000026652	Gdf15	chr16	20555395	20557978	+	ENSRNOG00000019661	Gdf15	protein_coding	6.957254904	6.684906024	5.347995992	5.229391751	6.237506441	5.664299707	7.245665426	6.843367734	6.243183447	4.52489914	-2.069933824	6.67095E-05	0.001222318	-0.930349432	0.024920427	0.999892282	0.280910391	0.576496581	0.998866189	-1.254754048	0.036825921	0.153865864	0.945029013	0.120857581	0.27821587	2.303954013	4.33759E-05	0.001292179	0.385837376	0.556166791	0.832601414	1.294242196	0.01559234	0.091155217	-0.318059737	0.617606269	1	-1.026704443	0.116632268	1
ENSRNOG00000019283	P2ry2	chr1	166031272	166037424	-	ENSRNOG00000019283	P2ry2	protein_coding	7.172358164	6.889616246	5.940148944	5.961751112	6.870684409	7.047245238	6.817047449	5.83671932	6.231707285	5.629060474	-1.398412386	0.002125139	0.024287587	-0.089229793	0.789350114	0.999892282	-0.721469135	0.244855998	0.998866189	-1.244651199	0.011177563	0.055793885	1.31249725	0.000462055	0.005029004	0.577591907	0.408454	0.62862355	0.02599677	0.960869617	0.988903924	-0.62207102	0.264567246	0.57769143	-1.183588783	0.006162686	0.060109901	-0.426493034	0.485335568	1
ENSRNOG00000009957	Slc25a13	chr4	31720386	31730386	-	ENSRNOG00000009957	Slc25a13	protein_coding	8.262503949	7.893951499	6.918601531	7.400896664	7.732870745	7.849517023	7.555734684	7.560240249	7.478089628	7.457725724	-1.006621325	0.003236976	0.034399445	-0.316159191	0.222588184	0.999892282	-0.579650638	0.131368122	0.998866189	-0.66958857	0.037428204	0.156016512	0.677618976	0.022790553	0.09420443	0.411240824	0.326033169	0.559529174	0.304070915	0.359172888	0.722095768	-0.25303588	0.484337691	0.780409151	-0.352061512	0.215356803	0.657231384	-0.09226395	0.811987423	0.906501332
ENSRNOT00000013301	Srsf4	chr5	150032999	150042999	+	ENSRNOG00000010007	Srsf4	protein_coding	7.350351567	7.046379805	8.363684861	8.551763566	7.261904982	6.724905794	8.870542764	8.65046199	8.460661412	8.408638605	1.348866998	7.65493E-06	0.000164713	-0.184269451	0.609193294	0.999892282	1.651725039	1.54722E-06	0.000175061	1.283491808	3.01349E-05	0.00029587	-1.5607581	2.41927E-08	1.16361E-06	0.323116408	0.239423912	0.477596547	-0.027508179	0.907497752	0.975020819	1.840204364	4.55175E-08	1.17058E-06	1.494137472	1.73189E-07	5.35678E-06	-0.340533373	0.212358687	0.435439365
ENSRNOG00000033010	Akr1c12	chr17	69701689	69711689	-	ENSRNOG00000033010	Akr1c12	protein_coding	8.474811975	8.149800776	6.581860618	7.333684565	7.500795	7.818387632	8.119518718	7.885836388	7.6551089	7.815716423	-1.433887833	4.64727E-05	0.000888201	-0.68054612	0.008400947	0.594258526	-0.340166202	0.318626068	0.998866189	-0.62611923	0.034274344	0.144560666	0.720709696	0.039767003	0.136247033	1.077010991	0.009107473	0.063867995	0.759417677	0.0276348	0.212935715	0.360274557	0.306073666	0.632842923	0.07017706	0.807471374	0.963365313	-0.279010863	0.4196414	0.63455938
ENSRNOG00000003228	Mid1ip1	chrX	13114569	13116743	-	ENSRNOG00000003228	Mid1ip1	protein_coding	8.20045212	7.925843257	6.014952545	5.783213804	7.994373043	7.770373893	7.777790592	7.39119198	7.076454932	6.731486024	-2.467401093	3.28079E-11	1.8526E-09	-0.197539995	0.430523318	0.999892282	-0.516869896	0.177375033	0.998866189	-1.240538663	0.000345449	0.002804515	2.270412489	2.03028E-12	2.07587E-10	1.890521288	0.000107785	0.00270882	1.078315051	0.011940889	0.139156927	-0.313222303	0.384724797	0.709106097	-1.051287626	0.00068932	0.009851725	-0.687379199	0.108616934	0.317015932
ENSRNOT00000038543	Fnip2	chr2	178287172	178297172	-	ENSRNOG00000027833	Fnip2	protein_coding	6.170800972	5.61636752	4.525010945	4.229157829	6.066066479	6.064681394	6.010893715	4.749808124	5.601046631	4.54189697	-2.886031297	0.000295301	0.004614494	0.16890444	0.696760086	0.999892282	-0.481326035	0.574956834	0.998866189	-0.91385595	0.174078922	1	3.220700549	1.92785E-07	7.01142E-06	1.684704445	0.114259439	0.305469043	0.915314016	0.181207812	0.53718712	-0.65857665	0.357545241	1	-1.180316834	0.040959104	0.259839538	-0.294466911	0.652624792	1
ENSRNOG00000002701	Hgd	chr11	66024573	66034573	-	ENSRNOG00000002701	Hgd	protein_coding	9.15932614	8.988244624	8.201431401	8.506602077	8.756434934	8.745357876	10.10698943	9.722137955	8.937435058	9.42409094	-0.744341858	0.002554677	0.028431299	-0.332703536	0.077477502	0.999892282	0.880865022	0.000100281	0.007785254	0.124064903	0.59106285	0.855301037	0.40458766	0.065150459	0.188326993	1.622304704	1.79455E-10	3.21525E-08	0.850199437	0.000637309	0.023739252	1.213668737	1.1328E-07	2.78658E-06	0.458805363	0.037760912	0.243987318	-0.737067565	0.002363319	0.028267155
ENSRNOT00000016540	Thrsp	chr1	162381253	162385575	-	ENSRNOG00000012404	Thrsp	protein_coding	9.310662527	8.964016527	9.651871517	10.15895845	9.527497888	9.335696598	10.28187179	9.705789301	9.597332463	9.538876601	0.802797305	0.000587498	0.008256209	0.286225547	0.120442666	0.999892282	0.895441654	0.000306246	0.021082759	0.427491241	0.036573201	0.153169082	-0.5090035	0.01954478	0.084169401	0.095320197	0.802271192	0.860646769	-0.365222382	0.085601504	0.385004974	0.60070499	0.010465364	0.067712367	0.137904242	0.440973736	0.846401969	-0.45745966	0.046385466	0.195138858
ENSRNOG00000014456	Coq10b	chr9	61655963	61665963	+	ENSRNOG00000014456	Coq10b	protein_coding	6.287005974	5.890824409	8.198299368	8.220787346	6.601194759	5.396647499	8.375776596	8.028312626	7.569022133	7.332132004	2.356289775	1.38163E-11	8.0962E-10	0.019101074	0.969589351	0.999892282	2.294731761	3.07217E-07	4.06603E-05	1.413638837	0.001372349	0.009263359	-2.314778197	2.29543E-09	1.48083E-07	0.002472466	0.993487062	0.99519113	-0.810643657	0.002652142	0.05883612	2.213069319	1.42651E-06	2.90917E-05	1.388282389	0.001281146	0.017165699	-0.786162578	0.022554342	0.132800663
ENSRNOT00000086633	Sdc1	chr6	33885495	33895495	+	ENSRNOG00000059947	Sdc1	protein_coding	5.033392679	4.246090607	3.54079122	3.534589626	5.283421014	4.690563038	5.153276866	3.520990646	3.526213824	3.548337356	-4.07528771	0.00044553	0.006497436	0.389595069	0.450678286	0.999892282	-0.042685296	0.964638039	0.999106467	-1.462331658	0.039543237	1	5.372793586	2.60853E-08	1.23997E-06	0.677037724	0.437283354	0.62862355	NA	1	1	-0.19735068	0.796647868	1	-3.48580514	8.82962E-07	1	-0.439832559	0.324436686	1
ENSRNOG00000013552	Scd	chr1	264162729	264172729	-	ENSRNOG00000013552	Scd	protein_coding	6.103330374	5.8150874	2.896189105	2.855892331	2.88017879	2.842335844	5.014868229	2.757024613	6.452355393	6.297463964	-6.371582693	9.69638E-11	4.97761E-09	-3.428595986	5.2872E-11	2.84508E-08	-0.820131464	0.410266795	0.998866189	0.515214746	0.205616343	0.51943214	NA	1	1	0.797822565	0.383838893	1	5.449575938	3.05148E-20	2.66676E-17	0.535262506	0.401373021	1	5.588971198	1.64349E-19	2.04351E-17	0.467301467	0.363809804	1
ENSRNOG00000007291	Terf1	chr5	2872668	2882668	-	ENSRNOG00000007291	Terf1	protein_coding	5.398317284	4.757597806	4.153531539	3.938580522	4.837578121	4.395271956	5.68291555	4.783076572	4.859624635	4.405473541	-3.098633561	0.004056721	0.041342611	-0.562897797	0.288012896	0.999892282	0.317547023	0.718749584	0.998866189	-0.693678908	0.345385485	1	1.725925757	0.113738492	0.267628697	2.987108416	0.00466664	0.041065087	0.800116315	0.197980416	1	1.088766897	0.187616874	1	0.027832855	0.969214297	1	-0.791070617	0.229179254	1
ENSRNOT00000077275	Gpt2	chr19	22622071	22632071	-	ENSRNOG00000059579	Gpt2	protein_coding	7.495028698	6.922103682	7.839545028	7.810318765	7.942776642	7.740302254	9.324979541	8.847059012	8.488673399	8.164358521	0.624465163	0.079146903	0.371174774	0.597905342	0.053902388	0.999892282	1.970375546	9.10246E-09	1.53999E-06	1.133511032	0.000764394	0.005571164	0.02116511	0.93224405	0.958831959	1.364339502	3.30972E-06	0.000170899	0.538595279	0.04208713	0.267798326	1.328245306	5.35568E-06	9.95296E-05	0.52112706	0.043588104	0.269907615	-0.788440323	0.005763901	0.053272417
ENSRNOT00000075494	C3	chr9	9721137	9731137	+	ENSRNOG00000046834	C3	protein_coding	12.10561622	12.03717612	12.44843646	12.31745608	12.05103469	11.9609164	11.5531273	11.18054301	12.38932839	11.93291664	0.317302664	0.016952969	0.126948	-0.066291046	0.476166991	0.999892282	-0.702411902	1.57514E-06	0.000177659	0.107446847	0.637409694	0.875762586	-0.38334695	0.005245469	0.032975863	-1.018027689	4.56222E-09	6.19144E-07	-0.204843645	0.215299611	0.582385447	-0.634577559	3.05948E-05	0.000467835	0.175025004	0.259321189	0.713678544	0.776284117	0.006020932	0.054011303
ENSRNOT00000004864	Fmo3	chr13	80852963	80862963	-	ENSRNOG00000003620	Fmo3	protein_coding	7.109132244	6.822336995	8.802383541	8.539218226	6.610180509	6.315465542	8.488022184	8.352228077	8.791695387	8.734430674	1.832203704	6.63048E-10	3.0475E-08	-0.471966019	0.23856812	0.999892282	1.528716439	7.07756E-05	0.005835653	1.879339779	8.17639E-11	3.16746E-09	-2.398476984	3.31374E-19	6.41327E-17	-0.272800394	0.327534382	0.560766041	0.092092551	0.684268705	0.891035181	2.056532008	2.28805E-08	5.97474E-07	2.438502705	9.12759E-20	1.26103E-17	0.355181224	0.187568767	0.409802822
ENSRNOT00000011432	Steap4	chr4	23125354	23135354	-	ENSRNOG00000008602	Steap4	protein_coding	3.595081129	3.006579687	5.6787514	6.126582921	3.794253563	4.545461065	3.836008508	2.956269882	2.971585963	3.03233952	3.309700493	0.003874036	0.039840358	0.337505293	0.37565678	0.999892282	0.124972494	0.876423694	0.998866189	-0.311211522	0.485279274	1	-2.668992255	9.78321E-08	3.93677E-06	-2.013032467	0.069603968	0.227189434	-5.508507904	1.18938E-20	1.22842E-17	-0.462691247	0.545174974	1	-1.036602132	0.104638798	1	-0.23031827	0.505098133	1
ENSRNOT00000056077	AC096601.1	chr7	123088187	123088819	-	ENSRNOG00000024177	AC096601.1	protein_coding	5.417181996	5.076199514	6.209874895	5.046323389	5.864259493	5.454741148	7.113567648	6.907229899	6.02199148	5.441723083	0.717113071	0.387284787	0.852613859	0.348780315	0.511333303	0.999892282	2.339899018	0.000200751	0.014187324	0.54112723	0.447954488	1	-0.131591702	0.843807859	0.903198865	1.649787064	0.004738786	0.041431308	0.000962683	0.998683828	0.999137947	1.738122698	0.000896433	0.008915304	0.11668679	0.843631386	1	-1.464022179	0.003448758	1
ENSRNOT00000010984	Rgn	chrX	1838904	1848904	-	ENSRNOG00000007949	Rgn	protein_coding	9.30122536	9.424352083	7.898355591	7.694615117	9.088405949	8.938567578	7.614019334	7.410458353	8.545645956	8.469524452	-1.655950589	5.13983E-12	3.09962E-10	-0.360331362	0.036732768	0.999892282	-1.939347894	3.36443E-12	9.14182E-10	-0.891408643	2.90405E-05	0.000286705	1.289501163	3.37082E-09	2.0679E-07	-0.294829508	0.429471411	0.62862355	0.734624165	0.004003487	0.074441265	-1.560807388	5.70516E-08	1.44531E-06	-0.528227457	0.010874616	0.09495434	0.995528969	0.002139296	0.026416402
ENSRNOT00000018776	Lcn2	chr3	11414186	11417546	-	ENSRNOG00000013973	Lcn2	protein_coding	2.729536951	2.347078453	6.446225729	6.36037869	2.889137774	6.313086123	2.86752545	2.205296878	2.251010889	2.411781172	6.229521586	8.78667E-18	1.09157E-15	0.453592608	0.21923627	0.999892282	0.096688683	0.906648184	0.998866189	-0.278410677	0.530376373	1	-0.620871607	0.568653957	0.709431922	-4.975703365	9.40304E-08	7.96974E-06	-5.801312771	8.75001E-24	1.42013E-20	-1.015951096	0.194955089	1	-0.456028958	0.357195265	1	-0.210880321	0.529326101	1
ENSRNOG00000005447	Ypel2	chr10	74288599	74298599	-	ENSRNOG00000005447	Ypel2	protein_coding	6.384384521	5.143699673	4.437880779	4.591000122	6.236442475	5.704677311	6.428477801	5.749415656	5.637791341	4.89973589	-2.42616138	0.004428436	0.044402307	0.069959568	0.887210164	0.999892282	0.264223171	0.735820836	0.998866189	-0.721579511	0.291449617	1	2.656347238	5.56782E-05	0.000938964	2.604800084	0.002017929	0.023099334	0.941213085	0.169733861	0.521526012	0.181643089	0.773249099	0.921456684	-0.898540633	0.119203993	0.496377242	-0.869592253	0.166255048	1
ENSRNOT00000026854	Gmppb	chr8	116826680	116836680	+	ENSRNOG00000037229	Gmppb	protein_coding	9.143664455	8.657021234	9.285358023	9.120171278	9.827096248	9.956056607	10.69995015	9.883563421	9.49731722	8.999891239	0.289727155	0.235923236	0.675316674	0.975601968	1.41853E-07	4.97047E-05	1.409542108	0.001976633	0.105030959	0.35419258	0.158478822	0.442308969	0.711710825	6.84505E-05	0.001111687	1.149565202	0.004414115	0.039526391	0.070303657	0.759346836	0.92385301	0.449450157	0.252962486	0.562974203	-0.629933998	0.001612086	0.020836467	-0.988023206	0.020291137	0.122793589
ENSRNOG00000019657	Mk1	chr16	20531720	20534209	-	ENSRNOG00000019657	Mk1	protein_coding	8.294299354	7.769146049	6.424102634	6.544151028	7.191907585	7.194666648	7.995830832	7.231853186	7.363677396	6.701748716	-1.783333674	8.96412E-07	2.29611E-05	-0.914679387	0.001567196	0.148977554	-0.426171568	0.309967248	0.998866189	-1.049502053	0.004796922	0.027640694	0.811594963	0.01636436	0.074666124	1.315516753	0.005009694	0.043303309	0.636540601	0.109150457	0.429453199	0.513088087	0.23029437	0.538658213	-0.120426698	0.741315477	0.950192769	-0.591787922	0.183222069	0.404947327
ENSRNOT00000026355	Cyp8b1	chr8	130548418	130550388	-	ENSRNOG00000019481	Cyp8b1	protein_coding	7.457423633	7.195215711	5.70841339	5.236248662	6.888855765	7.501625567	7.470213254	6.634277684	6.162078422	4.919146148	-2.2604269	9.9119E-07	2.52327E-05	-0.108677473	0.737763035	0.999892282	-0.243136955	0.627938293	0.998866189	-1.777329048	0.000550137	0.004189502	2.140404904	7.47136E-07	2.22051E-05	1.920415125	0.001455465	0.018402739	0.192899613	0.759294416	0.92385301	-0.127024197	0.789237923	0.926217626	-1.690791811	0.00040052	0.006073246	-1.347100223	0.018606912	1
ENSRNOT00000027223	As3mt	chr1	266482858	266492858	+	ENSRNOG00000020081	As3mt	protein_coding	7.538268307	6.906265364	8.292308867	8.292874591	8.337747756	8.575569349	9.230824581	9.109362318	8.866385395	8.787959242	1.091534902	0.000994845	0.012914275	1.195994525	2.08384E-05	0.003900274	1.999759935	1.14729E-09	2.32485E-07	1.61440222	9.58357E-08	1.70779E-06	0.180751188	0.413248701	0.585922216	0.926629201	0.000344928	0.006676623	0.557858792	0.014668718	0.155024471	0.740919006	0.003638951	0.029272571	0.38265188	0.07831563	0.395500112	-0.352637459	0.145660909	0.360251082
ENSRNOT00000004753	Srebf1	chr10	46572854	46582854	-	ENSRNOG00000003463	Srebf1	protein_coding	9.321797026	8.813244313	7.441666724	7.33311141	8.49815348	8.437480121	8.767199599	7.196278637	8.40227358	8.033910391	-1.818339369	9.59604E-11	4.96715E-09	-0.643240946	0.002938838	0.250166539	-0.828947251	0.244800681	0.998866189	-0.893221504	0.000779262	0.005656397	1.159155159	8.92807E-07	2.57804E-05	0.780093399	0.268779858	0.505369025	0.878146912	0.002192862	0.052500278	-0.242419828	0.712002448	0.897259701	-0.24353883	0.313267929	0.766680859	0.025857481	0.964910034	0.983446586
ENSRNOG00000011951	Plk2	chr2	41911131	41916901	+	ENSRNOG00000011951	Plk2	protein_coding	8.442301012	8.078554683	7.198535803	7.318654138	8.268290996	7.940891658	8.196232522	7.617733238	7.55635214	7.059961404	-1.110798665	0.00038561	0.00578555	-0.168319408	0.497802832	0.999892282	-0.359268075	0.333784431	0.998866189	-0.989169023	0.002985691	0.018635733	0.937800297	0.000475126	0.005118406	0.733646338	0.06159118	0.210839315	0.08083845	0.810850263	0.946913006	-0.186873116	0.595033503	0.839679957	-0.825603115	0.005765112	0.05725511	-0.604712936	0.13075166	0.347077949
ENSRNOG00000017808	Klf15	chr4	122365093	122375093	+	ENSRNOG00000017808	Klf15	protein_coding	8.852508634	8.078263698	9.671108749	9.692072492	8.81745408	8.656775003	10.53806674	9.942473122	9.707974517	9.206684582	1.195924305	5.81224E-06	0.000130335	0.212951895	0.396901551	0.999892282	1.72810694	0.000237716	0.016587891	0.914751779	0.032112161	0.137557381	-0.977625247	1.13398E-07	4.42088E-06	0.606898178	0.010185979	0.068313815	-0.201425729	0.351181076	0.715788374	1.567649201	6.26945E-11	2.1717E-09	0.75943186	0.000509546	0.007578576	-0.754348473	0.038363609	0.177737458
ENSRNOT00000024710	Hpx	chr1	170423483	170431073	-	ENSRNOG00000018257	Hpx	protein_coding	12.02492824	11.88590693	11.3915734	12.0281396	11.83963293	12.00236968	10.37248229	10.05289601	11.50642576	11.16790234	-0.212026714	0.510276634	0.917511738	-0.034376988	0.736548895	0.999892282	-1.762271706	3.58788E-31	6.43433E-28	-0.615971324	1.71154E-06	2.18636E-05	0.179695976	0.391778825	0.566700628	-1.51663447	1.2988E-05	0.000479262	-0.37974309	0.261511451	0.635511516	-1.723035904	1.16452E-27	1.85304E-25	-0.58019543	8.9434E-05	0.001654795	1.129290753	1.66988E-10	3.9178E-08
ENSRNOT00000027834	Fads1	chr1	226234074	226244074	+	ENSRNOG00000020480	Fads1	protein_coding	8.395625326	8.079871369	2.25565688	2.167658905	5.145952904	3.679462052	4.669787869	1.933261404	5.325958429	2.351426826	-8.553736216	2.35676E-23	4.64659E-21	-2.521275442	1.05906E-06	0.000306863	-1.592353911	0.115321374	0.998866189	-0.833495542	0.201587751	0.514286861	2.947426455	0.007225454	0.041820498	0.6650548	0.443639958	1	0.704745034	0.197259405	1	-0.268682598	0.735928725	1	-0.041350626	0.953436871	1	0.104226091	0.813138408	1
ENSRNOG00000011068	Papss2	chr1	251145253	251155253	+	ENSRNOG00000011068	Papss2	protein_coding	8.122615531	7.781500129	6.705258523	6.84279062	7.078489268	6.975155741	6.923385499	6.24723889	7.411352388	6.453505791	-1.370097318	6.15064E-05	0.001135354	-1.012400031	0.000413177	0.045676178	-1.486593452	0.001483638	0.083933184	-1.014926171	0.009722652	0.0503656	0.293046317	0.375975992	0.552044952	-0.161415862	0.771500859	0.838877547	0.272774944	0.501358506	0.809574531	-0.425620347	0.422864336	0.738282766	0.001539264	0.996933242	0.998861236	0.374632571	0.478053644	1
ENSRNOG00000007029	Dnaja1	chr5	57028467	57038467	+	ENSRNOG00000007029	Dnaja1	protein_coding	9.029239497	9.013179271	7.977064082	8.36340732	8.97138339	8.600671359	9.165211544	8.865946307	8.738936182	8.560771523	-0.880548928	0.000534536	0.007615297	-0.229254853	0.250118825	0.999892282	0.002450927	0.992298835	0.999106467	-0.380418523	0.091381306	0.314023424	0.644584465	0.009612126	0.051572387	0.8779207	0.002483937	0.026636353	0.483143861	0.056368226	0.308626224	0.234095375	0.380367694	0.707454595	-0.147937203	0.512077804	0.881636031	-0.375917287	0.156702974	0.374564318
ENSRNOT00000082953	LOC100360316	chr5	152195361	152198813	-	ENSRNOG00000051615	LOC100360316	protein_coding	4.329397586	4.889048687	5.510990597	4.648970653	6.158772417	4.943630118	8.06379176	7.512547989	6.735457158	5.933791029	0.568762889	0.591066391	0.950360235	0.632860615	0.227754836	0.999892282	3.904199684	2.51392E-13	7.33064E-11	1.816030679	0.005415707	1	0.655495954	0.38330116	0.558863404	3.258721097	1.7141E-11	3.80654E-09	1.362579512	0.011269028	0.135720352	2.440797686	6.69237E-07	1.44396E-05	0.762112954	0.164797714	0.588481795	-1.537836571	0.000267591	0.005404991
ENSRNOG00000006331	Elovl5	chr8	85259982	85269982	+	ENSRNOG00000006331	Elovl5	protein_coding	7.993427177	7.42120494	7.122033763	6.952862442	6.120526754	6.440323982	6.396497363	5.405697367	7.323390147	6.828076688	-0.819283488	0.022431923	0.15655718	-1.54808578	6.69213E-06	0.001440433	-1.952562391	0.000491125	0.032144483	-0.707315685	0.061553363	0.232144114	-0.893217047	0.014865928	0.070071149	-1.186251528	0.045621498	0.177314377	0.074291625	0.831872756	0.951800137	-0.287179052	0.688295418	1	0.911374265	0.024937551	0.177998571	1.056338071	0.053645514	1
ENSRNOG00000062127	AC134224.1	chr1	221154561	221156910	-	ENSRNOG00000062127	AC134224.1	lincRNA	8.369053859	8.848646413	7.377203203	7.433705387	8.241408597	8.070338984	7.468554903	7.64521716	7.845171427	7.783841911	-1.32696631	8.129E-06	0.000173516	-0.487693418	0.039808997	0.999892282	-1.141701226	0.001079529	0.064318041	-0.859160528	0.002676457	0.016853167	0.821175883	0.000988161	0.009164027	0.167045298	0.670539966	0.775334585	0.43321783	0.138349049	0.479244377	-0.634015736	0.063061739	0.241982197	-0.36481715	0.153968158	0.569773831	0.257813273	0.484098171	0.68195266
ENSRNOT00000025718	Notch2	chr2	200187184	200197184	+	ENSRNOG00000018835	Notch2	protein_coding	5.947712991	5.340732777	3.975677223	4.363588864	5.487007596	4.912180262	6.092239871	4.846663679	5.576787844	4.366050908	-3.223257434	0.000328239	0.005059203	-0.539058188	0.288265944	0.999892282	-0.056518173	0.946029104	0.998866189	-0.696497244	0.314837203	1	2.278264906	0.016883523	0.075926815	2.580037433	0.011994809	0.076784381	1.153917202	0.089324444	0.391971807	0.545927201	0.488447772	1	-0.115940522	0.866498958	1	-0.48386644	0.461873649	1
ENSRNOG00000003969	Fam20a	chr10	98008014	98018014	-	ENSRNOG00000003969	Fam20a	protein_coding	7.097504114	6.387598651	7.039397565	6.660235372	6.810952157	7.088266017	8.855911571	8.04497951	8.065889711	7.283033692	0.075526265	0.871449275	0.99039288	0.15742862	0.689128129	0.999892282	1.85504719	2.02993E-05	0.001833941	0.979685442	0.021773823	0.097612461	0.108516619	0.759773656	0.848560066	1.808898136	2.94524E-06	0.000155728	0.926781952	0.009581746	0.12455173	1.670610066	1.01153E-05	0.000177611	0.833029039	0.017812664	0.137566873	-0.718173784	0.152080114	0.367256015
ENSRNOT00000024464	Clic4	chr5	153615869	153625869	-	ENSRNOG00000018109	Clic4	protein_coding	7.370367693	7.312827706	5.974115335	5.433751414	7.085304591	6.87799473	7.345967506	6.660701904	6.754377724	6.597774411	-1.974226246	1.45095E-05	0.000301425	-0.393571733	0.215538308	0.999892282	-0.334985765	0.503847241	0.998866189	-0.753083926	0.059302598	0.226289571	1.551610565	0.000278406	0.00343854	1.554179859	0.010145215	0.068151148	1.06922343	0.021616459	0.193062358	0.072250163	0.881662283	0.968529071	-0.351462577	0.34606057	0.792793085	-0.382570668	0.43626032	1
ENSRNOT00000085680	Igf1	chr7	28414350	28424350	+	ENSRNOG00000004517	Igf1	protein_coding	10.63192491	10.42378862	9.93872989	10.28236422	8.991391059	8.234284263	8.388069447	8.077446247	9.828174462	9.586635927	-0.422745825	0.023513441	0.163097418	-1.704166646	9.50342E-07	0.000283541	-2.355625195	3.99929E-29	5.97677E-26	-0.836848495	3.48155E-07	5.56423E-06	-1.495721268	1.17178E-08	5.91602E-07	-1.930892886	3.57202E-15	2.42382E-12	-0.413409409	0.037214469	0.253520563	-0.422050144	0.202115929	0.493451212	1.064080747	8.81843E-06	0.000203053	1.474907897	3.421E-09	4.9686E-07
ENSRNOG00000004628	Dazap2	chr7	142239035	142243241	+	ENSRNOG00000004628	Dazap2	protein_coding	8.232632586	8.145591628	7.332188327	7.02058331	7.977630495	7.834651063	8.38424587	8.122177402	7.743474796	7.549792066	-1.101302602	0.000511414	0.007326636	-0.295808506	0.221074656	0.999892282	0.074218196	0.821499625	0.998866189	-0.570867319	0.058426415	0.223905101	0.795928327	0.004223835	0.028165254	1.164968306	0.001115281	0.015271354	0.494992343	0.119026702	0.449352011	0.375168375	0.240218272	0.549710095	-0.272135695	0.323826219	0.768994501	-0.625548062	0.063013562	0.240013505
ENSRNOG00000002210	Hsd17b11	chr14	7073445	7083445	+	ENSRNOG00000002210	Hsd17b11	protein_coding	6.443231324	6.315513263	4.739714146	4.591195325	6.474427614	6.625936703	6.497097978	5.062839199	6.367050211	5.715926876	-2.637007976	7.60859E-05	0.001373859	0.205865721	0.589511383	0.999892282	-0.462846743	0.553254881	0.998866189	-0.356850544	0.501065711	1	2.94009074	1.35956E-08	6.75915E-07	1.704179446	0.080600261	0.246810472	1.803093276	0.002774091	0.059022341	-0.665069417	0.313183743	0.640945209	-0.587909376	0.183705736	0.611289761	0.088003364	0.888730602	1
ENSRNOT00000020043	Slc13a5	chr10	58824538	58834538	-	ENSRNOG00000014870	Slc13a5	protein_coding	3.18439359	3.298641504	6.374056825	6.607256915	5.870216803	5.703621359	7.019545887	4.346877478	5.784857014	4.819454571	6.794465459	1.35031E-12	8.97054E-11	1.745860983	0.000736775	0.075774667	1.404204001	0.148607659	0.998866189	1.418093382	0.04464103	1	-0.966569886	0.010077933	0.053107605	-0.14942756	0.886129361	0.92222086	-1.343463188	0.0039929	0.074441265	0.429575841	0.62160688	0.854772409	-0.449757575	0.441282748	0.846401969	-0.510433414	0.425244516	1
ENSRNOG00000021345	Timd2	chr10	31780263	31790263	-	ENSRNOG00000021345	Timd2	protein_coding	5.869339385	4.832833394	6.894547888	7.047921757	6.255657123	6.405294091	6.262602057	5.98281974	7.034441993	6.811620783	1.954796438	0.000441873	0.006477462	0.785371608	0.123542174	0.999892282	0.695260993	0.452808729	0.998866189	1.679210205	0.00266745	1	-0.827810474	0.016034485	0.073944038	-1.05844226	0.042183118	0.169379624	-0.052345454	0.87581924	0.967907567	-0.229972566	0.722543914	1	0.730796596	0.058565427	0.323933505	0.867602078	0.090099744	1
ENSRNOT00000016121	Sgk1	chr1	24185456	24190896	-	ENSRNOG00000011815	Sgk1	protein_coding	9.093034614	9.017575265	8.324135903	8.221617946	7.188379431	7.688933793	8.801248784	8.482048195	7.590510029	7.510606816	-0.834888643	0.000392399	0.005880303	-1.634915119	2.81577E-12	1.69701E-09	-0.428603976	0.106709271	0.998866189	-1.57929338	3.64074E-10	1.1796E-08	-0.867123363	0.001414675	0.012123547	0.399790961	0.168193765	0.388413432	-0.75265712	0.005121161	0.084935913	1.23979204	0.000212901	0.002624925	0.092139559	0.77282179	0.956713197	-1.117115708	0.000443942	0.00805966
ENSRNOG00000055365	Edem1	chr4	140886545	140896545	+	ENSRNOG00000055365	Edem1	protein_coding	8.158484473	7.609028255	10.90075245	10.80506163	8.509392808	8.515943608	11.62840191	11.37493453	11.07508768	10.90629812	3.005543704	2.39051E-45	3.2997E-42	0.583633339	0.021512963	0.999892282	3.623203527	2.67151E-33	5.58463E-30	3.119417829	5.3513E-60	6.35734E-57	-2.397096963	1.20421E-48	2.17521E-45	0.666149865	0.000112328	0.002760521	0.14223204	0.363538453	0.725480479	3.050562083	6.36307E-70	1.17532E-66	2.522549304	1.48035E-55	1.84067E-52	-0.519253738	0.000477111	0.008509866
ENSRNOG00000040195	RGD1559960	chr9	4886476	4896476	-	ENSRNOG00000040195	RGD1559960	protein_coding	3.867934387	3.378564538	2.717162889	2.716340978	2.716828394	2.716079033	2.714387554	2.71458468	2.71525183	2.718180962	-5.123200205	2.55406E-06	6.07838E-05	-1.604717971	0.001711537	0.160031061	-2.64960548	0.010440806	0.386386158	-2.48773463	0.000888679	1	NA	1	1	NA	1	1	NA	1	1	NA	1	1	NA	1	1	NA	1	1
ENSRNOT00000076398	Rffl	chr10	70210560	70220560	-	ENSRNOG00000007596	Rffl	protein_coding	4.999791083	4.476476229	3.945758428	3.942479296	4.70194751	4.137547191	5.158035282	4.312354266	4.809420183	4.550070081	-3.735190686	0.001505382	0.018227444	-0.346579448	0.496779243	0.999892282	0.092725634	0.925663319	0.998866189	-0.144384945	0.844100513	1	2.422525377	0.027514133	0.107137068	2.304054443	0.037052012	0.154415396	1.612416791	0.014870766	0.155696925	0.568568015	0.516329695	1	0.399328568	0.578143276	1	-0.165631569	0.799287847	1
ENSRNOG00000007990	Adipor2	chr4	151418894	151428894	-	ENSRNOG00000007990	Adipor2	protein_coding	8.084197412	7.842371506	6.86696449	7.020203229	7.214074019	6.835526453	7.414684318	6.565506852	7.176340929	7.137626001	-1.168430113	0.000442155	0.006477462	-0.994737934	0.00068688	0.071620921	-1.001687224	0.029012063	0.787122282	-0.893589992	0.007274187	0.039701687	0.104581003	0.757806286	0.84723587	0.127485846	0.801869009	0.860646769	0.232369202	0.497181382	0.807621807	0.023548335	0.963110346	0.992543591	0.132366993	0.706356902	0.945260408	0.096668878	0.838161785	0.919922008
ENSRNOT00000013896	Serpina3c	chr6	127996165	128003418	-	ENSRNOG00000010410	Serpina3c	protein_coding	11.99127601	12.03282555	12.74456832	12.51656178	11.0148913	10.37349134	10.90208012	11.14472001	12.78245507	12.76748859	0.632362504	4.73704E-06	0.000108777	-1.197846756	4.66954E-05	0.007559447	-0.998079054	2.11328E-13	6.42348E-11	0.774467669	2.77255E-18	1.93793E-16	-1.923844288	1.36993E-19	2.78137E-17	-1.62760089	1.71295E-22	5.31827E-19	0.141147974	0.302660227	0.678477277	0.293553991	0.37634427	0.704020949	1.986136313	7.92154E-11	4.06355E-09	1.763839575	1.03587E-46	4.72321E-44
ENSRNOG00000032297	Msmo1	chr16	26859397	26869397	+	ENSRNOG00000032297	Msmo1	protein_coding	7.952662784	7.749237595	2.834894802	5.020883768	5.172685052	5.83497317	5.471026338	2.54074977	6.151928174	4.121927965	-1.988475214	0.097996907	0.421396875	-2.565550063	4.43467E-16	4.04953E-13	-1.206644082	0.224827412	0.998866189	-1.723135656	0.018474386	0.085844474	0.733012405	0.501919439	0.659057761	0.114971614	0.8950932	1	0.308181701	0.571537351	0.838112214	-0.512709142	0.557701451	1	-0.024207011	0.970535997	1	0.295095739	0.618555386	1
ENSRNOT00000068633	Aox1	chr9	64929721	64939721	+	ENSRNOG00000015354	Aox1	protein_coding	9.21126501	8.777553379	7.225245008	7.126962893	8.632529015	8.435071363	7.829211734	7.227457522	8.56569659	7.995758821	-1.970042358	3.0549E-12	1.90709E-10	-0.49302231	0.020696928	0.999892282	-1.52722316	7.07481E-06	0.000697121	-0.726383363	0.008102999	0.0434272	1.466130251	1.92815E-09	1.27422E-07	0.409212616	0.343383997	0.575637131	1.180967888	9.28498E-05	0.006132945	-1.016717064	0.002819952	0.023959192	-0.230354481	0.366987015	0.806252487	0.745081418	0.04451896	0.192599755
ENSRNOT00000073846	LOC689574	chr4	62780596	62790422	+	ENSRNOG00000046109	LOC689574	protein_coding	7.089317577	7.120236204	3.66665636	4.949881805	6.849757525	7.051875331	6.884924311	5.86943405	6.170706737	5.293816632	-3.033732006	0.001517715	0.018347921	-0.169640826	0.588531961	0.999892282	-0.729977851	0.20882257	0.998866189	-1.478382803	0.002521416	0.016104525	2.762947281	0.00280508	0.020504578	2.394029458	0.006927586	0.053249548	1.215692835	0.072194024	0.355063338	-0.545888898	0.310188359	0.637665184	-1.330522834	0.002885785	0.033223933	-0.617183569	0.310179125	1
ENSRNOT00000009233	Insig1	chr4	342302	350515	+	ENSRNOG00000006859	Insig1	protein_coding	10.22089077	10.01325093	10.61818081	10.84377135	7.611759571	7.489426224	10.95247685	10.64377307	10.50756948	10.22465411	0.628731955	0.00033197	0.005110077	-2.590872894	2.92641E-46	1.46974E-42	0.699486048	8.555E-05	0.006826397	0.257680269	0.117577887	0.372486746	-3.27883371	5.04085E-67	3.40734E-63	0.072089751	0.706608729	0.799495179	-0.365123024	0.039477417	0.260800132	3.32605687	6.9435E-56	2.71971E-53	2.877145825	3.51794E-49	2.18711E-46	-0.435593878	0.01578596	0.104692297
ENSRNOG00000000814	Fabp7	chr20	40769586	40773349	+	ENSRNOG00000000814	Fabp7	protein_coding	6.106210966	5.977487861	4.577327874	4.177798687	5.464416822	5.53802215	5.228135485	4.939933615	5.005591207	4.811002653	-3.452928829	1.17923E-06	2.94761E-05	-0.755588525	0.079101341	0.999892282	-1.47351328	0.058376297	0.998866189	-1.774219982	0.002524439	1	2.403101279	0.002935519	0.021266818	0.982419785	0.376027082	1	0.615349892	0.358179426	0.72175664	-0.566851781	0.48524863	1	-0.906351009	0.157204661	1	-0.134371933	0.826321702	1
ENSRNOT00000073271	Gas1	chr17	4846789	4847940	+	ENSRNOG00000050485	Gas1	protein_coding	3.823224535	3.793691267	4.227561526	3.397046264	4.096507906	3.394061132	5.852573563	5.439882065	4.344916073	3.507936347	0.143876824	0.90120441	1	0.002181414	0.994607117	0.999892282	3.419125246	1.67539E-05	0.001536864	0.169913694	0.784231502	1	-0.132139603	0.900261166	0.939802593	1.650957927	0.136382772	0.341712924	0.087575826	0.878450632	1	1.341226999	0.115242003	1	0.167074483	0.780404726	1	-2.088617139	0.000989592	1
ENSRNOT00000085621	Mrpl15	chr5	14609674	14618071	+	ENSRNOG00000008566	Mrpl15	protein_coding	6.588551928	6.237718691	4.322641928	4.996133267	6.136423396	5.938861683	6.416913875	5.839213044	6.160063592	5.566414598	-2.723007021	6.98404E-05	0.001268461	-0.465763171	0.269456065	0.999892282	-0.343396339	0.610725463	0.998866189	-0.667021209	0.214747981	1	2.14074079	0.002091088	0.016430552	2.070668417	0.020383692	0.107266876	1.476491714	0.021566798	0.192929445	0.156484161	0.808751122	1	-0.175754272	0.733280818	0.945992268	-0.279877856	0.642218753	1
ENSRNOT00000087980	Aqp9	chr8	77589781	77599781	-	ENSRNOG00000061883	Aqp9	protein_coding	5.532408352	5.265883744	4.042544339	4.498333665	5.330381125	5.467776614	5.236799785	3.890559991	4.298815039	4.429495376	-2.493860424	0.00461537	0.045832727	-0.010093939	0.982669122	0.999892282	-0.459659996	0.641418091	0.998866189	-1.706522957	0.017394075	1	2.532718425	0.000974419	0.009079247	0.595767398	0.578768095	1	0.076621895	0.899374271	1	-0.361380227	0.645657705	1	-1.913470163	0.003160504	1	-0.212514856	0.662684164	1
ENSRNOT00000071633	Cyp2c13	chr1	258867045	258877045	-	ENSRNOG00000049464	Cyp2c13	protein_coding	10.51184852	10.78522804	7.686782081	8.589466695	9.550095202	9.722003662	10.16427127	9.964362566	9.081253912	9.66343038	-2.444876151	9.00554E-08	2.84671E-06	-1.030417514	1.32222E-12	8.13136E-10	-0.602454477	0.000731448	0.046106927	-1.279176455	1.0333E-10	3.68269E-09	1.461471673	2.65843E-07	9.39692E-06	1.850936545	3.40478E-05	0.001058169	1.075094803	0.021767824	0.193062358	0.438472858	0.026285465	0.135883845	-0.244717572	0.249450705	0.697945561	-0.670825641	0.00410447	0.042150278
ENSRNOG00000043098	Mt2A	chr19	11307967	11308740	-	ENSRNOG00000043098	Mt2A	protein_coding	6.91711485	7.099206082	8.839479256	8.648333273	7.338247484	7.804484572	9.003585849	8.822581981	8.324798192	7.869864115	1.869598906	6.41459E-11	3.40549E-09	0.572261713	0.083124987	0.999892282	2.02286065	1.03489E-09	2.13324E-07	1.145501048	0.001095401	0.00759535	-1.235872948	1.00265E-06	2.82987E-05	0.17906722	0.489797536	0.664065046	-0.652237413	0.010500208	0.130252643	1.390037037	5.44686E-06	0.000100856	0.550111249	0.063426059	0.341325452	-0.814970478	0.005316999	0.050052
ENSRNOG00000020843	Ftl1	chr1	101448346	101449829	-	ENSRNOG00000020843	Ftl1	protein_coding	8.358899302	8.091842436	6.601405467	6.543415384	8.255502008	7.806195531	7.944081164	7.433851111	7.302287054	6.92041492	-1.848496716	2.74485E-08	9.75875E-07	-0.194212709	0.442067418	0.999892282	-0.561480814	0.134212426	0.998866189	-1.177756275	0.000367351	0.002959214	1.646852425	6.31278E-08	2.7222E-06	1.249069885	0.004868905	0.042356695	0.58997911	0.116121398	0.444041636	-0.359331848	0.32516098	0.652634214	-0.985344718	0.001383835	0.018227337	-0.587649438	0.158961266	0.378479204
ENSRNOT00000012819	Cyp7a1	chr5	19358734	19368431	-	ENSRNOG00000009488	Cyp7a1	protein_coding	8.332103026	7.73289619	8.570406986	9.460195825	8.443180585	7.959822567	10.44618302	10.11029041	9.220597864	9.713520986	1.020900272	0.048148147	0.267148025	0.149331086	0.59102626	0.999892282	2.290095496	1.23284E-19	7.2489E-17	1.439743308	7.97003E-08	1.47944E-06	-0.890789286	0.004302595	0.028491769	1.199870459	0.009035024	0.063604487	0.368879903	0.415802275	0.761924519	2.124405294	8.11668E-19	5.36755E-17	1.290046365	8.67136E-08	2.88288E-06	-0.812803338	0.000278257	0.005546945
ENSRNOT00000045455	LOC501038	chr8	103342929	103351680	+	ENSRNOG00000033654	LOC501038	protein_coding	7.030722987	6.379307733	5.511238877	4.867501433	6.217091924	6.305105128	5.894303108	4.356294031	5.736327959	3.591795936	-2.143942698	7.67297E-05	0.001381468	-0.58382768	0.122701949	0.999892282	-1.686020705	0.027513189	0.756942265	-0.533619419	0.405020161	0.732365223	1.487986824	0.004239066	0.028232073	0.166330216	0.871494318	0.911260303	-0.040807388	0.941463018	0.985384418	-1.012112712	0.176538028	1	-0.387787888	0.523771744	0.88775598	-0.118171656	0.839944114	1
ENSRNOT00000014135	Kank2	chr8	22811223	22821223	-	ENSRNOG00000010643	Kank2	protein_coding	5.392364262	3.94243688	3.723225532	3.56835787	5.128765497	4.388071264	5.633520498	3.548453439	5.043514056	3.588187079	-3.237549328	0.004475251	0.044738238	-0.08592705	0.871053437	0.999892282	0.082392357	0.928979798	0.998866189	-0.144375614	0.807820267	1	3.350449282	0.00091356	0.008619701	0.63680945	0.465293367	0.649430469	0.234053951	0.535128887	0.824079573	0.114917113	0.878037504	1	-0.122080151	0.837122316	1	-0.077790614	0.824128933	1
ENSRNOG00000055909	Apoa4	chr8	50537009	50539376	+	ENSRNOG00000055909	Apoa4	protein_coding	7.746520467	7.218831248	7.790295095	7.440320535	7.572097838	7.620890622	8.716256272	8.043075327	8.638867318	8.094952356	0.123548284	0.730985352	0.985073707	0.085105704	0.781497917	0.999892282	0.964933344	0.015933367	0.505736349	0.926599213	0.005232802	0.029983449	-0.030676195	0.91176916	0.946490693	0.85312502	0.01736102	0.097091343	0.812325473	0.005268097	0.085623535	0.870626646	0.013212868	0.081378685	0.851309317	0.001992264	0.02457521	-0.024294193	0.942422216	0.978681566
ENSRNOG00000008988	Cyp2d2	chr7	123651827	123655896	-	ENSRNOG00000008988	Cyp2d2	protein_coding	9.204509554	9.016855014	7.492731014	7.814326154	9.074860492	9.072253625	9.576615884	9.02117576	8.840547791	8.642181741	-1.52511146	5.78501E-09	2.34665E-07	-0.042877725	0.81044056	0.999892282	0.220293838	0.402521543	0.998866189	-0.380198141	0.089356511	0.311306554	1.483947589	3.59457E-11	3.02782E-09	1.734211417	1.13811E-08	1.36283E-06	1.111689521	1.74627E-05	0.001871636	0.261410211	0.308197041	0.635617389	-0.337984814	0.095167243	0.440547096	-0.586454488	0.030126538	0.156003296
ENSRNOT00000089371	Sult2a2	chr1	76604326	76614326	-	ENSRNOG00000047986	Sult2a2	protein_coding	8.027995143	7.657036341	4.520954351	5.871770899	8.25584785	7.84599152	7.602204496	7.107421547	7.336285733	7.337679164	-2.635326615	0.000455405	0.006601518	0.219017136	0.408586162	0.999892282	-0.519795148	0.2232847	0.998866189	-0.559564745	0.097929322	0.328894606	2.782663399	0.000166545	0.002245236	2.205621514	0.000428687	0.00772366	2.052840178	9.50908E-06	0.001102374	-0.744267163	0.045146792	0.196317222	-0.794079139	0.004992347	0.051301521	-0.041332108	0.920822334	0.971127829
ENSRNOT00000030135	Coq8a	chr13	98468327	98478327	-	ENSRNOG00000043201	Coq8a	protein_coding	7.764358954	7.114385426	5.429565638	5.25988553	6.808568892	6.910980597	7.333874723	6.108142981	6.738946833	6.256378679	-2.653018781	1.27053E-08	4.90178E-07	-0.679390083	0.042461481	0.999892282	-0.694563696	0.213528349	0.998866189	-1.078321952	0.011478242	0.057214621	1.915529596	1.20043E-05	0.000256444	1.786445096	0.009637554	0.065761502	1.317970963	0.009199235	0.122486127	0.007537899	0.989095137	0.997947689	-0.383377827	0.339038979	0.785407661	-0.336804291	0.537263124	1
ENSRNOG00000023931	Ggn	chr1	88113445	88116548	+	ENSRNOG00000023931	Ggn	protein_coding	6.185892848	5.537102735	6.128493073	5.702588421	6.259608184	6.492538104	7.901759795	7.323583806	6.734383508	5.435587105	0.031018524	0.962941566	0.994233965	0.456504343	0.335567008	0.999892282	2.057387635	0.000126352	0.009560882	0.356292714	0.575416226	1	0.570558434	0.219080845	0.399326976	2.08714159	7.36199E-06	0.000308518	0.354116774	0.509329811	0.813114031	1.48390956	0.000688314	0.007182163	-0.134601509	0.795900601	0.961460761	-1.45376428	0.003156872	0.035269078
ENSRNOT00000045628	Tf	chr8	111711303	111721303	-	ENSRNOG00000030625	Tf	protein_coding	11.86209194	11.79864696	12.32711899	12.16095993	12.02496358	12.10956751	12.34162511	11.9841843	12.57309301	12.24409488	0.421866616	0.002057302	0.023700966	0.239569014	0.010618419	0.71743371	0.348149513	0.0134283	0.450967091	0.595564111	4.4328E-07	6.86892E-06	-0.180963376	0.197332684	0.376774993	-0.073109721	0.669823684	0.774957515	0.173367492	0.258534346	0.633428661	0.107485544	0.455736817	0.763050901	0.354030071	0.011761938	0.100860649	0.240376811	0.310852289	0.537846291
ENSRNOT00000024941	Ppp1r3c	chr1	255371810	255376833	-	ENSRNOG00000018494	Ppp1r3c	protein_coding	9.696673438	9.747849713	9.758334929	9.791057334	9.521783084	9.573869221	11.3551689	10.99823225	10.79985129	10.62868155	0.053842239	0.772238111	0.989136869	-0.175686074	0.24507512	0.999892282	1.497513673	7.59116E-18	3.58253E-15	1.014967074	1.4597E-11	6.12042E-10	-0.232390865	0.165209206	0.340968142	1.442816917	1.11229E-13	6.04514E-11	0.955614421	2.00963E-08	5.56865E-06	1.669891586	1.43076E-20	1.32462E-18	1.190521153	2.07689E-14	1.59408E-12	-0.475358701	0.004359489	0.043882645
ENSRNOG00000011573	Csad	chr7	143783970	143793970	-	ENSRNOG00000011573	Csad	protein_coding	7.822118982	6.949661606	8.803479029	8.368949542	7.383126059	7.234212493	9.829341238	9.114745239	8.690262889	8.30416191	1.205329628	0.000428723	0.006332965	-0.142587216	0.681979013	0.999892282	2.046530646	0.000163167	0.011919142	1.071386487	0.001878704	0.012240773	-1.374430533	1.46282E-07	5.53677E-06	0.939625017	0.024505096	0.120638955	-0.090684062	0.72605389	0.907366634	2.297036588	3.90298E-14	1.75641E-12	1.253079551	3.3463E-06	8.52621E-05	-1.017261529	0.00042107	0.007775841
ENSRNOT00000076818	Foxo3	chr20	46429222	46439222	+	ENSRNOG00000000299	Foxo3	protein_coding	7.027813861	5.153158075	8.969811186	8.830610182	6.523166262	5.256443523	8.512167136	7.776611177	8.263601687	7.647001531	2.380356606	0.00460993	0.045832727	-0.265111181	0.606051958	0.999892282	1.597307957	0.054665264	0.998866189	1.209036352	0.083386178	0.29659515	-2.922683859	2.27225E-06	5.78997E-05	-0.758040646	0.015365575	0.090056214	-0.950674037	0.000276932	0.012947428	2.223433559	4.85053E-06	9.21601E-05	2.016413391	7.88684E-07	2.21866E-05	-0.200164735	0.58490974	0.755601316
ENSRNOG00000013304	Arg1	chr1	21525421	21535421	+	ENSRNOG00000013304	Arg1	protein_coding	9.294681659	9.227567581	10.70777303	10.77236349	10.33254106	10.48823476	11.90464718	11.69420973	11.3110297	11.4130179	1.509200228	2.3947E-18	3.13151E-16	1.159011315	9.50011E-16	8.17933E-13	2.590328894	2.61696E-65	3.35896E-61	2.135082703	1.28197E-54	9.1379E-52	-0.334073821	0.02899884	0.111134877	1.081321064	8.2266E-11	1.66803E-08	0.628932554	2.7731E-05	0.002669928	1.412607137	5.73942E-21	5.84503E-19	0.962936769	6.47547E-12	4.06647E-10	-0.446197848	0.000881455	0.014075598
ENSRNOT00000020051	Dhdds	chr5	152217677	152227677	-	ENSRNOG00000014665	Dhdds	protein_coding	5.978685314	4.377204417	6.472495981	6.46248736	5.753349424	5.906185453	7.884466354	7.22723483	7.287679935	6.882855241	1.240592119	0.078270839	0.368876568	0.274468181	0.605345284	0.999892282	2.155549842	0.011892221	0.420779528	1.761762252	0.002402595	0.015400805	-0.789392678	0.074091751	0.205162596	1.336834359	0.002514633	0.026853465	0.736390397	0.042884804	0.269086778	2.036298543	2.28517E-05	0.000365915	1.474302256	0.00034503	0.005376066	-0.53381755	0.194352176	0.418625803
ENSRNOG00000018903	Pik3r1	chr2	31816867	31826867	-	ENSRNOG00000018903	Pik3r1	protein_coding	7.380389405	7.152673723	8.813581138	8.439165583	6.835658866	6.606549833	8.941710994	8.533720506	9.030910473	8.553929866	1.461110879	7.9116E-07	2.04762E-05	-0.527857066	0.143305211	0.999892282	1.560072722	8.12537E-06	0.00078979	1.607664336	5.16425E-08	1.00576E-06	-2.062729505	2.31001E-14	2.91115E-12	0.120416888	0.678301842	0.779890681	0.185716297	0.464011192	0.794509663	2.129379608	4.1362E-10	1.32462E-08	2.198953567	2.09224E-15	1.71151E-13	0.065221142	0.820806311	0.910842896
ENSRNOG00000001388	Sds	chr12	41620393	41627741	-	ENSRNOG00000001388	Sds	protein_coding	7.749736587	7.085073866	11.16103137	10.56078875	7.929635488	7.48769804	10.1108093	9.79503061	9.824409683	9.407478948	3.453649124	3.98153E-15	3.74716E-13	0.250113489	0.43718718	0.999892282	2.55963172	1.11627E-19	7.02409E-17	2.191587252	5.84825E-16	3.78966E-14	-3.255841924	9.28967E-40	1.07873E-36	-0.941711232	0.005118716	0.043746763	-1.269190606	8.11313E-09	2.42988E-06	2.282463062	5.38531E-19	3.65627E-17	1.939948722	1.42527E-16	1.19742E-14	-0.329596913	0.138717729	0.354694134
ENSRNOG00000008364	Cat	chr3	93402058	93412058	-	ENSRNOG00000008364	Cat	protein_coding	10.68350992	10.34074374	8.406064345	8.2634662	9.981705115	10.10294981	10.12442311	9.648131858	9.151922381	9.091316677	-2.256930636	6.6807E-28	1.88624E-25	-0.48748298	0.000891993	0.088710579	-0.632147176	0.002597084	0.127602217	-1.43216018	5.8405E-16	3.78966E-14	1.764750059	1.70618E-21	3.92451E-19	1.6122443	3.86494E-10	6.37669E-08	0.798464987	0.000360593	0.015696153	-0.140188479	0.509093654	0.795689586	-0.942216672	3.78464E-08	1.40054E-06	-0.78744571	0.000740818	0.012147817
ENSRNOT00000092999	Cyp2c6v1	chr1	147713938	147723938	+	ENSRNOG00000024016	Cyp2c6v1	protein_coding	9.350917848	9.473456617	6.026960564	7.201544957	8.521864898	8.831453188	8.310086902	8.162143024	8.161815692	8.350270333	-2.715189086	2.43727E-06	5.85652E-05	-0.750203819	5.42444E-05	0.008558125	-1.236781012	9.65966E-07	0.000112854	-1.209022588	3.64072E-08	7.54391E-07	1.955288382	0.000787528	0.007661788	1.566892492	0.000390894	0.007255902	1.530759805	2.20305E-05	0.002214942	-0.466641406	0.104794493	0.331327707	-0.448095704	0.054968876	0.312663769	0.019931012	0.948357773	0.979360603
ENSRNOT00000023350	Sord	chr3	114176309	114186309	+	ENSRNOG00000017291	Sord	protein_coding	8.50290797	7.895710433	6.57390733	6.517462531	8.387110855	8.417851491	8.309081714	7.585349384	7.537494448	7.379169099	-1.854160854	2.28492E-07	6.63214E-06	0.171273698	0.491667776	0.999892282	-0.254329155	0.520542675	0.998866189	-0.813437445	0.01427317	0.068098497	2.05197149	3.1298E-15	4.20505E-13	1.567453024	0.000290716	0.005920064	0.967927612	0.005341794	0.086458165	-0.431447949	0.202245224	0.493451212	-1.006668918	7.47027E-05	0.001407353	-0.536280607	0.166743923	0.387027092
ENSRNOG00000058646	Zfp36l1	chr6	103308045	103313074	-	ENSRNOG00000058646	Zfp36l1	protein_coding	11.09557223	11.10724287	9.600877109	9.48708846	10.79092766	10.82371199	11.03473176	10.76215191	10.46436635	10.14357054	-1.592015075	1.61124E-22	2.85948E-20	-0.298233065	0.005910961	0.450938978	-0.20029673	0.18925151	0.998866189	-0.798308837	3.91892E-08	8.02704E-07	1.291452349	9.65503E-17	1.58547E-14	1.386773296	1.77519E-12	5.55953E-10	0.776327232	4.99393E-05	0.00414132	0.09922739	0.539391959	0.811676164	-0.498827522	0.001551985	0.020185546	-0.594104959	0.000964166	0.014777423
ENSRNOT00000028033	G6pc	chr10	89285855	89295855	+	ENSRNOG00000051171	G6pc	protein_coding	12.27574539	12.05118116	11.17245696	10.73766216	11.09144391	11.91492489	12.43552109	12.15905163	11.85541334	11.72775214	-1.214525636	1.50693E-12	9.95776E-11	-0.532797165	0.144788764	0.999892282	0.137711176	0.313207738	0.998866189	-0.379840753	0.000705577	0.005195613	0.577062358	0.193043941	0.371442225	1.349220304	8.9243E-13	3.67214E-10	0.825364666	1.52777E-06	0.000232339	0.712912121	0.079660362	0.276094712	0.217244106	0.571804216	0.906834814	-0.515117143	8.28203E-05	0.002299828
ENSRNOT00000050701	Cxadr	chr11	16826399	16836399	+	ENSRNOG00000001557	Cxadr	protein_coding	4.338940641	3.78583917	3.496673856	3.495678568	3.888109236	3.495361622	4.14940429	3.493555859	3.92738468	3.497908375	-3.654574445	0.001965075	0.022815071	-0.414808054	0.359132032	0.999892282	-0.368157355	0.719314017	0.998866189	-0.586016904	0.415733498	1	0.985094212	0.305878251	1	0.817232056	0.3756042	1	0.399076556	0.374336726	1	0.206380514	0.773647411	1	0.038074141	0.948132223	1	-0.09789987	0.820816672	1
ENSRNOT00000014044	Xbp1	chr14	85753760	85758145	+	ENSRNOG00000010298	Xbp1	protein_coding	9.297692715	8.96912528	10.15185119	9.943589114	9.384941797	8.981527052	9.462540897	9.060078687	10.53766495	9.947403567	0.934929618	6.81181E-06	0.000150308	0.051669929	0.797233615	0.999892282	0.135101958	0.602301334	0.998866189	1.150643528	1.00944E-07	1.78101E-06	-0.88052109	1.7202E-05	0.000343554	-0.79663241	0.000600852	0.009607807	0.227558241	0.285879826	0.661658753	0.080561465	0.753816626	0.911201902	1.095605543	4.2368E-07	1.23085E-05	0.963840202	0.004286255	0.043432157
ENSRNOG00000013794	Rbp1	chr8	106449321	106459321	+	ENSRNOG00000013794	Rbp1	protein_coding	6.568308135	5.497214801	4.268542745	4.592773234	6.137482791	6.320382424	6.352509571	3.436123698	5.759800825	4.558156628	-2.711589021	0.000242388	0.003860493	0.081989325	0.852373027	0.999892282	-0.219503999	0.818214147	0.998866189	-0.973865526	0.134489669	1	2.919000598	1.81319E-07	6.6092E-06	0.746455457	0.478631095	0.657871992	0.914559438	0.181520502	0.53718712	-0.205570571	0.786547223	1	-1.152311206	0.03683594	0.239549206	-0.086342568	0.852752452	1
ENSRNOG00000004555	Sec14l4	chr14	84274550	84284550	+	ENSRNOG00000004555	Sec14l4	protein_coding	7.776437431	6.909610423	5.963093456	6.097032228	7.302949578	7.114979312	7.735138089	6.761762821	7.48047164	6.686505886	-1.621579395	0.000511915	0.007326636	-0.216222968	0.533941947	0.999892282	-0.085714958	0.87186014	0.998866189	-0.288060813	0.51307433	0.809287716	1.401939978	0.00011481	0.001678475	1.489360227	0.006833567	0.052593062	1.226440523	0.003537312	0.06905051	0.13922105	0.766322328	0.917496659	-0.065489948	0.858877278	0.970200912	-0.19151496	0.688564649	0.82975985
ENSRNOG00000000641	Nrbf2	chr20	22728208	22738208	+	ENSRNOG00000000641	Nrbf2	protein_coding	7.319565135	6.626585389	8.335170036	8.116016738	6.886470038	6.898231415	8.627668735	8.374590189	8.745750359	8.420652484	1.304117172	0.000184794	0.003060004	-0.12296678	0.748554534	0.999892282	1.573029742	8.58433E-05	0.006826922	1.641359089	7.90857E-07	1.12295E-05	-1.458522674	3.42816E-08	1.5969E-06	0.296772957	0.314635643	0.55199077	0.386893488	0.119914741	0.449551087	1.711607291	5.90093E-07	1.31212E-05	1.81211881	1.85305E-11	1.10773E-09	0.092205048	0.747603472	0.865663399
ENSRNOT00000086343	Gck	chr14	86154341	86164341	-	ENSRNOG00000061527	Gck	protein_coding	6.717479386	6.209905501	6.976599582	7.66152404	6.501810981	6.056304425	8.326163121	7.013890496	8.508600646	7.146936067	0.983519139	0.026654557	0.178220889	-0.177012285	0.69562542	0.999892282	1.431444002	0.009953623	0.373020275	1.574610919	0.000468076	0.003650379	-1.213619387	0.00216037	0.016925847	0.471308956	0.504428281	0.673250129	0.53762809	0.372349634	0.732445395	1.617714827	0.001513766	0.014140435	1.808721307	1.06077E-05	0.00023553	0.124833718	0.843231698	0.923135922
ENSRNOT00000078131	Kng1	chr11	81434375	81444375	-	ENSRNOG00000030387	Kng1	protein_coding	9.688171514	9.373355299	10.82629518	11.68659498	11.0387609	11.10343778	9.487085051	9.436780189	9.80775675	9.803820153	1.76797306	5.8259E-05	0.00108184	1.545330312	2.20564E-29	4.15405E-26	-0.079619147	0.72104811	0.998866189	0.268042418	0.150293582	0.429516689	-0.247964457	0.530564228	0.682333886	-1.842911349	7.56245E-06	0.000313111	-1.420534334	0.000257935	0.01231258	-1.640037577	1.15818E-23	1.47436E-21	-1.288205829	2.18049E-19	2.60694E-17	0.344751156	0.090790941	0.289960597
ENSRNOG00000053086	Selenop	chr2	53109684	53114858	+	ENSRNOG00000053086	Selenop	protein_coding	10.62687883	10.72584206	9.161788922	9.457282144	10.20749794	10.28581274	9.756703329	9.664085621	9.417486145	9.647822908	-1.396584204	4.31753E-14	3.57578E-12	-0.437025741	0.000396256	0.044722063	-0.990941723	5.11541E-09	9.12808E-07	-1.16765315	1.4684E-13	7.69612E-12	0.954742112	1.4747E-07	5.53677E-06	0.403143402	0.078800805	0.243602386	0.220084765	0.295964598	0.671475547	-0.548016322	0.002827862	0.023959192	-0.72713648	1.36642E-05	0.000298071	-0.177005061	0.403047253	0.621635236
ENSRNOT00000026303	Egr1	chr18	27657628	27661429	+	ENSRNOG00000019422	Egr1	protein_coding	6.848239892	6.222830191	5.650917731	7.117661377	7.706968536	7.008007471	8.191004421	7.787241437	6.767879218	6.184910789	0.011643188	0.984071707	0.99753582	0.832953653	0.028207711	0.999892282	1.590354464	0.000587708	0.037507701	-0.065831238	0.900592236	1	0.832681076	0.282226851	0.465243353	1.45670606	0.049018748	0.184390202	-0.075567548	0.878135363	0.96794646	0.662130663	0.086035479	0.291478816	-0.968098947	0.014442106	0.11629331	-1.559252592	0.000159357	0.003710227
ENSRNOT00000083799	Nadk2	chr2	58462588	58472588	+	ENSRNOG00000054157	Nadk2	protein_coding	7.425043194	7.505858973	5.837115562	6.507024623	7.341134132	7.423690437	7.745016129	7.458570971	7.240642474	7.011897279	-1.442328423	0.000890999	0.011845409	-0.087712872	0.765761456	0.999892282	0.15962296	0.706578937	0.998866189	-0.363455197	0.329879295	0.670477724	1.352757379	0.000342229	0.004014154	1.577491049	0.001111712	0.015256684	0.995495782	0.014397163	0.153295379	0.249827386	0.516930543	0.800563658	-0.276601278	0.391927569	0.822032955	-0.498004384	0.218951199	0.441083988
ENSRNOG00000047493	Slco1a4	chr4	176016163	176026163	-	ENSRNOG00000047493	Slco1a4	protein_coding	6.018422165	5.683510816	3.643698556	3.631383677	4.239467613	4.708559695	5.259689773	4.762146703	4.722390934	3.658470483	-6.548220498	1.58336E-11	9.06453E-10	-1.865897155	9.95627E-05	0.014219064	-1.246499242	0.083523309	0.998866189	-0.767964781	0.255803077	1	2.468511277	0.024778338	0.099782374	2.455650744	0.026662401	0.126369643	0.439906746	0.345048073	1	0.654719477	0.452518831	1	-0.152035847	0.822586291	1	-0.415687562	0.472563212	1
ENSRNOT00000016677	Depdc7	chr3	94676989	94686989	-	ENSRNOG00000012262	Depdc7	protein_coding	7.774739322	7.402391546	6.163687876	6.082571608	7.609985571	6.955533569	7.622579794	7.212549343	7.129297245	6.627330176	-1.729041617	1.98837E-05	0.000400348	-0.296251065	0.358600321	0.999892282	-0.189590106	0.666010119	0.998866189	-0.760172712	0.053770862	0.208757465	1.404365858	0.000331243	0.003936422	1.499138262	0.00234951	0.025645149	0.858344369	0.041039709	0.264643018	0.12076954	0.780805933	0.925498483	-0.45542282	0.227458393	0.673243179	-0.541581431	0.225048147	0.447520277
ENSRNOT00000074801	Pglyrp2	chr7	14429701	14435967	-	ENSRNOG00000042318	Pglyrp2	protein_coding	7.111089223	7.124341655	5.770250284	5.219819679	6.469413951	6.457805192	6.780722942	6.019149967	6.1611217	5.959055588	-2.116951762	1.06778E-05	0.000225074	-0.761235307	0.027784804	0.999892282	-0.797519978	0.162356683	0.998866189	-1.276097575	0.004034253	0.024083882	1.269586335	0.011206264	0.057448842	1.166839231	0.113515502	0.304720514	0.625619774	0.261984591	0.635552973	-0.003341303	0.995537294	0.999831879	-0.48527147	0.291336952	0.749066101	-0.398055983	0.496549662	1
ENSRNOG00000002478	Insig2	chr13	37277458	37287458	-	ENSRNOG00000002478	Insig2	protein_coding	9.931812038	9.585187457	6.693860244	6.746688741	9.232503471	9.722480028	9.32352284	9.0959679	8.565720117	8.48603869	-3.208979387	4.2639E-36	2.5224E-33	-0.274512326	0.147286824	0.999892282	-0.576794945	0.010927111	0.397891046	-1.280880896	1.20989E-09	3.68551E-08	2.921523431	5.65451E-30	2.48447E-27	2.612201196	5.21239E-18	4.89724E-15	1.852875827	5.22471E-11	2.04682E-08	-0.294082507	0.229761314	0.53765837	-0.999462974	4.75771E-06	0.000115542	-0.695123635	0.006546988	0.057052327
ENSRNOG00000015654	Ghr	chr2	53403638	53413638	-	ENSRNOG00000015654	Ghr	protein_coding	8.188482063	7.636506774	5.676150774	6.161571602	7.646990295	7.577395091	7.720601766	6.981416973	6.607846729	5.659595424	-2.300758606	1.17174E-08	4.59198E-07	-0.354613587	0.201781784	0.999892282	-0.593978781	0.176448008	0.998866189	-1.832712623	1.90907E-05	0.000198553	1.936080275	2.53311E-08	1.2112E-06	1.637967775	0.002298421	0.025222749	0.286634791	0.587852161	0.846442402	-0.228911501	0.57677018	0.834824831	-1.499770331	0.000122238	0.002112565	-1.132932786	0.027956262	1
ENSRNOT00000004770	Lap3	chr14	70111797	70121797	-	ENSRNOG00000003289	Lap3	protein_coding	7.101079107	6.333838665	4.367927426	5.126024208	6.837615137	6.284720721	6.510588271	3.161724253	5.130814296	5.098531473	-2.715944929	4.01949E-06	9.3685E-05	-0.214025155	0.576261799	0.999892282	-0.417340385	0.663944531	0.998866189	-2.035838647	0.000131855	0.001171898	2.478751312	4.65083E-06	0.000108012	0.509138591	0.627851968	0.748439772	0.282635036	0.678980227	0.889277856	-0.271769304	0.719754067	0.900114954	-1.865819958	0.000111563	0.001998817	-0.158737901	0.740810303	1
ENSRNOG00000019688	Diaph1	chr18	31061371	31071371	-	ENSRNOG00000019688	Diaph1	protein_coding	5.951322233	5.214263152	3.8702402	3.849661496	5.771314003	5.763285287	6.130684931	5.301496202	5.588901247	5.443989647	-4.997675537	5.42525E-06	0.000122542	0.140893018	0.772447877	0.999892282	0.199631045	0.811186556	0.998866189	-0.172196826	0.788420305	1	5.476129263	9.22535E-09	4.71624E-07	4.319755947	4.97699E-05	0.001420304	2.721102317	7.28665E-05	0.005173975	0.037520616	0.956268552	1	-0.364208877	0.480344599	0.867306665	-0.311217652	0.619340739	1
ENSRNOT00000024781	Isca1	chr17	5281727	5291727	+	ENSRNOG00000018343	Isca1	protein_coding	6.700535954	6.206610017	6.890966729	6.280788773	6.89280812	6.016399241	8.189786478	7.668864596	7.391267171	7.164630968	0.162670611	0.750557287	0.987458788	0.044388733	0.921415401	0.999892282	1.654659759	0.000458131	0.030039839	0.873579379	0.046873097	0.18686322	-0.108470071	0.819017115	0.886173793	1.521070029	0.000349517	0.006716167	0.734760687	0.046895909	0.27953013	1.575122344	0.00045096	0.005069067	0.833350162	0.038286738	0.245897364	-0.715064157	0.056329055	0.224998386
ENSRNOT00000007825	Slc10a1	chr6	104621355	104631355	-	ENSRNOG00000005794	Slc10a1	protein_coding	9.281553621	9.168677374	8.542788083	8.447609081	8.940706763	9.184574592	9.470106239	9.119845978	9.229028345	8.902344065	-0.764834049	0.000804347	0.010945427	-0.16162831	0.371858217	0.999892282	0.082309504	0.732608706	0.998866189	-0.152925342	0.478096235	0.782339293	0.600012519	0.003879786	0.026439751	0.842872152	0.001379218	0.017751068	0.597328783	0.009685627	0.125328489	0.245061026	0.319211124	0.645777927	0.010327037	0.960787882	0.990247253	-0.23134509	0.35995988	0.580733869
ENSRNOG00000028946	Cdc42ep4	chr10	102259272	102269272	-	ENSRNOG00000028946	Cdc42ep4	protein_coding	6.963444567	6.195589395	8.086869859	7.147665674	7.161663435	7.33698065	8.617636081	7.874049877	7.859472991	7.376604515	1.166156115	0.009509867	0.081182778	0.595592857	0.120865271	0.999892282	1.781851245	0.000128828	0.009727744	1.043350111	0.015357216	0.072880314	-0.490106674	0.176680247	0.356007522	0.618848702	0.296117348	0.532583903	-0.05614537	0.873318119	0.966280401	1.119617703	0.002972957	0.02506341	0.422061946	0.187309176	0.615157272	-0.670095501	0.070125878	0.251904551
ENSRNOT00000052369	Ugt2b	chr14	22417206	22427206	+	ENSRNOG00000046540	Ugt2b	protein_coding	8.224993823	8.039856141	9.148645399	9.730853585	8.114933615	8.071391299	10.09461381	9.998768329	9.682867646	9.887019803	1.3828071	1.24497E-07	3.78147E-06	-0.044219746	0.855784519	0.999892282	1.976513501	1.72977E-18	8.61691E-16	1.69408932	1.23388E-15	7.715E-14	-1.428033843	6.58704E-09	3.56126E-07	0.594084062	0.013943752	0.084186348	0.32134738	0.154560477	0.499579781	2.014792226	5.81365E-20	4.55432E-18	1.742960701	6.97165E-19	7.8805E-17	-0.265144868	0.168131424	0.387897763
ENSRNOT00000054724	Cyp2c22	chr1	259277684	259287684	-	ENSRNOG00000021924	Cyp2c22	protein_coding	9.959579434	10.09448616	10.048964	10.56351696	9.211502705	8.869568184	10.58045097	10.49127148	10.44888336	10.63983082	0.309287186	0.131358094	0.501339971	-0.985230292	5.35667E-09	2.27349E-06	0.520602989	0.002156018	0.112072304	0.52874963	0.000548999	0.004189502	-1.308281088	8.4901E-09	4.37902E-07	0.21042437	0.325607293	0.559427132	0.21826638	0.271881421	0.648841944	1.514899709	3.96675E-14	1.75641E-12	1.52186649	1.54697E-17	1.41434E-15	0.010153721	0.950974855	0.980220787
ENSRNOT00000010271	Pnrc1	chr5	48501472	48504511	-	ENSRNOG00000007793	Pnrc1	protein_coding	7.619182554	7.286520751	7.358678911	6.273142974	7.73549727	7.012128436	8.886522241	8.456701248	7.647475272	6.732750867	-0.594335224	0.179897287	0.588741831	-0.044404898	0.893823726	0.999892282	1.322598602	0.000133817	0.010041068	-0.196987864	0.636256607	0.875762586	0.544501484	0.211146964	0.391648981	1.831104169	0.001586762	0.019609176	0.356974455	0.402001199	0.74866805	1.352943075	0.000112392	0.001488482	-0.152078668	0.694280586	0.945260408	-1.442027083	8.44954E-05	0.00230099
ENSRNOG00000058388	Zfp36	chr1	85380088	85382569	+	ENSRNOG00000058388	Zfp36	protein_coding	8.581238431	8.392678191	10.2116997	9.834156744	9.363208869	9.312187763	11.0787617	10.80783901	10.32301425	9.705827199	1.586355562	7.95944E-13	5.61819E-11	0.849698805	6.22958E-06	0.001390535	2.52167332	7.03418E-40	1.90946E-36	1.577612821	6.55077E-12	2.92211E-10	-0.715481337	0.000246225	0.003117511	0.935855531	4.98182E-06	0.000229615	0.015730339	0.944655953	0.986152845	1.647564873	5.34328E-20	4.38839E-18	0.72244246	0.00053258	0.007857266	-0.870544746	0.006514868	0.057052327
ENSRNOG00000037850	37316	chr13	102746174	102756174	-	ENSRNOG00000037850	37316	protein_coding	7.03667032	6.601068223	5.282972566	5.750999137	7.427601871	7.350027508	7.556627996	7.342694239	6.882386982	6.585850357	-1.571947739	0.004522075	0.045122683	0.590105991	0.076711334	0.999892282	0.696686032	0.160036389	0.998866189	-0.103797681	0.821220181	0.950064073	2.255216722	4.01338E-09	2.4165E-07	2.266091742	1.37374E-05	0.000497887	1.338340544	0.004423769	0.07919536	0.072193374	0.85058313	0.952952541	-0.732924016	0.030325642	0.20537529	-0.751395364	0.082930225	0.278258732
ENSRNOT00000058351	Akr1c19	chr17	69654170	69664170	+	ENSRNOG00000038319	Akr1c19	protein_coding	8.21017864	8.027207817	6.991037649	7.361383472	6.852575878	6.854458634	7.744845891	7.556839365	7.095499374	7.42343354	-1.04373325	0.001180347	0.014707575	-1.344155343	1.7858E-06	0.000456044	-0.514700612	0.159137945	0.998866189	-0.928496371	0.004319182	0.025208001	-0.38235369	0.251726881	0.430589636	0.513619642	0.201954273	0.431537699	0.081003409	0.811884195	0.946913006	0.865375452	0.040561261	0.181971752	0.447267882	0.208044466	0.647353576	-0.397582689	0.318253813	0.544710511
ENSRNOT00000000618	Mapk14	chr20	5933595	5943595	+	ENSRNOG00000000513	Mapk14	protein_coding	7.159972124	6.843232094	8.291767605	8.256771018	7.318917587	6.837994482	7.743335121	7.586498921	7.935599931	7.235248155	1.40088721	7.65544E-06	0.000164713	0.084937335	0.815304563	0.999892282	0.704419893	0.13455149	0.998866189	0.653583793	0.105511259	0.348187154	-1.309742977	1.76579E-06	4.59302E-05	-0.668469063	0.035393797	0.150889994	-0.678279966	0.02220014	0.194759615	0.606577714	0.147779559	0.407671989	0.573348219	0.106494206	0.467978904	-0.031848113	0.935776479	0.977857762
ENSRNOG00000018969	Gpatch4	chr2	187415262	187424045	+	ENSRNOG00000018969	Gpatch4	protein_coding	6.58190672	5.501473488	7.3702761	7.537374738	6.166954611	5.873692091	7.540752431	6.862481054	7.837946957	7.476545724	1.502271677	0.00139494	0.017123858	-0.108672869	0.82836377	0.999892282	1.173590012	0.07189823	0.998866189	1.628951069	0.000367826	0.002959214	-1.693870732	8.0977E-07	2.38919E-05	-0.240358488	0.571253532	0.712499471	0.242541805	0.414747548	0.761342202	1.321664269	0.015788836	0.092092501	1.858251967	2.21348E-07	6.77891E-06	0.447904578	0.274657693	0.501272511
ENSRNOT00000029049	Akr1c13	chr17	69634890	69644890	+	ENSRNOG00000050040	Akr1c13	protein_coding	9.272632634	9.050400885	8.17219583	8.618958264	7.959330891	7.893200997	8.810887363	8.588921555	8.123433437	8.520913167	-0.794383818	0.001696659	0.020112204	-1.277262335	6.23237E-10	3.07879E-07	-0.485802848	0.060968359	0.998866189	-0.868352429	0.00038932	0.003097177	-0.518715289	0.04001858	0.136922404	0.304418477	0.303743468	0.540412403	-0.084738214	0.753399401	0.923201801	0.81079104	0.005993109	0.043595588	0.421973726	0.103453075	0.461052162	-0.376050048	0.202936673	0.426866796
ENSRNOG00000028422	Rmnd5a	chr4	99295812	99305812	-	ENSRNOG00000028422	Rmnd5a	protein_coding	4.920289434	4.825782454	3.948535908	4.10513608	4.722122716	4.227289383	4.82992003	4.322456631	4.729599412	3.951924681	-3.039798102	0.004240152	0.042721333	-0.512779321	0.334025078	0.999892282	-0.483957073	0.621344057	0.998866189	-0.644837401	0.388771579	1	1.779654488	0.101181465	0.24964442	1.242976856	0.252274726	1	0.499651209	0.365743583	1	0.162990288	0.852359283	1	-0.117397391	0.867215784	1	-0.140631973	0.795969141	1
ENSRNOG00000019120	Hmgcs2	chr2	200452624	200462624	+	ENSRNOG00000019120	Hmgcs2	protein_coding	9.963264736	9.830200678	9.277567645	9.075691399	9.733863471	10.11456862	10.24958478	9.983680436	9.659406381	9.710627667	-0.741460753	0.000216586	0.003526413	0.039455672	0.806899888	0.999892282	0.230125429	0.230348759	0.998866189	-0.219371246	0.195904323	0.507784006	0.780103783	0.000140855	0.001972338	0.968735355	1.36906E-05	0.000497887	0.513522254	0.00983499	0.126971951	0.189138089	0.361446185	0.687260632	-0.258194505	0.15642282	0.574412682	-0.443586383	0.02460361	0.139288015
ENSRNOT00000067455	Sesn2	chr5	150694117	150704117	-	ENSRNOG00000042785	Sesn2	protein_coding	7.744283509	6.961847309	7.405530614	7.29017296	7.596113527	7.315373643	9.163481967	8.936879903	7.990676443	7.687231116	-0.070328324	0.858054018	0.989369345	0.047449021	0.88830254	0.999892282	1.745966994	4.14869E-07	5.22109E-05	0.449444165	0.231816962	0.552383599	0.123956979	0.668984167	0.785247336	1.838491389	2.35307E-10	4.04794E-08	0.528081658	0.078063627	0.365573318	1.69566298	4.83145E-09	1.35174E-07	0.411009029	0.164062445	0.588481795	-1.25057672	1.04748E-05	0.000507114
ENSRNOT00000021152	Mreg	chr9	79535024	79545024	-	ENSRNOG00000015774	Mreg	protein_coding	7.79436328	7.537572203	6.323334124	5.587971425	7.19753813	7.452671371	7.24492178	6.473565296	7.556924561	6.769182171	-1.949376465	5.14763E-06	0.000116695	-0.368409046	0.204662394	0.999892282	-0.83889413	0.087715393	0.998866189	-0.484133509	0.210193402	0.526813844	1.55975338	0.000104626	0.001570545	1.021487681	0.102943414	0.285566855	1.322320929	0.002339108	0.054567975	-0.452332579	0.342945984	0.66805826	-0.111399267	0.755985747	0.953760366	0.306563991	0.530606903	0.711675925
ENSRNOG00000011490	Angptl8	chr8	22856539	22858565	+	ENSRNOG00000011490	Angptl8	protein_coding	8.489422886	8.577516376	5.35194862	5.782080161	8.478046998	8.935479772	7.693073847	6.762732522	7.129737587	7.048067479	-3.273789186	6.81034E-21	1.01933E-18	0.20339305	0.348177921	0.999892282	-1.300220331	0.001111826	0.066022964	-1.531828786	1.7955E-07	3.07651E-06	3.481263279	4.23696E-28	1.43501E-25	1.844054082	0.001801503	0.021177624	1.560389325	0.000262049	0.012321489	-1.490805385	5.36496E-05	0.000754651	-1.743938247	4.71763E-11	2.6423E-09	-0.208661888	0.653793531	0.80587697
ENSRNOT00000009985	Cyp51	chr4	27175243	27185243	+	ENSRNOG00000007234	Cyp51	protein_coding	6.843410377	6.282829148	3.023576254	2.987898657	5.336489722	4.419470867	5.105723577	2.901487341	4.756636355	3.064429692	-7.306061057	2.45816E-15	2.3985E-13	-1.899774855	6.01857E-06	0.001380192	-1.010570725	0.30832366	0.998866189	-0.835778892	0.212111513	0.529917969	4.055809159	0.000121384	0.001740162	0.847443134	0.36302283	1	0.472865629	0.322859271	1	-0.3311961	0.701640578	1	-0.611470833	0.395033592	1	-0.073593588	0.868990947	1
ENSRNOG00000033740	Lurap1l	chr5	98469047	98479047	+	ENSRNOG00000033740	Lurap1l	protein_coding	6.895334809	6.435437646	7.583857642	7.950563025	7.21630498	6.571091695	8.108501395	7.377700858	7.628928464	7.268319419	1.233822897	0.001119048	0.014113632	0.236236523	0.55878571	0.999892282	1.20090222	0.017541092	0.541434032	0.825400068	0.049398275	0.194967276	-0.959847407	0.004338781	0.028672994	0.013740599	0.971743347	0.980574458	-0.343208302	0.262198467	0.635552973	0.924666016	0.039975283	0.180295961	0.577385281	0.110235733	0.477618596	-0.339178382	0.398820705	0.619665384
ENSRNOT00000015668	Dock8	chr1	242959488	242969488	+	ENSRNOG00000015894	Dock8	protein_coding	5.984597806	4.779036086	3.6197371	4.981215749	6.089326494	5.321615153	7.553728717	7.280490151	6.687937647	6.159652738	-1.241393331	0.238867962	0.678896522	0.182762386	0.729228426	0.999892282	2.260932554	0.000160778	0.011792672	0.993312677	0.103134754	1	1.613643205	0.064397733	0.186867517	3.1317258	0.000971391	0.013764005	2.182679618	0.00023326	0.011373686	1.987409425	4.38205E-05	0.000635709	0.804571112	0.106972719	0.469336199	-1.089051341	0.010091995	0.077980413
ENSRNOG00000005669	Car8	chr5	21335810	21345810	-	ENSRNOG00000005669	Car8	protein_coding	4.995681089	4.530767369	3.780048872	3.775709962	5.028743295	4.648285987	5.245234754	3.766308041	4.342711047	3.785371162	-4.11902847	0.000373345	0.00564242	0.087557051	0.867276868	0.999892282	-0.008523212	0.992973123	0.999106467	-0.834681989	0.253182464	1	4.668123148	4.30456E-06	0.000100835	0.677437242	0.437072239	0.62862355	0.333002047	0.426470115	1	-0.04675115	0.951304437	1	-1.181855442	0.101201994	1	-0.148148476	0.671922889	1
ENSRNOG00000010389	Ndrg2	chr15	28305821	28314459	-	ENSRNOG00000010389	Ndrg2	protein_coding	8.989941868	8.670002528	8.092791937	7.82706029	9.023068413	8.940332121	9.462020741	8.920671987	8.831591345	8.40380665	-0.921908887	0.000629409	0.00878556	0.143619134	0.465114278	0.999892282	0.392509591	0.162142703	0.998866189	-0.208846928	0.416095733	0.739687933	1.073730049	8.44837E-07	2.47469E-05	1.308790005	1.15979E-05	0.000439877	0.690437578	0.009217995	0.122486127	0.243935258	0.351209863	0.67677845	-0.355101173	0.110704011	0.478172622	-0.585486301	0.040586884	0.181510257
ENSRNOT00000088599	Axin2	chr10	97212432	97222432	+	ENSRNOG00000055010	Axin2	protein_coding	5.553602743	4.724343422	3.677109729	3.661830908	5.622030966	5.168717645	6.009460921	3.627282846	5.56209568	4.408001558	-4.386783306	0.000122637	0.002104305	0.223381332	0.66309066	0.999892282	0.101613682	0.915064541	0.998866189	-0.093566309	0.896019558	1	5.220103235	8.60036E-08	3.59424E-06	0.679086264	0.43620139	0.62862355	2.081582369	0.00221893	0.052628933	-0.006790098	0.992820931	1	-0.372859934	0.54859739	0.898953604	-0.068881093	0.881220318	1
ENSRNOT00000018343	Gclm	chr2	225827504	225837504	+	ENSRNOG00000013409	Gclm	protein_coding	6.056371073	5.427222423	3.832254167	3.814175809	5.840934664	5.396471159	5.810479362	5.295758307	5.520295281	4.351085319	-5.668134902	5.7059E-08	1.8703E-06	-0.184039929	0.697346255	0.999892282	-0.289610434	0.715141562	0.998866189	-0.876265558	0.201959142	1	5.329106372	3.51454E-08	1.6278E-06	3.744441911	0.000591932	0.009512971	1.427579558	0.027899799	0.21402405	-0.082023777	0.907481283	1	-0.725118218	0.260060709	1	-0.455406427	0.488799561	1
ENSRNOT00000022056	Il33	chr1	248132090	248142090	+	ENSRNOG00000016456	Il33	protein_coding	6.245000418	5.967515478	4.289754325	3.972352346	6.002500422	5.738406866	5.470715415	3.467738631	4.652957395	3.576931951	-3.543082451	9.00285E-08	2.84671E-06	-0.30474919	0.435472736	0.999892282	-0.669579332	0.496876281	0.998866189	-0.939756695	0.176282506	1	3.187053641	4.17703E-07	1.36632E-05	0.690209514	0.523349337	1	0.06978285	0.900637556	1	-0.439014883	0.575134141	1	-0.817017823	0.214885662	1	-0.193907372	0.667018041	1
ENSRNOT00000056041	Srebf2	chr7	123381082	123391082	+	ENSRNOG00000007400	Srebf2	protein_coding	7.037572775	6.129226935	5.490422645	5.185004686	6.493810911	5.90416424	6.628241546	5.68440496	6.165487072	6.272043076	-1.870335722	0.001675704	0.019958872	-0.483396155	0.272640617	0.999892282	-0.51539696	0.462757352	0.998866189	-0.555636994	0.281162114	0.615895374	1.283807054	0.023452408	0.095940058	1.183838699	0.142251503	0.350364965	1.108607811	0.036642616	0.251690909	0.018742641	0.977549353	1	-0.021154224	0.96452809	0.990719917	-0.034164317	0.953704105	1
ENSRNOT00000037844	Dusp6	chr7	41475163	41479392	+	ENSRNOG00000023896	Dusp6	protein_coding	8.78548329	8.97635455	7.030689893	7.182962134	8.156682153	7.990793003	7.544823659	6.590001016	7.564480832	6.878638901	-1.934886355	1.56089E-12	1.01523E-10	-0.849908144	5.09825E-05	0.00812861	-1.844665333	1.19989E-06	0.000136191	-1.700226301	1.59664E-08	3.67125E-07	1.058681385	5.88055E-05	0.000980513	0.047577359	0.923714129	0.946338229	0.169326449	0.637523502	0.871966596	-0.963888173	0.020441633	0.111803217	-0.846100649	0.006375145	0.061164005	0.107577504	0.823540236	0.911508295
ENSRNOT00000019933	Ttc36	chr8	49106374	49109981	-	ENSRNOG00000014700	Ttc36	protein_coding	7.08691481	6.481624664	6.617620268	6.573524578	7.614411897	6.897194098	8.535036691	8.060495709	7.78728191	7.356456124	-0.256254475	0.587870924	0.949937628	0.471876157	0.213952361	0.999892282	1.633103472	0.000117332	0.00895571	0.813290292	0.04817546	0.190987031	0.79762055	0.03449547	0.124134806	1.917902762	2.99551E-07	2.23204E-05	1.078024945	0.001699664	0.044288726	1.096398654	0.003768642	0.030078251	0.31267595	0.364927695	0.806252487	-0.75882744	0.029193781	0.153519021
ENSRNOT00000087919	Gk	chrX	54293729	54303729	-	ENSRNOG00000034116	Gk	protein_coding	8.544529721	8.610091336	5.109768906	5.648662808	7.427790077	7.863830605	6.964766603	6.620751095	6.415286471	6.133296837	-3.620926473	4.09338E-25	9.41706E-23	-0.972982408	4.03954E-05	0.00683862	-1.953403668	3.73272E-08	5.82093E-06	-2.500586741	1.14315E-15	7.27536E-14	2.58808474	2.77084E-11	2.37082E-09	1.52183099	0.022925308	0.116234834	0.873827085	0.105094207	0.4208584	-0.923011431	0.031160311	0.15396678	-1.491104269	2.57426E-05	0.00052819	-0.481807564	0.371875342	1
ENSRNOG00000001979	Rcan1	chr11	32540539	32550539	-	ENSRNOG00000001979	Rcan1	protein_coding	10.52227115	10.10322383	10.97751903	10.98113122	9.926227185	9.607870789	10.40041545	9.469827156	10.37379397	9.985905834	0.664563749	0.000226674	0.00366663	-0.556593117	0.001041682	0.102247716	-0.308261818	0.522255745	0.998866189	-0.135938135	0.468535049	0.774506234	-1.23223542	5.59576E-13	6.27381E-11	-0.955558082	0.03056739	0.137366319	-0.79256695	8.56902E-06	0.001035666	0.224428034	0.623788478	0.857309293	0.42546185	0.024108175	0.174279681	0.163860937	0.709876955	0.844432416
ENSRNOG00000016356	Got1	chr1	263259762	263269762	-	ENSRNOG00000016356	Got1	protein_coding	9.002052919	8.749260845	10.9240369	10.48430498	7.916720893	7.266265582	10.7134442	10.48349266	10.70728434	10.47301668	1.883752195	1.07092E-19	1.56519E-17	-1.231789301	1.5425E-06	0.000400704	1.759759085	7.46005E-19	3.99358E-16	1.744148682	4.0546E-23	5.16092E-21	-3.170491939	8.90925E-37	6.68208E-34	-0.12057169	0.557302672	0.705743373	-0.126072347	0.504486071	0.810444888	3.030836964	5.51664E-36	1.27685E-33	3.01541933	3.11792E-45	1.21151E-42	-0.006686992	0.968932601	0.984425195
ENSRNOT00000012875	Slc6a6	chr4	123703319	123713319	-	ENSRNOG00000009019	Slc6a6	protein_coding	7.010756022	6.392188183	5.173958655	4.618933803	5.756969359	5.546165334	6.473324844	3.330073852	6.353679174	4.823201169	-2.607568586	2.54867E-06	6.07718E-05	-1.273937681	0.001937205	0.175830488	-0.422035444	0.660684602	0.998866189	-0.8280294	0.248309279	0.568841142	1.066929395	0.123166594	0.282103123	0.462146571	0.66082615	0.768727045	1.008100259	0.113353855	0.43669486	0.045640669	0.952013309	1	0.212942282	0.72617736	0.945729373	0.01163875	0.979929662	1
ENSRNOT00000015732	Tdo2	chr2	180904940	180914940	-	ENSRNOG00000011612	Tdo2	protein_coding	9.72661345	9.812644665	11.90039581	12.14729561	10.412882	10.47669722	12.03503309	11.99641358	11.38903615	11.73964761	2.2997765	3.88821E-49	8.05055E-46	0.680654632	3.60291E-07	0.000116742	2.285917772	7.39664E-64	4.53472E-60	1.826571799	2.2851E-35	4.79065E-33	-1.610081507	1.19985E-25	3.14613E-23	-0.013866905	0.930529375	0.951644125	-0.457898312	0.005413874	0.087492211	1.594446184	3.82051E-32	7.61986E-30	1.139926444	1.0215E-13	7.47139E-12	-0.445967425	0.001504564	0.020850234
ENSRNOT00000030054	Sys1	chr3	160908769	160912507	+	ENSRNOG00000014480	Sys1	protein_coding	5.712998901	4.505659155	6.484556226	5.774024578	5.685882221	4.458785575	7.798700307	7.289419002	6.74255727	6.202987663	1.138467987	0.125631395	0.491778433	-0.018374718	0.971256906	0.999892282	2.74178031	6.85156E-06	0.000686438	1.302738689	0.039438399	1	-1.198498907	0.073955847	0.204960825	1.685710782	0.000276814	0.005743491	0.377625172	0.400630303	0.748488523	2.756564156	5.27176E-07	1.18778E-05	1.420158348	0.012611895	0.105895339	-1.175602629	0.005975974	0.053844584
ENSRNOT00000015678	C1rl	chr4	157107469	157117469	+	ENSRNOG00000011718	C1rl	protein_coding	7.971484316	7.233536419	5.689890721	5.953493334	7.394763817	7.755506258	7.198887213	6.38284734	7.123554077	6.589053401	-2.143363741	1.1945E-06	2.97976E-05	-0.074337985	0.812121428	0.999892282	-0.883032193	0.090526783	0.998866189	-0.834654581	0.042609066	0.173751384	2.08195365	4.91172E-09	2.862E-07	1.157987369	0.06898226	0.225894831	1.157746281	0.008645179	0.117798681	-0.803550356	0.079883376	0.276148101	-0.776214617	0.023302865	0.171043581	0.029521826	0.953902055	1
ENSRNOG00000047459	Hist1h1e	chr17	43734461	43735120	+	ENSRNOG00000047459	Hist1h1e	protein_coding	6.930701796	6.527353269	7.016986685	6.474488379	7.35732414	7.349918535	8.634114155	8.461298333	7.170719113	6.464665489	0.027503626	0.953086909	0.994233965	0.615088048	0.077714756	0.999892282	1.990504868	9.79028E-08	1.41023E-05	0.125815113	0.79422423	0.942074494	0.659080378	0.052538713	0.164317403	1.981814493	1.62593E-08	1.8735E-06	0.104924299	0.797828285	0.942510881	1.314937665	2.19239E-05	0.000354401	-0.516483355	0.160315156	0.581154126	-1.758656407	9.96606E-07	6.75477E-05
ENSRNOT00000033629	Espnl	chr9	98460177	98470177	+	ENSRNOG00000024717	Espnl	protein_coding	7.008440992	5.061575689	4.880795031	4.631210702	6.231448707	6.0004412	7.140572999	5.292602005	6.016843466	5.2924227	-2.326086732	0.002524302	0.028277186	-0.175623147	0.738375916	0.999892282	0.128200075	0.897822315	0.998866189	-0.764017845	0.236606924	1	2.045447436	0.000592209	0.006151783	2.392828697	0.002784096	0.028408476	1.075100547	0.096389715	0.404767913	0.504639905	0.449087428	0.756701914	-0.499682695	0.345331736	0.792793085	-0.817433761	0.184895323	1
ENSRNOT00000002152	Nrip1	chr11	14731563	14741563	-	ENSRNOG00000001585	Nrip1	protein_coding	6.205265866	5.516593518	4.269223792	4.932787064	5.805865805	5.562074985	5.565999234	4.798630077	5.45014422	5.21186089	-2.382712608	0.003203196	0.034241571	-0.295135962	0.529806931	0.999892282	-0.951353134	0.276643489	0.998866189	-0.838971505	0.174080306	1	2.000412185	0.009769918	0.052291619	0.824588433	0.455147203	0.641343786	0.908050222	0.183707621	0.539665809	-0.600564553	0.448529561	1	-0.541315271	0.340121356	1	0.07335151	0.910525477	1
ENSRNOG00000007060	Plin2	chr5	105000857	105010857	-	ENSRNOG00000007060	Plin2	protein_coding	8.709877014	8.446613335	7.143710626	7.21031411	8.308065176	8.584817524	8.555712597	7.852144106	7.813318917	7.679092488	-1.522513781	2.02383E-07	6.00048E-06	-0.136994585	0.533918773	0.999892282	-0.355168399	0.302232698	0.998866189	-0.880172836	0.001616077	0.010658799	1.384158037	4.24891E-08	1.91874E-06	1.143427479	0.002917498	0.029523048	0.599314218	0.050434667	0.291745543	-0.214487527	0.517707931	0.800563658	-0.745378828	0.003105059	0.035290953	-0.503373333	0.161386686	0.379741703
ENSRNOT00000085439	RGD1307603	chr1	219309592	219311502	-	ENSRNOG00000018287	RGD1307603	protein_coding	7.656672209	7.262870214	5.688490419	5.425681032	7.339749377	7.487281903	6.891245464	5.971031027	6.390962173	5.526874813	-2.344602308	9.34187E-08	2.93808E-06	-0.068193509	0.814594896	0.999892282	-1.090147658	0.046525242	0.998866189	-1.596086236	0.00052052	0.004015442	2.291356695	2.55511E-10	1.81391E-08	1.092965601	0.133393593	0.338113892	0.493459279	0.387581665	0.740121354	-1.011996438	0.039455641	0.179618417	-1.561303755	0.000101884	0.001846686	-0.429755727	0.476298323	1
ENSRNOG00000045649	Arrdc3	chr2	8732932	8742932	+	ENSRNOG00000045649	Arrdc3	protein_coding	10.83111089	10.8753587	8.480167138	8.740056267	10.69666236	10.49053731	10.27269811	10.06612588	10.08060227	9.471965222	-2.296561174	1.45132E-35	7.83901E-33	-0.260389567	0.032934334	0.999892282	-0.696152323	1.77255E-05	0.001621838	-1.054702958	1.22056E-08	2.91952E-07	2.031761433	1.05556E-27	3.30003E-25	1.592700107	4.44007E-12	1.10676E-09	1.197892241	7.24411E-07	0.000126616	-0.432253146	0.014851759	0.08824406	-0.792839574	5.69796E-05	0.001103558	-0.361116173	0.110629604	0.318922772
ENSRNOG00000004502	Hal	chr7	34326087	34336087	+	ENSRNOG00000004502	Hal	protein_coding	8.671412856	8.423183904	6.130320347	6.261483886	8.8748974	8.846004044	8.807843856	8.210923345	8.179451046	7.890442055	-2.553537657	5.80431E-15	5.38111E-13	0.316928726	0.112974951	0.999892282	-0.012697373	0.96852597	0.999106467	-0.530447494	0.053402357	0.207779478	2.892408004	6.80092E-30	2.83494E-27	2.508352819	9.21332E-11	1.78621E-08	1.926597384	4.68358E-09	1.47806E-06	-0.333935332	0.247723141	0.558438172	-0.855695749	0.000160895	0.002696188	-0.501773256	0.125516879	0.338784495
ENSRNOT00000049154	Slco1a1	chr4	176221344	176231344	-	ENSRNOG00000036984	Slco1a1	protein_coding	7.357906558	7.377177553	6.043725243	6.289818665	6.340258759	6.478122398	6.787009485	6.937701855	6.552672359	6.322524614	-1.481687422	0.000276388	0.004335319	-1.069863191	0.001767624	0.16239511	-0.594935052	0.216250221	0.998866189	-1.073567167	0.008626005	0.045680656	0.301315535	0.487974615	0.646958353	0.835691833	0.135308971	0.340124259	0.315104238	0.481540141	0.806353904	0.519934298	0.337567397	0.664178202	0.039507066	0.929380119	0.986648906	-0.439721778	0.389198107	1
ENSRNOT00000065065	Fdps	chr2	188403595	188413219	-	ENSRNOG00000043377	Fdps	protein_coding	9.127931583	8.740452972	5.552641977	5.718392611	7.344664235	7.101073553	7.172142078	4.893337162	7.461395393	6.536626433	-3.70436439	3.45083E-31	1.53106E-28	-1.82009419	9.99016E-15	7.0304E-12	-2.099914353	0.017465243	0.539557175	-1.971602603	9.43433E-10	2.92382E-08	1.796215385	3.05967E-06	7.51899E-05	0.841433877	0.29893681	0.535510952	1.488274697	0.000878547	0.028991642	-0.59657344	0.459284497	0.76321268	-0.147097658	0.698567125	0.945260408	0.365202483	0.57806302	1
ENSRNOT00000073933	Proser2	chr17	76079720	76089720	+	ENSRNOG00000045553	Proser2	protein_coding	6.715972902	5.960493253	8.277219364	8.003195958	6.889807044	5.905576514	8.45599163	7.94457422	7.865044574	7.404746628	1.940256583	2.59263E-07	7.3703E-06	0.078090479	0.86758983	0.999892282	1.968417352	2.46585E-05	0.002178391	1.309608543	0.002660194	0.016810165	-1.841625755	3.84926E-07	1.28496E-05	0.084034617	0.796332754	0.856650366	-0.520396073	0.06915289	0.347012841	1.845723151	2.45398E-05	0.000380966	1.235137738	0.001716079	0.021786558	-0.583836641	0.100611992	0.30748154
ENSRNOT00000009683	Nr0b2	chr5	151776004	151779319	+	ENSRNOG00000007229	Nr0b2	protein_coding	7.23479113	6.690683898	7.969331913	8.096200061	7.536674651	7.649878055	9.840433935	9.399467744	8.422576077	7.827348806	1.108313825	0.001546121	0.018629931	0.58435957	0.079092434	0.999892282	2.78668483	4.94721E-20	3.28595E-17	1.186789415	0.001367902	0.00925086	-0.470388978	0.057503099	0.173833585	1.693152658	1.74531E-10	3.21525E-08	0.132359083	0.641815393	0.871966596	2.142825991	7.5041E-16	4.0222E-14	0.588920468	0.042794955	0.2673932	-1.504208535	8.43423E-08	8.24856E-06
ENSRNOT00000049729	Paqr9	chr8	103337472	103339768	+	ENSRNOG00000032374	Paqr9	protein_coding	6.434634292	6.506608196	5.573284999	4.569215213	6.380694786	5.903615864	6.835718972	6.443688538	5.843549173	5.382480061	-1.852832024	0.004932346	0.048669211	-0.352120807	0.40575479	0.999892282	0.235721185	0.689745994	0.998866189	-1.032043012	0.065624158	1	1.419353818	0.032473235	0.119519443	2.00676284	0.004964181	0.043001781	0.499376079	0.445518557	0.785099477	0.6150207	0.277334349	0.593355675	-0.663410655	0.223651571	0.667839488	-1.128895616	0.046677483	1
ENSRNOT00000023241	Slc17a2	chr17	43574152	43584152	-	ENSRNOG00000017180	Slc17a2	protein_coding	8.515878959	8.12571498	5.405134816	6.58342999	7.530072063	7.345122567	6.803529038	5.98752457	6.336470171	6.378561929	-2.38356663	0.000216349	0.003526413	-0.966482127	0.000146299	0.019251381	-2.075478958	2.01818E-06	0.000220018	-2.183161784	8.0026E-11	3.16746E-09	1.490252946	0.000693421	0.006980152	0.361691301	0.610295141	0.738034144	0.235315319	0.640203679	0.871966596	-1.049930802	0.033876804	0.161820532	-1.195258415	0.000743636	0.010579368	-0.093870145	0.870589313	1
ENSRNOT00000017139	Pcbp4	chr8	115155470	115165470	+	ENSRNOG00000012406	Pcbp4	protein_coding	6.15335433	5.182846486	4.087802799	3.66359706	6.064239631	5.607375383	6.198113173	4.136945116	6.051296453	5.149007484	-3.771718734	0.000117808	0.002035259	0.092117427	0.848835902	0.999892282	-0.193170592	0.83503447	0.998866189	-0.09924468	0.875330131	1	4.116071633	5.01218E-07	1.60085E-05	2.350548708	0.032864208	0.143512132	2.507539635	0.000207512	0.01053748	-0.288615511	0.715039912	1	-0.21407287	0.688107059	0.945260408	0.073620262	0.91064195	1
ENSRNOT00000019265	Arpc2	chr9	81518195	81528195	+	ENSRNOG00000014289	Arpc2	protein_coding	4.812292146	4.555346696	3.853646643	3.85086448	4.802228475	3.849975268	4.945134352	4.240017827	4.608236746	3.986414287	-4.002011491	0.000583889	0.00821478	-0.092704049	0.796019742	0.999892282	-0.058086628	0.953117096	0.998866189	-0.532658053	0.477080162	1	0.662006094	0.44036696	0.605026351	2.062971341	0.060037386	0.207732756	0.794121668	0.161115908	1	0.27163413	0.754489985	1	-0.129689328	0.852054458	1	-0.303597556	0.61870214	1
ENSRNOG00000052415	Gstt2	chr20	13760810	13764475	+	ENSRNOG00000052415	Gstt2	protein_coding	7.320678087	7.265644371	6.233875444	5.85834476	6.899667536	6.905729039	7.406964292	6.65132146	6.592700772	5.783094039	-1.514318722	0.000439191	0.00646454	-0.434255484	0.176966589	0.999892282	-0.239659622	0.636021485	0.998866189	-1.16005056	0.012129888	0.059503775	1.047496916	0.007897784	0.044814757	1.216798837	0.031957342	0.141371594	0.220909034	0.662763579	0.880995683	0.207886033	0.671785733	0.883910324	-0.728625639	0.098578289	0.449971528	-0.82810044	0.121958768	1
ENSRNOT00000019367	Klf9	chr1	240908483	240918483	+	ENSRNOG00000014215	Klf9	protein_coding	7.51439777	6.845332971	8.647392097	8.495241865	7.96693671	7.820272071	9.327893947	9.010480911	9.069360147	8.539046471	1.429540754	8.17059E-06	0.000173807	0.656961901	0.036345853	0.999892282	2.045745896	1.38567E-09	2.74585E-07	1.648901962	3.54626E-07	5.64235E-06	-0.721894298	0.00130105	0.011439933	0.637482132	0.015240778	0.089495609	0.269972024	0.280593895	0.657690787	1.341219927	1.12208E-06	2.31976E-05	0.97708985	0.000113049	0.002008071	-0.351445136	0.198489732	0.42124914
ENSRNOT00000042459	Actb	chr12	13715843	13718812	+	ENSRNOG00000034254	Actb	protein_coding	8.885546688	8.80015943	7.967674413	8.094429575	9.215667669	8.447376143	10.27057106	10.02021531	9.437928022	8.586678715	-0.846981049	0.00085189	0.011490797	0.038335403	0.872266434	0.999892282	1.355377675	1.04739E-10	2.34793E-08	0.24098465	0.380032924	0.715875973	0.882329089	0.001968418	0.015661275	2.20100534	8.55067E-21	1.30547E-17	1.056211715	0.000207843	0.01053748	1.258515367	0.001264271	0.012055557	0.174967293	0.727063144	0.945729373	-1.00552198	0.012624617	0.09081387
ENSRNOG00000057823	Ubc	chr12	36638457	36642734	+	ENSRNOG00000057823	Ubc	protein_coding	10.04044603	9.96866581	8.400324661	8.243617198	9.650100661	9.534433871	9.689167491	9.28669861	9.288016083	8.811909752	-1.746890966	3.61515E-17	4.04604E-15	-0.421884116	0.003590791	0.296451768	-0.51864602	0.0147394	0.479699394	-0.952569716	2.55718E-06	3.16451E-05	1.320132741	1.1125E-11	1.01606E-09	1.217424006	4.68415E-06	0.000221449	0.761208385	0.00202427	0.050307513	-0.093189348	0.679004304	0.887474808	-0.529944239	0.010139541	0.089925145	-0.430377974	0.097443119	0.303266851
ENSRNOG00000017905	Map1lc3b	chr19	53629779	53639779	+	ENSRNOG00000017905	Map1lc3b	protein_coding	6.378694342	5.426993521	8.039994743	7.413270773	7.045730666	6.358640432	9.153964216	8.694848929	7.907167696	7.201004607	1.935379637	2.20643E-05	0.00043927	0.644385246	0.167782362	0.999892282	3.175196963	6.16787E-15	2.35344E-12	1.623779446	0.000700832	0.005171359	-1.110897511	0.002533371	0.018935636	1.27320916	8.60888E-05	0.002209009	-0.161204906	0.633971092	0.871451371	2.345331357	1.30697E-11	4.96647E-10	0.896742086	0.018228268	0.139617824	-1.375032619	2.89997E-05	0.001016656
ENSRNOT00000004385	Qdpr	chr14	70164650	70174650	+	ENSRNOG00000003253	Qdpr	protein_coding	7.363188363	7.415616151	6.352780456	6.243522644	7.476280098	7.501093485	7.715292376	7.056806424	7.064227634	6.280040664	-1.276929095	0.001737016	0.020492831	0.108126108	0.708827482	0.999892282	0.04273448	0.927326804	0.998866189	-0.70519439	0.103219547	0.342208805	1.402675733	1.21641E-05	0.000259176	1.288833987	0.00952082	0.065326754	0.476228114	0.280007938	0.656859423	-0.067742704	0.869537399	0.964847338	-0.827044545	0.024814093	0.177729508	-0.694616119	0.147505244	0.360753533
ENSRNOT00000033254	Zfp608	chr18	49927522	49937522	-	ENSRNOG00000023197	Zfp608	protein_coding	4.448364861	4.225016499	3.600150155	3.598932429	4.285423061	4.00630509	3.649792205	3.596332063	3.974832715	3.60165924	-4.462333819	8.60702E-05	0.001540707	-0.31928707	0.546925341	0.999892282	-1.744222098	0.087230005	0.998866189	-0.94492217	0.201883284	1	3.663294859	0.000648079	0.006597253	0.469853369	0.578486033	1	0.342034235	0.418964514	1	-1.052018405	0.188669791	1	-0.671521959	0.34163181	1	0.209983879	0.569919133	1
ENSRNOT00000014739	Serpina7	chrX	110226572	110232179	-	ENSRNOG00000011081	Serpina7	protein_coding	3.943026967	3.835007607	3.081495133	3.0807369	3.332655752	3.104254453	3.16178513	3.079120393	3.079733844	3.082435872	-5.011852279	4.84951E-06	0.00011034	-1.095736748	0.034291891	0.999892282	-2.054527048	0.04702467	0.998866189	-2.330895384	0.00180331	1	0.967783097	0.313335789	1	0.580271162	0.489985951	1	NA	1	1	-0.295295297	0.652797339	1	-0.42841608	0.377662269	1	-0.210880321	0.529326101	1
ENSRNOT00000017947	Arhgef7	chr16	83074975	83084975	-	ENSRNOG00000012934	Arhgef7	protein_coding	5.200728929	3.991164685	3.71721345	3.712380538	4.766278558	4.595624114	5.236056225	3.701883771	4.844014269	3.723132158	-3.86421254	0.000982703	0.012810203	-0.107981006	0.838273155	0.999892282	-0.014087035	0.987967562	0.999106467	-0.169600394	0.777192545	1	4.094623716	9.84838E-05	0.001504748	0.677390221	0.437097083	0.62862355	0.747204429	0.179201008	1	0.047066195	0.951143245	1	-0.306894488	0.670431215	1	-0.06097017	0.861686922	1
ENSRNOG00000022256	Cxcl10	chr14	17210733	17212930	+	ENSRNOG00000022256	Cxcl10	protein_coding	3.447075974	2.915802505	6.761814051	6.562452722	3.390289844	4.7929415	3.633372881	2.437522397	2.477557172	2.62143682	5.210300412	4.20901E-21	6.45537E-19	0.371105133	0.367414407	0.999892282	0.006032162	0.99439606	0.999106467	-0.400206513	0.416257314	1	-2.706404126	0.001767052	0.014406703	-2.425043509	0.028828552	0.132405813	-6.130220255	1.71921E-27	6.51065E-24	-0.509497578	0.501739141	1	-1.014221252	0.110424925	1	-0.228375939	0.507485576	1
ENSRNOG00000021203	Atl3	chr1	222746023	222756023	+	ENSRNOG00000021203	Atl3	protein_coding	5.973406562	5.00623633	3.787318101	4.225732891	5.626526474	4.734582035	6.308719027	5.895677189	5.713651017	4.63377139	-3.124587336	0.00241959	0.02717773	-0.325054739	0.537772418	0.999892282	0.715881131	0.33959003	0.998866189	-0.345284075	0.621945294	1	2.432892359	0.016994645	0.076215711	3.964903818	7.401E-06	0.000308518	1.454978761	0.032752683	0.23329356	1.15503846	0.094269182	1	0.04942691	0.94179634	1	-0.920744495	0.133249083	1
ENSRNOT00000009187	Slc38a4	chr7	138502952	138512952	-	ENSRNOG00000006653	Slc38a4	protein_coding	6.139699188	6.021211132	7.268732869	6.950055562	6.465647953	6.221695619	8.095378613	8.080763739	6.729584227	6.97092336	1.212399466	0.00763678	0.06854893	0.243459958	0.602295312	0.999892282	2.279977376	2.14473E-07	2.90283E-05	0.82066375	0.10410307	1	-0.904605214	0.01245405	0.061746107	1.105722726	0.001653517	0.020155742	-0.295026182	0.402991476	0.749326703	1.959589952	3.70063E-07	8.41232E-06	0.557410643	0.180324632	0.605660853	-1.329730288	0.000267162	0.005404991
ENSRNOT00000023152	Cyp27a1	chr9	81968332	81978332	+	ENSRNOG00000017188	Cyp27a1	protein_coding	7.360297851	6.615584409	8.885132518	8.808365237	7.29227173	7.729990792	9.672155749	9.261511911	8.722275624	8.224790884	1.90892051	1.21161E-09	5.3949E-08	0.46246982	0.192048372	0.999892282	2.551464373	8.14275E-15	2.98017E-12	1.479860159	2.72673E-05	0.000271454	-1.396611456	9.3864E-09	4.78353E-07	0.666841649	0.008048107	0.0589326	-0.357348659	0.146537495	0.491979912	2.033198684	1.22532E-12	4.91288E-11	1.002216387	0.000398284	0.006068953	-0.999483045	0.000247237	0.005200495
ENSRNOT00000012892	Rxra	chr3	6211789	6221789	+	ENSRNOG00000009446	Rxra	protein_coding	9.52569036	8.957657964	9.766765292	9.728808269	9.617661982	9.310322488	10.67887281	10.10844245	10.10407782	9.597842617	0.488537161	0.033957275	0.209563451	0.198178839	0.333247581	0.999892282	1.148786928	0.003570252	0.164805953	0.610635044	0.008992581	0.047340559	-0.284453879	0.130298283	0.293225248	0.691295943	0.002657265	0.027692693	0.130361122	0.535415869	0.824079573	0.96819046	2.2099E-05	0.000354978	0.411339281	0.046541348	0.279833231	-0.522025792	0.14374359	0.358184599
ENSRNOT00000012760	Pdk4	chr4	30546814	30556814	-	ENSRNOG00000009565	Pdk4	protein_coding	11.11372325	11.03993157	8.575089758	9.524478119	9.873860607	9.891040109	9.494424075	9.420535931	9.297650181	9.320764255	-1.93877432	2.1387E-05	0.000427155	-1.218316601	1.30279E-24	1.96292E-21	-1.662870123	2.3558E-25	3.0177E-22	-1.811330809	2.47914E-37	5.89043E-35	0.746173243	0.09790397	0.244564358	0.326191716	0.476139798	0.656470516	0.178220254	0.512577021	0.814467411	-0.433374919	0.028671406	0.144263634	-0.585518297	0.000546846	0.007961927	-0.15016545	0.494576658	0.686912024
ENSRNOG00000048172	Rac3	chr10	109904259	109906232	+	ENSRNOG00000048172	Rac3	protein_coding	6.920102507	6.283167428	6.568237101	6.36678742	7.634859777	6.975681546	8.668829007	8.154572469	7.119084798	6.769004298	-0.19724278	0.696109178	0.979029792	0.694033489	0.069203153	0.999892282	1.979657355	2.33931E-06	0.000251964	0.329035863	0.489082485	0.788176146	0.996446695	0.00788057	0.044748317	2.211658785	2.56683E-09	3.56265E-07	0.528762311	0.1749506	0.528902014	1.193138935	0.001082222	0.010536659	-0.415481	0.257440404	0.710025078	-1.559039065	1.40552E-05	0.00060378
ENSRNOT00000022628	Oat	chr1	204572070	204582070	-	ENSRNOG00000016807	Oat	protein_coding	7.090901576	6.901913923	5.319989215	3.631537156	5.650034088	6.005335321	7.079216852	6.739160532	5.410058887	5.032882421	-2.339736942	0.028660816	0.186610751	-1.318383475	0.000598185	0.063470796	-0.099736961	0.835024175	0.998866189	-2.141540311	1.51994E-05	0.000163165	1.365783576	0.113617772	0.267422053	2.148275134	0.035801222	0.151520067	0.376560269	0.582943253	0.84367112	1.298985579	0.016782095	0.096340954	-0.671904189	0.280959613	1	-1.823663185	0.000827644	1
ENSRNOT00000075280	Cldn3	chr12	21831342	21832813	-	ENSRNOG00000046007	Cldn3	protein_coding	5.572729633	5.580698194	7.821980293	6.884083561	6.594297601	6.506912655	8.973713973	8.429975797	6.774733819	5.724891145	2.09390854	1.53971E-05	0.000318796	0.849930932	0.072202965	0.999892282	3.503777248	8.6369E-19	4.48956E-16	0.719013364	0.256991065	1	-0.982883108	0.012691297	0.062616817	1.360196996	0.013266686	0.08134503	-1.100991479	0.010512788	0.130252643	2.37659747	2.91789E-12	1.15178E-10	-0.195171929	0.684970616	0.945260408	-2.15935635	3.88288E-05	0.001287258
ENSRNOG00000011990	AC110488.1	chr5	57729952	57738210	-	ENSRNOG00000011990	AC110488.1	lincRNA	4.075572864	3.866800745	5.032649789	5.150827237	4.772828678	4.640607936	6.084502479	5.774344882	5.780952134	5.462423432	2.465228634	0.035388676	0.214769672	0.3393202	0.34224108	0.999892282	3.722205856	0.00010441	0.008070848	2.507010235	0.000774816	1	-0.751585503	0.349866966	0.529552543	1.384634711	0.041957545	0.16879758	0.841396389	0.115580338	0.442686909	1.902039903	0.008523632	1	1.460883199	0.017596726	1	-0.395199717	0.476012723	1
ENSRNOT00000044183	Habp2	chr1	277068761	277078761	+	ENSRNOG00000016659	Habp2	protein_coding	7.534636009	7.045922178	5.674371435	6.421226148	7.342030391	7.315987523	7.558734509	6.596031875	7.250502578	6.593747401	-1.426085208	0.002560945	0.028431299	0.012934648	0.967512087	0.999892282	-0.163879401	0.759207983	0.998866189	-0.378498021	0.374420752	0.713261791	1.450769214	0.000226712	0.002895253	1.209335475	0.041081837	0.166040224	0.942560415	0.034238007	0.240853247	-0.178558845	0.703393947	0.89503919	-0.399952555	0.261844221	0.716493029	-0.199823123	0.685808269	0.82858226
ENSRNOT00000091574	Apoe	chr1	80612895	80615525	-	ENSRNOG00000018454	Apoe	protein_coding	9.650824773	9.331151691	9.436464168	8.739097959	10.14713378	10.0301458	10.87795509	10.31169565	9.707022947	9.125259109	-0.381353678	0.141821991	0.524049552	0.59413483	0.000179596	0.023158435	1.132958178	0.000431767	0.02867811	-0.052061786	0.82006528	0.950064073	0.983844288	4.35196E-05	0.000759118	1.483832494	0.000684457	0.010597417	0.318527501	0.232237329	0.604040361	0.54385502	0.008704003	0.059252383	-0.648413062	0.001351242	0.017950155	-1.108176525	0.003184006	0.035442405
ENSRNOG00000053725	Usf2	chr1	89372463	89382463	-	ENSRNOG00000053725	Usf2	protein_coding	7.976479514	7.607856912	7.916488239	7.412419499	8.133157676	7.835675671	9.226009308	8.903768998	8.43993459	8.014081778	-0.129192188	0.705056455	0.981611156	0.186413763	0.493357932	0.999892282	1.341017348	1.25668E-05	0.001173789	0.456570429	0.146463552	0.424732383	0.328346273	0.251265645	0.43025338	1.475223557	1.50148E-06	9.03405E-05	0.581625978	0.049863444	0.28947296	1.139408545	5.63751E-05	0.000782186	0.269007789	0.314892904	0.766680859	-0.848625884	0.002968811	0.033786842
ENSRNOG00000006975	Wasl	chr4	51716212	51726212	-	ENSRNOG00000006975	Wasl	protein_coding	6.370244189	6.434336302	7.757182187	8.000824358	6.368351513	5.601371213	8.526015176	8.186322879	7.754960905	7.838890116	1.6566248	4.55795E-06	0.000105444	-0.312571475	0.512442342	0.999892282	2.142979575	1.42339E-07	1.99425E-05	1.485038184	9.95841E-05	0.000896257	-2.075819898	7.5121E-09	3.95224E-07	0.526443418	0.095008923	0.271824351	-0.0959391	0.726148881	0.907366634	2.512605853	1.03353E-09	3.11405E-08	1.889534708	3.23942E-07	9.45515E-06	-0.597411756	0.059821335	0.233617249
ENSRNOG00000009470	Flnb	chr15	18873005	18883005	-	ENSRNOG00000009470	Flnb	protein_coding	5.228109805	4.391890651	3.807973132	3.804130849	4.764894369	4.808324071	4.899652077	3.795823246	4.544628623	3.812693396	-4.643351314	3.73749E-05	0.000723223	-0.161249976	0.758542827	0.999892282	-0.32819257	0.735654851	0.998866189	-0.846270514	0.256763588	1	4.512545212	1.07377E-05	0.000230904	0.979701287	0.311218285	1	0.450645213	0.337680937	1	-0.345923825	0.692500807	1	-0.804193488	0.264796004	1	-0.124677386	0.785697664	1
ENSRNOT00000045379	Zkscan1	chr12	19231092	19241092	+	ENSRNOG00000001335	Zkscan1	protein_coding	7.499458331	7.171946537	6.434354435	5.87741796	7.142099793	7.045990892	7.809867241	7.334064907	7.889102295	7.112637473	-1.345985559	0.002574106	0.028544153	-0.266639666	0.413153083	0.999892282	0.27244394	0.546942336	0.998866189	0.233987141	0.550134649	0.838640542	1.063917572	0.006683958	0.039388938	1.596205959	0.001064636	0.014793472	1.497613254	0.000155966	0.008643553	0.54817931	0.189653009	0.475923893	0.517068925	0.139780052	0.545072291	-0.031174052	0.939830356	0.978556592
ENSRNOT00000092903	Zbtb5	chr5	60538928	60540538	-	ENSRNOG00000012726	Zbtb5	protein_coding	8.236183194	7.872880763	6.84856351	7.040508123	7.817457887	7.886983939	8.228779317	7.69448123	7.556095728	7.18476603	-1.239463645	0.000256188	0.004044002	-0.227030867	0.37730591	0.999892282	-0.086195544	0.819784688	0.998866189	-0.724027411	0.031662758	0.136617519	1.006781921	0.000308814	0.003721563	1.135903353	0.004623495	0.040832516	0.466666973	0.174098088	0.528151771	0.145070554	0.680222902	0.887474808	-0.499315633	0.0904211	0.428629942	-0.612695431	0.111638243	0.320762955
ENSRNOG00000013728	Polg2	chr10	94969259	94979259	-	ENSRNOG00000013728	Polg2	protein_coding	8.197453216	7.790676728	8.883413876	8.730507673	8.190129725	8.072272389	9.842979602	9.39764358	9.320886062	8.921980605	0.835852696	0.001973552	0.022870743	0.119645703	0.641638004	0.999892282	1.69093003	1.46673E-09	2.87471E-07	1.156775507	1.27044E-05	0.000139817	-0.7121884	0.000838859	0.008040875	0.864358332	0.000663087	0.010436777	0.339542289	0.139239014	0.480035014	1.559450506	1.61283E-09	4.69287E-08	1.041406857	4.95833E-06	0.000118107	-0.507309464	0.042782943	0.189193644
ENSRNOG00000033411	Usp12	chr12	10063117	10073117	+	ENSRNOG00000033411	Usp12	protein_coding	4.862850613	4.271571228	3.783502886	3.780881664	4.85947448	4.205687988	4.726989759	3.775244386	4.485117331	3.786735086	-3.901544268	0.000848601	0.011458883	-0.03325036	0.950060638	0.999892282	-0.330451445	0.748903822	0.998866189	-0.534673701	0.466123999	1	4.026216973	0.000141317	0.00197406	0.933676827	0.328651749	1	0.495992837	0.308013745	1	-0.279450569	0.747453151	1	-0.591245163	0.410957314	1	-0.091959365	0.841308266	1
ENSRNOT00000044008	Sec16b	chr13	75175254	75185254	+	ENSRNOG00000005229	Sec16b	protein_coding	8.037722944	7.827547486	6.677836838	6.951334152	7.860972546	7.954167946	7.830751814	7.186782433	7.386976652	6.251106275	-1.251142373	0.000301012	0.004680185	-0.031533794	0.899854436	0.999892282	-0.423215829	0.310092262	0.998866189	-1.037530504	0.012137835	0.059503775	1.223712402	1.56047E-05	0.000319502	0.799356688	0.080496729	0.246810472	0.130422522	0.759454715	0.923885321	-0.389265983	0.304538656	0.632169115	-1.018870916	0.00556151	0.055677794	-0.583631362	0.225803769	0.448112576
ENSRNOT00000077127	AABR07064873.1	chr6	99044735	99054735	+	ENSRNOG00000005323	AABR07064873.1	processed_transcript	5.180613982	4.329563784	3.758976538	3.753899404	5.037598578	4.957859091	5.14434738	3.742849198	4.433782006	3.76518573	-4.166287556	0.000312707	0.004855944	0.19289117	0.711486197	0.999892282	-0.117898848	0.902533573	0.998866189	-0.793710036	0.27929454	1	5.103263777	2.04691E-07	7.38527E-06	0.676251864	0.437698774	1	0.369840373	0.396635103	1	-0.18686193	0.809611485	1	-1.322686405	0.064196243	1	-0.119649422	0.732275478	1
ENSRNOT00000067850	C8a	chr5	124393195	124403195	-	ENSRNOG00000007697	C8a	protein_coding	9.688658229	9.375846474	8.422681611	8.872401467	9.266022102	9.303152356	8.384804849	8.069016304	8.976985893	8.715091276	-0.913643141	0.000169254	0.002845247	-0.264627226	0.123239546	0.999892282	-1.355587007	3.13859E-07	4.13867E-05	-0.709147742	0.001023555	0.007138846	0.645290651	0.003533357	0.024610878	-0.446155626	0.148324272	0.35896559	0.191708428	0.435687805	0.778461929	-1.082864697	3.11848E-05	0.000472599	-0.443965709	0.025464161	0.181133512	0.619625329	0.032760583	0.163356404
ENSRNOG00000016791	Chka	chr1	219077771	219087771	+	ENSRNOG00000016791	Chka	protein_coding	8.238870083	8.156633435	8.122737889	8.133944634	7.278596976	6.51885144	7.599248592	7.610087452	8.931651326	8.139809145	-0.076196758	0.778024634	0.989136869	-1.258318418	4.29579E-05	0.007190839	-0.632343781	0.083817611	0.998866189	0.418806795	0.165337352	0.454677719	-1.281928749	6.02031E-05	0.000999874	-0.563224656	0.090943922	0.26546292	0.491396875	0.086794859	0.385939879	0.677909938	0.136841464	0.39145884	1.72014019	2.3109E-07	7.00824E-06	1.007033366	0.003772675	0.039678138
ENSRNOT00000015190	Mat1a	chr16	18690649	18700649	+	ENSRNOG00000011351	Mat1a	protein_coding	10.26800682	10.05053586	11.60619621	11.64898866	10.17255008	10.11723567	11.65897915	11.51029418	11.48659387	11.5068265	1.490557168	7.52623E-22	1.26349E-19	-0.020157218	0.885188284	0.999892282	1.446737039	1.34964E-21	1.07572E-18	1.351823213	4.9481E-25	8.39764E-23	-1.510833807	5.92206E-27	1.75045E-24	-0.041983591	0.79010968	0.852915615	-0.132646006	0.341295061	0.708695062	1.464011997	1.20719E-22	1.36601E-20	1.370793521	3.00148E-24	6.43454E-22	-0.090967969	0.482051372	0.68195266
ENSRNOT00000091000	Rcbtb2	chr15	55043608	55053608	+	ENSRNOG00000015054	Rcbtb2	protein_coding	5.942449133	5.948997044	4.405536848	4.505407786	4.789440692	5.542951781	5.824277282	4.842459345	6.028445859	5.280382694	-2.992737282	5.29758E-05	0.000994137	-0.858312732	0.086798332	0.999892282	-0.700582037	0.39997772	0.998866189	-0.310181634	0.584529382	1	1.581039653	0.087883364	0.228302947	1.505265187	0.162931411	0.381015556	1.997805046	0.001743365	0.045117025	0.261663412	0.757593028	1	0.691917533	0.264725305	1	0.292158261	0.652023183	1
ENSRNOT00000002114	Nfe2l2	chr3	62514996	62524996	-	ENSRNOG00000001548	Nfe2l2	protein_coding	9.298554091	9.235419876	6.960886885	6.810211792	8.472345185	8.38467262	8.561688338	7.936010524	7.945250562	7.524695931	-2.555898229	7.59634E-23	1.4085E-20	-0.873539783	2.11817E-06	0.000536377	-1.035323154	0.000380982	0.025637274	-1.581254549	2.10425E-10	7.14241E-09	1.662756914	5.32108E-11	4.26132E-09	1.480582108	0.000134235	0.003238817	0.896770877	0.006417093	0.099325064	-0.150461235	0.63805877	0.862765129	-0.702472683	0.006869662	0.064612237	-0.5281852	0.142356723	0.358184599
ENSRNOT00000066670	Cxcl12	chr4	149261044	149271044	+	ENSRNOG00000013589	Cxcl12	protein_coding	8.996744781	8.552297342	4.40907998	4.011981098	7.722593156	7.500546557	7.02776738	5.311737895	5.247499957	4.198870368	-5.33857557	1.8807E-38	1.46025E-35	-1.249219433	6.67016E-08	2.4161E-05	-2.210405644	0.004157842	0.186178915	-3.742561495	9.51787E-11	3.49708E-09	4.0211193	2.06839E-20	4.36698E-18	2.268950916	0.010313777	0.068762269	0.364676502	0.590816267	0.847037123	-1.058683999	0.139416198	0.394173949	-2.943409057	8.47423E-12	5.16513E-10	-1.091607204	0.094519609	1
ENSRNOT00000072271	Znrf2	chr4	85009350	85019350	+	ENSRNOG00000049057	Znrf2	protein_coding	6.133402788	5.991051291	4.387339753	4.218945724	5.595132998	5.669070528	5.428314156	3.939868987	5.620962336	5.146965383	-3.528429474	5.40336E-07	1.44668E-05	-0.574377953	0.178495419	0.999892282	-1.462658648	0.116061023	0.998866189	-0.927671575	0.094708694	1	2.765177426	0.000181112	0.002395724	0.735725121	0.500102801	1	1.586153624	0.018932773	0.178617147	-0.780639478	0.364678401	1	-0.319001468	0.566951364	0.906549798	0.328028511	0.602934583	1
ENSRNOG00000014297	Sdc4	chr3	160881190	160891190	-	ENSRNOG00000014297	Sdc4	protein_coding	9.829380483	9.583635581	11.49040617	11.53069117	9.607169063	9.710316265	11.9137608	11.37961024	11.27384118	11.06780124	1.832555905	8.56902E-30	3.13097E-27	-0.053931969	0.734339182	0.999892282	1.966538642	1.18472E-11	2.97148E-09	1.482542052	7.57745E-23	8.43939E-21	-1.887569867	4.63632E-38	4.18737E-35	0.163366527	0.398747039	0.620047864	-0.338721498	0.024241619	0.202357848	2.036733182	2.61532E-27	3.91683E-25	1.535865976	3.51823E-24	7.05576E-22	-0.484878928	0.078241564	0.269341727
ENSRNOG00000000604	Hdac2	chr20	43098198	43108198	-	ENSRNOG00000000604	Hdac2	protein_coding	4.679197749	4.069000065	3.73878433	3.736924594	4.399983739	3.923295128	4.600673853	3.732944074	4.699404226	3.741085237	-3.429429544	0.003919641	0.040176324	-0.277334687	0.581633113	0.999892282	-0.22191747	0.828703431	0.998866189	-0.104654251	0.887653682	1	2.498937792	0.023075783	0.094851266	0.933676827	0.328651749	1	0.258909473	0.492722391	0.807074862	0.099056876	0.904048615	1	0.236006319	0.739494554	1	0.020066718	0.954262306	1
ENSRNOT00000013514	Slco1b2	chr4	175814118	175824118	+	ENSRNOG00000030538	Slco1b2	protein_coding	8.67056595	8.510520008	6.469176037	6.225643794	8.367092066	8.748774366	8.622257781	8.700909193	8.228261682	8.360489441	-2.426618788	2.54751E-14	2.16765E-12	-0.022031034	0.919873445	0.999892282	0.071857889	0.797924526	0.998866189	-0.313476831	0.217357051	0.533186304	2.406357962	3.904E-17	6.54302E-15	2.479239608	1.14387E-12	3.99178E-10	2.03454266	3.34201E-11	1.40625E-08	0.093801737	0.73614526	0.903090338	-0.291929229	0.22106118	0.663931091	-0.376669155	0.181018247	0.401439035
ENSRNOT00000083902	AABR07067810.1	chr9	65089965	65099965	+	ENSRNOG00000062154	AABR07067810.1	processed_transcript	8.67385001	8.459380038	7.058615088	7.242046182	6.430638999	6.383859067	6.299141576	2.972549824	8.216283448	7.52173368	-1.565496388	3.33741E-08	1.14217E-06	-2.287194844	2.15932E-18	2.16897E-15	-1.84980421	0.07250886	0.998866189	-0.695057092	0.018819926	0.086996392	-0.837278917	0.014063269	0.067262892	-1.122698705	0.305014579	0.541332181	0.811605695	0.012103787	0.1396052	-0.503832826	0.564394464	1	1.616171913	2.56748E-06	6.85064E-05	0.826822156	0.179731839	0.400425208
ENSRNOG00000007744	Ehd3	chr6	25074955	25084955	+	ENSRNOG00000007744	Ehd3	protein_coding	7.704331377	7.201387771	8.329670267	8.304718299	7.431144472	7.364044574	9.028132308	8.388477761	8.319460788	7.76434117	0.902795667	0.00367463	0.038136952	-0.0818676	0.797039962	0.999892282	1.339795095	0.000311006	0.021328578	0.615306985	0.081365156	0.290566548	-0.998367929	2.82374E-05	0.000524036	0.456802822	0.139849481	0.346615575	-0.252154998	0.356969883	0.72175664	1.419845125	2.33175E-05	0.000368735	0.712861992	0.016862161	0.132363707	-0.6815546	0.04039155	0.181434796
ENSRNOG00000058609	Palmd	chr2	220525751	220535751	-	ENSRNOG00000058609	Palmd	protein_coding	7.874496862	7.642305833	4.695973034	5.228574975	7.345687621	7.417834054	6.606819077	6.429658024	6.794031915	6.367284208	-3.388102039	2.31007E-14	2.03532E-12	-0.421295443	0.118591757	0.999892282	-1.414676052	0.001999705	0.105475601	-1.297097288	0.000539456	0.004134666	2.945920732	1.3942E-12	1.44709E-10	1.7350063	0.025864049	0.123980964	1.742536249	0.000882942	0.028991642	-0.964671108	0.033690557	0.161576025	-0.878396754	0.011977384	0.102216932	0.076369079	0.88641169	1
ENSRNOG00000029726	Gstm1	chr2	210803869	210809306	-	ENSRNOG00000029726	Gstm1	protein_coding	9.298804592	9.106433052	7.212024504	7.552622801	8.49204922	8.594328692	8.873936232	8.224636725	8.034762346	7.704698099	-1.929770116	2.19986E-13	1.63646E-11	-0.686381371	0.000282638	0.03393228	-0.649136731	0.026163336	0.729137808	-1.380164466	2.61081E-08	5.50587E-07	1.228015601	7.11283E-07	2.14136E-05	1.257385431	0.000417477	0.007599205	0.503900416	0.100989641	0.413497052	0.045003332	0.88339035	0.9685634	-0.689276723	0.005314372	0.053946654	-0.706220663	0.03662768	0.173706965
ENSRNOG00000056457	Gpd1	chr7	141370491	141377928	+	ENSRNOG00000056457	Gpd1	protein_coding	9.302178701	9.039459084	7.848818277	7.635694293	9.037534095	8.885057003	8.943848459	8.208743302	8.804173427	8.084506206	-1.514486405	3.02282E-09	1.2773E-07	-0.222301436	0.232297955	0.999892282	-0.57485358	0.058790923	0.998866189	-0.700570152	0.009302285	0.048721755	1.29038923	5.64049E-09	3.15111E-07	0.919454034	0.008090314	0.059135308	0.766221241	0.009635905	0.124827276	-0.349002109	0.244333356	0.554926605	-0.479758627	0.058271631	0.323171036	-0.129399156	0.705815179	0.841570093
ENSRNOT00000027920	Efna1	chr2	188588796	188596222	-	ENSRNOG00000020573	Efna1	protein_coding	9.513615854	9.043388877	7.538227733	6.90895894	8.858828978	9.109178894	8.611402744	8.007497084	7.871732832	7.665566738	-2.164782712	2.72364E-13	1.9787E-11	-0.318789589	0.113343958	0.999892282	-0.999963722	0.000994304	0.059537053	-1.583956496	8.25306E-10	2.58017E-08	1.840226407	1.34076E-11	1.19762E-09	1.137269966	0.003423368	0.032742561	0.528724474	0.107212138	0.424934327	-0.672079865	0.023117905	0.122239224	-1.267979187	4.86575E-08	1.75441E-06	-0.566149836	0.104166106	0.313629441
ENSRNOG00000011474	Ppp1r3b	chr16	60417474	60427474	-	ENSRNOG00000011474	Ppp1r3b	protein_coding	10.4754621	10.25154902	10.55443214	10.5061058	10.53947542	10.44437146	11.61985384	11.16480964	11.2908399	10.94763533	0.164816174	0.331776967	0.800945444	0.124213654	0.349364217	0.999892282	1.05961878	2.95543E-09	5.46403E-07	0.772948063	5.26216E-07	7.98056E-06	-0.038609619	0.796381045	0.872482421	0.894838283	4.28405E-06	0.000210142	0.605817679	0.000385939	0.016483647	0.930936811	1.41859E-07	3.40728E-06	0.646735276	3.67223E-05	0.000729401	-0.274043962	0.319493399	0.545302108
ENSRNOG00000001066	Itih2	chr17	72160735	72170735	+	ENSRNOG00000001066	Itih2	protein_coding	8.612140631	8.460552996	6.772598411	7.167191606	8.092411912	8.165183595	7.78943596	7.313415664	7.590950826	6.884634131	-1.703446505	2.47489E-08	8.88601E-07	-0.432665653	0.047111997	0.999892282	-1.038553591	0.003201984	0.149733451	-1.317083588	4.65102E-05	0.000442033	1.258562236	5.61889E-06	0.000127579	0.635143421	0.149930727	0.361323168	0.317556482	0.394260966	0.745054201	-0.59233873	0.093219166	0.308428846	-0.887138057	0.00388562	0.042604757	-0.280252046	0.517766554	0.703737963
ENSRNOT00000082398	Nfyb	chr7	27089278	27095777	+	ENSRNOG00000010309	Nfyb	protein_coding	6.053129177	5.77708602	4.658461452	4.852128967	5.6286812	5.567079676	5.697438628	4.427983907	5.561340615	5.219011765	-2.242107692	0.001492622	0.018108248	-0.439305049	0.338872171	0.999892282	-0.927678051	0.306808728	0.998866189	-0.765767939	0.197573272	1	1.682276468	0.015388584	0.071867917	0.692363896	0.529009462	0.687520916	0.95078941	0.152123252	0.495885202	-0.435699828	0.602436975	1	-0.293501721	0.611796502	1	0.126037558	0.846239595	1
ENSRNOG00000048397	Sephs2	chr1	198719162	198721476	-	ENSRNOG00000048397	Sephs2	pseudogene	6.477053337	6.436289588	6.664081603	6.045471464	7.15985425	6.52095055	8.234198798	7.92307072	7.603068865	6.844766508	-0.078474828	0.881808336	0.991689893	0.414382559	0.311810314	0.999892282	1.831648506	2.14588E-05	0.001924161	0.883825592	0.052339629	0.204090195	0.565530055	0.196549104	0.375873283	1.931476358	2.71544E-06	0.000145093	0.96658811	0.017462986	0.170737511	1.337457652	0.000692871	0.007200206	0.442354514	0.26195732	0.716493029	-0.844327467	0.027816612	0.150994092
ENSRNOT00000024831	Smad7	chr18	71395830	71405830	+	ENSRNOG00000018359	Smad7	protein_coding	7.966003404	7.593822471	7.980203868	7.256423769	8.342830615	8.341209674	9.411972	8.848055334	8.444987759	7.830653914	-0.139167127	0.699223377	0.979717051	0.556788475	0.026132424	0.999892282	1.436223123	6.87407E-06	0.000686775	0.392933132	0.236331843	0.55349616	0.723843462	0.013201237	0.064506316	1.54132126	0.000808823	0.011984241	0.523907565	0.108134354	0.427012302	0.855772071	0.002368335	0.020828256	-0.169944163	0.523428459	0.887658137	-0.994912104	0.001376396	0.019616863
ENSRNOG00000049560	Glul	chr13	71331052	71340229	+	ENSRNOG00000049560	Glul	protein_coding	9.022607104	8.734124408	9.352835501	9.172088905	9.171252322	9.351735178	10.40261572	9.967506811	9.536209655	9.148988294	0.390796872	0.087925663	0.393763704	0.380667459	0.044785101	0.999892282	1.353541718	4.10616E-09	7.50529E-07	0.480648461	0.035582918	0.149725525	0.000138481	0.99942482	0.999655854	0.965484189	2.957E-05	0.000955469	0.095642821	0.66159699	0.88094728	0.960986164	1.09744E-05	0.000190074	0.096864932	0.632609813	0.930679725	-0.851177769	0.000190567	0.004292966
ENSRNOG00000008572	Ppcs	chr5	138466293	138470096	-	ENSRNOG00000008572	Ppcs	protein_coding	6.405321317	6.060526807	7.780965742	7.21631854	6.919471413	7.011528557	8.934018189	8.647199697	7.636718416	7.412063718	1.416812912	0.000929042	0.012226159	0.680103942	0.096734033	0.999892282	2.781133092	4.21909E-14	1.37569E-11	1.336775197	0.001793224	0.011726697	-0.619051178	0.059071784	0.176758696	1.38226198	1.78888E-05	0.000615477	0.005132079	0.987253328	0.994706893	1.978436567	2.77588E-10	9.06076E-09	0.604620409	0.063576463	0.341325452	-1.327989756	1.15994E-05	0.000545327
ENSRNOG00000013133	Foxa2	chr3	142383278	142387481	+	ENSRNOG00000013133	Foxa2	protein_coding	7.470893866	6.981029398	6.033779639	4.810056748	7.32522244	6.368634543	7.191030725	6.246769111	7.035468268	5.96028908	-2.065504646	0.000141462	0.002400798	-0.333165107	0.376629188	0.999892282	-0.506613193	0.365263023	0.998866189	-0.698921355	0.139301764	0.410986329	1.661369883	0.003832285	0.026199098	1.437080593	0.044139592	0.173853909	1.114308178	0.041534164	0.265835137	-0.143600715	0.797239397	0.927166549	-0.350214957	0.453855478	0.852430297	-0.186636676	0.73464254	1
ENSRNOG00000002906	Nr1i2	chr11	65022100	65032100	+	ENSRNOG00000002906	Nr1i2	protein_coding	7.720769349	7.109998845	8.978999682	8.760708909	7.331721402	7.662984863	9.540934252	9.061724953	8.990238623	8.934550348	1.498880636	4.43323E-07	1.19726E-05	0.052943153	0.87120187	0.999892282	1.948819996	2.43033E-09	4.66142E-07	1.555255642	6.58839E-08	1.24238E-06	-1.446087538	1.63346E-09	1.09281E-07	0.469378572	0.077687871	0.242370281	0.093034686	0.668990672	0.884281911	1.884148446	1.76285E-10	5.94467E-09	1.51517232	2.16481E-10	1.01959E-08	-0.366466692	0.14919371	0.36211101
ENSRNOT00000000334	Cd164	chr20	46250415	46260415	+	ENSRNOG00000000304	Cd164	protein_coding	8.261113751	8.445234864	6.905083998	6.96179869	7.957394602	7.69920615	7.967197549	7.580670664	7.514248351	7.272411128	-1.571076612	3.52949E-07	9.67923E-06	-0.548743634	0.023210619	0.999892282	-0.613511736	0.080963957	0.998866189	-1.019919699	0.000767557	0.005582799	0.999497342	0.000467666	0.005065184	0.931906964	0.022843106	0.115962467	0.497803801	0.138430848	0.479244377	-0.049372356	0.890883544	0.969043744	-0.463317327	0.115660677	0.487169669	-0.393430307	0.310281229	0.537846291
ENSRNOT00000027700	Pklr	chr2	188449210	188456759	+	ENSRNOG00000020420	Pklr	protein_coding	8.069918174	7.720746328	7.456197923	6.939055775	7.531960647	8.191861792	7.25515131	5.279737903	6.878804449	6.673033742	-0.770641304	0.026928921	0.178993038	-0.003897289	0.989138613	0.999892282	-1.184371396	0.15701992	0.998866189	-1.216768166	0.000819698	0.005878078	0.764798544	0.023326691	0.095570065	-0.57401423	0.509679193	0.677096114	-0.472519395	0.19420421	0.554221057	-1.071581377	0.172709658	0.446542655	-1.219737351	0.000274145	0.004358977	0.140340911	0.810209177	1
ENSRNOG00000002618	Ivns1abp	chr13	68702820	68712820	+	ENSRNOG00000002618	Ivns1abp	protein_coding	7.353261111	7.275573925	8.368059447	8.343570778	7.618605902	7.569643853	8.912079796	8.611541265	8.285944346	7.444884109	1.125485889	0.000128738	0.002199882	0.28078057	0.350295026	0.999892282	1.549915315	4.03874E-06	0.000426051	0.636636418	0.091441876	0.314023424	-0.826006643	0.000346692	0.004033621	0.442871494	0.112318401	0.302504288	-0.433662133	0.150045714	0.494537093	1.245718026	3.84356E-05	0.000570595	0.357640191	0.266272932	0.721495178	-0.84473286	0.012407164	0.090629578
ENSRNOG00000031387	Dazap1	chr7	12301149	12311149	-	ENSRNOG00000031387	Dazap1	protein_coding	8.446434649	7.609833097	8.694964103	8.568344353	8.766565208	8.49779929	9.918893569	9.453778534	9.25846385	8.84528102	0.561300008	0.072989088	0.356292843	0.535369681	0.048999231	0.999892282	1.614987213	0.000529746	0.034234977	0.989333005	0.00099963	0.007013155	0.005455398	0.979853761	0.988459283	1.11718384	1.32491E-05	0.000485959	0.44930415	0.055676898	0.306625336	1.103052944	1.20247E-05	0.000205469	0.446528368	0.048207366	0.288733325	-0.64434453	0.010680796	0.081441068
ENSRNOT00000023984	Itih3	chr16	6997051	7007051	-	ENSRNOG00000017689	Itih3	protein_coding	10.66818496	10.4944901	10.82149468	10.95875246	10.60087575	10.71854969	11.47996503	11.01998255	11.31462422	10.89119048	0.313400205	0.052728245	0.284827599	0.07690064	0.539255032	0.999892282	0.695472882	8.56464E-05	0.006826397	0.542895581	0.000553473	0.004205923	-0.23539102	0.119618921	0.276896596	0.382712343	0.050312084	0.186952173	0.229800881	0.195324951	0.555637518	0.615710265	0.000558142	0.0059959	0.464363493	0.004685054	0.049200979	-0.144564526	0.629343259	0.790735827
ENSRNOT00000055333	Nr1d1	chr10	86683875	86688730	-	ENSRNOG00000009329	Nr1d1	protein_coding	6.771783589	6.456661328	6.804152656	5.990884349	8.280712918	7.816030336	7.525943952	6.195830921	6.550630341	6.447341234	-0.192692081	0.709870377	0.982606173	1.550187194	3.06613E-07	0.000103814	0.431586173	0.505471925	0.998866189	-0.132982091	0.789304246	0.94038164	1.859160087	2.11839E-07	7.61916E-06	0.629073328	0.302974168	0.539356724	0.044953504	0.919579999	0.977423035	-1.018740202	0.118684163	0.358021183	-1.763985825	1.62846E-08	6.4485E-07	-0.500069218	0.354584702	1
ENSRNOT00000057585	Fn1	chr9	78959078	78969078	-	ENSRNOG00000014288	Fn1	protein_coding	10.50569883	10.48078498	10.67214021	10.88802172	9.969175874	9.849329048	10.63476761	10.30806768	10.75438484	10.67374379	0.297763613	0.068983794	0.342110051	-0.590818265	6.61349E-06	0.001436168	-0.012635008	0.942362798	0.998866189	0.226159286	0.091944885	0.314023424	-0.89397819	5.59857E-08	2.45989E-06	-0.309368028	0.114441794	0.305469043	-0.070320852	0.665939972	0.882046486	0.580052346	0.002269656	0.020029614	0.818785284	4.93035E-08	1.75441E-06	0.236251805	0.172671145	0.393615335
ENSRNOG00000054077	AABR07024870.1	chr16	20231641	20236318	+	ENSRNOG00000054077	AABR07024870.1	lincRNA	9.05960788	8.653946067	6.958648365	7.762132509	7.408897095	7.244195188	8.183383048	7.968689693	8.011466596	8.113730125	-1.559827444	1.28012E-06	3.17424E-05	-1.600183215	4.48092E-11	2.59669E-08	-0.845068712	0.005752102	0.242718391	-0.856847662	0.001015471	0.007096348	-0.100724605	0.774504141	0.858465523	0.702091917	0.074458153	0.237400111	0.66447182	0.039028232	0.259601721	0.791391411	0.02866728	0.144263634	0.777621979	0.005412796	0.054717645	-0.017749863	0.956277904	0.981637698
ENSRNOT00000016883	Cyp2e1	chr1	213511892	213521892	+	ENSRNOG00000012458	Cyp2e1	protein_coding	10.38371432	10.39137387	8.785225662	9.562099221	10.57290825	10.70190263	10.83453547	10.67021409	9.730895929	9.76148379	-1.166928344	0.00207908	0.023870986	0.255739938	0.036777613	0.999892282	0.375767454	0.017783441	0.546094759	-0.654432044	1.91427E-05	0.000198553	1.43725078	4.1348E-09	2.48042E-07	1.526120998	7.85229E-05	0.002062534	0.517635945	0.03527447	0.244965152	0.117929174	0.464224399	0.767712426	-0.910088525	2.41965E-09	1.06659E-07	-1.021139495	3.18824E-09	4.86207E-07
ENSRNOT00000078122	Rab11b	chr7	18602118	18612118	-	ENSRNOG00000007648	Rab11b	protein_coding	7.626260818	6.9832407	6.442038585	6.021215018	6.734098273	6.348247754	7.357311778	6.412525093	7.149413821	6.313524967	-1.331206385	0.002857284	0.031164214	-0.84762537	0.021678877	0.999892282	-0.425057777	0.438246772	0.998866189	-0.60085806	0.181101855	0.483119021	0.378544534	0.387458494	0.562804926	0.848522438	0.14822794	0.35896559	0.627894552	0.157699238	0.506748437	0.463256246	0.40762988	0.726006068	0.285230735	0.517070665	0.883990367	-0.169228512	0.745567928	1
ENSRNOT00000067643	A1cf	chr1	250426158	250436158	+	ENSRNOG00000033195	A1cf	protein_coding	8.847521956	8.475440537	7.031645167	7.729135926	8.533510051	8.659845264	8.572284098	8.605307158	8.607796705	8.510421147	-1.327045431	3.69501E-05	0.000717236	-0.08041201	0.709192778	0.999892282	-0.091553959	0.754336967	0.998866189	-0.120086303	0.634222329	0.875762586	1.246452986	1.28771E-05	0.00027117	1.226980986	0.000440373	0.007898266	1.169267591	6.64167E-05	0.004998211	-0.010330418	0.96938231	0.993209225	-0.039101201	0.857292138	0.970200912	-0.028509533	0.917301461	0.968831247
ENSRNOG00000004500	Myc	chr7	102586313	102591240	+	ENSRNOG00000004500	Myc	protein_coding	6.38700341	6.045202433	8.357478442	8.057115992	6.257793207	5.841484767	8.387857376	7.387613297	7.930934737	6.781210871	2.23063759	1.43835E-10	7.20507E-09	-0.140420049	0.770797327	0.999892282	1.883377346	0.000265244	0.018401369	1.285377625	0.007523284	0.04081124	-2.43571022	2.41927E-15	3.36154E-13	-0.249263424	0.640795352	0.756346581	-0.681240389	0.196204437	0.556573936	2.039040974	1.82362E-05	0.000305456	1.488315324	0.000630577	0.009138221	-0.40998491	0.485777614	0.682460489
ENSRNOG00000057814	Nsdhl	chrX	152933069	152943069	+	ENSRNOG00000057814	Nsdhl	protein_coding	8.877956932	8.623592053	6.365047392	6.85525066	7.577252076	7.933759024	7.310240344	7.027187664	7.352369611	6.71013351	-2.343226988	3.26105E-14	2.75592E-12	-1.042706551	7.27996E-06	0.001534086	-1.715032996	3.42621E-07	4.46866E-05	-1.789706577	7.85248E-09	1.94349E-07	1.255817946	0.000140561	0.001971608	0.588629312	0.242606764	0.479674153	0.459049769	0.250263672	0.623709086	-0.62794452	0.116066918	0.352632903	-0.73235111	0.029450886	0.202316198	-0.101126906	0.82788819	0.913552453
ENSRNOG00000001889	Comt	chr11	86715981	86725981	+	ENSRNOG00000001889	Comt	protein_coding	6.716456243	5.899092291	5.189427361	5.154523229	6.382937737	6.019195363	6.291945235	4.228724894	6.124638527	4.977674845	-1.819278631	0.003205582	0.034241571	-0.197391941	0.647863997	0.999892282	-0.804775822	0.355270999	0.998866189	-0.82484816	0.174696705	1	1.610165791	0.001821548	0.014732789	0.641308496	0.526321877	0.685121539	0.633515286	0.316552785	0.687002686	-0.584235234	0.45270766	1	-0.650265873	0.237515928	0.686807685	-0.001669128	0.997974252	1
ENSRNOG00000018796	Herpud1	chr19	11047254	11057254	-	ENSRNOG00000018796	Herpud1	protein_coding	9.02449544	8.537751329	10.29892157	9.982857992	9.389519906	9.59392396	11.04356979	10.55346833	9.984865234	9.62238929	1.379885501	1.50421E-09	6.57986E-08	0.689264945	0.000591625	0.063444945	2.028013096	2.88484E-09	5.38909E-07	1.024528323	6.44584E-06	7.5075E-05	-0.670668841	0.000450036	0.00491683	0.685252515	0.001773581	0.020889605	-0.335226826	0.098019519	0.407464235	1.349034688	5.35192E-11	1.87945E-09	0.327591205	0.084164995	0.411921746	-1.008610049	1.27016E-06	8.07082E-05
ENSRNOG00000002947	Dpt	chr13	83073544	83083544	+	ENSRNOG00000002947	Dpt	protein_coding	8.185411261	8.140625296	5.370184815	6.537790021	8.04435785	8.290053621	7.730558709	6.803857253	6.41675954	6.215898826	-2.322563903	2.33121E-08	8.46801E-07	0.011343359	0.96051297	0.999892282	-0.881006026	0.038782247	0.967990847	-1.98714324	1.40295E-08	3.31134E-07	2.329099983	2.27758E-09	1.47517E-07	1.364458807	0.021312461	0.110864737	0.238942172	0.641582535	0.871966596	-0.883498291	0.025035793	0.13061707	-2.019439628	4.16891E-11	2.37781E-09	-0.977525706	0.05262707	1
ENSRNOG00000001880	Dgcr6	chr11	87076381	87081950	-	ENSRNOG00000001880	Dgcr6	protein_coding	7.795841165	7.404626346	8.78586277	8.92450768	8.625558006	8.427192862	9.711622636	9.24640621	9.097396875	8.854732736	1.304450635	2.32384E-06	5.60565E-05	0.914983976	0.000298068	0.035501921	1.958967582	4.40341E-11	1.01242E-08	1.405403205	2.72667E-07	4.41721E-06	-0.345421299	0.097325274	0.243962116	0.668989002	0.009616947	0.065678936	0.130437654	0.555558882	0.832471692	1.003353583	0.000109035	0.001453422	0.47149981	0.029180242	0.200811425	-0.524068806	0.037671079	0.176222071
ENSRNOG00000018225	Tp53inp2	chr3	150910398	150918525	+	ENSRNOG00000018225	Tp53inp2	protein_coding	8.577859644	8.318467368	8.477083605	8.556775702	8.465847271	8.115861807	9.624714192	9.319903096	9.09721674	8.723533409	0.064914777	0.801131044	0.989369345	-0.157152472	0.505108614	0.999892282	1.069617889	3.69962E-05	0.003182116	0.484834782	0.055041232	0.212301893	-0.228913298	0.321643629	0.503590727	1.007767141	6.61973E-05	0.001800744	0.420912497	0.075002486	0.359840897	1.223814496	2.70062E-06	5.28905E-05	0.646794608	0.006640826	0.063256595	-0.56545776	0.023766448	0.137547753
ENSRNOT00000059255	Sqstm1	chr10	35706294	35716294	-	ENSRNOG00000003147	Sqstm1	protein_coding	10.57015166	10.27625366	9.863549317	9.833009216	10.1844557	10.36160372	10.67248728	10.26666727	10.17518591	9.900895679	-0.598156145	0.001104403	0.01401737	-0.157897295	0.27086466	0.999892282	0.0536201	0.781345818	0.998866189	-0.391648475	0.021323873	0.096078741	0.438846347	0.007464356	0.042909487	0.649625102	0.002080874	0.023489648	0.200743207	0.282225281	0.659184214	0.211840645	0.271516887	0.587738704	-0.232967063	0.164039501	0.588481795	-0.440626353	0.027872024	0.150994092
ENSRNOT00000000172	Cdo1	chr18	40706686	40716686	-	ENSRNOG00000000158	Cdo1	protein_coding	10.65131314	10.5490165	11.27906042	11.41556776	10.4536612	10.79209299	11.77907996	11.61260794	11.31020937	11.35260252	0.761513576	5.97322E-07	1.57884E-05	0.032234858	0.815538283	0.999892282	1.116138087	1.94756E-15	8.13601E-13	0.741063784	1.65743E-09	4.76377E-08	-0.727498391	2.03549E-05	0.000397251	0.354874934	0.029352982	0.134025167	-0.017954551	0.902470026	0.97426508	1.079446351	1.94207E-11	7.29575E-10	0.705695458	3.3898E-06	8.55272E-05	-0.371220657	0.004739529	0.0460083
ENSRNOT00000002712	Ugt2b35	chr14	22553662	22563662	+	ENSRNOG00000001980	Ugt2b35	protein_coding	9.009408465	9.010587031	7.089129873	7.896139617	7.934111724	7.743651648	8.451140864	8.230323127	8.175651207	8.401752588	-1.552017511	2.98206E-07	8.32498E-06	-1.212372744	8.70795E-09	3.4527E-06	-0.704305119	0.0101742	0.378545674	-0.75652842	0.001359591	0.009229683	0.307119531	0.348564302	0.528575869	0.836544926	0.024683281	0.121028339	0.758862201	0.015275773	0.158681701	0.527596272	0.099511875	0.31969367	0.472158304	0.064768036	0.346525712	-0.054484198	0.857752261	0.928983581
ENSRNOT00000072864	Asap3	chr5	154552195	154562195	+	ENSRNOG00000049714	Asap3	protein_coding	6.682056311	5.155920773	6.538629702	6.86497473	6.339657672	6.462228657	8.475351176	7.645568758	7.49871221	7.415392509	0.645780163	0.283397382	0.743047358	0.220073896	0.655617686	0.999892282	1.932316461	0.014167817	0.467485831	1.35979552	0.007611458	0.041164242	-0.361487838	0.353618178	0.532441485	1.588637534	0.000134792	0.003238817	0.821937206	0.014313946	0.15314911	1.897138654	6.83975E-06	0.000123504	1.173444509	0.000776568	0.010947668	-0.701486134	0.06186373	0.237730641
ENSRNOG00000027784	Tsku	chr1	163318591	163328591	-	ENSRNOG00000027784	Tsku	protein_coding	8.813967662	8.560093234	10.82610875	10.51140046	7.894960088	7.212678369	12.08703353	11.57385293	11.23713273	10.81185777	2.023968848	4.13219E-24	8.5557E-22	-1.070804507	6.17224E-05	0.009346448	3.183016354	1.64873E-29	2.57109E-26	2.376043607	2.33355E-39	7.56071E-37	-3.149657845	2.61961E-38	2.50512E-35	1.182652557	7.54814E-05	0.001987842	0.366654375	0.051606095	0.29581072	4.139658706	2.41503E-24	3.23614E-22	3.299916028	1.12214E-18	1.20282E-16	-0.781030686	0.013547499	0.094337609
ENSRNOT00000090919	Plagl2	chr3	148712710	148722710	-	ENSRNOG00000010086	Plagl2	protein_coding	4.766992294	4.740642679	3.811815593	3.808175503	4.638252326	4.37458688	5.229042304	3.800311873	4.75684257	3.81629015	-4.116495324	0.000375224	0.005657045	-0.312184763	0.556524461	0.999892282	0.017775203	0.985400202	0.999106467	-0.431839199	0.561653097	1	3.323520974	0.002236611	0.017224345	0.677661133	0.436953951	0.62862355	0.663104332	0.216323739	1	0.176944467	0.816882298	1	-0.144111894	0.839916607	1	-0.07755098	0.824616617	1
ENSRNOG00000014673	Eri2	chr1	189540145	189549891	-	ENSRNOG00000014673	Eri2	protein_coding	7.662242953	7.550987812	7.881039255	8.489238466	6.982008717	6.764598835	8.115639844	7.833295928	8.278583435	8.557143577	0.6648785	0.038533928	0.227738816	-0.736039463	0.02310045	0.999892282	0.398316894	0.309754443	0.998866189	0.863839921	0.003073236	0.019110777	-1.46886243	2.12992E-06	5.4358E-05	-0.256992418	0.455967428	0.642222474	0.212306174	0.442989321	0.783803407	1.167433251	0.003303596	0.027088423	1.653363316	3.60638E-09	1.49472E-07	0.456971194	0.146077917	0.360251082
ENSRNOG00000019342	Sult1a1	chr1	198100586	198104109	-	ENSRNOG00000019342	Sult1a1	protein_coding	7.220720748	6.777336954	8.430456867	8.525339441	7.293206039	7.529702606	8.602275932	8.314111481	8.529898877	8.234775073	1.577174531	4.1218E-07	1.11801E-05	0.389424601	0.253957921	0.999892282	1.532894667	8.83801E-05	0.006951599	1.433471223	1.45905E-05	0.000158056	-1.150580174	1.62943E-06	4.30725E-05	-0.014700055	0.959022153	0.971590625	-0.089886772	0.711380228	0.901907239	1.107249246	0.00087372	0.008723492	1.033094351	0.000117093	0.002060611	-0.074974088	0.801197894	0.901052203
ENSRNOG00000013090	Gadd45g	chr17	13391467	13393243	-	ENSRNOG00000013090	Gadd45g	protein_coding	9.309828073	8.88699548	10.37020915	9.836503324	9.053852228	8.352592655	10.71399069	10.393929	10.00761793	9.095720486	1.039371659	1.12312E-05	0.000235685	-0.365774939	0.127040425	0.999892282	1.483009691	4.27594E-12	1.15312E-09	0.476763575	0.291821013	0.627805048	-1.414218652	1.703E-07	6.26374E-06	0.445261017	0.049951427	0.186466338	-0.453361037	0.326897938	0.695875488	1.795876748	1.41688E-06	2.90916E-05	0.787754865	0.113248268	0.481662496	-0.854817424	0.045032276	0.193985041
ENSRNOG00000016339	Uox	chr2	252452269	252462269	+	ENSRNOG00000016339	Uox	protein_coding	8.332418072	7.911589467	8.254284811	8.659246029	8.502676389	8.731030346	10.06305849	9.817859896	9.769964484	9.6550549	0.345308358	0.238437946	0.678450436	0.480691103	0.043366168	0.999892282	1.868734515	6.54741E-14	2.04205E-11	1.615992359	6.259E-13	3.09821E-11	0.155736012	0.512796123	0.668526589	1.526896218	8.83999E-10	1.30086E-07	1.269812201	8.91602E-09	2.53237E-06	1.365402447	1.44148E-09	4.2924E-08	1.126406866	3.99106E-09	1.6324E-07	-0.236013056	0.237434933	0.456893719
ENSRNOT00000051252	Cyp4a2	chr5	134197863	134207863	-	ENSRNOG00000030154	Cyp4a2	protein_coding	6.563949359	5.947340715	4.392604626	4.221851239	5.026911969	4.772245555	5.796575087	5.169477368	5.100315817	3.75772901	-3.640069521	5.83688E-09	2.34665E-07	-1.822490993	5.85725E-05	0.009098067	-1.093624547	0.105616062	0.998866189	-0.696571205	0.292787913	1	1.133196433	0.235412682	0.41419292	1.869746019	0.064870206	0.21737303	0.2470496	0.686358564	1	0.777986092	0.345237613	1	-0.235785383	0.737935536	1	-0.579968798	0.352324855	1
ENSRNOT00000015067	Elf2	chr2	140324912	140334912	-	ENSRNOG00000010815	Elf2	protein_coding	6.606118102	6.441263804	6.818135242	6.392011333	7.071415675	6.008451446	8.206953572	7.851022533	7.35104271	6.130273655	0.109597574	0.820105162	0.989369345	0.113157184	0.797610451	0.999892282	1.711574789	7.92757E-05	0.006462942	0.37550621	0.470147152	0.775025184	0.028461778	0.952243479	0.971790473	1.625902197	3.69579E-05	0.001125696	0.286272412	0.520946786	0.818599783	1.536645206	0.000526272	0.005689543	0.253862863	0.602731029	0.925631453	-1.184099233	0.006735974	0.058200342
ENSRNOG00000001720	Hes1	chr11	74312806	74315248	-	ENSRNOG00000001720	Hes1	protein_coding	7.160855835	7.065223085	7.23094375	6.934130983	7.827501715	7.71223104	8.901981799	8.504206448	7.955095172	7.27029321	-0.027966328	0.943550703	0.992989988	0.672309189	0.02355492	0.999892282	1.729260615	7.85084E-07	9.38621E-05	0.567811048	0.147038077	0.425705691	0.752139088	0.008328195	0.046479978	1.769736648	9.46137E-08	7.96974E-06	0.599954513	0.082325082	0.376831289	1.014066552	0.000836288	0.008415773	-0.113319716	0.715309028	0.945260408	-1.084802281	0.001316211	0.019025799
ENSRNOT00000089631	AC114343.1	chr15	28028521	28035389	+	ENSRNOG00000051860	AC114343.1	protein_coding	10.31899532	10.13884351	9.363212608	9.907335574	9.729910268	10.16985677	10.943524	10.6703637	10.02210832	10.07562124	-0.583303331	0.006721471	0.062082406	-0.266281532	0.102255312	0.999892282	0.594350383	0.000559206	0.035944544	-0.187791906	0.230585991	0.552290641	0.311450535	0.191403487	0.369685933	1.174478787	2.05758E-07	1.61098E-05	0.389090213	0.066875917	0.339186291	0.86037766	1.3511E-05	0.000229326	0.082052227	0.652568791	0.936739823	-0.774179535	8.01215E-06	0.000414188
ENSRNOG00000011200	Bhmt	chr2	23246158	23256158	-	ENSRNOG00000011200	Bhmt	protein_coding	11.04559173	10.61535737	12.46979174	12.41176919	11.06708564	11.38868382	12.9537046	12.73700079	12.96374592	12.80312215	1.615545212	4.70326E-23	8.98902E-21	0.373335017	0.141477136	0.999892282	2.011849965	4.76715E-17	2.1921E-14	2.028289385	2.57345E-19	1.95144E-17	-1.219763118	1.70053E-14	2.17681E-12	0.413794242	0.006626866	0.051853099	0.448727984	0.000723416	0.025764052	1.630684238	1.31345E-29	2.22936E-27	1.662540823	1.72398E-31	4.66E-29	0.037049856	0.743932979	0.86454211
ENSRNOT00000091749	Slc17a3	chr17	43527293	43537293	-	ENSRNOG00000032745	Slc17a3	protein_coding	4.408637926	3.86979132	3.364545877	3.363458643	3.851040549	3.363112224	3.911328297	3.361136755	3.384387157	3.365893173	-4.725882239	2.42656E-05	0.000480785	-0.635191604	0.201663649	0.999892282	-0.883275407	0.39336085	0.998866189	-2.070192779	0.005431645	1	1.147154314	0.249715355	1	0.672036894	0.440215718	1	0.15066654	0.722901418	1	0.043894677	0.949870614	1	-0.514491386	0.336602269	1	-0.277795171	0.46927708	1
ENSRNOG00000009912	Fgr	chr5	151172206	151182206	+	ENSRNOG00000009912	Fgr	protein_coding	5.922761288	5.005061766	4.290823259	4.023249728	5.511526452	5.805929337	5.515905097	3.782626137	5.036709777	4.400990349	-2.998848985	0.000804409	0.010945427	0.128691494	0.788483588	0.999892282	-0.350719442	0.717933754	0.998866189	-1.068401181	0.130215943	1	3.357353898	1.68301E-06	4.42016E-05	0.944849326	0.384518986	1	0.699854576	0.289885168	0.664501409	-0.334949124	0.666640535	1	-1.381815113	0.021252427	1	-0.12051998	0.827699827	1
ENSRNOT00000075916	Alad	chr5	78368869	78376032	-	ENSRNOG00000015206	Alad	protein_coding	7.4609571	6.63623455	4.252075331	3.58237084	7.253140377	7.201260913	7.468208002	5.660358386	6.867859848	5.793351658	-4.271453214	3.51267E-11	1.95686E-09	0.114992752	0.736871053	0.999892282	-0.236646407	0.781788858	0.998866189	-0.718569859	0.149516562	0.428702354	4.480518494	2.70279E-17	4.67439E-15	3.596854904	1.1261E-05	0.000432522	2.705888987	9.24943E-06	0.001083328	-0.330198964	0.662068856	0.877930889	-0.866507984	0.033754795	0.224442313	-0.295913342	0.650296615	1
ENSRNOT00000041106	Mknk2	chr7	11908107	11918107	+	ENSRNOG00000029028	Mknk2	protein_coding	8.077671704	7.371811601	8.674457573	8.352817518	7.836457357	7.379010547	9.964593799	9.320338097	8.760660404	8.32066024	0.787702875	0.013244397	0.106083267	-0.144358189	0.648370216	0.999892282	1.924268023	4.16989E-05	0.003560987	0.802351543	0.012785373	0.06191178	-0.948931525	0.000377293	0.004274327	1.210111939	1.79983E-05	0.000617505	0.041315409	0.872135355	0.966149945	2.129084526	5.53849E-13	2.31164E-11	0.967281151	0.000451933	0.006819581	-1.132623503	4.79661E-05	0.001508183
ENSRNOT00000022113	Ttr	chr18	15532963	15540177	-	ENSRNOG00000016275	Ttr	protein_coding	11.52140414	11.46220322	9.874802497	9.643830956	10.80140662	10.93370396	10.96970855	10.48429574	10.90033019	10.59561517	-1.764980282	6.05016E-28	1.78955E-25	-0.631353002	4.60396E-09	2.07068E-06	-0.75717755	9.24574E-06	0.000893846	-0.745443356	2.31508E-08	5.00956E-07	1.128350951	1.19503E-11	1.07931E-09	1.00009951	5.57388E-06	0.000250292	1.00122181	6.54689E-08	1.52206E-05	-0.122933399	0.50843855	0.795689586	-0.112681361	0.465618178	0.858886919	0.008670843	0.975104675	0.987879566
ENSRNOG00000007601	Inhbe	chr7	70640075	70643169	-	ENSRNOG00000007601	Inhbe	protein_coding	8.356339348	8.588455196	7.122330118	7.140734799	8.369180069	8.544011703	8.719549478	8.091084986	8.023734594	7.847543166	-1.452593327	1.22564E-06	3.05134E-05	-0.015946621	0.941687419	0.999892282	-0.037088386	0.911464908	0.998866189	-0.562579027	0.042968639	0.174817613	1.439761274	4.90609E-09	2.862E-07	1.398006032	0.000130293	0.003170108	0.847454622	0.004649525	0.081651732	-0.019194405	0.951304334	0.990196579	-0.548556093	0.023944984	0.173705912	-0.508148955	0.13101416	0.34717045
ENSRNOT00000025913	Bcl3	chr1	80734831	80744831	-	ENSRNOG00000043416	Bcl3	protein_coding	7.945770108	7.072499217	8.571357739	8.417238206	8.53904783	8.725873198	8.882305637	8.132392095	7.926362605	7.552916686	0.972932263	0.003672797	0.038136952	1.054556308	0.000191629	0.023960736	1.017179726	0.014830019	0.479699394	0.175275671	0.649345467	0.882615422	0.150397532	0.478969233	0.63842158	0.065842826	0.838804426	0.885034317	-0.770993219	0.003690483	0.071330409	-0.080861006	0.797601997	0.927166549	-0.922937595	0.000239387	0.003926827	-0.804766911	0.02243651	0.132362392
ENSRNOG00000001235	Gna12	chr12	15890170	15900170	+	ENSRNOG00000001235	Gna12	protein_coding	6.370025056	6.23957733	5.175234873	5.117146445	5.981517718	5.905457716	6.32281081	5.712470058	5.843383315	4.85122214	-1.874867716	0.001877654	0.021935752	-0.456210664	0.28610181	0.999892282	-0.335444296	0.631390377	0.998866189	-1.087151191	0.078180832	1	1.329078936	0.022624271	0.093707714	1.349527971	0.104122456	0.288052476	0.380896554	0.567594239	0.836264836	0.152894799	0.819370448	1	-0.628198485	0.300985206	1	-0.597016448	0.35584008	1
ENSRNOT00000076466	AABR07048475.1	chr5	77917409	77918924	-	ENSRNOG00000047520	AABR07048475.1	protein_coding	7.52062033	7.511132712	9.446066447	8.815016128	7.190100487	6.476349686	7.721041078	7.576173257	8.4031428	8.135798228	1.770777443	4.05149E-10	1.92842E-08	-0.620488524	0.07704472	0.999892282	0.141871057	0.739877924	0.998866189	0.797673284	0.008787165	0.046465067	-2.454041035	6.9655E-15	9.2736E-13	-1.615802805	1.30184E-07	1.06004E-05	-0.925680942	0.000376396	0.016197855	0.794933119	0.079025694	0.274839037	1.465680787	3.45607E-06	8.62908E-05	0.63726894	0.056262467	0.224998386
ENSRNOG00000061414	Acot12	chr2	20857202	20867202	+	ENSRNOG00000061414	Acot12	protein_coding	7.328049546	6.63184993	7.062117364	7.443618749	7.302688372	7.216213082	8.870089306	8.643795063	7.789935055	7.387591011	0.260770641	0.534790836	0.933937359	0.226266801	0.528423469	0.999892282	1.866923973	4.703E-07	5.7375E-05	0.598700421	0.141649587	0.415809857	-0.009276475	0.976091907	0.985828663	1.627270231	2.997E-07	2.23204E-05	0.359884499	0.269465431	0.64464112	1.618533696	1.24565E-07	3.03486E-06	0.372412935	0.238936556	0.687205772	-1.203753565	0.000102981	0.00263944
ENSRNOT00000022389	Idi1	chr17	57976268	57984036	-	ENSRNOG00000016690	Idi1	protein_coding	4.618754102	4.65094494	3.364926455	3.362868433	3.543079336	3.362210806	3.956659768	3.35844291	3.644982802	3.367464389	-5.872812434	1.00412E-08	3.97266E-07	-2.068280384	9.86788E-05	0.014219064	-1.022368428	0.312711383	0.998866189	-2.377481218	0.001105513	1	0.600340117	0.472781275	1	0.664046215	0.44417717	1	0.255915451	0.496333036	1	0.298471039	0.639299562	1	0.096997511	0.840599321	1	-0.119468986	0.754261421	1
ENSRNOT00000083829	AABR07027750.1	chr17	43494604	43504604	-	ENSRNOG00000042692	AABR07027750.1	protein_coding	5.410750681	4.946387971	3.813921015	3.900038596	4.685402477	4.656094624	4.916193001	3.929966464	4.402374016	3.819633531	-4.709057017	8.02797E-07	2.06483E-05	-0.802828671	0.11016736	0.999892282	-1.048061711	0.276034545	0.998866189	-1.649826176	0.026033548	1	3.091212429	0.002738769	0.020083068	1.241448304	0.239263869	1	0.322155936	0.483238479	1	-0.156733437	0.858007058	1	-0.707659262	0.318404257	1	-0.223775958	0.643150145	1
ENSRNOT00000021612	Cdh17	chr5	25391115	25401115	+	ENSRNOG00000015562	Cdh17	protein_coding	2.937113096	2.938220693	3.580063776	3.461388791	2.938186745	2.937709744	3.245920454	2.936762092	3.023220293	2.939050743	4.078670714	0.000449813	0.006528063	NA	1	1	0.575426951	0.456525565	0.998866189	0.306243235	0.488613321	1	-4.373588418	2.42726E-05	0.000460443	-1.093717902	0.324331344	0.558540792	-1.732405724	0.011456186	0.135821356	0.412952194	0.477713155	1	0.258678291	0.51515572	1	-0.156008037	0.672291316	1
ENSRNOT00000038212	AC128848.1	chr19	11302125	11302938	-	ENSRNOG00000025764	AC128848.1	protein_coding	8.194310319	8.049960204	9.42943776	9.303063989	8.322950848	8.450516816	9.300257682	9.03035261	8.80855564	8.443935657	1.306823141	1.69556E-08	6.34457E-07	0.266664707	0.248615219	0.999892282	1.091462186	0.00010526	0.008119042	0.531051775	0.050829647	0.20017333	-1.029996324	1.47362E-07	5.53677E-06	-0.204857702	0.391492877	0.614534636	-0.747449935	0.000831407	0.028280294	0.812593686	0.001838408	0.016656893	0.262582019	0.26336052	0.717434778	-0.538454015	0.043672793	0.190560828
ENSRNOT00000001360	Tsc22d1	chr15	58654913	58658153	+	ENSRNOG00000001030	Tsc22d1	protein_coding	8.800118802	8.853824395	7.137644523	7.301957039	8.456575238	8.298516218	8.804185553	8.348795918	6.953078171	7.03785843	-1.727462783	2.52814E-10	1.24631E-08	-0.466331665	0.020940826	0.999892282	-0.245765023	0.393667472	0.998866189	-1.931660578	6.08058E-12	2.77836E-10	1.249218245	4.99363E-07	1.60085E-05	1.464250968	1.53831E-05	0.000541466	-0.236538838	0.490195874	0.807074862	0.226785697	0.443060198	0.753324711	-1.463790265	8.61705E-08	2.88288E-06	-1.621841346	2.79558E-06	0.000163972
ENSRNOT00000044944	Gsta5	chr8	85553734	85563734	+	ENSRNOG00000000201	Gsta5	protein_coding	8.863764951	8.54404758	6.315655021	6.465525058	8.717410303	8.855953027	9.233837491	8.165295712	7.664215878	7.486552818	-2.503062946	1.33428E-15	1.36989E-13	0.075809353	0.710440664	0.999892282	0.087986988	0.86975972	0.998866189	-1.182182613	2.67646E-05	0.000267947	2.590875749	2.39996E-24	6.19303E-22	2.471618556	5.62729E-06	0.000251765	1.227812663	0.000431101	0.017745413	0.012774209	0.979933256	0.99528867	-1.269246567	9.79616E-08	3.17202E-06	-1.210917391	0.000921387	0.014411437
ENSRNOG00000047781	Slc25a23	chr9	9988055	9998055	+	ENSRNOG00000047781	Slc25a23	protein_coding	8.168144841	7.732710384	6.869906685	7.010381605	7.776814546	7.598454239	8.083541711	7.173535047	7.620792664	7.24889329	-1.146148536	0.001004043	0.012992943	-0.294738696	0.281358404	0.999892282	-0.283262423	0.516917632	0.998866189	-0.554196849	0.106446929	0.348691962	0.839429961	0.003711088	0.025553223	0.834836464	0.067194353	0.221754074	0.546770597	0.105870386	0.422625952	0.016808389	0.967400955	0.992898674	-0.256687439	0.395393421	0.82405662	-0.256549164	0.545065206	0.724063101
ENSRNOT00000080335	F13b	chr13	56598979	56608979	+	ENSRNOG00000012613	F13b	protein_coding	4.899412397	4.371353596	3.837401604	3.835112639	4.349347663	4.390492468	4.861100829	4.097338111	4.347602456	3.840227293	-4.233429005	0.000236062	0.003793791	-0.433562955	0.412977182	0.999892282	-0.206231786	0.835835235	0.998866189	-0.791962205	0.282048435	1	3.008483876	0.006038506	0.036657207	1.864916501	0.086148219	1	0.379453039	0.389174953	1	0.320113912	0.714733829	1	-0.373145881	0.588214914	1	-0.336803058	0.529722796	1
ENSRNOT00000081912	Gucy1b2	chr15	45514582	45524582	-	ENSRNOG00000009440	Gucy1b2	protein_coding	7.886662412	7.512226286	4.279250346	5.198509415	7.122886875	7.379852941	6.711672934	5.747672702	6.453769829	5.666793376	-3.578597413	9.31211E-14	7.36843E-12	-0.504123166	0.076386562	0.999892282	-1.580564086	0.002390084	0.12108071	-1.769891954	2.54071E-05	0.000256519	3.032626466	1.5911E-10	1.17575E-08	1.649058425	0.060609184	0.208941736	1.285237478	0.037495439	0.254319807	-1.036287676	0.047746013	0.202838392	-1.270060145	0.001692973	0.021678749	-0.174638958	0.773608805	1
ENSRNOT00000080285	Ppp1r12a	chr7	51505373	51515373	-	ENSRNOG00000004925	Ppp1r12a	protein_coding	5.061007969	4.794620455	3.880033834	3.874573532	4.731173219	4.256674017	5.537420097	4.922408822	4.973311258	3.886715323	-4.12119339	0.000368925	0.005589216	-0.455522481	0.384798765	0.999892282	0.568030023	0.509574795	0.998866189	-0.403978366	0.587592065	1	2.55271354	0.020316699	0.086794338	4.399904903	3.34192E-05	0.001046619	0.704745034	0.197259405	1	1.244992786	0.126510723	1	0.071733651	0.918470851	1	-0.311183197	0.554054712	1
ENSRNOG00000017777	Ahcy	chr3	150593082	150603082	-	ENSRNOG00000017777	Ahcy	protein_coding	7.942785186	7.501482092	9.081711873	9.285211342	8.293769864	8.066645789	10.34365957	9.994603685	9.706684969	9.470224313	1.50256015	1.43041E-08	5.43424E-07	0.434537782	0.106549699	0.999892282	2.520039238	9.44125E-24	8.46573E-21	1.894491239	5.71258E-15	3.13225E-13	-1.045778957	9.43745E-07	2.71157E-05	1.026327576	5.48262E-06	0.000247102	0.416731497	0.043068302	0.269289475	2.055757549	4.80538E-19	3.35192E-17	1.451377756	2.15279E-12	1.45477E-10	-0.594964881	0.004253613	0.04324507
ENSRNOG00000022033	AABR07051507.1	chr3	14281343	14291343	-	ENSRNOG00000022033	AABR07051507.1	lincRNA	7.493951518	6.669454279	8.176582104	8.411283889	7.675873509	7.368353578	8.397876564	8.022296115	8.448890632	8.452465413	1.241798333	0.000446656	0.006497436	0.371144159	0.289850436	0.999892282	1.132333215	0.01011507	0.377520501	1.355447595	8.10907E-05	0.000739149	-0.837179382	0.001063311	0.009695036	-0.082389785	0.792085541	0.853961761	0.159667632	0.509293696	0.813114031	0.731263889	0.037708905	0.173498967	0.980457411	0.00013443	0.002302351	0.235444896	0.436969071	0.649807735
ENSRNOG00000037167	Rtp3	chr8	119260618	119265157	-	ENSRNOG00000037167	Rtp3	protein_coding	9.069336905	8.951899807	7.801227688	7.378223714	8.947365749	8.440083586	8.227722757	7.927165878	8.790708072	8.12805296	-1.4983875	2.89621E-08	1.01351E-06	-0.304540078	0.152540173	0.999892282	-0.974418136	0.000799309	0.049945681	-0.525994448	0.047402334	0.188761921	1.181211421	2.0834E-05	0.000403213	0.507949994	0.160061579	0.37682963	0.922794163	0.002214334	0.052628933	-0.655759647	0.034874732	0.164885918	-0.218560003	0.419137994	0.835041929	0.41729719	0.211497315	0.435439365
ENSRNOG00000004601	Hao1	chr3	127490709	127500709	-	ENSRNOG00000004601	Hao1	protein_coding	9.094167952	8.823843189	8.176880714	8.432192681	8.559598608	7.89811483	7.938627928	7.819005268	9.15509848	8.949571947	-0.693699919	0.005935555	0.056074069	-0.70848154	0.003401939	0.284761221	-1.1385331	0.00015514	0.011496742	0.094923471	0.669100557	0.890910756	-0.046758804	0.86798438	0.918486888	-0.452430823	0.157720455	0.373043694	0.77506431	0.000854008	0.028620606	-0.398362191	0.254997581	0.56535873	0.820202795	0.001064686	0.014644147	1.201248456	1.66499E-05	0.000651053
ENSRNOG00000006019	G0s2	chr13	112004140	112005052	-	ENSRNOG00000006019	G0s2	protein_coding	8.246830055	7.837003233	7.289096627	7.082826685	8.119841053	8.20336937	8.853121409	8.495679508	8.129639523	7.676541683	-0.942663871	0.005011256	0.049355797	0.104913742	0.675714656	0.999892282	0.665903208	0.041947448	0.998866189	-0.139196611	0.665712669	0.890910756	1.060386833	4.00075E-05	0.000708498	1.60841466	9.5373E-07	6.29668E-05	0.771123068	0.013770021	0.149688668	0.554409943	0.056931338	0.227189946	-0.247758129	0.354169251	0.79547335	-0.778549857	0.013980427	0.096690026
ENSRNOT00000018221	Cpn1	chr1	263752785	263762785	-	ENSRNOG00000013439	Cpn1	protein_coding	6.9705817	6.221200306	5.365890673	5.282362809	6.886433552	6.906679555	7.01662851	5.858063653	6.585709141	5.929907126	-1.77585772	0.00283849	0.030986435	0.265181594	0.490070143	0.999892282	-0.094324275	0.890439478	0.998866189	-0.401712059	0.447303632	0.759989493	2.1336606	3.77577E-07	1.26562E-05	1.559705404	0.035850398	0.151555275	1.154479263	0.03268187	0.23329356	-0.376723894	0.500077542	0.791361108	-0.710345138	0.085402512	0.414270435	-0.268448515	0.642670468	1
ENSRNOT00000025800	Gstm3l	chr2	210761729	210766501	-	ENSRNOG00000019058	Gstm3l	protein_coding	4.789465403	4.587671206	3.262512617	3.26007291	3.648761398	3.439798156	3.626183601	3.25481054	3.2568175	3.265514816	-6.07611303	1.68197E-09	7.25524E-08	-1.998494894	0.000113309	0.015222032	-2.480014192	0.012416149	0.431626943	-4.008078999	2.96249E-08	1	1.254406948	0.217777492	1	0.644684965	0.454555775	1	NA	1	1	-0.111649094	0.870738534	1	-0.509813201	0.324189284	1	-0.229748172	0.505797319	1
ENSRNOT00000026575	Slc27a5	chr1	65576535	65586535	+	ENSRNOG00000019626	Slc27a5	protein_coding	7.179871556	6.705961017	6.79044869	7.254919389	8.205332654	8.273829348	9.252964866	8.661147462	8.487352873	7.908740666	0.082084685	0.849262666	0.989369345	1.289038076	6.50161E-06	0.001436168	2.144298153	2.70896E-09	5.08704E-07	1.306523287	0.000294398	0.002418033	1.294196803	3.06643E-06	7.51899E-05	2.077818473	1.02611E-09	1.47447E-07	1.233153507	0.000118778	0.006964181	0.789211401	0.007021651	0.049521115	-0.00524861	0.984132656	0.994190655	-0.770445186	0.014375201	0.098748565
ENSRNOT00000093148	Gramd1c	chr11	62581121	62591121	+	ENSRNOG00000053406	Gramd1c	protein_coding	6.03271482	5.574418471	3.710329276	3.695548065	5.399979186	4.954839283	5.332623613	4.326369787	5.530467222	3.72798622	-6.19622677	5.7017E-10	2.66286E-08	-0.812021411	0.081326546	0.999892282	-1.247079073	0.140886765	0.998866189	-0.332546386	0.598402898	1	4.564990623	8.04495E-06	0.000177218	1.673417153	0.118800559	1	0.259216204	0.492406219	0.807074862	-0.307109572	0.717300857	1	-0.087574272	0.882718197	1	0.025225192	0.966210143	1
ENSRNOT00000004199	Dcaf6	chr13	83670207	83680207	-	ENSRNOG00000003078	Dcaf6	protein_coding	5.248752836	4.43873955	3.832257642	3.825921297	5.172240888	3.823882737	5.408400206	5.157866674	4.640743071	4.266912399	-3.946327173	0.000723417	0.009974483	-0.055556358	0.871047985	0.999892282	0.572815496	0.516215656	0.998866189	-0.611454759	0.414221756	1	0.663509214	0.439591007	0.605026351	4.442193713	2.67472E-05	0.000871175	0.77938514	0.166819198	1	0.343032921	0.664591138	1	-0.289400549	0.68249799	1	-1.015645326	0.121961029	1
ENSRNOG00000016216	Sft2d3	chr18	24691281	24693481	-	ENSRNOG00000016216	Sft2d3	protein_coding	6.506207099	6.622918183	6.657830537	6.095997362	7.139310826	5.598823704	8.470651752	8.209713495	7.483660536	6.956956653	-0.183355494	0.718087038	0.983569456	0.01709171	0.970604518	0.999892282	1.988484218	3.51924E-07	4.55684E-05	0.730269845	0.095369455	0.32371118	0.199876349	0.721210658	0.820521011	2.190105148	7.84103E-09	9.97607E-07	0.912042067	0.019475828	0.180417153	1.645236351	0.01717274	0.097811625	0.69132471	0.136538248	0.539986189	-1.160423627	0.000875864	0.014059922
ENSRNOT00000080124	Smarca2	chr1	244615821	244625821	+	ENSRNOG00000011931	Smarca2	protein_coding	6.321412313	5.440156757	3.275022872	3.882636302	6.642493665	5.583805498	7.348322672	6.68544653	6.373511825	4.439992153	-3.604892081	0.00022106	0.003589842	0.256332807	0.594858477	0.999892282	1.320180058	0.028414641	0.776313129	-0.187613708	0.781983153	1	4.115018239	3.69471E-07	1.24101E-05	4.152167012	3.21622E-05	0.001020335	1.98137656	0.003882324	0.073634533	0.982222052	0.06591399	0.248433779	-0.331100633	0.645815074	0.934201436	-0.870869891	0.185491245	0.40789351
ENSRNOT00000084155	Lpin1	chr6	41832817	41842817	-	ENSRNOG00000004377	Lpin1	protein_coding	7.534204064	5.85343	11.24340919	10.9524718	6.56881092	6.215417226	11.33144899	10.85773825	11.31577311	10.92474401	3.87052285	1.36851E-07	4.1466E-06	-0.432965727	0.346739438	0.999892282	3.707988122	2.96104E-07	3.93346E-05	3.296286271	2.0949E-07	3.5218E-06	-4.854567434	2.9934E-109	4.8664E-105	0.008929812	0.96486516	0.975891278	0.030157109	0.866575063	0.963626247	4.818624085	6.96162E-91	3.54486E-87	4.82537292	8.6443E-116	5.3742E-112	0.019670114	0.946891845	0.979360603
ENSRNOG00000009438	Serpina6	chr6	127524247	127534247	-	ENSRNOG00000009438	Serpina6	protein_coding	8.699737604	8.259833693	4.895622379	5.977402012	7.502465042	7.368130051	7.026332619	5.745827719	5.481647265	4.301895397	-3.200326799	2.98086E-07	8.32498E-06	-1.140913723	3.43607E-06	0.000802656	-2.000804433	0.001995695	0.105475601	-3.2023229	2.22659E-07	3.67388E-06	2.14959796	7.45131E-07	2.22051E-05	1.042430284	0.170247197	0.389911732	-0.426340354	0.521750322	0.819228392	-0.941307003	0.068523208	0.253024056	-2.566451007	2.02632E-08	7.77633E-07	-1.117264372	0.083513014	1
ENSRNOT00000018796	Pgrmc2	chr2	127992005	128002005	-	ENSRNOG00000014051	Pgrmc2	protein_coding	5.925439596	5.491387574	3.786001806	3.772565323	5.5521639	4.720457317	5.582724636	4.979818716	5.152053401	3.80210587	-5.963179925	4.79392E-09	1.97202E-07	-0.63111976	0.200880136	0.999892282	-0.597402017	0.446048874	0.998866189	-0.487790451	0.455013606	1	4.448340697	1.65187E-05	0.000333923	3.180113794	0.004022292	0.036842047	0.649430509	0.222889421	1	0.139799078	0.860229685	1	-0.251140953	0.677515787	1	-0.43388402	0.484613745	1
ENSRNOT00000080352	Plg	chr1	48549162	48559162	-	ENSRNOG00000017223	Plg	protein_coding	10.32146617	10.06930785	8.658726542	9.268929319	9.679922088	9.966114248	9.56624435	9.377983022	9.652633965	9.585719059	-1.239080848	1.01451E-07	3.15081E-06	-0.376717213	0.015650906	0.990807588	-0.7471468	0.000181116	0.013096926	-0.596138506	0.000455163	0.003565273	0.855534991	0.000395105	0.004435932	0.489776269	0.070394111	0.228364852	0.627718156	0.007367532	0.108406488	-0.363638734	0.087932671	0.296299309	-0.215549453	0.22375991	0.667842227	0.146199425	0.493182988	0.686912024
ENSRNOG00000014008	Mfsd2a	chr5	140647745	140657745	-	ENSRNOG00000014008	Mfsd2a	protein_coding	8.148302672	7.650744669	11.13575662	10.85249266	8.387936773	8.350772479	11.72582924	11.28783576	10.74326939	10.57336999	3.145550845	1.14728E-49	3.56315E-46	0.433151971	0.090531968	0.999892282	3.61480959	3.01762E-28	4.1628E-25	2.771136405	1.77733E-44	7.03821E-42	-2.692936355	9.54656E-51	2.21712E-47	0.531791433	0.006748697	0.052136995	-0.342686918	0.042460448	0.268892505	3.20846659	8.5817E-64	8.7396E-61	2.330241557	3.7228E-43	1.28581E-40	-0.869284813	2.87336E-07	2.1375E-05
ENSRNOT00000045163	Ugt1a7c	chr9	95274707	95284707	+	ENSRNOG00000018740	Ugt1a7c	protein_coding	6.169617021	5.729200818	3.640248577	3.620803367	5.067730685	5.308093422	6.091492145	4.454395152	5.016360217	3.969940313	-6.315215878	1.77876E-10	8.83901E-09	-0.988412586	0.030114174	0.999892282	-0.535820611	0.503312844	0.998866189	-1.787989385	0.006963764	1	4.397907933	2.06779E-05	0.000402106	3.867886001	0.000369645	0.006949449	0.75940382	0.174600456	1	0.459480439	0.565187334	1	-0.67608878	0.341145888	1	-0.759184793	0.243735814	1
ENSRNOT00000001699	Ftcd	chr20	12810466	12820466	-	ENSRNOG00000001261	Ftcd	protein_coding	7.86906787	6.921465379	7.692351983	7.503961392	8.011934543	8.094505888	9.169048797	8.659834492	8.416242009	7.666988172	0.127662424	0.745589172	0.985807657	0.565106003	0.073622515	0.999892282	1.532727064	5.91502E-05	0.004945313	0.625095502	0.111875203	0.362475657	0.491386415	0.047886059	0.155261997	1.428346361	4.70717E-06	0.000221449	0.515982287	0.100999412	0.413497052	0.932719672	0.001519014	0.014140435	0.04831365	0.867995259	0.970200912	-0.851708227	0.009393138	0.074997567
ENSRNOG00000018937	Gstm2	chr2	210772856	210782856	-	ENSRNOG00000018937	Gstm2	protein_coding	8.869264468	8.565364795	6.541616419	6.292877955	7.767295827	7.672805105	7.904732512	5.565903172	7.494127637	6.881864139	-2.552824189	8.53586E-17	9.38416E-15	-1.064256983	2.78709E-06	0.000671888	-1.296521917	0.141032372	0.998866189	-1.59263393	2.13316E-07	3.55261E-06	1.449234453	2.56406E-06	6.4327E-05	0.69794472	0.44413758	0.634838667	0.84403581	0.029535293	0.218742156	-0.410527137	0.609526482	0.847576231	-0.520882217	0.105592235	0.465909812	0.015377051	0.981254749	0.989037338
ENSRNOT00000089493	AABR07011997.1	chr2	180921250	180929578	+	ENSRNOG00000052251	AABR07011997.1	lincRNA	3.641021634	3.667177529	4.36529087	5.168903105	3.66640135	4.073948769	5.818888581	5.442832356	5.215968961	5.537265724	3.205712744	0.007355433	0.066637381	0.153993358	0.50883621	0.999892282	4.401976675	9.52432E-06	0.000913392	2.924076129	9.31403E-05	1	-2.015131059	0.055705954	0.170548342	1.288062058	0.090353876	0.264801752	0.802197939	0.165702195	0.517287992	2.873503567	0.000594847	1	2.468313888	0.000425518	1	-0.335756077	0.552950052	1
ENSRNOT00000086491	RGD1309079	chr8	102149828	102159828	-	ENSRNOG00000008519	RGD1309079	protein_coding	5.569588111	5.346143064	3.593383712	3.585116942	5.16115368	4.237620806	4.926677965	3.566846716	4.226059069	3.603390532	-6.175347503	6.64793E-10	3.0475E-08	-0.845515739	0.089047185	0.999892282	-0.682634931	0.490851231	0.998866189	-1.098189417	0.123559332	1	4.062060095	0.000120519	0.001736954	0.900406333	0.341645982	1	0.298798228	0.456100383	1	-0.324498303	0.70846826	1	-1.022311876	0.153063984	1	-0.18960226	0.657115295	1
ENSRNOT00000087835	Ppm1k	chr4	88695590	88705590	+	ENSRNOG00000006893	Ppm1k	protein_coding	9.676201744	9.689311075	7.508019149	7.853129845	8.683575876	8.981436601	7.94414935	7.422977719	8.599324494	8.467041873	-2.099640392	4.11839E-19	5.68476E-17	-0.867270733	5.48054E-07	0.000170258	-2.06437357	2.70547E-14	9.15444E-12	-1.194388361	1.98154E-09	5.60494E-08	1.212555015	7.55986E-07	2.24271E-05	0.019518454	0.960024025	0.972342433	0.868531344	0.001021431	0.032145365	-1.167835914	0.000224121	0.002743958	-0.316757558	0.150679992	0.563198911	0.823280373	0.013044662	0.092340084
ENSRNOT00000090763	Fgl1	chr16	54164431	54174431	+	ENSRNOG00000010714	Fgl1	protein_coding	8.881671596	8.602684018	7.883538341	8.737322623	8.61570376	8.908038151	7.691048678	7.414021459	8.139406269	7.844230989	-0.394103319	0.199938346	0.622047101	0.020026447	0.923637092	0.999892282	-1.252566366	0.000179486	0.013005266	-0.779746311	0.003819984	0.023075294	0.414258381	0.165665861	0.341477101	-0.859497041	0.022659011	0.115604497	-0.385083968	0.210369199	0.576043497	-1.266520073	4.27832E-05	0.00062326	-0.80341653	0.000856467	0.011992473	0.438402565	0.230701295	0.45125109
ENSRNOT00000017770	Sh3glb1	chr2	250734196	250744196	-	ENSRNOG00000012957	Sh3glb1	protein_coding	5.327567783	5.013416048	3.737098209	3.859864971	5.454364963	4.679078593	5.830957686	3.939932883	5.0744303	3.749358858	-3.887332057	0.000252395	0.003989186	-0.05125741	0.921059212	0.999892282	0.136081113	0.886917315	0.998866189	-0.296968394	0.647620732	1	3.840826264	7.05875E-05	0.001139563	2.858067624	0.009279196	0.064432123	0.708069934	0.215285437	1	0.1792735	0.830614031	1	-0.248980691	0.679301133	1	-0.193547743	0.675310805	1
ENSRNOG00000050500	Tob2	chr7	123079537	123088279	-	ENSRNOG00000050500	Tob2	protein_coding	7.738086493	7.099579981	7.953042015	7.895003675	7.669066752	7.324873253	9.942726419	9.398619548	8.779567642	8.388719966	0.491096505	0.155508514	0.551336263	0.045282894	0.889903046	0.999892282	2.341509642	2.57264E-14	8.86947E-12	1.168182385	0.000272632	0.002275555	-0.445255521	0.096226598	0.242085392	1.865602857	9.91308E-12	2.37409E-09	0.700847828	0.006607835	0.101311222	2.284529239	4.57767E-16	2.58995E-14	1.137295571	2.07779E-05	0.000433478	-1.118325484	2.51746E-05	0.000925092
ENSRNOT00000017749	Cfh	chr13	57070491	57080491	-	ENSRNOG00000030715	Cfh	protein_coding	10.22893874	10.32205462	9.231188637	9.868280494	9.733155677	9.69670836	8.846721949	8.914868192	9.758911704	9.772279628	-0.708827997	0.001451766	0.017711917	-0.571867653	2.82276E-05	0.005003591	-1.435326417	3.07839E-13	8.90425E-11	-0.523488527	0.000802488	0.005801356	0.13165617	0.570848665	0.711569295	-0.722129939	0.007584346	0.056622984	0.180405834	0.426670488	0.770529869	-0.853093385	8.75458E-05	0.001191934	0.051769589	0.753205703	0.953120264	0.892865521	4.64336E-05	0.001506623
ENSRNOT00000083566	Cldn2	chrX	111122552	111132552	+	ENSRNOG00000054495	Cldn2	protein_coding	7.227888563	7.038408507	4.789137019	5.314465243	6.508862567	6.442784786	6.078188817	5.481913881	6.104089586	6.020804963	-2.829550383	1.23585E-08	4.78285E-07	-0.782937661	0.019737908	0.999892282	-1.639815034	0.006123535	0.256218795	-1.324384996	0.00200127	0.012968231	1.954408975	0.000208515	0.002692475	0.858622712	0.378324494	0.60427035	1.147204877	0.05000243	0.289687714	-0.772009147	0.235947218	1	-0.513392517	0.246357908	0.697498551	0.225978224	0.719555531	1
ENSRNOT00000070822	Chtf8	chr19	39077880	39087880	-	ENSRNOG00000047246	Chtf8	protein_coding	4.914594219	4.3929714	3.703465695	3.699198505	4.67600037	3.968093255	5.213280504	3.689936084	4.899895949	3.708694029	-3.949393891	0.000711845	0.009836767	-0.319805097	0.538685409	0.999892282	0.037162925	0.969271074	0.999106467	-0.23411193	0.753739045	1	2.785163598	0.011299791	0.057478316	0.677703792	0.436931415	0.62862355	0.258808575	0.492826428	0.807074862	0.212575487	0.774829162	1	0.122432275	0.863474141	1	-0.048197488	0.890468216	1
ENSRNOG00000026293	Jun	chr5	114011189	114014277	-	ENSRNOG00000026293	Jun	protein_coding	8.558177481	8.493966385	7.549966568	7.537144885	8.66326968	8.204291337	9.609844813	9.511544042	8.027867006	7.462626535	-1.044453358	0.000186483	0.003072516	-0.07666704	0.73815001	0.999892282	1.088007962	3.62404E-06	0.000384567	-0.768369103	0.010541221	0.053289236	0.964616598	0.000230276	0.002929268	2.131787304	1.52699E-16	1.24338E-13	0.242392186	0.438060451	0.78094961	1.157755183	4.35458E-06	8.33591E-05	-0.691954126	0.015046748	0.120548491	-1.816017515	4.37404E-11	1.2128E-08
ENSRNOT00000091389	Fmo2	chr13	80765230	80775230	-	ENSRNOG00000003510	Fmo2	protein_coding	3.5294494	3.546753521	3.863422335	4.079363237	4.282184107	3.538879669	5.768506938	5.072512472	5.177060491	4.272086078	1.022436522	0.334675612	1	0.190753586	0.456734764	0.999892282	4.786830226	9.34944E-07	0.000109946	1.496133016	0.035742959	1	0.020963822	0.984748387	0.990726011	2.988022933	0.00021965	0.004868986	1.295437258	0.057143704	0.310033248	1.072308096	0.199772795	1	1.022857963	0.154681424	1	-0.811499688	0.187610146	1
ENSRNOT00000089763	Slc37a4	chr8	48718329	48723024	+	ENSRNOG00000011361	Slc37a4	protein_coding	7.878814539	7.42456855	8.398050994	8.278065864	8.220286287	8.354470913	9.57937456	8.765532019	8.689771401	8.214658468	0.706406917	0.019630014	0.14145224	0.619961318	0.018812674	0.999892282	1.627189905	2.47407E-06	0.000264888	0.825336296	0.008876417	0.046867481	-0.052406122	0.811444107	0.881886616	0.936890319	0.002671183	0.027792899	0.14329109	0.579893695	0.842142982	0.977799933	0.001439465	0.013598802	0.196286946	0.431832843	0.841680173	-0.713035261	0.09639202	0.301225064
ENSRNOT00000007812	Megf9	chr5	86686388	86696388	-	ENSRNOG00000005932	Megf9	protein_coding	4.909840171	4.14125546	5.91567574	6.695572176	4.615902343	3.221298129	7.28734552	6.742226773	5.825596089	6.14642804	2.444163041	0.000404797	0.00603697	-0.123750141	0.730144628	0.999892282	3.125936449	4.94348E-06	0.00051245	1.448983131	0.039916504	1	-1.600898076	0.145131633	0.313087065	0.841346895	0.086601661	0.258417615	-0.457630542	0.304938588	0.679559891	1.378010106	0.104201957	0.330178198	0.791865145	0.22601384	1	-1.190084434	0.011904285	0.087913004
ENSRNOT00000086232	Alas1	chr8	114930177	114940177	-	ENSRNOG00000056596	Alas1	protein_coding	9.574867024	9.362499266	10.56986863	10.27922469	8.541317331	8.625935316	10.6938231	10.28701336	10.45693881	10.22381104	0.983261983	3.45035E-07	9.49822E-06	-0.89469052	1.1922E-06	0.000332645	1.054976005	2.50565E-07	3.36593E-05	0.889582715	2.68768E-07	4.39399E-06	-1.898802676	4.74353E-24	1.15098E-21	0.074864955	0.72310338	0.809288537	-0.08623591	0.636176606	0.871966596	1.958184539	8.81835E-20	6.70195E-18	1.796934198	5.88442E-24	1.10989E-21	-0.160100549	0.404604415	0.621635236
ENSRNOT00000067700	Slc27a2	chr3	119014620	119024620	+	ENSRNOG00000010128	Slc27a2	protein_coding	8.22991774	8.135869609	7.32369933	7.18081763	8.069089696	7.816912471	9.039977125	8.700950198	8.122442819	7.909068372	-1.005841668	0.001199909	0.014885319	-0.243545265	0.32201584	0.999892282	0.74046157	0.012265379	0.428356703	-0.170030116	0.55377552	0.84035757	0.753678151	0.005533006	0.034375631	1.743610508	2.17857E-08	2.39722E-06	0.805834563	0.006043878	0.095103176	0.984814506	0.0007612	0.007724041	0.078858301	0.765383724	0.95547729	-0.884755087	0.002431546	0.028599106
ENSRNOT00000028010	Zbtb7b	chr2	188708704	188718704	-	ENSRNOG00000020640	Zbtb7b	protein_coding	8.513164569	7.922751926	8.250340598	7.545553096	8.660761276	8.526897558	9.664259962	8.971158871	8.752098131	8.149273198	-0.327416118	0.336306787	0.804068363	0.344726637	0.159136295	0.999892282	1.153872411	0.00031827	0.021785107	0.24046208	0.440897282	0.753287591	0.690982201	0.013553146	0.065594969	1.4393225	0.003120957	0.030865889	0.555757085	0.070736416	0.350932935	0.794031799	0.004917668	0.037883155	-0.109093849	0.664904699	0.942759577	-0.82492593	0.050293909	0.208975531
ENSRNOT00000073233	Gde1	chr1	188397132	188407132	-	ENSRNOG00000050445	Gde1	protein_coding	5.986894258	5.402221841	3.791813475	3.775756379	5.46093111	5.562338215	5.744824881	5.077484316	5.339103595	3.810962138	-5.745234863	3.0785E-08	1.06234E-06	-0.28570676	0.540115841	0.999892282	-0.386483517	0.629666144	0.998866189	-0.394425109	0.540039978	1	5.243391669	6.781E-08	2.90868E-06	3.502564794	0.001422199	0.018180035	0.761515803	0.173415248	1	-0.069948779	0.923002329	1	-0.300359635	0.623652841	1	-0.233883633	0.654920871	1
ENSRNOT00000013831	Raf1	chr4	147582699	147592699	-	ENSRNOG00000010153	Raf1	protein_coding	7.116045921	6.63387964	4.49709495	5.148028191	7.019057967	6.49438862	7.068244463	6.524064351	6.541761396	6.329846528	-2.704984206	4.83531E-06	0.00011034	-0.12890096	0.731206829	0.999892282	-0.087968601	0.875961817	0.998866189	-0.533126735	0.246687792	0.566857053	2.566646295	1.82959E-06	4.70626E-05	2.480427365	0.000423172	0.007657222	1.822581387	0.00098302	0.031195791	0.047719659	0.925929918	0.979807802	-0.405562872	0.322585512	0.767785437	-0.408114578	0.423778533	1
ENSRNOT00000048344	Itih4	chr16	6970382	6980382	+	ENSRNOG00000017381	Itih4	protein_coding	11.03920616	10.88855578	9.367654283	10.08370441	11.15790657	11.26938649	10.35056713	10.08525098	10.35882506	10.25896045	-1.199822557	0.000814139	0.011041537	0.251768104	0.025639499	0.999892282	-0.756778769	5.80052E-06	0.000593975	-0.667483396	1.13071E-06	1.55593E-05	1.466328213	1.17606E-10	8.97066E-09	0.452738736	0.223970194	0.460663058	0.538369828	0.016959319	0.167835208	-1.007791402	8.36754E-10	2.55135E-08	-0.919208216	5.92623E-11	3.21731E-09	0.086618303	0.63473171	0.793116265
ENSRNOT00000024617	Tpm1	chr8	72826159	72836159	-	ENSRNOG00000018184	Tpm1	protein_coding	5.641367284	5.330749807	3.890160181	3.877419395	5.640765357	5.39002898	5.731561581	4.180139505	5.370559325	4.850845161	-5.175847957	1.78554E-06	4.39243E-05	0.031481238	0.947430995	0.999892282	-0.346606129	0.71580829	0.998866189	-0.501245775	0.448745458	1	5.328390341	3.40951E-08	1.5969E-06	2.241407503	0.042185428	0.169379624	1.943787793	0.004075984	0.075269492	-0.369257685	0.652005649	1	-0.577037046	0.319394816	1	-0.080497964	0.901549265	1
ENSRNOG00000033206	Entpd5	chr6	108110579	108120579	-	ENSRNOG00000033206	Entpd5	protein_coding	4.525613269	4.194208936	3.719592779	3.718434714	4.191363282	3.718065964	4.116069903	3.715965331	4.275121614	4.077153608	-4.06088462	0.000468004	0.006768351	-0.43850907	0.355387621	0.999892282	-0.781487503	0.442254014	0.998866189	-0.410510027	0.577523431	1	1.187408723	0.236918248	0.41419292	0.661647012	0.44545645	1	1.20784902	0.054917341	1	-0.059698508	0.929996557	1	0.356569447	0.609118612	1	0.211044647	0.669436299	1
ENSRNOT00000004184	Ribc1	chrX	21700678	21710678	-	ENSRNOG00000003081	Ribc1	protein_coding	6.960265464	6.668649785	7.756180555	7.81801263	6.501904783	6.392178706	7.316899798	6.9835638	7.421732452	7.695842856	1.104460039	0.001596228	0.019159361	-0.372294281	0.361224329	0.999892282	0.368621112	0.506377321	0.998866189	0.806931092	0.038321675	0.158812149	-1.556412478	1.14831E-07	4.46605E-06	-0.709087331	0.062998726	0.21350345	-0.249951458	0.381067565	0.738235804	0.770137833	0.137203584	0.391566517	1.242333474	0.000347147	0.005382077	0.421230971	0.303077374	0.530156699
ENSRNOG00000013736	C9	chr2	55775274	55785274	+	ENSRNOG00000013736	C9	protein_coding	9.772410017	9.541096468	7.839858309	8.856816463	9.072462906	9.402516499	7.191176227	6.172344771	7.376205468	7.123302912	-1.235218308	0.014250939	0.11205026	-0.42636656	0.014820536	0.949293942	-2.891841491	8.49594E-09	1.45107E-06	-2.496578159	3.68659E-26	6.69141E-24	0.807568758	0.114014628	0.267929433	-1.614285591	0.014714361	0.087498155	-1.19000388	0.000391278	0.016649091	-2.535544105	5.93348E-13	2.41706E-11	-2.063333905	6.43765E-18	6.25357E-16	0.42869082	0.389794792	1
ENSRNOT00000086033	Pdgfrb	chr18	56364677	56374677	+	ENSRNOG00000018461	Pdgfrb	protein_coding	7.941142492	7.497427081	4.144484924	4.441361547	7.03514624	7.189324932	7.316941034	5.345175581	6.490079743	6.009138849	-4.380758695	6.47355E-19	8.83747E-17	-0.684911375	0.018197604	0.999892282	-0.986301445	0.248627285	0.998866189	-1.633050063	3.56709E-05	0.000344529	3.639935621	7.89291E-14	9.29819E-12	2.738500694	0.001130267	0.015373145	2.073658514	0.000539638	0.021067789	-0.377085639	0.629351288	0.860310539	-0.941433764	0.014931021	0.119930435	-0.36175021	0.544742325	1
ENSRNOT00000027118	Wbp1l	chr1	266358728	266368728	+	ENSRNOG00000020020	Wbp1l	protein_coding	8.227135055	8.190997539	8.89273448	8.662422637	8.474807643	8.525398438	9.53004513	9.078615484	8.934212879	8.714188926	0.602965193	0.017440773	0.129276087	0.296389148	0.178977415	0.999892282	1.161544995	3.37856E-05	0.002934111	0.642538409	0.010249955	0.052261573	-0.296278587	0.158685237	0.333602211	0.565228229	0.034359889	0.147802093	0.050693783	0.824484417	0.950285834	0.853050747	0.001177575	0.011292304	0.343659687	0.11235817	0.480991584	-0.500986263	0.0544966	0.221283321
ENSRNOT00000083363	Nedd4l	chr18	60639860	60649860	+	ENSRNOG00000017610	Nedd4l	protein_coding	6.720861915	5.693049881	6.836516156	6.976991328	7.242488087	6.975876149	7.8116707	6.728176536	7.612141218	7.344532842	0.690250102	0.183735546	0.594195267	0.783430261	0.062806105	0.999892282	1.156119615	0.070782754	0.998866189	1.261029173	0.006780011	0.037347697	0.241436237	0.455693576	0.617659701	0.535418898	0.281058398	0.51661427	0.649271346	0.046244062	0.278171082	0.290590078	0.548075277	0.819279757	0.420564948	0.189263642	0.615157272	0.107461554	0.808878063	0.904354139
ENSRNOT00000018244	Foxo1	chr2	141451234	141461234	+	ENSRNOG00000013397	Foxo1	protein_coding	6.581252338	5.998531136	7.390077237	7.293349455	6.937749301	5.890548999	9.08140962	8.644830353	8.037289551	7.71770037	1.118445767	0.010126524	0.085361879	0.160879206	0.730649668	0.999892282	2.762395954	2.31214E-13	6.85367E-11	1.630586524	4.71372E-05	0.000445616	-0.910581461	0.027848839	0.108206678	1.671402473	6.27048E-08	5.84638E-06	0.58287746	0.048162503	0.284541966	2.51655593	5.12163E-11	1.82373E-09	1.442462026	0.00012233	0.002112565	-1.032900859	0.000572951	0.009770639
ENSRNOT00000006533	Cyp4f1	chr7	15180796	15190796	-	ENSRNOG00000004786	Cyp4f1	protein_coding	8.510271368	8.150715057	5.807246342	6.153381443	7.878248769	7.563501252	7.479926262	6.253201084	7.490640618	6.704522802	-2.659376279	4.48838E-14	3.66837E-12	-0.65309959	0.009590867	0.669007396	-1.43911586	0.001774982	0.096899967	-1.261190041	0.00029513	0.002418033	1.975638231	6.87407E-09	3.66399E-07	1.096154382	0.081731741	0.249069731	1.230490569	0.003811835	0.072783635	-0.760605292	0.109149364	0.340348171	-0.605806523	0.076603183	0.39164637	0.141789442	0.781829788	0.889768975
ENSRNOG00000016173	Cyp1a2	chr8	62451329	62458301	-	ENSRNOG00000016173	Cyp1a2	protein_coding	6.35193248	5.175943647	7.273524714	7.89455573	7.964644499	8.240395564	9.285500902	8.815442994	8.05674851	8.253111493	1.856739335	0.00017685	0.002937168	2.125827294	7.50492E-09	3.09799E-06	3.164002228	4.41515E-07	5.44186E-05	2.298043111	9.41161E-08	1.68558E-06	0.524458846	0.074435003	0.205812076	1.54133352	1.93544E-06	0.000110465	0.556128631	0.062126046	0.322879233	1.012295252	0.000414471	0.004679565	0.048092196	0.848322853	0.969240906	-0.941451269	0.000939676	0.014527506
ENSRNOT00000012577	Serpina1	chr6	127610296	127620296	-	ENSRNOG00000032669	Serpina1	protein_coding	12.19250222	11.98333044	12.92328636	12.75459632	11.90161568	12.09750111	11.99273399	11.82584978	12.73605805	12.49975677	0.760231445	6.02542E-08	1.96984E-06	-0.089886997	0.407281218	0.999892282	-0.182974995	0.161409307	0.998866189	0.537871945	1.67177E-06	2.15876E-05	-0.849654981	1.07197E-08	5.42896E-07	-0.941901851	1.12334E-09	1.5954E-07	-0.219596861	0.123026145	0.453504229	-0.092410367	0.494745511	0.78886217	0.62584481	4.68525E-06	0.000114228	0.718071999	8.32706E-09	1.11346E-06
ENSRNOG00000060098	Ptms	chr4	157435373	157439507	-	ENSRNOG00000060098	Ptms	protein_coding	8.736671778	8.395741928	7.204486745	6.993873212	8.744110422	8.449520767	8.537446863	8.232984737	8.312261092	7.38475364	-1.589649412	1.58867E-07	4.79032E-06	0.025541106	0.908229078	0.999892282	-0.195329558	0.531117243	0.998866189	-0.664018564	0.044402267	0.178611376	1.621819898	2.03859E-10	1.48616E-08	1.378925603	8.45639E-05	0.002183643	0.849666713	0.015738299	0.16074656	-0.221955752	0.44453219	0.753635427	-0.693990565	0.019905799	0.15018732	-0.459991793	0.206910455	0.430475367
ENSRNOG00000006916	Sardh	chr3	5792129	5802129	-	ENSRNOG00000006916	Sardh	protein_coding	7.869535218	7.374082047	8.804755808	8.714017067	8.589870809	8.638001166	9.515423112	8.895987474	9.347739472	8.585098594	1.171472952	4.25607E-05	0.000815943	0.97114663	0.000112921	0.015222032	1.65473644	6.05546E-07	7.33754E-05	1.401557187	6.99082E-06	8.0632E-05	-0.15344412	0.442610792	0.607012287	0.501290348	0.075226573	0.238657937	0.269159549	0.308785193	0.681528657	0.647512052	0.019914773	0.109865679	0.421543186	0.09728211	0.444874208	-0.203097707	0.645744065	0.801921579
ENSRNOT00000088073	Il4r	chr1	196942364	196952364	+	ENSRNOG00000015441	Il4r	protein_coding	8.148360059	7.788594102	7.295021055	6.805946334	7.893167052	7.433344745	8.305831717	6.941705103	7.732240676	7.013167864	-1.010553851	0.0041355	0.042024464	-0.313213032	0.265471894	0.999892282	-0.186416875	0.778086893	0.998866189	-0.586835804	0.105004596	0.346836312	0.679689676	0.039092067	0.13447307	0.730386389	0.2896786	0.527057116	0.375256742	0.306502182	0.679730597	0.104589155	0.870599127	0.96518414	-0.270136224	0.425480637	0.840835913	-0.303112125	0.607277397	0.774642261
ENSRNOT00000076034	Gjb1	chrX	71272042	71278791	+	ENSRNOG00000003746	Gjb1	protein_coding	8.569698413	8.235466293	7.502048098	7.318408226	8.358248093	8.694129938	8.672528461	8.373202812	8.397797168	8.097795703	-1.075335126	0.000374003	0.005645491	0.125736065	0.586069126	0.999892282	0.123260479	0.694724468	0.998866189	-0.162489437	0.56034718	0.845830413	1.210065866	1.71586E-06	4.48468E-05	1.191329809	0.000291757	0.005920064	0.883479712	0.001795039	0.046328332	-0.006676071	0.981670443	0.99528867	-0.291642774	0.23338714	0.681205564	-0.278436838	0.358406655	0.580490415
ENSRNOG00000027459	Zbtb45	chr1	65564173	65568300	+	ENSRNOG00000027459	Zbtb45	protein_coding	7.584704718	6.952392177	7.820395482	7.853383741	8.665746375	8.496926728	10.01562732	9.587080208	8.729090936	8.120356719	0.556655711	0.119381522	0.47449335	1.269848714	2.87408E-06	0.000687362	2.620475008	5.54964E-19	3.11014E-16	1.167905635	0.000761166	0.005571164	0.790053193	0.000416176	0.004629257	2.078648274	1.62567E-15	1.22733E-12	0.640961822	0.022889421	0.19745384	1.28448141	9.13892E-08	2.28115E-06	-0.122883913	0.62796089	0.930679725	-1.374343707	3.56878E-07	2.53134E-05
ENSRNOG00000054978	Hist1h1c	chr17	43639749	43640387	-	ENSRNOG00000054978	Hist1h1c	protein_coding	7.146489513	6.927780581	7.531273411	6.896121195	7.582004793	7.504612678	8.887138506	8.680432033	7.578138427	6.317967953	0.226885146	0.579003633	0.948497326	0.508528443	0.107973767	0.999892282	1.892012582	1.90093E-08	3.04378E-06	0.056217339	0.906460032	0.974650588	0.324724907	0.314299732	0.496363974	1.673052794	5.14111E-07	3.62968E-05	-0.150910921	0.718508594	0.90508661	1.341000524	4.96437E-06	9.36244E-05	-0.456575017	0.246925144	0.697498551	-1.493663135	0.005086663	0.048634236
ENSRNOT00000024711	Park7	chr5	167994724	168004724	-	ENSRNOG00000018289	Park7	protein_coding	7.019174222	6.013657565	6.868692212	6.349078427	7.125115276	6.902996055	8.539191078	7.911820544	7.672713922	7.165436693	0.018742021	0.971843725	0.996498627	0.384544377	0.351014258	0.999892282	1.794563057	0.000159329	0.011710361	0.865439722	0.061105094	0.231187427	0.440942127	0.236337799	0.41419292	1.818869093	6.25171E-06	0.000275628	0.878940503	0.016862395	0.167313253	1.360388118	0.000287726	0.003399311	0.470158273	0.169854063	0.593450271	-0.850886215	0.020986871	0.126252377
ENSRNOG00000029698	Pim3	chr7	129860114	129863441	+	ENSRNOG00000029698	Pim3	protein_coding	7.04861974	6.71911844	8.061311738	7.492720227	7.465191008	7.588884923	9.536008158	9.106783949	8.070093343	7.754733404	0.976913912	0.009779914	0.083102515	0.622062956	0.061030195	0.999892282	2.59859296	1.29334E-16	5.79853E-14	1.058643123	0.003994571	0.023927145	-0.296677395	0.317958635	0.500440849	1.629493444	7.11156E-08	6.40612E-06	0.124106931	0.681672673	0.890375171	1.91177487	9.25949E-12	3.62687E-10	0.416303198	0.144170471	0.55277527	-1.456837016	2.00119E-07	1.7439E-05
ENSRNOG00000053190	AABR07012635.1	chr2	200810379	200820379	-	ENSRNOG00000053190	AABR07012635.1	protein_coding	7.058659097	6.478727046	5.098972397	5.203991086	6.025806551	5.653936763	5.948538335	4.423012558	5.968498735	5.994225204	-2.433094832	3.18346E-06	7.53298E-05	-1.139864311	0.005170239	0.404675274	-1.711568741	0.025819495	0.724622726	-1.063421285	0.023265931	0.103779449	1.069585855	0.085105094	0.224166155	0.333164236	0.752123799	0.826380828	1.075143404	0.055352483	0.306461775	-0.445266712	0.58911148	1	0.165649717	0.746918993	0.951928884	0.465471428	0.477594468	1
ENSRNOT00000082172	Sh3bp5	chr16	7528201	7538201	-	ENSRNOG00000052391	Sh3bp5	protein_coding	7.337476507	6.579052085	7.95187377	7.684476832	6.602319033	6.576281572	9.095592283	8.597349072	7.895186178	7.762420038	0.878398283	0.021428981	0.150828459	-0.400422217	0.320608275	0.999892282	1.979590665	1.82711E-07	2.51084E-05	0.844601666	0.029308427	0.128165929	-1.362436076	5.11814E-06	0.000116698	1.126736796	0.000259555	0.005494286	0.008687042	0.975239756	0.99245968	2.4415398	3.00435E-13	1.26431E-11	1.324250056	3.63762E-05	0.000727174	-1.076729556	0.000381265	0.007267867
ENSRNOT00000087441	LOC297568	chr4	154676478	154686478	+	ENSRNOG00000037188	LOC297568	protein_coding	8.095815876	8.246502349	4.35406287	4.452918807	6.574526622	6.937478322	4.9716028	5.281685202	6.494531637	6.877372443	-4.655547752	4.55273E-28	1.45022E-25	-1.536559348	9.76962E-09	3.72655E-06	-3.519807439	1.44464E-15	6.16846E-13	-1.658444153	2.3997E-07	3.94126E-06	2.971155228	1.23823E-08	6.23216E-07	0.583635403	0.598570145	0.729782403	2.538982816	8.1639E-07	0.000136397	-1.69911723	0.009482095	1	-0.081933485	0.832726482	0.966845188	1.387501865	0.020014725	1
ENSRNOT00000076752	Slc19a2	chr13	82561445	82563294	+	ENSRNOG00000002839	Slc19a2	protein_coding	6.035450281	5.950692571	4.134820975	4.489435453	5.699517099	5.811037816	5.314412921	4.905359795	5.093493669	5.014022721	-3.518996679	3.53042E-06	8.29081E-05	-0.323592266	0.443685574	0.999892282	-1.292507127	0.113174739	0.998866189	-1.420448257	0.017017084	1	3.099864943	2.67166E-05	0.000498087	1.109786648	0.31697065	1	0.891132858	0.1882483	0.544195659	-0.89442584	0.240579327	1	-1.098848192	0.05482204	1	-0.059756867	0.924125442	1
ENSRNOT00000032280	Onecut1	chr8	81766041	81776041	+	ENSRNOG00000008095	Onecut1	protein_coding	9.393538046	8.883124212	10.46997829	9.935401927	8.587360619	7.5198061	7.462654731	5.162396595	10.56288629	9.853343057	1.083047277	0.003214508	0.034277971	-0.805756163	0.074331117	0.999892282	-1.967645821	0.023215685	0.662515087	1.04491422	0.010367857	0.052711902	-2.017810107	0.000285455	0.003502376	-2.903607416	0.001159559	0.015680761	0.023796976	0.953479677	0.987644294	-1.017859192	0.212476893	0.510345444	1.828817559	0.000635984	0.009173807	2.010902532	0.00201593	0.025619104
ENSRNOT00000028234	Il6r	chr2	189244628	189254628	-	ENSRNOG00000020811	Il6r	protein_coding	7.688127605	6.874476003	9.362848358	9.247627051	7.882745672	7.795046867	10.11339532	9.602651498	9.502217495	9.167367675	2.043905997	4.55726E-12	2.78891E-10	0.473679223	0.141317371	0.999892282	2.538149302	6.68358E-08	1.00142E-05	2.033148507	4.82883E-12	2.23506E-10	-1.537301256	4.82011E-14	5.8478E-12	0.596135844	0.014022293	0.084493484	0.042558038	0.840305529	0.952933178	2.106116925	3.63839E-16	2.12951E-14	1.555566109	2.35168E-12	1.55536E-10	-0.541404503	0.023838649	0.137704319
ENSRNOG00000010233	Cald1	chr4	62220736	62230736	+	ENSRNOG00000010233	Cald1	protein_coding	6.806594529	6.046836877	5.443886454	4.261445497	6.215299858	6.147517127	6.074943503	3.460480567	6.224422346	5.421367782	-2.13734013	0.00168761	0.020043193	-0.363508849	0.378794218	0.999892282	-0.50975127	0.600053605	0.998866189	-0.727522662	0.182788275	0.485437713	1.711070469	0.009430859	0.050767377	0.245144087	0.815317438	0.870175392	1.029582581	0.101406192	0.41465589	-0.300296562	0.697605771	1	-0.359786778	0.466150828	0.858886919	0.118065207	0.808283285	1
ENSRNOT00000047831	Ppfibp2	chr1	171820423	171830423	+	ENSRNOG00000019667	Ppfibp2	protein_coding	6.176812651	5.656578202	3.614793526	3.597048047	5.081713299	5.607408709	5.565041532	3.556584384	4.945076079	4.284756142	-6.381153364	9.43963E-11	4.90663E-09	-0.72181456	0.107256596	0.999892282	-0.525970322	0.590128287	0.998866189	-1.805632144	0.003396752	1	5.036556757	3.56485E-07	1.20989E-05	0.676319513	0.437663006	1	0.939576733	0.113319542	1	-0.178956553	0.816636166	1	-0.965574449	0.142765932	1	-0.165905327	0.767082671	1
ENSRNOT00000009299	Grb7	chr10	86399827	86409348	+	ENSRNOG00000006990	Grb7	protein_coding	8.083043168	7.526023474	6.778544122	5.663132399	8.000721702	7.956668574	9.094668088	8.154095058	7.850213394	7.337659526	-1.638150213	0.000280967	0.004396043	0.145077277	0.596668826	0.999892282	0.921538846	0.017433817	0.539050623	-0.221809417	0.536285854	0.831371372	1.801676999	3.24248E-06	7.81869E-05	2.361510976	0.000655136	0.010365063	1.320432092	0.001207217	0.035257578	0.765240361	0.027390272	0.139610876	-0.375010357	0.19221929	0.621116073	-1.091732684	0.002879638	0.032894746
ENSRNOT00000078703	Hnf4a	chr3	159936856	159946856	+	ENSRNOG00000008895	Hnf4a	protein_coding	10.11314858	9.93105987	10.25200924	10.11154286	10.05915897	10.0851461	10.92261197	10.45675671	10.74937358	10.41609498	0.161169847	0.370687337	0.837281597	0.046422428	0.740151522	0.999892282	0.696916042	0.000366235	0.024737738	0.578194409	0.000459904	0.00359451	-0.113624475	0.476549375	0.636814657	0.536003373	0.010922067	0.071992641	0.415513687	0.022019225	0.193917879	0.647192603	0.00086519	0.008689441	0.530736176	0.001211569	0.016268513	-0.113348653	0.684163211	0.82805468
ENSRNOT00000051075	LOC100365958	chr7	71065197	71072689	+	ENSRNOG00000029651	LOC100365958	protein_coding	7.236887554	5.575890691	9.638040599	9.585716755	7.347255726	7.061181476	9.776007816	9.439053192	8.534895542	8.747167051	2.820497347	0.000186422	0.003072516	0.482634757	0.268557883	0.999892282	2.726615199	0.000155718	0.011515783	1.617526942	0.012218879	0.059654909	-2.532292332	2.3612E-32	1.16321E-29	0.005155231	0.981676352	0.986603716	-1.001082204	1.25476E-06	0.00020078	2.497073664	5.52613E-20	4.41639E-18	1.479971829	1.41238E-08	5.62872E-07	-0.992404009	4.72101E-05	0.001508183
ENSRNOT00000091731	Cdkn1a	chr20	6351458	6357756	+	ENSRNOG00000000521	Cdkn1a	protein_coding	6.603023562	5.363832504	8.199564956	7.285209744	6.225157422	5.986231943	9.415566942	8.821114178	7.925686458	7.004094253	1.708425086	0.020183411	0.144517875	-0.012449835	0.980097386	0.999892282	2.979716427	5.6734E-06	0.000583059	1.392162393	0.005834593	0.032644413	-1.86240347	1.75562E-06	4.58125E-05	1.365055767	0.011487497	0.075071317	-0.272943615	0.462353199	0.793353677	3.254714268	2.41894E-22	2.67766E-20	1.48605879	0.000250984	0.004106232	-1.471688518	0.00245671	0.028599106
ENSRNOG00000001069	Elavl1	chr12	2461502	2471502	+	ENSRNOG00000001069	Elavl1	protein_coding	7.264465263	6.541825253	5.751970022	5.542316245	6.895910669	6.037113114	7.167400684	6.14919863	6.787445015	5.715855545	-1.69133542	0.00111452	0.014085126	-0.44358879	0.285485612	0.999892282	-0.227934046	0.7094566	0.998866189	-0.658525326	0.205644992	0.51943214	1.158502804	0.026522195	0.10452638	1.372622243	0.038482251	0.158792925	0.824613915	0.121068623	0.450487202	0.252142241	0.672910471	0.885161487	-0.188493597	0.709903031	0.945260408	-0.388246838	0.494979051	1
ENSRNOG00000014743	Hagh	chr10	14216155	14226155	+	ENSRNOG00000014743	Hagh	protein_coding	8.448943253	8.185005083	7.515643652	6.855543942	8.500705083	8.028139941	8.694635472	7.872352413	8.254049942	7.668023388	-1.188858992	0.00041257	0.006145508	-0.042619463	0.862599385	0.999892282	0.022389931	0.951170986	0.998866189	-0.341348382	0.267372276	0.595571744	1.144674256	0.000315773	0.003780211	1.19166274	0.003486223	0.033136756	0.799249673	0.018212314	0.175943966	0.063622506	0.857534915	0.957790697	-0.299088314	0.296624115	0.755474037	-0.349286954	0.343404262	0.566459166
ENSRNOT00000074685	Dbi	chr13	36147668	36156076	-	ENSRNOG00000046889	Dbi	protein_coding	8.069638878	7.721994167	6.598629346	6.172768694	6.416778154	6.656375565	7.04154719	5.665103586	6.597237933	5.756357118	-1.786764236	9.42803E-07	2.40997E-05	-1.503584186	7.3025E-07	0.000220054	-1.540628241	0.00379543	0.17231734	-1.84785265	5.73597E-06	6.7692E-05	0.170392168	0.679684992	0.792347052	0.150844272	0.819978372	0.873623153	-0.161154005	0.734393521	0.910856418	-0.005800736	0.992722606	0.998408752	-0.316589181	0.509792289	0.880138479	-0.254087581	0.673298651	1
ENSRNOT00000059987	Dcaf11	chr15	34234755	34244504	+	ENSRNOG00000018825	Dcaf11	protein_coding	9.045101388	8.758423227	8.118665687	8.132516561	8.702624158	8.909459489	9.341273407	8.640799681	9.013604719	8.64469797	-0.827117739	0.001161574	0.014590737	-0.102927508	0.609052561	0.999892282	0.129973203	0.664024566	0.998866189	-0.068077724	0.7784278	0.937228665	0.72334886	0.000767922	0.007502473	0.949360938	0.002363347	0.025773147	0.741243867	0.002581016	0.057615994	0.232120249	0.424889807	0.740207127	0.036243182	0.870109129	0.970200912	-0.192630521	0.515748975	0.702247488
ENSRNOT00000092576	Bri3	chr12	12322343	12330929	-	ENSRNOG00000001009	Bri3	protein_coding	7.647079341	7.227089904	7.848597147	7.524987528	8.351008054	8.408496	9.337430629	8.516609564	8.162331584	7.762572023	0.256754085	0.464149595	0.892997584	0.941702939	0.000314855	0.036917616	1.612964375	1.02957E-05	0.000982119	0.54104173	0.119446416	0.374619771	0.738189349	0.002388681	0.018048903	1.36979945	5.99421E-05	0.001683065	0.297613876	0.312952404	0.684301889	0.635926389	0.042085621	0.186998241	-0.418410557	0.098773413	0.450201104	-1.018396446	0.002108971	0.026254541
ENSRNOT00000007371	Apob	chr6	33176826	33186826	+	ENSRNOG00000005542	Apob	protein_coding	11.50960164	11.28042276	9.872957884	10.49185561	11.19787666	11.3290278	10.67052223	10.45911188	10.6763663	10.57440905	-1.189906657	0.000257819	0.004064571	-0.136919199	0.235675082	0.999892282	-0.846569367	5.04419E-08	7.7648E-06	-0.785729765	2.26364E-09	6.30283E-08	1.064099577	5.35995E-07	1.68543E-05	0.354115683	0.260024273	0.497028931	0.410467307	0.047470906	0.28192209	-0.707396445	6.24904E-06	0.000113643	-0.647431953	2.99457E-06	7.75719E-05	0.058441744	0.72390992	0.851166251
ENSRNOT00000048509	Slc34a2	chr14	60266794	60276794	-	ENSRNOG00000004626	Slc34a2	protein_coding	7.194709855	6.967074976	2.676203832	2.619809807	5.378156594	5.552598877	5.115372905	2.476303177	3.361251083	2.739062716	-7.705495592	9.80773E-18	1.19452E-15	-1.893243074	3.22945E-09	1.47449E-06	-1.141181993	0.251673412	0.998866189	-5.251333484	3.2442E-22	3.12495E-20	5.201546273	9.52088E-08	3.86401E-06	0.817232056	0.3756042	1	0.237637207	0.515060205	1	-0.420554005	0.596607151	1	-2.397439127	0.000738451	1	-0.253710383	0.530650049	1
ENSRNOT00000021055	Rbp4	chr1	256806472	256813711	-	ENSRNOG00000015518	Rbp4	protein_coding	10.89116375	10.88119368	10.29157789	10.32447603	10.78854883	11.05913617	11.23550652	10.99939182	11.05500999	10.84626616	-0.590111884	0.00016953	0.002846038	0.045136084	0.715432031	0.999892282	0.240662453	0.10807479	0.998866189	0.070998485	0.588824833	0.85342485	0.63463092	0.000107476	0.001600582	0.829021897	4.39483E-06	0.000214714	0.654037848	6.61669E-05	0.004998211	0.194651981	0.237294611	0.546411508	0.025256559	0.869216505	0.970200912	-0.168412018	0.282835338	0.509016149
ENSRNOT00000028030	Flad1	chr2	188726994	188736462	-	ENSRNOG00000020642	Flad1	protein_coding	6.933835708	5.473359214	7.521660738	7.236664295	6.884673	7.040731518	8.261925567	7.662628919	7.890734378	7.600934145	1.091701487	0.0327721	0.203869703	0.505209339	0.261648888	0.999892282	1.699156303	0.00229648	0.117166208	1.390448902	0.003429366	0.021036591	-0.47654617	0.12338706	0.282322791	0.675184903	0.075981195	0.23986413	0.403772601	0.181292529	0.53718712	1.118696644	0.005050322	0.038217067	0.866958089	0.005480154	0.055123543	-0.250294996	0.488843983	0.68405911
ENSRNOT00000012826	Oaf	chr8	47519689	47529689	-	ENSRNOG00000009243	Oaf	protein_coding	10.32357807	9.975561566	7.98968042	8.182698636	9.575605144	9.812727062	9.383510094	8.659659962	8.322143766	8.283211623	-2.153152057	2.03193E-22	3.5553E-20	-0.471034394	0.003613206	0.29694875	-1.098841718	0.005252045	0.223723395	-1.911100346	1.71899E-21	1.61223E-19	1.674623078	3.97482E-16	6.0961E-14	1.008425283	0.001447553	0.018340672	0.217069447	0.394997837	0.745054201	-0.644564658	0.015292548	0.089901532	-1.436544052	3.40964E-13	2.46486E-11	-0.758843983	0.012747328	0.091266079
ENSRNOT00000024400	Ppp6r1	chr1	72757881	72767881	+	ENSRNOG00000018090	Ppp6r1	protein_coding	6.182116668	5.139441019	4.059619867	4.294253411	5.772195928	4.885083447	6.031262937	5.503850502	6.048639442	4.986502643	-3.26951741	0.000351057	0.005370914	-0.387920377	0.455419996	0.999892282	0.015572153	0.984698329	0.999106467	-0.172213742	0.792238563	1	2.569342954	0.005304687	0.033258114	2.88604383	0.003317293	0.032015666	2.160215037	0.001285383	0.036508088	0.499377914	0.507057114	1	0.307949107	0.624412217	1	-0.163300184	0.794677093	1
ENSRNOT00000020002	Anpep	chr1	141569871	141579871	-	ENSRNOG00000014610	Anpep	protein_coding	5.485800888	4.771823453	3.69181414	3.681425423	5.461621515	5.094191967	5.593590105	3.658315258	4.973862766	3.704336009	-4.828889486	1.40259E-05	0.000292847	0.126110244	0.801013699	0.999892282	-0.088242934	0.927014734	0.998866189	-0.340070928	0.598445763	1	5.30045515	4.40869E-08	1.97862E-06	0.677827826	0.436865894	0.62862355	0.635869252	0.229554896	1	-0.120787123	0.874460603	1	-0.375022537	0.543658809	1	-0.084714574	0.808718089	1
ENSRNOT00000071109	Cabp2	chr1	219329574	219335043	+	ENSRNOG00000018339	Cabp2	protein_coding	8.422333782	8.13486754	6.70387167	6.317200966	8.374669679	8.447819036	8.569793504	7.487242773	7.244440303	6.973176274	-1.938047289	1.45494E-08	5.49382E-07	0.129514364	0.562139017	0.999892282	-0.160341185	0.690555057	0.998866189	-1.233758023	0.000145392	0.001266934	2.084045222	3.22223E-14	3.93863E-12	1.729329567	0.00015995	0.003764221	0.621360155	0.104281957	0.419993063	-0.290227027	0.431593344	0.744696543	-1.381260069	2.63153E-07	7.90348E-06	-1.001662987	0.017289284	0.109032876
ENSRNOG00000020254	Per2	chr9	98587359	98597359	-	ENSRNOG00000020254	Per2	protein_coding	4.556103839	4.295179649	3.575863324	3.574065324	4.576931256	3.57349148	4.296249591	3.570210153	3.762937615	3.578085131	-4.512104729	6.8312E-05	0.001242518	-0.079475796	0.821483378	0.999892282	-0.663904893	0.520995782	0.998866189	-1.382167044	0.061112397	1	0.6637788	0.439451909	0.605026351	0.751968591	0.403774586	1	0.242962019	0.509389468	1	-0.095295127	0.870810134	1	-0.22151616	0.592111102	1	-0.211493589	0.595262576	1
ENSRNOG00000007218	Leap2	chr10	38771126	38774449	-	ENSRNOG00000007218	Leap2	protein_coding	7.829568861	7.645756727	9.082331888	9.598420426	8.643581985	8.870659821	9.494113772	9.094597349	9.28624227	9.223371965	1.697726523	1.70566E-10	8.50978E-09	1.028582917	8.91582E-06	0.00180315	1.625504191	3.2752E-08	5.15227E-06	1.560666023	9.37906E-11	3.49708E-09	-0.628616677	0.00779798	0.044481319	-0.058712865	0.826630155	0.877190332	-0.112363413	0.619616449	0.864480226	0.563638046	0.028288137	0.142899992	0.510257066	0.01054669	0.09287361	-0.053857392	0.823240084	0.911508295
ENSRNOT00000089853	Mink1	chr10	57218087	57228087	+	ENSRNOG00000033508	Mink1	protein_coding	5.604759198	4.547714404	3.78133822	3.767383298	5.483914699	5.257520972	5.77490463	3.736014869	5.603748877	5.36873682	-4.116988145	0.000380579	0.005730828	0.179757415	0.731527238	0.999892282	0.002238173	0.998127669	0.999106467	0.379242495	0.569862985	1	5.040799598	3.30872E-07	1.14203E-05	0.677745784	0.436909233	0.62862355	3.437200884	3.45924E-07	7.01793E-05	-0.079320382	0.917541642	1	0.182808915	0.724075275	0.945260408	0.084272368	0.862479148	1
ENSRNOT00000092325	AABR07035344.1	chr12	10734137	10738375	-	ENSRNOG00000062029	AABR07035344.1	processed_pseudogene	9.740876601	9.847903509	7.173369736	6.903247599	9.346308515	9.547039753	8.678321453	8.58218803	9.272083469	9.315205217	-2.889441258	3.51157E-33	1.67786E-30	-0.352299934	0.023914141	0.999892282	-1.208228468	5.83656E-08	8.87034E-06	-0.518366972	0.003709065	0.022596762	2.530523607	1.42408E-28	5.14473E-26	1.656058252	6.85977E-07	4.71807E-05	2.313759628	3.71966E-21	5.28239E-18	-0.845404699	0.000368836	0.004258755	-0.162617851	0.37449002	0.811786769	0.671856636	0.005869514	0.053759817
ENSRNOG00000008305	Sc5d	chr8	46527050	46537050	-	ENSRNOG00000008305	Sc5d	protein_coding	7.93785076	7.661954307	4.831096096	5.419728754	7.067063401	7.403892444	7.09621702	6.312445908	6.91298609	6.356727603	-3.199156277	2.03003E-13	1.52843E-11	-0.611556162	0.031781941	0.999892282	-1.173617244	0.013576928	0.453679375	-1.262952297	0.000850798	0.006088847	2.539337374	6.71605E-09	3.60339E-07	1.828363073	0.010716099	0.070912643	1.626353688	0.001488229	0.040603198	-0.530033369	0.281635957	0.598035985	-0.642507878	0.085203081	0.414157586	-0.094266032	0.858439625	1
ENSRNOT00000033656	Pfkfb1	chrX	23129694	23139694	-	ENSRNOG00000000165	Pfkfb1	protein_coding	4.574426366	3.794817305	7.426705076	7.348301437	5.184724764	4.914495971	7.693510371	7.638505032	7.839260043	7.930108577	3.802315334	1.80553E-12	1.16218E-10	0.280527818	0.535741793	0.999892282	3.891961286	6.06163E-10	1.27142E-07	4.068113864	2.77313E-18	1.93793E-16	-2.765036864	9.15595E-13	9.92322E-11	0.309747476	0.382125572	0.607432199	0.548518296	0.044718629	0.274029858	2.893244608	4.71568E-09	1.33401E-07	3.193781307	1.01038E-18	1.1217E-16	0.23742566	0.469879525	0.670391413
ENSRNOT00000020155	Pdcd4	chr1	274625224	274635224	+	ENSRNOG00000014779	Pdcd4	protein_coding	4.70950739	4.577240425	3.950368914	3.94804252	4.651676741	4.568046855	4.96317296	4.451733112	4.136272839	4.230811955	-3.50935446	0.003079567	0.033094693	-0.051883832	0.922108622	0.999892282	0.184135803	0.851812423	0.998866189	-0.809900002	0.273144763	1	3.800537755	0.000368721	0.004227289	2.391162245	0.03074817	0.137553737	0.430473626	0.352076886	1	0.246286318	0.770817867	1	-0.927287584	0.198511414	1	-0.638171834	0.290263361	1
ENSRNOT00000078856	Nfkbiz	chr11	47260641	47270163	+	ENSRNOG00000031163	Nfkbiz	protein_coding	8.308816577	8.167302011	9.327102828	9.687147905	8.76965184	8.859235116	9.875566028	9.462288514	8.960519175	8.738406971	1.333611001	1.97852E-08	7.22917E-07	0.581446942	0.005771017	0.442503389	1.495631001	7.42544E-09	1.29916E-06	0.630471413	0.01199186	0.059031751	-0.733855131	0.000406262	0.004534401	0.170570314	0.487605134	0.662470423	-0.678772177	0.002174336	0.05248674	0.895659414	0.000183606	0.002302757	0.042426482	0.839318247	0.968008196	-0.839249688	0.000607853	0.010130886
ENSRNOT00000014180	Car3	chr2	88126667	88135410	-	ENSRNOG00000010079	Car3	protein_coding	10.78683215	10.85118843	5.579978034	7.025222385	9.655457396	9.340494418	7.318872564	6.418000671	6.298344278	7.558595297	-4.187400904	2.97266E-10	1.44651E-08	-1.344371671	8.11346E-22	9.61953E-19	-3.877386189	4.84793E-19	2.76844E-16	-3.352543992	2.68097E-10	8.79189E-09	2.875715802	1.56483E-05	0.000319592	0.460731474	0.462169082	0.647426831	0.423999362	0.511444861	0.814084981	-2.603256639	6.27078E-16	3.47074E-14	-2.144750793	6.24484E-05	0.001198276	0.099916695	0.848667686	1
ENSRNOT00000022914	Pxmp4	chr3	150098898	150108898	-	ENSRNOG00000016975	Pxmp4	protein_coding	6.92219391	5.625275235	8.342541291	7.792563168	6.609054291	6.610967778	8.969719606	8.509697747	7.978912303	7.826102683	1.701563766	0.013924143	0.10989811	0.153863858	0.738744762	0.999892282	2.308829866	0.000398225	0.026647652	1.493285322	0.000810469	0.005823613	-1.62882082	1.53911E-07	5.75202E-06	0.713960982	0.02528468	0.122480985	-0.198185064	0.487223741	0.807074862	2.298987862	1.15676E-11	4.46227E-10	1.382332776	1.04027E-05	0.000231805	-0.884756951	0.003548812	0.038112237
ENSRNOT00000014517	Cebpa	chr1	91363492	91366164	+	ENSRNOG00000010918	Cebpa	protein_coding	8.356830232	7.905341875	9.206254131	8.271285729	8.823105345	7.147914211	10.18476451	10.11338383	9.865592339	8.707060523	0.669981199	0.180339975	0.589414237	0.047888142	0.926361915	0.999892282	2.068435788	1.22357E-18	6.26937E-16	1.129145562	0.032263566	0.137562199	-0.529519363	0.502234318	0.659057761	1.33690331	0.003108209	0.030851929	0.480526214	0.399785149	0.748380252	1.678377894	0.010598335	0.068334769	0.850547632	0.203736298	0.641655809	-0.659042094	0.164737622	0.383842434
ENSRNOT00000081765	AABR07006873.1	chr1	261802223	261812223	+	ENSRNOG00000051256	AABR07006873.1	protein_coding	5.058010553	4.574787189	4.005667434	4.002624094	4.73232402	4.446633425	4.963131239	4.245923084	4.791191104	4.713980577	-4.009269794	0.000570376	0.008052027	-0.329175526	0.533096692	0.999892282	-0.294007243	0.772454567	0.998866189	-0.16869396	0.814782618	1	3.122534107	0.004285901	0.028427539	1.495300821	0.156528651	1	1.777109354	0.008037008	0.113285921	0.116957199	0.893772629	1	0.302894815	0.662477357	1	0.08590679	0.89242657	1
ENSRNOT00000003552	Smim14	chr14	44413636	44423636	+	ENSRNOG00000002553	Smim14	protein_coding	8.033322272	7.547834878	9.202671805	8.982995763	8.432684697	8.101801591	9.562662266	9.351979867	9.754767013	9.236105163	1.340285974	7.63554E-07	1.98444E-05	0.456323978	0.090086409	0.999892282	1.707794321	2.70022E-09	5.08704E-07	1.747464772	4.27437E-11	1.73112E-09	-0.859311212	0.000119752	0.00172896	0.379183259	0.112761057	0.303562607	0.43586569	0.058458034	0.312500309	1.224308803	1.82491E-06	3.65249E-05	1.282029002	3.52139E-08	1.32682E-06	0.062496668	0.795988336	0.897136355
ENSRNOT00000084528	Prkd3	chr6	1573417	1583417	-	ENSRNOG00000005289	Prkd3	protein_coding	8.444272977	8.372923469	6.943876877	6.985018887	8.278958288	8.305973875	7.902683913	7.676119071	7.814153394	7.786877619	-1.580169455	1.84329E-07	5.51787E-06	-0.122819393	0.57025512	0.999892282	-0.658850969	0.052322893	0.998866189	-0.646635057	0.020066662	0.091454709	1.458143948	7.76238E-09	4.07074E-07	0.896906774	0.025832511	0.123980964	0.885365461	0.004178159	0.076210043	-0.530661819	0.096327729	0.313644771	-0.525934055	0.033173036	0.222237894	0.006431253	0.985561399	0.990669155
ENSRNOT00000080274	Adk	chr15	3400423	3410423	-	ENSRNOG00000012325	Adk	protein_coding	7.597040561	7.186962016	9.302231715	9.474686057	6.88565523	7.028372452	9.238963539	9.056678736	9.083066724	9.05535078	2.088006962	5.13991E-16	5.45753E-14	-0.433310127	0.206971215	0.999892282	1.815520663	5.7207E-09	1.01076E-06	1.713260515	1.59196E-10	5.56248E-09	-2.579218351	4.94827E-31	2.366E-28	-0.252859743	0.281354717	0.516954699	-0.333726319	0.099853976	0.410861943	2.282177077	1.05052E-14	5.02327E-13	2.200794994	3.4873E-20	5.04198E-18	-0.082697577	0.726936406	0.852144552
ENSRNOG00000050997	Ifrd1	chr6	60141420	60151420	-	ENSRNOG00000050997	Ifrd1	protein_coding	8.415938499	8.504198009	8.742892149	8.741078272	8.229904254	8.095584975	9.573560495	9.276001215	9.004981465	8.798959239	0.296559776	0.221885619	0.660077835	-0.301321915	0.182146733	0.999892282	1.015486594	7.06259E-05	0.005835653	0.463195724	0.051984308	0.203372198	-0.610489022	0.003762922	0.02585538	0.722645164	0.003573649	0.033862333	0.171486594	0.439138749	0.781248877	1.318254087	2.80555E-07	6.52322E-06	0.77287156	0.00053713	0.007857266	-0.536479484	0.027426856	0.149913821
ENSRNOG00000007390	Nfkbia	chr6	76267228	76270457	-	ENSRNOG00000007390	Nfkbia	protein_coding	6.919516338	6.425531062	8.845679829	8.599533343	7.448610464	7.272072189	9.531343106	9.25935817	8.529214612	7.955748809	2.165143902	4.1914E-12	2.59053E-10	0.633079376	0.08033455	0.999892282	2.854525492	1.20912E-19	7.2489E-17	1.608603731	1.25362E-05	0.000139187	-1.45800414	9.57603E-10	6.54107E-08	0.711332692	0.004647187	0.041012094	-0.464198524	0.078121734	0.365694694	2.141437413	4.0727E-15	2.01342E-13	0.949022196	0.001178601	0.015929051	-1.147788985	3.67439E-05	0.001245209
ENSRNOT00000091799	Crot	chr4	22082194	22092194	+	ENSRNOG00000006779	Crot	protein_coding	6.534840165	6.043636146	3.992273062	3.364007741	5.398909424	3.35495887	6.115426916	4.356076335	4.447820544	4.452675139	-3.255434032	0.004534387	0.045209225	-0.269231263	0.450560156	0.999892282	-0.813572413	0.381797375	0.998866189	-2.639617414	1.3794E-06	1	0.464678294	0.588464682	0.724539657	2.516379528	0.019093152	0.102710754	0.481485234	0.410298402	1	0.308882583	0.684707773	1	-0.286616205	0.682574232	1	-0.882968703	0.177498959	1
ENSRNOT00000014331	LOC500124	chr4	80357606	80367606	-	ENSRNOG00000010594	LOC500124	protein_coding	6.743689295	6.72692763	5.276488319	5.493383256	6.51070797	6.166741273	6.956614786	6.304265442	6.305080023	6.331916577	-1.85129908	0.00061738	0.008646805	-0.439438571	0.266813251	0.999892282	-0.074350605	0.90067863	0.998866189	-0.509406084	0.276594145	0.610769228	1.342549739	0.01042552	0.054471055	1.67868271	0.013393347	0.081670667	1.143652446	0.027633833	0.212935715	0.389651226	0.499436741	0.791335776	-0.040167259	0.928870228	0.986648906	-0.387509612	0.469091909	1
ENSRNOT00000001211	Asl	chr12	30165694	30175694	+	ENSRNOG00000000903	Asl	protein_coding	8.952673913	8.444697542	9.050584758	8.740726651	8.754476591	8.681876888	9.871386695	9.363657537	8.777701423	8.610948954	0.187117801	0.478925688	0.900922747	-0.006980653	0.974904588	0.999892282	0.948916934	0.000572276	0.036653253	-0.026938757	0.91739861	0.974650588	-0.193632118	0.361542897	0.539645654	0.765431046	0.003760296	0.035032994	-0.210283523	0.363370378	0.725480479	0.952003399	0.000150979	0.001912398	-0.020084529	0.924870912	0.985581159	-0.954803055	0.000188115	0.004281723
ENSRNOT00000078378	Onecut2	chr18	59830422	59840422	+	ENSRNOG00000052665	Onecut2	protein_coding	8.545753792	8.164679206	7.270242859	7.615328517	8.38474775	8.120054022	8.508833163	7.605904484	8.168448079	7.767618556	-0.98945699	0.001485998	0.018045512	-0.117033222	0.625403506	0.999892282	-0.250280836	0.517167053	0.998866189	-0.4024304	0.178299427	0.47742987	0.870398123	0.00102885	0.009439058	0.721053977	0.075182565	0.238657937	0.556503031	0.066932873	0.33932368	-0.132068607	0.716451368	0.899006991	-0.285631375	0.27853207	0.735926	-0.146768278	0.697381768	0.836417744
ENSRNOT00000026146	Sgf29	chr1	198089446	198099446	+	ENSRNOG00000019245	Sgf29	protein_coding	7.726568904	6.691285781	9.009948865	9.194769344	7.688403283	7.765669118	9.156963974	8.822269915	9.026096738	8.948926172	1.837769471	0.000354959	0.005423937	0.397838018	0.249044046	0.999892282	1.749836696	5.09532E-06	0.000526668	1.709996899	1.81448E-07	3.09416E-06	-1.461314231	8.21412E-12	7.5977E-10	-0.1118646	0.662101318	0.769473702	-0.12168541	0.564444426	0.834980875	1.323583554	5.04057E-06	9.47106E-05	1.317150324	4.26266E-09	1.73209E-07	-0.01098923	0.96540023	0.983446586
[truncated: 14 more rows]
