# Supplementary material for: Corticosterone pattern-dependent glucocorticoid receptor binding and transcriptional regulation within the liver
Source: PLoS Genet. 2021 Aug 10;17(8):e1009737. doi: 10.1371/journal.pgen.1009737 (PMC8378686; doi:10.1371/journal.pgen.1009737)
Supplement: S5 Data — Within tab “Raw data”, describes DESeq2 fold change and p-value results used for Ingenuity Pathway Analysis. Columns describe Ensemble gene ID (A, B) and gene name (C) as well as log fold change, log2 fold change, p-value and adjusted p-value for PEAK_140 (D-G), NADIR_180 (H-K), CONS_140 (L-O) and CONS_140 (P-S) comparisons to VEH. Within tab “IPA results–pathway Z scores”, describes Ingenuity Pathway Analysis z-scores for each pathway. Columns describe pathway (A) and the z-score in response to PEAK_140 (B), NADIR_180 (C), CONS_140 (D) and CONS_180 (E) compared to VEH. Within tab “Heatmap Z scores”, describes the results used to plot Fig 4A, 4B and 4C. Columns describe pathway (A) and the z-score in response to PEAK_140 (B), NADIR_180 (C), CONS_140 (D) and CONS_180 (E) in comparison to VEH. Within tab “IPA results–sig. gene”, describes differentially enriched genes known to either ‘activate’ or ‘inhibit’ pathways visualised in Fig 4A–4C. Columns describe pathway (A), the differentially regulated gene name (B) and the log2 fold change in response to PEAK_140 (C), NADIR_180 (D), CONS_140 (E) and CONS_180 (F) in comparison to VEH. Genes are labelled as either known to be activatory (Act) or inhibitory (Inh) (G) within that pathway. (XLSX) [file pgen.1009737.s014.xlsx]

## Sheet: Raw data
PeakID (cmd=annotatePeaks.pl /Users/benflynn_1/Desktop/Final_ChIP_Seq_results/RNA_pol_peakFileFormat_greaterThan320_LessThan10kb_genes_and_transcripts_19_06_2018.txt rn6 -size given -raw -d /Users/benflynn_1/Desktop/rmdup_chr20_alignments/Tag_directories/GH1993_VEH_POL_140_TagDirectory /Users/benflynn_1/Desktop/rmdup_chr20_alignments/Tag_directories/GH1996_VEH_POL_180_TagDirectory /Users/benflynn…	Nearest Ensembl	Gene Name	Veh vs. PEAK_140 Fold Change	Veh vs. PEAK_140 Log2 Fold Change	Veh vs. PEAK_140 p-value	Veh vs. PEAK_140 adj. p-value	Veh vs. NADIR_180 Fold Change	Veh vs. NADIR_180 Log2 Fold Change	Veh vs. NADIR_180 p-value	Veh vs. NADIR_180 adj. p-value	Veh vs. CONS_140 Fold Change	Veh vs. CONS_140 Log2 Fold Change	Veh vs. CONS_140 p-value	Veh vs. CONS_140 adj. p-value	Veh vs. CONS_180 Fold Change	Veh vs. CONS_180 Log2 Fold Change	Veh vs. CONS_180 p-value	Veh vs. CONS_180 adj. p-value
ENSRNOT00000041717	ENSRNOG00000005257	Prkaca	0.0368922	-4.76054	2.0713e-05	0.000415699	0.812218	-0.300061	0.56912	0.999892	0.93139	-0.102542	0.914512	0.998866	0.604623	-0.725893	0.314973	1
ENSRNOT00000067070	ENSRNOG00000031700	Map3k5	36.2068	5.17819	1.98909e-06	4.84519e-05	1	0	1	1	21.0869	4.39828	9.91027e-06	0.000947872	1.37095	0.455175	0.37621	1
ENSRNOG00000039494	ENSRNOG00000039494	Aass	4.41379	2.14202	2.37792e-14	2.0658e-12	0.880163	-0.184157	0.604738	0.999892	2.00286	1.00206	0.0129778	0.442467	3.24788	1.6995	4.48975e-09	1.15953e-07
ENSRNOT00000008892	ENSRNOG00000006806	Setmar	41.3243	5.36892	5.75376e-07	1.52733e-05	1.33052	0.411985	0.241401	0.999892	62.8413	5.97364	3.85825e-11	9.0447e-09	39.0108	5.2858	2.66518e-15	1
ENSRNOT00000041495	ENSRNOG00000025625	Rnase4	0.58164	-0.781802	0.000121836	0.00209636	0.84278	-0.246773	0.106755	0.999892	1.36503	0.44893	0.00726016	0.291601	0.864276	-0.210436	0.163291	0.451489
ENSRNOG00000058847	ENSRNOG00000058847	AABR07044001.4	0.250347	-1.998	3.19782e-06	7.53824e-05	0.208348	-2.26293	1.03963e-09	4.89504e-07	0.424958	-1.23461	0.218378	0.998866	0.562658	-0.82967	0.21351	0.529991
ENSRNOG00000020440	ENSRNOG00000020440	Fads2	0.00254073	-8.62054	1.04968e-30	4.20653e-28	0.0649629	-3.94424	6.16083e-54	9.28252e-50	0.407394	-1.2955	0.189556	0.998866	0.00429037	-7.86468	3.83524e-45	1.95268e-42
ENSRNOG00000010780	ENSRNOG00000010780	Dlc1	0.331359	-1.59353	0.000323733	0.00500216	0.750902	-0.413303	0.218572	0.999892	0.715333	-0.483314	0.381011	0.998866	0.516873	-0.952118	0.0320926	0.137557
ENSRNOT00000034676	ENSRNOG00000021379	Txnl4b	1.68224	0.750383	0.000770889	0.0105704	1.32217	0.402905	0.0557584	0.999892	1.53833	0.621368	0.0119178	0.421138	1.48152	0.56708	0.00968496	0.0503656
ENSRNOG00000002520	ENSRNOG00000002520	Litaf	0.256717	-1.96175	0.000870532	0.0116663	0.756862	-0.401898	0.335464	0.999892	0.756546	-0.4025	0.57523	0.998866	0.623299	-0.682004	0.191262	0.499384
ENSRNOG00000003709	ENSRNOG00000003709	Kmo	0.088736	-3.49434	4.33196e-08	1.43893e-06	1.07152	0.0996616	0.785336	0.999892	0.355675	-1.49137	0.0593153	0.998866	0.330121	-1.59893	0.00426728	1
ENSRNOT00000088442	ENSRNOG00000051480	Fxr1	0.0828199	-3.59388	0.00237873	0.0267915	0.881146	-0.182546	0.728516	0.999892	1.36265	0.446414	0.63311	0.998866	1.11112	0.15201	0.831725	1
ENSRNOG00000011071	ENSRNOG00000011071	Nt5e	0.312283	-1.67908	6.19579e-05	0.0011403	0.83388	-0.262088	0.396788	0.999892	0.846975	-0.239609	0.603462	0.998866	0.39094	-1.35498	0.00353846	0.0215943
ENSRNOT00000089471	ENSRNOG00000001990	Ugt2b17	0.0199509	-5.64741	6.39763e-08	2.07514e-06	0.341178	-1.5514	0.00319614	0.269783	0.79958	-0.322685	0.688797	0.998866	0.402719	-1.31215	0.0525111	1
ENSRNOT00000087526	ENSRNOG00000012142	Glyat	1.61025	0.687283	0.0172614	0.128329	0.836024	-0.258383	0.350993	0.999892	1.18243	0.241752	0.501081	0.998866	1.69374	0.760208	0.00562643	0.0315293
ENSRNOT00000014658	ENSRNOG00000010697	Hadh	0.190814	-2.38976	8.81519e-06	0.000186561	0.756314	-0.402942	0.266271	0.999892	0.977682	-0.0325635	0.951454	0.998866	0.47513	-1.0736	0.0211963	0.0957459
ENSRNOT00000020206	ENSRNOG00000014338	Slc25a25	2.02299	1.01649	1.13803e-07	3.49945e-06	0.61718	-0.696237	1.11166e-06	0.000316025	2.03927	1.02805	0.000435613	0.0288268	1.08493	0.117601	0.427678	0.745716
ENSRNOG00000007921	ENSRNOG00000007921	Hnrnpm	0.424194	-1.2372	0.00147044	0.0178741	0.875018	-0.192616	0.529601	0.999892	1.42843	0.514433	0.179295	0.998866	0.810566	-0.302999	0.428928	0.746152
ENSRNOT00000011347	ENSRNOG00000008487	Amotl2	1.91123	0.934505	0.00209357	0.0240152	1.52601	0.609765	0.0236325	0.999892	2.45467	1.29553	0.00024597	0.0171305	1.8369	0.877274	0.00933995	0.0487373
ENSRNOT00000067668	ENSRNOG00000008079	Ugp2	0.161672	-2.62886	1.02654e-12	7.1244e-11	0.562876	-0.829112	0.00394789	0.320662	0.408823	-1.29045	0.00224059	0.114969	0.356973	-1.48611	0.000176846	0.00153353
ENSRNOT00000051504	ENSRNOG00000015019	Spg21	0.0644684	-3.95526	0.000705024	0.00976422	1.18792	0.248443	0.636868	0.999892	0.885683	-0.175138	0.862177	0.998866	0.553034	-0.85456	0.236951	1
ENSRNOT00000032783	ENSRNOG00000023588	Dmgdh	1.396	0.481297	0.244296	0.68616	0.894533	-0.160794	0.685031	0.999892	2.71732	1.44218	0.000935108	0.0569431	2.65347	1.40788	4.80357e-05	0.000452908
ENSRNOT00000014909	ENSRNOG00000010935	Cpb2	0.318308	-1.6515	0.00201128	0.0232429	0.947496	-0.0778083	0.810325	0.999892	0.380652	-1.39346	0.0425154	0.998866	0.754882	-0.405677	0.351592	0.688881
ENSRNOT00000020322	ENSRNOG00000015020	Idh1	0.122015	-3.03486	3.59589e-11	1.99427e-09	0.798988	-0.323755	0.284813	0.999892	0.564852	-0.824055	0.0957128	0.998866	0.380323	-1.3947	0.000496574	0.00385575
ENSRNOT00000086432	ENSRNOG00000009754	Nampt	9.7735	3.28888	5.17566e-18	6.69762e-16	2.88807	1.5301	0.000591225	0.0634449	1.42193	0.50785	0.600254	0.998866	6.55069	2.71165	2.24753e-09	6.30283e-08
ENSRNOT00000023543	ENSRNOG00000017523	H6pd	4.02358	2.00848	9.60792e-08	2.99146e-06	1.75685	0.812991	0.038651	0.999892	4.76774	2.25331	3.67938e-07	4.71315e-05	2.44822	1.29173	0.00381499	0.0230753
ENSRNOT00000083550	ENSRNOG00000057578	Prodh2	0.467346	-1.09744	0.00345048	0.0362344	1.15636	0.209591	0.44062	0.999892	1.2875	0.364573	0.378362	0.998866	0.827659	-0.272892	0.4305	0.746152
ENSRNOT00000049873	ENSRNOG00000003260	Nr1i3	1.43859	0.524652	0.195299	0.614543	1.35623	0.439602	0.211176	0.999892	4.70607	2.23452	3.37988e-10	7.21584e-08	2.47569	1.30783	0.000289078	0.0023849
ENSRNOT00000001285	ENSRNOG00000000969	Cyp3a18	0.211474	-2.24145	3.36634e-10	1.62093e-08	0.867607	-0.204887	0.409254	0.999892	1.0553	0.0776482	0.816723	0.998866	1.10049	0.138141	0.614587	0.87093
ENSRNOT00000011434	ENSRNOG00000008161	Pdzk1ip1	0.138704	-2.84992	0.00246717	0.0276871	0.512614	-0.964056	0.0694306	0.999892	0.286599	-1.80289	0.0814952	0.998866	0.531297	-0.91241	0.223172	1
ENSRNOG00000018829	ENSRNOG00000018829	RGD1308134	1.12127	0.165135	0.674205	0.974366	1.30803	0.387397	0.248105	0.999892	2.92888	1.55035	3.67299e-05	0.00316681	1.30627	0.385457	0.335882	0.677083
ENSRNOT00000022898	ENSRNOG00000016892	Nr2f6	0.791095	-0.338077	0.365465	0.832399	1.14532	0.195751	0.528855	0.999892	2.58916	1.37249	8.41411e-05	0.00678178	1.31156	0.391285	0.280765	0.615404
ENSRNOT00000004111	ENSRNOG00000003068	Mrnip	0.198076	-2.33587	4.10896e-08	1.37961e-06	0.724811	-0.464324	0.117315	0.999892	0.468079	-1.09518	0.0536003	0.998866	0.44813	-1.15801	0.00548416	0.0309755
ENSRNOG00000034177	ENSRNOG00000034177	Efna5	0.587913	-0.766326	0.413944	0.862403	0.122198	-3.03271	9.67194e-09	3.72655e-06	0.393805	-1.34445	0.18842	0.998866	0.454833	-1.13659	0.0572276	1
ENSRNOG00000008902	ENSRNOG00000008902	Pon1	0.645678	-0.631114	0.00252676	0.0282792	0.731163	-0.451736	0.00439055	0.350941	0.962556	-0.0550574	0.779689	0.998866	0.899884	-0.15219	0.385778	0.721842
ENSRNOG00000019630	ENSRNOG00000019630	Hacl1	3.79607	1.92451	7.19297e-06	0.000156769	0.645683	-0.631101	0.0312509	0.999892	0.889445	-0.169023	0.654798	0.998866	5.08183	2.34535	4.21978e-09	1.10583e-07
ENSRNOT00000010454	ENSRNOG00000007886	Orm1	10.4736	3.38869	3.49968e-25	8.52481e-23	4.33907	2.11739	4.7914e-10	2.4064e-07	3.06699	1.61682	0.00642163	0.264917	5.04553	2.33501	1.79397e-08	3.99607e-07
ENSRNOG00000003065	ENSRNOG00000003065	Glyr1	0.386601	-1.37108	0.00454722	0.0452645	0.896888	-0.157	0.652766	0.999892	1.10119	0.139064	0.785527	0.998866	0.79159	-0.337174	0.430509	0.746152
ENSRNOT00000083876	ENSRNOG00000057347	Cebpb	2.34414	1.22906	0.0711813	0.349382	1.25577	0.328571	0.531379	0.999892	17.4544	4.12552	7.30597e-34	1.69754e-30	4.84775	2.27731	1.32584e-06	1.76977e-05
ENSRNOG00000000978	ENSRNOG00000000978	AABR07035374.1	0.403277	-1.31016	1.74602e-17	2.1059e-15	0.687645	-0.540264	4.99388e-07	0.000156756	0.528721	-0.919421	1.39835e-10	3.03966e-08	0.668006	-0.582068	1.52661e-06	2.00031e-05
ENSRNOT00000090593	ENSRNOG00000061876	Tas1r2	0.120515	-3.05272	2.49598e-06	5.96299e-05	0.776158	-0.365578	0.358339	0.999892	0.738063	-0.438185	0.649114	0.998866	0.506708	-0.980774	0.0514074	0.201558
ENSRNOG00000004672	ENSRNOG00000004672	Sec14l2	0.436963	-1.19442	0.00267787	0.029388	1.24936	0.321189	0.273129	0.999892	1.18056	0.239471	0.590932	0.998866	0.863232	-0.21218	0.573378	0.849343
ENSRNOG00000029993	ENSRNOG00000029993	Kynu	0.543256	-0.880296	0.00275262	0.030102	0.518322	-0.948081	0.000113658	0.015222	0.723514	-0.466908	0.139733	0.998866	1.33467	0.41648	0.076442	0.278283
ENSRNOT00000002960	ENSRNOG00000002163	Klf3	0.217493	-2.20096	0.000315889	0.00489313	0.585862	-0.771368	0.0801282	0.999892	0.689093	-0.537229	0.457289	0.998866	0.628775	-0.669384	0.187614	1
ENSRNOG00000062031	ENSRNOG00000062031	AABR07035345.1	0.0843901	-3.56678	0.0025812	0.0285795	0.735526	-0.443153	0.381768	0.999892	0.608183	-0.717422	0.468742	0.998866	0.581107	-0.783125	0.290705	1
ENSRNOT00000073536	ENSRNOG00000048932	Smagp	0.0136852	-6.19124	6.00918e-10	2.78553e-08	0.825083	-0.277389	0.511943	0.999892	0.683119	-0.549791	0.482897	0.998866	0.505659	-0.983762	0.120139	1
ENSRNOT00000022713	ENSRNOG00000022054	Paqr7	0.056916	-4.13502	1.26719e-13	9.90084e-12	0.77642	-0.365091	0.257383	0.999892	0.531508	-0.911836	0.131728	0.998866	0.497444	-1.00739	0.0190047	0.0876233
ENSRNOT00000019023	ENSRNOG00000013704	Cps1	1.84347	0.882424	1.33509e-08	5.13492e-07	0.740842	-0.432761	0.000457975	0.0498217	2.47366	1.30665	8.97055e-24	8.46573e-21	2.30121	1.20239	3.87513e-21	3.21185e-19
ENSRNOT00000012136	ENSRNOG00000009153	Cidec	1.85642	0.89252	0.00322547	0.0343359	1.34347	0.42596	0.126499	0.999892	1.79524	0.844173	0.0201975	0.599689	1.4251	0.51106	0.11101	0.360251
ENSRNOG00000012436	ENSRNOG00000012436	Adh6	1.58021	0.660112	0.00443816	0.0444281	0.640999	-0.641607	0.00478893	0.37837	1.08027	0.111388	0.694634	0.998866	1.05693	0.0798802	0.736559	0.921087
ENSRNOG00000021380	ENSRNOG00000021380	Fads6	0.0230361	-5.43996	3.10517e-07	8.64921e-06	0.76966	-0.377706	0.444292	0.999892	0.765654	-0.385235	0.693832	0.998866	0.750069	-0.414904	0.531471	1
ENSRNOT00000002699	ENSRNOG00000001967	Sult1b1	2.39608	1.26067	1.10507e-06	2.80086e-05	0.830701	-0.267598	0.303866	0.999892	3.65879	1.87137	4.4867e-15	1.82869e-12	3.04639	1.6071	7.1791e-12	3.1588e-10
ENSRNOT00000061054	ENSRNOG00000016021	Lims2	0.0156414	-5.99849	3.68956e-09	1.54328e-07	0.81715	-0.291327	0.516453	0.999892	0.751292	-0.412555	0.609396	0.998866	0.707105	-0.500004	0.370978	1
ENSRNOT00000059494	ENSRNOG00000022505	Slc17a4	0.0712694	-3.81057	0.00118225	0.0147165	0.689568	-0.536236	0.234164	0.999892	0.569524	-0.812172	0.420303	0.998866	0.391911	-1.3514	0.0625852	1
ENSRNOT00000089536	ENSRNOG00000014900	Crem	0.505896	-0.983089	0.00304118	0.0327672	0.465236	-1.10396	0.00015692	0.0204702	0.349603	-1.51621	0.0019864	0.105394	0.845111	-0.242787	0.486535	0.788176
ENSRNOG00000005861	ENSRNOG00000005861	Hsd11b1	2.6719	1.41786	1.63945e-05	0.000337759	1.01658	0.0237184	0.946266	0.999892	2.19249	1.13257	0.00516622	0.220854	3.19423	1.67547	5.87321e-08	1.13147e-06
ENSRNOG00000017765	ENSRNOG00000017765	Net1	0.935342	-0.0964342	0.6574	0.964782	0.919651	-0.120842	0.497462	0.999892	0.600702	-0.735278	0.0142733	0.46995	0.577922	-0.791053	0.000899317	0.0063721
ENSRNOT00000060691	ENSRNOG00000009015	Nfx1	0.304747	-1.71432	0.00116149	0.0145907	0.946608	-0.0791611	0.827694	0.999892	0.957626	-0.0624661	0.912085	0.998866	0.808446	-0.306777	0.509992	0.8072
ENSRNOG00000007478	ENSRNOG00000007478	Cry2	0.128204	-2.96349	0.00327364	0.0347297	0.808824	-0.306103	0.561806	0.999892	0.994451	-0.00802766	0.992477	0.999106	0.851791	-0.231428	0.711178	1
ENSRNOG00000054344	ENSRNOG00000054344	Ier2	1.36693	0.450938	0.287451	0.748325	1.27682	0.352556	0.316376	0.999892	3.4101	1.76982	1.68969e-06	0.000187629	1.60618	0.683636	0.127081	0.384762
ENSRNOT00000043257	ENSRNOG00000029292	LOC500877	0.374323	-1.41764	0.10952	0.450668	0.605602	-0.723558	0.0310731	0.999892	0.390658	-1.35602	0.0434535	0.998866	0.35005	-1.51437	0.000587677	0.00440943
ENSRNOG00000013419	ENSRNOG00000013419	Hykk	0.0611759	-4.03089	2.31639e-05	0.000459689	0.830475	-0.267992	0.58793	0.999892	0.938952	-0.0908767	0.911082	0.998866	0.525652	-0.92782	0.166984	1
ENSRNOG00000004302	ENSRNOG00000004302	Pah	1.88735	0.916359	3.7495e-06	8.7887e-05	1.1097	0.150171	0.385291	0.999892	2.1765	1.12201	4.21866e-09	7.64195e-07	1.6462	0.719136	0.000264519	0.00222346
ENSRNOG00000018086	ENSRNOG00000018086	Slc22a8	0.122353	-3.03088	1.78937e-13	1.38071e-11	0.952476	-0.070246	0.800522	0.999892	0.748239	-0.418429	0.319079	0.998866	0.540372	-0.887976	0.0108428	0.054351
ENSRNOG00000060269	ENSRNOG00000060269	Vwce	0.0379169	-4.72101	1.05019e-07	3.2454e-06	0.926029	-0.110871	0.8001	0.999892	0.685188	-0.545428	0.50501	0.998866	0.656781	-0.606515	0.417407	1
ENSRNOT00000086805	ENSRNOG00000053244	Spp2	0.259555	-1.94589	0.0639282	0.325484	0.885762	-0.175008	0.596144	0.999892	0.569072	-0.813317	0.196805	0.998866	0.393813	-1.34442	0.00431234	0.025208
ENSRNOT00000027234	ENSRNOG00000019996	Slc16a1	0.394277	-1.34272	0.0012006	0.0148853	0.845022	-0.24294	0.456988	0.999892	0.655372	-0.609615	0.239448	0.998866	0.655401	-0.609551	0.166474	0.457098
ENSRNOT00000089232	ENSRNOG00000051912	Acnat2	0.292309	-1.77443	2.53315e-05	0.000501103	0.737788	-0.438723	0.171501	0.999892	0.55627	-0.846142	0.0973745	0.998866	0.531002	-0.913211	0.0289476	0.126744
ENSRNOG00000009741	ENSRNOG00000009741	Cyp4a3	0.480384	-1.05774	0.0268218	0.178751	0.384713	-1.37814	0.00113011	0.10915	0.461515	-1.11555	0.0759953	0.998866	0.374824	-1.41571	0.00626562	0.0348917
ENSRNOT00000023365	ENSRNOG00000017248	Prkag3	3.27576	1.71183	0.0028965	0.0314539	1.39872	0.484106	0.206616	0.999892	4.85673	2.27998	0.000114475	0.00877323	2.5568	1.35434	0.000578922	0.00436211
ENSRNOT00000051261	ENSRNOG00000047108	AC097845.1	0.082483	-3.59976	2.4647e-07	7.10416e-06	0.63669	-0.651337	0.125402	0.999892	0.405989	-1.30049	0.136625	0.998866	0.389123	-1.3617	0.0177442	1
ENSRNOT00000033074	ENSRNOG00000024073	Syce1	0.0605196	-4.04645	4.78834e-05	0.000909565	0.995106	-0.00707857	0.988453	0.999892	1.3943	0.47954	0.520696	0.998866	0.764251	-0.387882	0.551183	1
ENSRNOT00000001446	ENSRNOG00000001090	Stard13	0.0794079	-3.65457	0.00196507	0.0228151	1.20091	0.264122	0.616629	0.999892	0.840145	-0.25129	0.807312	0.998866	0.619367	-0.691133	0.333175	1
ENSRNOG00000002598	ENSRNOG00000002598	Hnf1b	0.128221	-2.96329	0.00414731	0.0420245	1.19159	0.252892	0.595883	0.999892	0.892001	-0.164883	0.861298	0.998866	1.05055	0.0711498	0.907762	1
ENSRNOG00000005341	ENSRNOG00000005341	Upp2	8.30808	3.05452	1.07916e-12	7.40685e-11	1.29791	0.376195	0.478789	0.999892	9.95752	3.31579	1.42706e-11	3.48193e-09	2.91138	1.5417	0.00852051	1
ENSRNOG00000014320	ENSRNOG00000014320	Inhba	0.0731392	-3.77321	0.000529079	0.00754621	0.429819	-1.2182	0.00224578	0.196728	0.656147	-0.60791	0.532814	0.998866	0.310593	-1.6869	0.000667378	0.00496563
ENSRNOT00000017468	ENSRNOG00000013009	Ldha	0.592603	-0.754862	0.00259505	0.0286761	0.980224	-0.0288169	0.884558	0.999892	0.944225	-0.0827978	0.77035	0.998866	0.721103	-0.471724	0.0730142	0.267444
ENSRNOG00000032908	ENSRNOG00000032908	Acaa1a	0.459478	-1.12193	0.000921432	0.0121517	1.1951	0.257131	0.24855	0.999892	1.02687	0.0382593	0.917336	0.998866	0.828618	-0.271221	0.401114	0.729705
ENSRNOG00000006972	ENSRNOG00000006972	Zfp189	2.60028	1.37867	2.75724e-08	9.75875e-07	1.1141	0.155872	0.532837	0.999892	2.71299	1.43988	1.37367e-07	1.93974e-05	2.33914	1.22598	7.48831e-07	1.07614e-05
ENSRNOG00000047287	ENSRNOG00000047287	Nucks1	0.934894	-0.0971246	0.891511	0.99169	1.17587	0.233728	0.635067	0.999892	3.83537	1.93937	0.000361911	0.0244918	2.21312	1.14608	0.0270434	0.118844
ENSRNOG00000054181	ENSRNOG00000054181	LOC100361547	0.519957	-0.943535	0.126744	0.49266	0.533958	-0.905203	0.000853584	0.0854548	0.484195	-1.04634	0.00666018	0.272074	0.347399	-1.52534	6.36913e-06	7.44249e-05
ENSRNOG00000061468	ENSRNOG00000061468	AABR07042825.1	10.0159	3.32422	0.00206046	0.023701	0.904932	-0.144118	0.52579	0.999892	6.67809	2.73944	0.00746685	0.297571	2.0323	1.02311	0.137855	1
ENSRNOT00000009491	ENSRNOG00000007237	Id2	0.424465	-1.23628	0.000366411	0.00557151	1.08331	0.115448	0.672284	0.999892	1.10094	0.138735	0.70313	0.998866	0.43226	-1.21003	0.00197442	0.012841
ENSRNOG00000021237	ENSRNOG00000021237	RGD1565616	0.387816	-1.36655	0.00447995	0.0447382	0.650314	-0.620792	0.121847	0.999892	0.614209	-0.703197	0.236079	0.998866	0.875632	-0.191604	0.658347	0.887424
ENSRNOT00000075292	ENSRNOG00000049900	Irf2bp2	2.3357	1.22385	0.00104144	0.013338	1.07316	0.101868	0.795474	0.999892	7.56614	2.91956	1.27816e-23	1.09152e-20	2.76443	1.46698	3.30846e-05	0.000320417
ENSRNOG00000004956	ENSRNOG00000004956	Jade2	0.275279	-1.86103	0.000154062	0.00260042	0.741073	-0.432312	0.21657	0.999892	0.771843	-0.373621	0.553809	0.998866	0.783469	-0.352051	0.412368	0.736537
ENSRNOG00000033386	ENSRNOG00000033386	Itih1	0.400562	-1.3199	2.54832e-07	7.31125e-06	0.783819	-0.351408	0.0656291	0.999892	0.821911	-0.282946	0.330727	0.998866	0.7478	-0.419275	0.070148	0.258807
ENSRNOG00000031081	ENSRNOG00000031081	Stat2	1.34208	0.42447	0.18021	0.589159	1.28286	0.359363	0.190174	0.999892	2.24203	1.1648	0.000599289	0.0381788	1.47469	0.560408	0.0968086	0.327349
ENSRNOT00000026287	ENSRNOG00000019354	Ptch1	0.0960333	-3.38032	0.00110465	0.0140174	1.18159	0.240733	0.629453	0.999892	2.09605	1.06767	0.122663	0.998866	1.25037	0.322351	0.600984	1
ENSRNOG00000047945	ENSRNOG00000047945	Cyp2c12	0.182199	-2.45641	1.66093e-09	7.21461e-08	0.456446	-1.13148	0.000101538	0.014365	0.200004	-2.3219	6.92421e-07	8.33391e-05	0.449684	-1.15302	0.000443967	0.00348524
ENSRNOT00000005611	ENSRNOG00000004027	Aldh9a1	0.505777	-0.983426	0.00125637	0.0155457	1.12331	0.16775	0.460686	0.999892	1.42491	0.510869	0.102012	0.998866	1.08447	0.116994	0.670325	0.890911
ENSRNOT00000082530	ENSRNOG00000011269	Sult1c3	0.269361	-1.89239	7.71972e-06	0.000165349	0.33166	-1.59222	1.59736e-05	0.00308557	0.110786	-3.17415	7.53384e-09	1.31173e-06	0.420762	-1.24892	0.0008094	0.00582361
ENSRNOT00000021452	ENSRNOG00000016037	Mafb	4.35007	2.12104	4.76876e-05	0.000908624	1.1249	0.169795	0.748734	0.999892	14.1404	3.82175	1.84814e-24	2.00871e-21	4.51327	2.17417	1.74486e-05	0.000183984
ENSRNOT00000026470	ENSRNOG00000019568	Jund	0.461558	-1.11542	0.0407821	0.236967	0.936117	-0.0952398	0.851376	0.999892	3.21582	1.68519	6.01997e-06	0.000609939	1.0584	0.0818798	0.869667	0.967685
ENSRNOG00000057367	ENSRNOG00000057367	Glud1	0.961119	-0.0572134	0.80084	0.989369	0.828374	-0.271645	0.159396	0.999892	2.07741	1.05478	4.1328e-07	5.22109e-05	1.81662	0.861253	8.77709e-06	9.83697e-05
ENSRNOG00000002345	ENSRNOG00000002345	Rasgef1b	5.6809	2.50612	0.00951478	0.0811828	1.84459	0.883303	0.0949106	0.999892	11.2825	3.49601	9.97473e-05	0.00777747	4.28838	2.10043	0.00435111	0.0252975
ENSRNOG00000030628	ENSRNOG00000030628	Eif4a1	0.902288	-0.148341	0.650025	0.964235	1.18659	0.246827	0.311261	0.999892	2.31638	1.21187	6.41606e-05	0.00532696	1.29253	0.370194	0.279088	0.613237
ENSRNOG00000029980	ENSRNOG00000029980	Zbtb16	14.5436	3.86232	0.000966752	0.0126421	1.12808	0.17387	0.607565	0.999892	8.80507	3.13833	0.00235801	0.119728	3.19558	1.67608	0.0211315	0.095696
ENSRNOG00000056135	ENSRNOG00000056135	Tsc22d3	12.5564	3.65035	1.3824e-33	6.86944e-31	1.23158	0.300505	0.553082	0.999892	21.4692	4.4242	4.3611e-44	1.56419e-40	9.03659	3.17578	3.10328e-21	2.69758e-19
ENSRNOT00000004330	ENSRNOG00000003237	Tp53bp2	0.0418374	-4.57906	4.94352e-05	0.000933333	0.859947	-0.21768	0.677219	0.999892	0.944906	-0.0817569	0.929282	0.998866	0.877169	-0.189073	0.77905	1
ENSRNOG00000010799	ENSRNOG00000010799	Noct	1.68668	0.754187	0.440185	1	1	0	1	1	18.7998	4.23265	2.38384e-05	0.00211636	1.38341	0.468228	0.367918	1
ENSRNOT00000090181	ENSRNOG00000018020	Apbb1	0.03807	-4.7152	2.65764e-05	0.000524895	1.24483	0.315954	0.533311	0.999892	1.02845	0.0404781	0.965624	0.999106	0.786499	-0.346484	0.626491	1
ENSRNOG00000012702	ENSRNOG00000012702	Nfya	0.0940252	-3.41081	0.0041434	0.0420245	0.961453	-0.0567123	0.9141	0.999892	2.27467	1.18565	0.160745	0.998866	0.673282	-0.570718	0.442291	1
ENSRNOG00000007395	ENSRNOG00000007395	Baat	0.406323	-1.2993	1.88187e-13	1.43426e-11	0.689093	-0.537229	7.11888e-07	0.000216687	0.572432	-0.804825	2.2583e-08	3.584e-06	0.63662	-0.651496	8.28661e-08	1.51454e-06
ENSRNOT00000087045	ENSRNOG00000004400	Avpr1a	1.28116	0.357449	0.508669	0.917464	1.22219	0.289469	0.525119	0.999892	5.34346	2.41778	1.79242e-08	2.90899e-06	2.33196	1.22154	0.00648521	0.0360582
ENSRNOT00000017090	ENSRNOG00000012269	Lpcat3	0.156338	-2.67726	3.90637e-07	1.06423e-05	0.669408	-0.579041	0.114028	0.999892	0.520848	-0.941065	0.15197	0.998866	0.602814	-0.730216	0.325395	0.665791
ENSRNOT00000007295	ENSRNOG00000005388	Rassf3	0.346424	-1.52939	0.00308764	0.0331241	0.92898	-0.106281	0.762512	0.999892	0.762729	-0.390757	0.510541	0.998866	0.535944	-0.899845	0.0618126	0.232629
ENSRNOT00000057422	ENSRNOG00000000800	Man1a1	0.290629	-1.78275	0.000382101	0.00574678	0.791418	-0.337489	0.392137	0.999892	0.723022	-0.467889	0.430509	0.998866	0.531035	-0.913121	0.22216	0.541572
ENSRNOT00000018133	ENSRNOG00000023465	Depp1	1.68458	0.752386	0.00328288	0.034798	0.849427	-0.235438	0.388293	0.999892	1.94699	0.961243	0.00184028	0.0995554	0.822986	-0.281061	0.349001	0.688337
ENSRNOG00000029528	ENSRNOG00000029528	Cbs	1.8882	0.917008	0.0281144	0.18519	1.87418	0.906258	0.0101011	0.696293	3.6856	1.8819	7.05491e-06	0.000697121	2.4085	1.26813	0.00147334	0.00983329
ENSRNOT00000010031	ENSRNOG00000007545	Angptl4	0.526878	-0.92446	3.13087e-05	0.000614452	0.501098	-0.996836	1.38097e-06	0.000365037	0.741738	-0.431019	0.0635788	0.998866	0.844159	-0.244413	0.233205	0.552622
ENSRNOG00000016348	ENSRNOG00000016348	Tat	1.48426	0.569748	3.46769e-05	0.00067948	0.602753	-0.730361	9.9088e-15	7.0304e-12	1.64414	0.717336	9.90408e-10	2.06529e-07	1.46936	0.555186	4.12142e-10	1.32331e-08
ENSRNOT00000002255	ENSRNOG00000001653	St3gal6	0.212162	-2.23676	1.44262e-05	0.000300699	0.685052	-0.545714	0.142078	0.999892	0.653873	-0.612918	0.28971	0.998866	0.39167	-1.35229	0.00540438	0.0307196
ENSRNOG00000020970	ENSRNOG00000020970	Rundc3a	0.0974424	-3.35931	0.00479314	0.0474464	1.0479	0.067497	0.898807	0.999892	1.20303	0.266668	0.779074	0.998866	1.27444	0.349864	0.622741	1
ENSRNOT00000008008	ENSRNOG00000021403	Rhob	0.907464	-0.140088	0.806645	0.989369	1.84635	0.884677	0.0212882	0.999892	3.77969	1.91827	5.24724e-05	0.0044283	0.941733	-0.0866107	0.893295	1
ENSRNOG00000047005	ENSRNOG00000047005	Kcnk5	0.0926073	-3.43273	0.00387064	0.0398404	0.819554	-0.287089	0.57219	0.999892	1.04187	0.0591798	0.954401	0.998866	0.779391	-0.35958	0.620228	1
ENSRNOT00000073321	ENSRNOG00000045636	Fasn	0.0408319	-4.61416	1.92073e-07	5.7221e-06	0.490276	-1.02833	0.00044308	0.0485519	0.489509	-1.03059	0.243339	0.998866	0.377038	-1.40722	0.0315821	0.136435
ENSRNOG00000001138	ENSRNOG00000001138	Taok3	0.13066	-2.93611	0.000170984	0.00286185	1.12641	0.171736	0.676098	0.999892	0.923473	-0.114859	0.871992	0.998866	0.71091	-0.492262	0.36384	1
ENSRNOG00000002911	ENSRNOG00000002911	Alb	1.56518	0.646325	5.3933e-05	0.00101057	0.96699	-0.0484271	0.627648	0.999892	1.25811	0.331259	0.00634985	0.264239	1.46886	0.554696	6.35306e-08	1.21733e-06
ENSRNOG00000006399	ENSRNOG00000006399	Synj2bp	0.127417	-2.97237	0.00178043	0.0209652	0.786894	-0.345759	0.504502	0.999892	1.093	0.128296	0.87828	0.998866	0.971743	-0.0413532	0.94641	1
ENSRNOT00000009402	ENSRNOG00000006787	Dhcr24	3.70736	1.89039	8.40917e-15	7.62534e-13	0.710431	-0.493234	0.0856802	0.999892	3.15682	1.65847	1.24278e-08	2.06365e-06	2.73049	1.44916	1.64149e-08	3.72629e-07
ENSRNOT00000007331	ENSRNOG00000005266	Amdhd1	0.149175	-2.74492	7.46615e-08	2.40914e-06	1.10911	0.149405	0.615309	0.999892	1.05588	0.078446	0.866343	0.998866	0.761809	-0.392499	0.3151	0.654439
ENSRNOG00000013747	ENSRNOG00000013747	Sh3bp2	0.0140479	-6.1535	8.92749e-10	4.01834e-08	0.693874	-0.527253	0.245841	0.999892	0.636263	-0.652305	0.508275	0.998866	0.381765	-1.38924	0.0213333	1
ENSRNOT00000041688	ENSRNOG00000033573	Sgk2	0.0462355	-4.43486	9.89755e-05	0.00175153	0.563681	-0.827049	0.110597	0.999892	0.751405	-0.412337	0.690278	0.998866	0.573155	-0.803002	0.279323	1
ENSRNOT00000006126	ENSRNOG00000004575	Il1a	0.59172	-0.757013	0.082199	0.379049	0.628991	-0.668888	0.0444397	0.999892	0.638803	-0.646557	0.193211	0.998866	0.423107	-1.24091	0.00307789	0.0191108
ENSRNOT00000087664	ENSRNOG00000004405	Pigr	0.646061	-0.630257	0.00299607	0.0323372	0.660843	-0.597621	0.000106577	0.0147999	0.605622	-0.723512	0.000200941	0.0141873	0.74474	-0.42519	0.0102258	0.0522616
ENSRNOT00000020039	ENSRNOG00000032246	Acsm3	1.80202	0.849614	0.0167556	0.125773	0.689841	-0.535664	0.193153	0.999892	1.33691	0.418904	0.374205	0.998866	2.35989	1.23872	6.98004e-05	0.000639508
ENSRNOT00000066230	ENSRNOG00000018886	Aaed1	0.192803	-2.3748	0.000364437	0.00554829	0.8549	-0.226173	0.611758	0.999892	0.875428	-0.191939	0.786714	0.998866	0.620757	-0.6879	0.24504	1
ENSRNOT00000049914	ENSRNOG00000029501	Hoga1	0.450666	-1.14987	0.00014681	0.00248476	0.761116	-0.393811	0.0948395	0.999892	0.767002	-0.382697	0.303606	0.998866	0.653325	-0.614127	0.041877	0.171551
ENSRNOG00000055340	ENSRNOG00000055340	Ski	0.119576	-3.064	0.00376661	0.0388966	1.34715	0.429912	0.391127	0.999892	1.24684	0.318277	0.731533	0.998866	1.13187	0.178715	0.782315	1
ENSRNOT00000076611	ENSRNOG00000002192	Rell1	20.8484	4.38186	0.000129968	0.00221784	1.1167	0.159246	0.500936	0.999892	1.54861	0.630976	0.42759	0.998866	1.3863	0.471235	0.365972	1
ENSRNOT00000056439	ENSRNOG00000011613	Ppip5k2	0.0949091	-3.39731	0.00429116	0.0431303	0.740408	-0.433608	0.376624	0.999892	0.958275	-0.061488	0.952168	0.998866	0.615895	-0.699245	0.339426	1
ENSRNOG00000001957	ENSRNOG00000001957	Sult1e1	0.483793	-1.04754	1.1254e-09	5.02908e-08	0.427331	-1.22657	4.96592e-21	5.34439e-18	0.677586	-0.561523	0.000341354	0.0232763	0.740617	-0.4332	0.000515953	0.00398885
ENSRNOT00000042643	ENSRNOG00000029668	Wfdc21	6.43558	2.68607	2.75541e-07	7.74443e-06	3.21417	1.68445	0.000392809	0.0444997	0.905268	-0.143583	0.888988	0.998866	1.09521	0.131209	0.860947	1
ENSRNOG00000057589	ENSRNOG00000057589	Rnf11l1	0.0736759	-3.76266	0.00137013	0.0168359	0.607924	-0.718037	0.132498	0.999892	0.676872	-0.563045	0.586253	0.998866	0.413205	-1.27507	0.0658239	1
ENSRNOG00000017123	ENSRNOG00000017123	B2m	0.732165	-0.449759	0.0894108	0.397777	0.845514	-0.242099	0.276506	0.999892	0.7192	-0.475535	0.144013	0.998866	0.595989	-0.746643	0.00733205	0.0398953
ENSRNOT00000025794	ENSRNOG00000019048	Sod2	3.53207	1.82051	0.00110906	0.0140448	2.07127	1.05051	0.0357382	0.999892	1.30831	0.387706	0.698849	0.998866	0.809901	-0.304183	0.677779	1
ENSRNOT00000004905	ENSRNOG00000003694	Prox1	0.510782	-0.96922	0.000235955	0.00379379	1.0767	0.10662	0.584177	0.999892	1.44537	0.531442	0.053494	0.998866	0.854316	-0.227157	0.388736	0.723098
ENSRNOG00000019075	ENSRNOG00000019075	Stat5b	0.0301773	-5.05039	4.06283e-06	9.43413e-05	0.929121	-0.106062	0.834043	0.999892	0.67871	-0.559133	0.55842	0.998866	0.706597	-0.501041	0.463493	1
ENSRNOG00000005154	ENSRNOG00000005154	Alkal2	0.0906274	-3.46391	0.00353308	0.037008	0.914304	-0.129254	0.806227	0.999892	0.924693	-0.112953	0.912799	0.998866	0.777574	-0.362948	0.62803	1
ENSRNOT00000027739	ENSRNOG00000020467	Nrep	0.183201	-2.4485	1.967e-19	2.74562e-17	0.39444	-1.34212	0.00080847	0.0820284	0.451881	-1.14599	0.241468	0.998866	0.420047	-1.25138	7.14369e-07	1.03919e-05
ENSRNOG00000038299	ENSRNOG00000038299	LOC100363193	0.0973667	-3.36043	1.77527e-17	2.12059e-15	0.440047	-1.18427	1.19213e-05	0.0023634	0.353951	-1.49838	0.000198173	0.0141873	0.279791	-1.83758	3.86372e-07	6.0396e-06
ENSRNOG00000058780	ENSRNOG00000058780	Igfbp1	2.3857	1.25441	8.96213e-14	7.13696e-12	0.891543	-0.165623	0.385719	0.999892	3.09947	1.63202	5.88379e-24	6.02954e-21	1.71058	0.774482	5.72944e-07	8.61592e-06
ENSRNOT00000010591	ENSRNOG00000007964	Tp53inp1	4.04341	2.01557	4.69742e-07	1.26312e-05	0.91163	-0.13348	0.795204	0.999892	5.67988	2.50586	1.69994e-08	2.77143e-06	3.81471	1.93157	3.26756e-06	3.92107e-05
ENSRNOT00000012888	ENSRNOG00000009597	Cyp4a1	0.281342	-1.8296	0.000883769	0.0117928	0.333718	-1.5833	0.000413805	0.0456762	0.403896	-1.30794	0.00115563	0.0680605	0.290851	-1.78165	1.28582e-06	1.74911e-05
ENSRNOT00000083737	ENSRNOG00000059671	AABR07068044.1	0.0745665	-3.74533	0.00145282	0.0177119	0.791392	-0.337536	0.514538	0.999892	0.556495	-0.84556	0.395269	0.998866	0.625961	-0.675856	0.347652	1
ENSRNOT00000028440	ENSRNOG00000020952	Cgn	0.0641358	-3.96273	3.50437e-05	0.000683435	0.673198	-0.570896	0.259948	0.999892	0.824286	-0.278782	0.773639	0.998866	0.796247	-0.328712	0.605806	1
ENSRNOG00000026963	ENSRNOG00000026963	Hsp90b1	1.35905	0.442595	0.0648457	0.328673	1.5193	0.603407	0.00479648	0.37837	1.84499	0.883611	0.000774329	0.0484692	1.51341	0.597807	0.011812	0.0584692
ENSRNOG00000029543	ENSRNOG00000029543	Cish	2.00582	1.00419	0.000213892	0.00350089	0.747347	-0.420149	0.172968	0.999892	0.563193	-0.828298	0.395701	0.998866	1.47396	0.559698	0.0940044	0.319687
ENSRNOT00000041493	ENSRNOG00000031364	Kif1c	0.0874825	-3.51486	0.000985689	0.0128222	1.04479	0.0632079	0.901418	0.999892	0.881951	-0.181229	0.852275	0.998866	1.15041	0.202154	0.748409	1
ENSRNOG00000006305	ENSRNOG00000006305	Slc38a2	4.72164	2.23929	1.45917e-25	3.77651e-23	1.35684	0.440249	0.0649512	0.999892	4.75066	2.24813	1.5644e-21	1.19384e-18	2.61471	1.38665	9.63083e-09	2.33498e-07
ENSRNOG00000020083	ENSRNOG00000020083	Scly	0.30655	-1.70581	4.00021e-08	1.35408e-06	0.551711	-0.858017	0.00032523	0.0379864	0.636742	-0.651218	0.0874568	0.998866	0.435556	-1.19907	6.7071e-05	0.000619277
ENSRNOG00000023538	ENSRNOG00000023538	Aldh5a1	0.129118	-2.95324	1.67457e-05	0.000343216	0.743984	-0.426656	0.307885	0.999892	1.21669	0.282963	0.6181	0.998866	0.722931	-0.468071	0.379367	0.715876
ENSRNOG00000004205	ENSRNOG00000004205	Pkdcc	2.283	1.19093	0.000247669	0.00392449	0.835235	-0.259746	0.439145	0.999892	4.16005	2.0566	8.80333e-05	0.0069516	1.83732	0.877601	0.0093233	0.0487218
ENSRNOG00000062125	ENSRNOG00000062125	Aox3	0.44331	-1.17361	6.30299e-06	0.000140075	0.600183	-0.736526	0.00210071	0.188936	0.432065	-1.21068	0.219679	0.998866	0.61976	-0.690217	0.00653061	0.036254
ENSRNOT00000090897	ENSRNOG00000017120	Abhd2	0.775414	-0.366962	0.09378	0.409789	0.53338	-0.906763	3.27072e-05	0.0056971	0.217764	-2.19916	0.000154614	0.0114967	0.389978	-1.35854	8.73974e-07	1.22632e-05
ENSRNOT00000015420	ENSRNOG00000011413	Scp2	0.415157	-1.26827	0.000236378	0.00379395	0.989807	-0.0147812	0.957148	0.999892	0.84338	-0.245745	0.520054	0.998866	0.704052	-0.506246	0.132171	0.395515
ENSRNOT00000038955	ENSRNOG00000028116	LOC102552988	40.5906	5.34307	6.84371e-07	1.79366e-05	1	0	1	1	1.85403	0.890665	0.311626	0.998866	1.53865	0.621663	0.277963	1
ENSRNOT00000003932	ENSRNOG00000002934	Atp1b1	2.09046	1.06382	0.00812766	0.0723799	0.976719	-0.0339852	0.93686	0.999892	3.52822	1.81894	2.50083e-05	0.00219846	1.45127	0.537313	0.252756	0.5761
ENSRNOT00000004347	ENSRNOG00000003209	Pcp4l1	1	0	1	1	1	0	1	1	42.9278	5.42384	7.72632e-09	1.33231e-06	1.56773	0.648676	0.264103	1
ENSRNOT00000077392	ENSRNOG00000054592	AC111831.1	0.199627	-2.32462	1.8549e-05	0.000376526	0.778601	-0.361044	0.337203	0.999892	0.931446	-0.102456	0.851686	0.998866	0.813013	-0.298649	0.508826	0.806798
ENSRNOT00000065827	ENSRNOG00000012434	Zfp598	0.353944	-1.49841	0.00342854	0.036065	1.30303	0.381871	0.281139	0.999892	0.900713	-0.150861	0.866439	0.998866	0.926029	-0.110871	0.804062	0.94325
ENSRNOG00000001344	ENSRNOG00000001344	Aldh2	0.40476	-1.30486	0.000191272	0.00313478	0.858457	-0.220182	0.39131	0.999892	0.982251	-0.0258358	0.94372	0.998866	0.806847	-0.309633	0.324616	0.665285
ENSRNOT00000008987	ENSRNOG00000006623	Cd302	2.97408	1.57244	7.54523e-06	0.000163871	1.31211	0.39189	0.275566	0.999892	1.53709	0.620202	0.214263	0.998866	2.2057	1.14124	0.00256508	0.0162668
ENSRNOT00000001636	ENSRNOG00000001222	Ube2g2	2.77757	1.47382	0.0708883	0.348433	1.6149	0.691448	0.144361	0.999892	3.89466	1.9615	0.0184502	0.561284	2.74107	1.45474	0.00561388	0.0315293
ENSRNOG00000047014	ENSRNOG00000047014	Homer1	0.0703064	-3.8302	0.00108493	0.0138237	0.759199	-0.39745	0.393099	0.999892	0.804302	-0.31419	0.759102	0.998866	0.602743	-0.730386	0.329409	1
ENSRNOG00000009434	ENSRNOG00000009434	RGD1310507	1.88554	0.914976	0.000865929	0.0116297	1.23945	0.309705	0.238682	0.999892	1.68889	0.756075	0.0339371	0.885252	2.26731	1.18098	2.03546e-05	0.000208191
ENSRNOG00000043077	ENSRNOG00000043077	Zfpm1	0.0101015	-6.62929	8.18799e-12	4.89036e-10	1.20935	0.274236	0.462312	0.999892	0.858421	-0.220243	0.816532	0.998866	0.75248	-0.410275	0.5135	1
ENSRNOG00000028548	ENSRNOG00000028548	Ccl9	1.3201	0.400652	0.170124	0.574464	1.27105	0.346021	0.166033	0.999892	0.55365	-0.852955	0.0565813	0.998866	0.421137	-1.24764	0.000637757	0.00476512
ENSRNOG00000016122	ENSRNOG00000016122	Hmgcr	0.5215	-0.939261	0.00549069	0.0526221	0.345175	-1.5346	6.09164e-06	0.00138019	0.849901	-0.234634	0.575085	0.998866	0.764421	-0.38756	0.262058	0.588516
ENSRNOT00000022635	ENSRNOG00000016372	Slc12a7	0.0945025	-3.4035	0.00422057	0.0426277	1.04826	0.0679989	0.898118	0.999892	0.954754	-0.0667989	0.948399	0.998866	0.80215	-0.318056	0.661876	1
ENSRNOG00000003679	ENSRNOG00000003679	Med13	0.336072	-1.57316	0.00222074	0.0252731	0.546809	-0.870892	0.0211413	0.999892	0.481546	-1.05425	0.104619	0.998866	0.749331	-0.416325	0.323957	0.664699
ENSRNOG00000021463	ENSRNOG00000021463	Ppara	1.48741	0.572806	0.0919093	0.404746	0.944689	-0.0820883	0.80878	0.999892	2.78305	1.47667	5.34045e-05	0.00448585	1.0893	0.123405	0.748266	0.928559
ENSRNOG00000060338	ENSRNOG00000060338	Lipc	0.0179844	-5.79711	1.9723e-08	7.2277e-07	0.731948	-0.450187	0.349866	0.999892	0.641811	-0.639779	0.518761	0.998866	0.63036	-0.665751	0.324061	1
ENSRNOG00000021200	ENSRNOG00000021200	Hfe2	0.252127	-1.98778	6.87024e-06	0.00015106	1.21535	0.281368	0.320333	0.999892	1.11352	0.155133	0.730007	0.998866	0.849179	-0.23586	0.540198	0.834055
ENSRNOG00000019014	ENSRNOG00000019014	Ndst1	0.229047	-2.12629	3.02202e-08	1.04867e-06	0.487842	-1.03551	0.00212127	0.188936	0.30953	-1.69185	0.0534968	0.998866	0.481012	-1.05586	0.00432157	0.025208
ENSRNOG00000057832	ENSRNOG00000057832	Rnf125	0.219571	-2.18724	1.18571e-08	4.61758e-07	0.626773	-0.673986	0.0177461	0.999892	0.911312	-0.133983	0.720946	0.998866	0.402563	-1.31271	0.000400339	0.00316366
ENSRNOT00000091647	ENSRNOG00000018426	Apoc1	0.555168	-0.849003	0.00142198	0.0174042	1.5031	0.587941	0.00279883	0.241661	2.26908	1.1821	3.37563e-06	0.000360339	1.11507	0.157128	0.531264	0.827908
ENSRNOG00000008781	ENSRNOG00000008781	Erg28	0.422571	-1.24273	0.00909188	0.0786001	0.834609	-0.260828	0.468009	0.999892	0.940739	-0.0881338	0.87185	0.998866	0.396166	-1.33582	0.00771509	0.0415985
ENSRNOG00000019982	ENSRNOG00000019982	Ethe1	2.54589	1.34817	0.0089007	0.0775409	0.946364	-0.0795326	0.878605	0.999892	5.02174	2.32819	1.3205e-05	0.00122701	2.20983	1.14394	0.02863	0.125507
ENSRNOT00000091991	ENSRNOG00000061821	AC109891.1	1.39401	0.47924	0.324893	0.792538	1.11209	0.15327	0.724856	0.999892	3.35262	1.74529	0.000196954	0.0141566	2.77906	1.4746	0.000228195	0.00195033
ENSRNOT00000037039	ENSRNOG00000028493	Ppp1r15b	1.14638	0.197081	0.406235	0.862403	0.819963	-0.286369	0.178069	0.999892	1.58405	0.663615	0.0113718	0.409509	1.55684	0.638624	0.00526988	0.0301475
ENSRNOT00000077543	ENSRNOG00000006523	Atl2	1.20937	0.274256	0.50753	0.917412	0.997575	-0.0035031	0.992722	0.999892	2.86194	1.51699	0.000173013	0.0125871	1.86653	0.900356	0.0193601	0.0888022
ENSRNOT00000022095	ENSRNOG00000016460	Clu	2.06503	1.04616	0.000362735	0.00553595	1.51049	0.595019	0.0443334	0.999892	0.653671	-0.613363	0.472936	0.998866	0.894744	-0.160453	0.681812	0.892717
ENSRNOT00000070861	ENSRNOG00000046727	Abcc2	0.295444	-1.75904	2.49567e-13	1.84546e-11	0.534603	-0.903461	2.32293e-05	0.00416663	0.377632	-1.40495	1.62566e-07	2.25126e-05	0.54865	-0.866042	6.47306e-05	0.000599221
ENSRNOT00000020197	ENSRNOG00000014964	Hp	2.24501	1.16672	3.19477e-13	2.30748e-11	1.43575	0.521806	0.00032692	0.0380363	1.95686	0.968541	1.01881e-07	1.46166e-05	1.58905	0.668168	1.90928e-05	0.000198553
ENSRNOG00000001736	ENSRNOG00000001736	Bdh1	0.169731	-2.55868	1.99313e-12	1.25688e-10	0.596211	-0.746106	0.00575511	0.442409	0.646076	-0.630224	0.123846	0.998866	0.345239	-1.53433	1.41113e-05	0.000153801
ENSRNOT00000035017	ENSRNOG00000025406	Iqgap2	0.307989	-1.69905	0.000105421	0.00184198	1.12898	0.175014	0.553206	0.999892	1.1087	0.148868	0.753415	0.998866	0.695827	-0.523199	0.228036	0.547287
ENSRNOG00000020776	ENSRNOG00000020776	Dhcr7	0.0187471	-5.73719	3.38034e-08	1.15052e-06	0.53072	-0.913976	0.0733843	0.999892	0.678524	-0.559527	0.569617	0.998866	0.220584	-2.1806	0.00308707	1
ENSRNOT00000026597	ENSRNOG00000019639	Pgpep1	0.166327	-2.58791	1.47354e-11	8.5541e-10	0.604033	-0.7273	0.00969775	0.673346	0.783372	-0.352231	0.425579	0.998866	0.546534	-0.871617	0.022556	0.100739
ENSRNOT00000029487	ENSRNOG00000020578	Ceacam1	0.15969	-2.64665	0.00224141	0.0253367	1.00868	0.0124716	0.977951	0.999892	1.07115	0.099155	0.894398	0.998866	0.904734	-0.144434	0.796279	1
ENSRNOG00000001223	ENSRNOG00000001223	Pttg1ip	1.76212	0.81731	0.0432969	0.246833	1.06484	0.0906386	0.81273	0.999892	3.63196	1.86075	7.54004e-06	0.000738903	1.75121	0.808354	0.045207	0.180625
ENSRNOT00000093036	ENSRNOG00000019638	Lmna	0.0326848	-4.93524	7.67681e-06	0.000164713	0.954947	-0.0665075	0.895599	0.999892	1.33216	0.413763	0.62019	0.998866	0.901086	-0.150263	0.816965	1
ENSRNOT00000084018	ENSRNOG00000008706	Tbx3	0.0532648	-4.23067	0.000238001	0.00381016	1.35857	0.44209	0.375213	0.999892	0.805898	-0.311331	0.763581	0.998866	0.558795	-0.839609	0.253185	1
ENSRNOT00000042208	ENSRNOG00000031653	Ccdc58	0.110787	-3.17414	0.00117067	0.0146458	1.06272	0.0877584	0.859746	0.999892	1.33522	0.417074	0.604482	0.998866	0.858661	-0.219839	0.728493	1
ENSRNOT00000005206	ENSRNOG00000003884	Acmsd	2.46073	1.29909	0.030345	0.193619	1.42854	0.514539	0.309661	0.999892	2.31694	1.21222	0.109919	0.998866	2.86839	1.52024	0.00520104	0.0298494
ENSRNOT00000073149	ENSRNOG00000046890	Abca6	0.280435	-1.83426	0.000637363	0.00887664	1.00644	0.00926403	0.978423	0.999892	0.837458	-0.255911	0.634877	0.998866	0.739684	-0.435019	0.336884	0.677158
ENSRNOG00000008050	ENSRNOG00000008050	Stac3	0.19113	-2.38737	1.88315e-05	0.000381015	0.541451	-0.885098	0.0333175	0.999892	0.182208	-2.45634	0.00247762	0.123794	0.330305	-1.59813	2.37021e-08	5.05835e-07
ENSRNOG00000036689	ENSRNOG00000036689	P4hb	0.970647	-0.0429816	0.873657	0.991273	1.71242	0.776037	0.000234758	0.0287569	1.74397	0.802379	0.00551661	0.233606	1.15265	0.204951	0.440521	0.753006
ENSRNOT00000050223	ENSRNOG00000006532	H3f3b	0.782703	-0.353463	0.399066	0.857716	1.28824	0.365405	0.230862	0.999892	2.62946	1.39477	7.94646e-05	0.00646294	0.969508	-0.0446747	0.915155	0.974651
ENSRNOG00000003398	ENSRNOG00000003398	Tomm40l	1.87619	0.907809	0.0152495	0.117741	1.30206	0.380799	0.268671	0.999892	4.83069	2.27223	8.22184e-12	2.12153e-09	2.48157	1.31125	0.000134926	0.0011922
ENSRNOT00000055909	ENSRNOG00000032846	Cdpf1	1.11702	0.159661	0.76993	0.989137	1.58486	0.664357	0.106739	0.999892	3.79772	1.92513	7.52134e-05	0.00615909	1.54123	0.624081	0.215368	0.532667
ENSRNOT00000076763	ENSRNOG00000018233	Gas6	0.285597	-1.80795	0.000522593	0.00747085	1.12647	0.171811	0.573924	0.999892	0.655805	-0.608661	0.530636	0.998866	0.136586	-2.87212	3.8409e-08	7.9127e-07
ENSRNOG00000015061	ENSRNOG00000015061	Igfals	0.419164	-1.25441	0.00423875	0.0427213	0.723974	-0.465991	0.165651	0.999892	0.705427	-0.503432	0.53022	0.998866	0.616005	-0.698987	0.122457	0.37951
ENSRNOT00000092865	ENSRNOG00000018899	C5	0.368508	-1.44023	4.11194e-05	0.000790753	1.11407	0.155842	0.524406	0.999892	0.463048	-1.11077	0.00977532	0.368783	0.547937	-0.867917	0.00976905	0.0504593
ENSRNOG00000010944	ENSRNOG00000010944	Hyou1	1.33854	0.420665	0.322904	0.789658	2.25835	1.17527	0.000190699	0.0239607	2.62668	1.39324	0.00296568	0.140829	1.20997	0.274968	0.577641	0.849488
ENSRNOT00000005687	ENSRNOG00000004049	Baiap2	3.18883	1.67303	0.00766398	0.0685948	1.60064	0.678648	0.186013	0.999892	4.56301	2.18999	0.00152911	0.0858955	3.09947	1.63202	0.00442263	0.0256297
ENSRNOG00000049952	ENSRNOG00000049952	Gucd1	0.882332	-0.180607	0.493022	0.910458	0.730748	-0.452553	0.0533454	0.999892	2.10466	1.07359	5.80446e-05	0.00486422	0.9062	-0.142099	0.607267	0.86629
ENSRNOT00000004546	ENSRNOG00000003384	Hs3st3b1	1.79399	0.843174	0.00413247	0.0420245	1.15945	0.213446	0.420172	0.999892	2.53987	1.34475	9.34244e-05	0.00731627	1.43792	0.523981	0.117995	0.373135
ENSRNOT00000048302	ENSRNOG00000030225	Clpx	0.523813	-0.932876	0.00255294	0.0284313	0.662516	-0.593973	0.0200003	0.999892	1.5154	0.599694	0.0370215	0.937452	0.947548	-0.0777284	0.782022	0.93728
ENSRNOT00000086924	ENSRNOG00000003144	Gprc5c	0.0918171	-3.44509	0.00075362	0.010345	0.946006	-0.080078	0.876443	0.999892	1.07794	0.108278	0.903608	0.998866	0.619568	-0.690665	0.336959	1
ENSRNOT00000023623	ENSRNOG00000016827	Slc38a3	0.677297	-0.56214	0.00782493	0.069784	1.19712	0.259568	0.0967494	0.999892	1.0039	0.00562228	0.980848	0.999106	0.639397	-0.645216	0.0031659	0.0195551
ENSRNOG00000013963	ENSRNOG00000013963	Il6st	1.94828	0.962202	0.00287884	0.0313168	0.966634	-0.0489582	0.876542	0.999892	1.06987	0.0974353	0.829806	0.998866	1.55095	0.633151	0.058303	0.223905
ENSRNOG00000002176	ENSRNOG00000002176	Nectin3	0.0781223	-3.67812	0.0018137	0.0213067	0.81781	-0.290162	0.535987	0.999892	0.752144	-0.410919	0.687463	0.998866	0.488883	-1.03244	0.160677	1
ENSRNOG00000004725	ENSRNOG00000004725	Cela1	0.0290185	-5.10688	2.79511e-06	6.62664e-05	0.674218	-0.568713	0.275254	0.999892	0.772334	-0.372703	0.704161	0.998866	0.390142	-1.35793	0.0698815	1
ENSRNOG00000009832	ENSRNOG00000009832	Slc39a14	2.0064	1.00461	0.000557065	0.00787305	1.2702	0.345056	0.206485	0.999892	1.64737	0.720166	0.0458161	0.998866	1.46993	0.555752	0.074922	0.273588
ENSRNOG00000003020	ENSRNOG00000003020	Slc25a47	1.49213	0.577373	0.00616548	0.057894	1.40072	0.48617	0.103336	0.999892	2.80068	1.48578	3.57316e-05	0.00308816	1.13034	0.176757	0.397057	0.726573
ENSRNOT00000093400	ENSRNOG00000008837	Ass1	3.37224	1.75371	1.95197e-17	2.26629e-15	0.882112	-0.180966	0.302351	0.999892	5.40511	2.43432	3.60821e-16	1.59773e-13	3.31318	1.72822	1.63269e-23	2.23805e-21
ENSRNOT00000003987	ENSRNOG00000002823	Mapk9	0.0221346	-5.49755	2.14636e-07	6.26118e-06	0.793141	-0.334351	0.499829	0.999892	0.77801	-0.36214	0.675122	0.998866	0.777851	-0.362434	0.569709	1
ENSRNOG00000056940	ENSRNOG00000056940	Cited2	1.14183	0.191345	0.654241	0.964782	1.22005	0.286945	0.46569	0.999892	5.32865	2.41377	6.14648e-15	2.35344e-12	1.51561	0.599902	0.158482	0.442309
ENSRNOT00000028969	ENSRNOG00000024577	Gamt	0.980828	-0.0279276	0.923719	0.99169	1.22114	0.288233	0.221911	0.999892	2.23103	1.15771	0.000117605	0.00895571	1.30025	0.378791	0.190228	0.498143
ENSRNOT00000017675	ENSRNOG00000013004	Akr1d1	0.188018	-2.41105	9.33946e-05	0.00166701	0.9326	-0.100669	0.53232	0.999892	0.674775	-0.567521	0.0218909	0.63449	0.481765	-1.0536	6.70411e-07	9.96368e-06
ENSRNOT00000056058	ENSRNOG00000011971	C1s	0.293388	-1.76912	1.64414e-05	0.000338165	0.945755	-0.0804611	0.776269	0.999892	0.326417	-1.61521	0.00304604	0.143942	0.253356	-1.98076	5.36378e-06	6.351e-05
ENSRNOG00000032394	ENSRNOG00000032394	Tymp	0.468159	-1.09493	5.5029e-05	0.00102801	0.95826	-0.0615116	0.76042	0.999892	1.72789	0.789009	0.0393971	0.979249	0.85686	-0.222869	0.39345	0.725429
ENSRNOT00000012400	ENSRNOG00000009102	Fermt2	0.112479	-3.15227	0.00102248	0.0131766	1.02888	0.0410797	0.931806	0.999892	0.835733	-0.258887	0.790459	0.998866	0.523391	-0.934039	0.163533	1
ENSRNOT00000076924	ENSRNOG00000028368	Etnk2	0.719606	-0.474721	0.113725	0.461702	1.43423	0.52028	0.0220992	0.999892	2.38482	1.25388	1.50984e-05	0.00139212	1.34438	0.426939	0.127672	0.384762
ENSRNOG00000056524	ENSRNOG00000056524	Abcd1	0.0481082	-4.37757	0.00012701	0.00217334	1.04874	0.0686518	0.894301	0.999892	0.695687	-0.52349	0.612092	0.998866	0.653182	-0.614443	0.40806	1
ENSRNOT00000042973	ENSRNOG00000010165	Tnfaip2	0.307931	-1.69932	1.07075e-05	0.000225074	1.38008	0.464752	0.062071	0.999892	0.769091	-0.378774	0.649623	0.998866	0.361459	-1.46809	0.00122394	0.00835653
ENSRNOG00000021086	ENSRNOG00000021086	Dtx4	0.121358	-3.04266	8.32348e-05	0.00149426	0.751938	-0.411315	0.409521	0.999892	0.806081	-0.311003	0.746585	0.998866	0.678301	-0.560003	0.391082	1
ENSRNOG00000001843	ENSRNOG00000001843	Bcl6	0.755296	-0.404886	0.209881	0.63984	1.74584	0.803917	0.000219531	0.027112	2.8515	1.51172	6.70087e-08	1.00142e-05	1.36563	0.449564	0.108306	0.353372
ENSRNOT00000067780	ENSRNOG00000042838	Junb	1.18892	0.249658	0.445238	0.878261	2.00322	1.00232	0.000408519	0.0456762	1.97141	0.97923	0.00348945	0.162119	0.731178	-0.451705	0.25288	0.5761
ENSRNOT00000036137	ENSRNOG00000021440	Pptc7	5.18296	2.37378	2.87378e-08	1.01136e-06	1.16601	0.221578	0.672794	0.999892	6.13392	2.61681	4.32213e-07	5.3827e-05	3.5621	1.83273	0.000254575	0.00215001
ENSRNOT00000048998	ENSRNOG00000019425	Gabarapl2	0.408369	-1.29205	0.00103305	0.0132715	0.758654	-0.398486	0.195508	0.999892	0.919116	-0.121681	0.791617	0.998866	0.545575	-0.87415	0.0310359	0.134564
ENSRNOG00000025074	ENSRNOG00000025074	Fgg	1.21624	0.282425	0.0366118	0.220532	0.959238	-0.0600388	0.504989	0.999892	0.564092	-0.825998	8.73251e-12	2.22134e-09	0.94449	-0.0823929	0.398432	0.726573
ENSRNOG00000018044	ENSRNOG00000018044	Phyh	2.05812	1.04132	1.95158e-08	7.19419e-07	1.09715	0.133757	0.420836	0.999892	3.0755	1.62082	2.6368e-21	1.93008e-18	2.29819	1.2005	7.74433e-15	4.11952e-13
ENSRNOG00000016496	ENSRNOG00000016496	Ctsc	0.263022	-1.92674	0.0401897	0.234733	0.689688	-0.535985	0.078739	0.999892	0.501456	-0.995804	0.0469754	0.998866	0.320437	-1.64189	9.72367e-05	0.000879572
ENSRNOT00000010680	ENSRNOG00000007706	Prkaa2	2.78104	1.47563	9.44203e-05	0.00167809	1.01658	0.0237201	0.957001	0.999892	1.415	0.5008	0.437885	0.998866	2.2618	1.17747	0.00480067	0.0276407
ENSRNOT00000023592	ENSRNOG00000017557	LOC100362216	0.0299411	-5.06173	6.17234e-14	4.97915e-12	0.909739	-0.136476	0.680593	0.999892	0.506303	-0.981926	0.115694	0.998866	0.586964	-0.768656	0.123007	0.379571
ENSRNOG00000001314	ENSRNOG00000001314	Fam20c	0.0491093	-4.34786	1.10925e-06	2.80086e-05	1.17572	0.233544	0.586865	0.999892	0.933666	-0.099022	0.89961	0.998866	0.736538	-0.441168	0.487473	1
ENSRNOT00000002905	ENSRNOG00000002128	Ppat	0.0599694	-4.05963	0.00010511	0.00184198	0.959002	-0.0603945	0.906421	0.999892	1.14678	0.197588	0.820387	0.998866	0.746766	-0.421272	0.535512	1
ENSRNOG00000007139	ENSRNOG00000007139	Ttpa	0.584834	-0.7739	0.00495461	0.0488501	0.748363	-0.418189	0.0489979	0.999892	1.20657	0.270916	0.300379	0.998866	0.782289	-0.354226	0.153492	0.433161
ENSRNOG00000007457	ENSRNOG00000007457	Serping1	1.98513	0.989236	0.00339238	0.0358059	1.4153	0.50111	0.0956081	0.999892	0.977726	-0.0324973	0.94857	0.998866	1.02558	0.0364356	0.926082	0.974651
ENSRNOT00000078349	ENSRNOG00000011796	C1r	0.361841	-1.46657	6.23205e-07	1.64027e-05	0.973965	-0.0380588	0.86102	0.999892	0.419163	-1.25442	0.0397177	0.984489	0.376697	-1.40852	8.18012e-07	1.15233e-05
ENSRNOG00000015911	ENSRNOG00000015911	Lrp5	0.0230293	-5.44039	3.31616e-07	9.17521e-06	0.897039	-0.156758	0.751308	0.999892	1.15918	0.213107	0.792003	0.998866	0.889132	-0.16953	0.788169	1
ENSRNOT00000071726	ENSRNOG00000047821	Smlr1	0.291323	-1.77931	0.000703296	0.00976422	0.591579	-0.757357	0.0689678	0.999892	0.517402	-0.950642	0.183437	0.998866	0.628495	-0.670028	0.15038	0.429517
ENSRNOT00000005505	ENSRNOG00000004125	C4bpb	0.844492	-0.243845	0.530639	0.930041	0.862634	-0.213179	0.127527	0.999892	0.578745	-0.788999	8.51694e-05	0.0068264	0.750735	-0.413624	0.0126641	0.0614999
ENSRNOT00000078202	ENSRNOG00000061695	Slc23a1	0.374668	-1.41632	0.00023213	0.00375001	0.854386	-0.227039	0.429393	0.999892	0.75129	-0.412559	0.431197	0.998866	0.677606	-0.561481	0.138585	0.40921
ENSRNOG00000000190	ENSRNOG00000000190	AABR07058539.1	0.042049	-4.57178	5.12939e-05	0.000965491	0.917076	-0.124887	0.809031	0.999892	0.990415	-0.0138949	0.988038	0.999106	0.70089	-0.512741	0.474552	1
ENSRNOT00000090009	ENSRNOG00000009145	Klf12	0.0114281	-6.45127	4.33767e-11	2.38438e-09	1.44651	0.532576	0.111205	0.999892	0.735704	-0.442803	0.499716	0.998866	0.414572	-1.27031	0.0270003	1
ENSRNOG00000017669	ENSRNOG00000017669	Chd1l	1.55119	0.633373	0.182297	0.593035	0.830688	-0.267621	0.597316	0.999892	4.25609	2.08953	2.33741e-06	0.000251964	1.71149	0.775254	0.115245	0.369283
ENSRNOG00000007743	ENSRNOG00000007743	Mgst1	0.554795	-0.849972	0.000171565	0.00286185	1.08037	0.11152	0.505321	0.999892	0.983973	-0.0233089	0.917201	0.998866	0.786194	-0.347042	0.0643423	0.240625
ENSRNOT00000024423	ENSRNOG00000018076	Fmo5	1.84144	0.880836	0.000297028	0.00462983	0.855702	-0.22482	0.351976	0.999892	1.65066	0.723044	0.00687975	0.277878	1.2894	0.366701	0.132664	0.396324
ENSRNOG00000031060	ENSRNOG00000031060	LOC498826	0.0574398	-4.1218	0.000368789	0.00558922	0.711364	-0.49134	0.350365	0.999892	0.346621	-1.52857	0.121074	0.998866	0.351314	-1.50917	0.0374775	1
ENSRNOT00000080132	ENSRNOG00000055531	Hps5	2.23919	1.16297	3.90672e-08	1.32604e-06	1.41718	0.503027	0.0045022	0.358913	1.5346	0.617863	0.00778528	0.306851	1.82856	0.870705	1.48427e-05	0.000160302
ENSRNOT00000024622	ENSRNOG00000015438	Ces1f	0.0058941	-7.40651	5.58802e-16	5.88305e-14	0.39036	-1.35712	4.37673e-05	0.00720701	0.469013	-1.0923	0.0270716	0.746906	0.341706	-1.54917	0.000141029	0.00123496
ENSRNOT00000023554	ENSRNOG00000016552	Hmgcs1	0.0712162	-3.81165	2.14704e-07	6.26118e-06	0.144472	-2.79114	2.72202e-50	2.05063e-46	0.0678036	-3.88249	2.20292e-42	6.58434e-39	0.210988	-2.24477	7.02509e-07	1.03035e-05
ENSRNOG00000021892	ENSRNOG00000021892	Ccdc38	0.213977	-2.22448	6.22118e-06	0.000138505	1.13695	0.185166	0.526015	0.999892	1.12103	0.164826	0.715356	0.998866	0.761845	-0.39243	0.316175	0.654764
ENSRNOG00000016573	ENSRNOG00000016573	Dgat2	0.845809	-0.241596	0.421801	0.862403	1.29367	0.371467	0.110685	0.999892	2.58881	1.37229	4.67147e-06	0.000489917	1.36983	0.453997	0.116717	0.370418
ENSRNOT00000081707	ENSRNOG00000054514	Mkln1	0.0948181	-3.39869	0.00116559	0.0146117	0.662102	-0.594874	0.262708	0.999892	1.03252	0.0461646	0.95946	0.998866	0.828397	-0.271606	0.694068	1
ENSRNOG00000019470	ENSRNOG00000019470	Hao2	0.108748	-3.20094	2.47129e-15	2.3985e-13	0.436391	-1.19631	4.34304e-05	0.00719084	0.20054	-2.31804	1.14067e-06	0.000130295	0.535758	-0.900348	0.00383607	0.0230942
ENSRNOT00000005885	ENSRNOG00000004100	Trib1	1.10106	0.138893	0.56402	0.942664	1.0523	0.0735446	0.7216	0.999892	2.26351	1.17856	3.64245e-07	4.69941e-05	1.39391	0.479133	0.0380846	0.158198
ENSRNOG00000014205	ENSRNOG00000014205	Klf2	0.821614	-0.283468	0.8119	0.989369	0.995162	-0.006997	0.989371	0.999892	4.26466	2.09243	0.000143956	0.0107344	1.08406	0.116439	0.864801	1
ENSRNOG00000003977	ENSRNOG00000003977	Dusp1	1.61872	0.694857	0.000971862	0.0126822	0.771239	-0.37475	0.0680074	0.999892	2.37515	1.24802	1.71669e-11	4.10483e-09	1.88465	0.914293	1.54659e-06	2.01906e-05
ENSRNOT00000089686	ENSRNOG00000025115	Exph5	0.245072	-2.02872	0.00248918	0.027909	0.490492	-1.0277	0.0362044	0.999892	0.682674	-0.550732	0.573134	0.998866	0.855909	-0.22447	0.67664	0.891843
ENSRNOT00000028249	ENSRNOG00000020817	Cyp2a1	0.104316	-3.26097	4.21356e-37	2.755e-34	0.692888	-0.529306	0.00117562	0.112464	0.504069	-0.988305	1.37362e-05	0.00127306	0.333783	-1.58302	1.78734e-15	1.01276e-13
ENSRNOT00000093687	ENSRNOG00000029478	Cyp4f39	0.453627	-1.14042	0.00388653	0.0399028	0.723039	-0.467855	0.143763	0.999892	0.613453	-0.704976	0.184936	0.998866	0.622611	-0.683596	0.0867731	0.305895
ENSRNOT00000072869	ENSRNOG00000045843	Rusc2	0.243696	-2.03684	0.00400046	0.0408699	1.03721	0.0527024	0.903598	0.999892	1.4142	0.499983	0.440113	0.998866	0.801898	-0.31851	0.573316	1
ENSRNOT00000084175	ENSRNOG00000054946	AABR07054126.1	0.211962	-2.23813	1.28651e-12	8.68607e-11	0.469382	-1.09117	8.26304e-06	0.00168242	0.135169	-2.88716	1.35647e-12	3.74251e-10	0.44344	-1.17319	3.17641e-05	0.000309309
ENSRNOG00000055320	ENSRNOG00000055320	AABR07044001.2	0.113309	-3.14166	2.3938e-23	4.64659e-21	0.114884	-3.12175	5.25992e-30	1.58502e-26	0.400207	-1.32118	0.183999	0.998866	0.57421	-0.800348	0.216182	0.533186
ENSRNOT00000034708	ENSRNOG00000025181	Pigu	2.62699	1.39341	0.0026199	0.0288538	1.76264	0.817736	0.0569959	0.999892	5.52539	2.46608	5.72841e-08	8.74302e-06	3.0146	1.59196	0.000312732	0.00255637
ENSRNOT00000012363	ENSRNOG00000009094	Nudt4	4.0732	2.02616	1.52927e-14	1.36677e-12	0.977417	-0.0329533	0.913386	0.999892	3.83356	1.93869	1.40528e-11	3.47607e-09	3.29047	1.7183	9.12167e-11	3.45847e-09
ENSRNOT00000080183	ENSRNOG00000057470	Pla2g12a	2.58441	1.36983	0.00362367	0.0377341	1.13539	0.183191	0.718436	0.999892	3.78679	1.92098	0.000451827	0.0297352	2.52638	1.33707	0.00534899	0.0304533
ENSRNOG00000012443	ENSRNOG00000012443	Cpt2	2.1254	1.08774	0.0535448	0.28796	1.21423	0.280038	0.573825	0.999892	2.21161	1.1451	0.106747	0.998866	2.58328	1.3692	0.00852086	0.0452584
ENSRNOT00000079240	ENSRNOG00000014948	Osgin1	0.220656	-2.18013	2.95157e-46	5.2382e-43	0.445212	-1.16744	4.99338e-30	1.58502e-26	0.241019	-2.05278	8.87527e-15	3.21545e-12	0.322398	-1.63308	1.38352e-09	4.07508e-08
ENSRNOT00000013961	ENSRNOG00000010478	LOC299282	1.64683	0.719692	2.22497e-06	5.37759e-05	0.368708	-1.43945	6.73501e-08	2.4161e-05	0.497272	-1.00789	4.60491e-14	1.47468e-11	1.88445	0.914141	6.64627e-23	7.89577e-21
ENSRNOG00000021314	ENSRNOG00000021314	Fdft1	0.130315	-2.93992	1.26966e-15	1.31442e-13	0.434392	-1.20293	1.87849e-05	0.00358269	0.397519	-1.3309	0.00151232	0.0852867	0.34507	-1.53504	5.00796e-06	5.94946e-05
ENSRNOT00000021155	ENSRNOG00000015736	Dhrs3	0.571631	-0.806844	0.00266232	0.029269	1.00853	0.0122526	0.954156	0.999892	1.52096	0.604985	0.0333684	0.873595	0.982893	-0.0248933	0.919434	0.974651
ENSRNOT00000003327	ENSRNOG00000002408	Rbm47	0.612375	-0.707513	0.0217011	0.152399	0.586524	-0.769739	0.00209133	0.188683	0.509207	-0.973676	0.00612919	0.256219	0.538276	-0.893582	0.00255807	0.0162668
ENSRNOT00000004780	ENSRNOG00000003515	Ephx1	0.00322543	-8.27629	2.10831e-21	3.31539e-19	0.191744	-2.38275	1.8655e-16	1.81339e-13	0.528993	-0.91868	0.344604	0.998866	0.0897442	-3.47804	2.09867e-19	1.62602e-17
ENSRNOT00000050637	ENSRNOG00000011881	Slc25a15	5.71885	2.51573	2.12021e-27	5.72596e-25	0.831482	-0.266244	0.361474	0.999892	4.00844	2.00304	5.31036e-14	1.68555e-11	2.2321	1.1584	1.6601e-05	0.00017609
ENSRNOT00000040701	ENSRNOG00000018662	Amacr	0.385083	-1.37676	1.19651e-10	6.06702e-09	0.799143	-0.323474	0.0417138	0.999892	0.41918	-1.25436	1.5128e-07	2.11127e-05	0.522704	-0.935934	1.64327e-06	2.12968e-05
ENSRNOT00000007789	ENSRNOG00000005930	Nnmt	7.00062	2.80748	0.000102272	0.0017996	1.72792	0.789034	0.118628	0.999892	4.49065	2.16693	0.000747796	0.0469723	6.27864	2.65045	6.0185e-09	1.51056e-07
ENSRNOT00000051289	ENSRNOG00000061890	Ust5r	0.214591	-2.22034	0.0645936	0.328065	0.644059	-0.634736	0.0107281	0.72083	0.41314	-1.2753	0.000689318	0.0436045	0.315286	-1.66526	1.71842e-07	2.97304e-06
ENSRNOT00000025501	ENSRNOG00000018832	RGD1564854	0.0261257	-5.25839	1.12015e-06	2.81693e-05	0.827911	-0.272452	0.594651	0.999892	0.888186	-0.171067	0.858569	0.998866	0.584534	-0.77464	0.277479	1
ENSRNOT00000080155	ENSRNOG00000009001	Mtss1	3.85707	1.9475	0.000136473	0.00232565	1.09398	0.129588	0.730856	0.999892	6.11458	2.61225	4.86369e-06	0.000507111	2.90932	1.54068	1.65682e-05	0.00017609
ENSRNOT00000042115	ENSRNOG00000028781	Abcc6	0.431295	-1.21325	0.000422272	0.00626749	1.09442	0.130168	0.606747	0.999892	1.12383	0.168423	0.662289	0.998866	0.93731	-0.0934015	0.765008	0.932451
ENSRNOT00000001961	ENSRNOG00000001442	Por	11.0507	3.46607	4.72596e-30	1.77911e-27	0.964924	-0.0515123	0.918036	0.999892	9.98839	3.32025	2.37747e-20	1.60892e-17	5.549	2.47223	9.98583e-12	4.23685e-10
ENSRNOG00000002802	ENSRNOG00000002802	Cxcl1	1.88948	0.917992	0.00141577	0.0173453	1.98606	0.989912	3.49734e-07	0.000115812	0.417833	-1.259	0.00197415	0.105031	0.469959	-1.08939	0.00113677	0.00782131
ENSRNOG00000020151	ENSRNOG00000020151	Cdh1	0.0440672	-4.50415	7.20977e-05	0.00130564	1.08332	0.115463	0.822583	0.999892	0.85965	-0.218179	0.822358	0.998866	0.464914	-1.10496	0.139576	1
ENSRNOG00000018445	ENSRNOG00000018445	Agt	6.53189	2.7075	3.16078e-37	2.18147e-34	0.999819	-0.000260768	0.999127	0.999892	4.19838	2.06983	6.29977e-06	0.000634701	2.65218	1.40718	3.23419e-09	8.60199e-08
ENSRNOT00000009467	ENSRNOG00000006709	Pzp	0.325243	-1.62041	1.85958e-06	4.56553e-05	0.918816	-0.122152	0.204032	0.999892	0.250593	-1.99658	8.0131e-48	3.59257e-44	0.361903	-1.46633	1.24276e-37	3.55402e-35
ENSRNOG00000005931	ENSRNOG00000005931	Cpq	0.215751	-2.21256	0.00361387	0.037727	0.864262	-0.210459	0.649954	0.999892	0.890524	-0.167274	0.821094	0.998866	0.837173	-0.256402	0.639008	1
ENSRNOT00000008535	ENSRNOG00000006280	Pcsk9	0.00771263	-7.01856	8.58199e-18	1.0879e-15	0.125624	-2.99282	8.75792e-15	6.59778e-12	0.499275	-1.00209	0.310981	0.998866	0.186188	-2.42517	9.34963e-07	1.29658e-05
ENSRNOT00000020220	ENSRNOG00000014886	Fam107b	0.82816	-0.272019	0.668397	0.970677	0.888518	-0.170527	0.735489	0.999892	3.52255	1.81662	0.000431169	0.0286781	1.07624	0.106006	0.86816	1
ENSRNOT00000093174	ENSRNOG00000002171	Phldb2	0.0226859	-5.46206	2.64646e-07	7.48905e-06	0.573206	-0.802873	0.130589	0.999892	0.723436	-0.467062	0.634886	0.998866	0.266737	-1.90651	0.0106017	1
ENSRNOG00000006570	ENSRNOG00000006570	Plekhg3	0.0697952	-3.84073	0.00105158	0.0134402	1.03695	0.0523481	0.921329	0.999892	0.940114	-0.0890924	0.930549	0.998866	0.705377	-0.503534	0.501196	1
ENSRNOG00000004624	ENSRNOG00000004624	Rnd3	0.675786	-0.565362	0.030012	0.191691	0.963542	-0.0535801	0.796297	0.999892	0.642395	-0.638468	0.0713706	0.998866	0.454475	-1.13773	0.000276509	0.00229715
ENSRNOT00000091227	ENSRNOG00000007197	Nr1h4	0.409453	-1.28823	2.08494e-05	0.00041776	0.743589	-0.427423	0.0643762	0.999892	0.617928	-0.69449	0.0529566	0.998866	0.794144	-0.332528	0.214003	0.530025
ENSRNOT00000003748	ENSRNOG00000002783	Serpinc1	0.509472	-0.972925	5.85639e-06	0.000130852	0.786379	-0.346703	0.0216596	0.999892	0.612255	-0.707796	0.00121879	0.071312	0.575643	-0.796754	2.59378e-05	0.000260401
ENSRNOG00000016337	ENSRNOG00000016337	Slc22a1	0.00933619	-6.74295	1.93156e-12	1.23055e-10	0.711141	-0.491793	0.215446	0.999892	0.655912	-0.608426	0.533452	0.998866	0.700395	-0.51376	0.424259	1
ENSRNOT00000050010	ENSRNOG00000049826	UST4r	0.0111772	-6.4833	3.38542e-11	1.89446e-09	0.644577	-0.633576	0.1382	0.999892	0.361695	-1.46715	0.0699381	0.998866	0.0395482	-4.66024	2.27405e-11	1
ENSRNOG00000008400	ENSRNOG00000008400	Pml	0.0929885	-3.4268	0.00394157	0.0403345	1.00425	0.00612502	0.990782	0.999892	0.847886	-0.238057	0.816121	0.998866	0.605314	-0.724244	0.301082	1
ENSRNOT00000006087	ENSRNOG00000004332	Egfr	1.85562	0.891902	0.000246996	0.00392383	0.607913	-0.718064	0.006851	0.508493	1.65238	0.72455	0.00785652	0.309319	1.29146	0.368997	0.136002	0.40292
ENSRNOG00000012679	ENSRNOG00000012679	Oard1	0.0815905	-3.61546	0.00222154	0.0252731	0.972919	-0.0396088	0.940526	0.999892	0.931966	-0.101651	0.92169	0.998866	0.640969	-0.641673	0.369391	1
ENSRNOG00000017349	ENSRNOG00000017349	Tbc1d10b	0.284182	-1.81511	0.00210651	0.0241191	0.955192	-0.0661375	0.868318	0.999892	0.858056	-0.220857	0.741567	0.998866	0.882505	-0.180324	0.709904	0.904826
ENSRNOT00000020049	ENSRNOG00000014806	Pnkd	0.187708	-2.41344	0.000112163	0.00195155	0.858787	-0.219629	0.592904	0.999892	1.53628	0.619442	0.290335	0.998866	0.674904	-0.567246	0.326884	0.667133
ENSRNOG00000021405	ENSRNOG00000021405	Cyp2c7	0.471601	-1.08436	0.00158624	0.0190579	0.769878	-0.377298	0.169363	0.999892	0.389575	-1.36003	0.00218087	0.112787	0.282511	-1.82362	2.81566e-06	3.42491e-05
ENSRNOG00000048874	ENSRNOG00000048874	Gckr	1.13854	0.187186	0.508328	0.917412	0.448905	-1.15552	0.000180601	0.0231584	0.578731	-0.789036	0.0495657	0.998866	1.26684	0.341231	0.246249	0.566857
ENSRNOG00000006675	ENSRNOG00000006675	Fabp1	0.0953245	-3.39101	3.68223e-59	2.43242e-55	0.325798	-1.61795	4.60233e-22	6.02985e-19	0.0426071	-4.55276	4.77178e-15	1.9132e-12	0.202004	-2.30754	1.77722e-10	6.12675e-09
ENSRNOG00000028063	ENSRNOG00000028063	Tmem38b	13.6881	3.77485	3.1229e-05	0.000614452	1.15109	0.203003	0.516254	0.999892	3.40231	1.76651	0.087222	0.998866	3.95473	1.98358	0.00809779	1
ENSRNOT00000068043	ENSRNOG00000043131	LOC100360095	0.273939	-1.86807	6.94795e-13	4.9606e-11	0.409607	-1.28769	4.69145e-11	2.6674e-08	0.224382	-2.15597	1.40513e-13	4.34462e-11	0.459787	-1.12096	1.31401e-06	1.76722e-05
ENSRNOG00000001782	ENSRNOG00000001782	Osbpl11	0.267992	-1.89974	0.000959627	0.0125754	0.753148	-0.408995	0.337471	0.999892	1.2148	0.280714	0.617154	0.998866	0.649985	-0.621522	0.220486	0.53786
ENSRNOT00000048739	ENSRNOG00000001806	Fetub	1.27172	0.346776	0.049402	0.272357	0.825206	-0.277175	0.0796752	0.999892	1.55303	0.63509	0.000508014	0.0330689	1.64989	0.722372	1.7089e-06	2.18636e-05
ENSRNOG00000061785	ENSRNOG00000061785	AABR07065124.2	2.31618	1.21175	0.00356262	0.0372546	1.23369	0.302975	0.472176	0.999892	2.3675	1.24337	0.0197084	0.591538	2.28513	1.19228	0.00803835	0.0432107
ENSRNOT00000080175	ENSRNOG00000059519	Bbox1	2.01841	1.01322	0.00729813	0.0664076	0.886998	-0.172997	0.640436	0.999892	1.58447	0.663999	0.16522	0.998866	2.29744	1.20003	0.000801595	0.00580136
ENSRNOG00000002278	ENSRNOG00000002278	Tec	0.0675519	-3.88786	0.000892482	0.0118454	1.15424	0.206947	0.693631	0.999892	1.12612	0.171362	0.860586	0.998866	0.8042	-0.314373	0.674475	1
ENSRNOT00000012162	ENSRNOG00000009005	Slco2a1	0.123524	-3.01714	5.20228e-05	0.00097773	1.06718	0.0938082	0.82034	0.999892	1.11348	0.155076	0.818174	0.998866	0.72389	-0.466157	0.39451	1
ENSRNOG00000009274	ENSRNOG00000009274	Fut11	0.880972	-0.182832	0.748203	0.986617	1.11705	0.15969	0.740714	0.999892	4.08878	2.03167	1.92118e-06	0.000210725	1.90183	0.927387	0.0450821	0.180625
ENSRNOT00000002206	ENSRNOG00000001618	Ripk4	0.0713332	-3.80928	0.00117605	0.0146835	0.868983	-0.2026	0.700064	0.999892	0.821251	-0.284104	0.783163	0.998866	0.897874	-0.155416	0.834716	1
ENSRNOT00000091221	ENSRNOG00000011875	Slc2a2	1.76398	0.818835	0.00151829	0.0183479	0.620624	-0.688208	0.0100306	0.694853	1.07286	0.101455	0.761071	0.998866	1.22368	0.291231	0.287401	0.624191
ENSRNOT00000082408	ENSRNOG00000014504	Il1r1	5.48393	2.45521	6.82207e-05	0.00124252	3.04307	1.60553	0.000312171	0.0368901	2.39998	1.26302	0.0097603	0.368783	3.32622	1.73388	2.34223e-06	2.90861e-05
ENSRNOG00000054549	ENSRNOG00000054549	Lss	0.0143868	-6.11911	1.23779e-09	5.47228e-08	0.503761	-0.98919	0.0386321	0.999892	0.674969	-0.567108	0.563224	0.998866	0.742803	-0.428948	0.503383	1
ENSRNOT00000015525	ENSRNOG00000011668	Nfil3	0.557235	-0.843642	0.000803496	0.0109454	0.847197	-0.239231	0.225668	0.999892	0.853636	-0.228306	0.445656	0.998866	0.589139	-0.763321	0.00387328	0.0232397
ENSRNOG00000045799	ENSRNOG00000045799	Rup2	0.627705	-0.671841	0.000539488	0.00766827	0.665467	-0.58756	0.000102431	0.0144236	0.436427	-1.19619	1.55648e-08	2.56084e-06	0.770674	-0.375807	0.0264474	0.116512
ENSRNOG00000011016	ENSRNOG00000011016	Slc7a2	2.16002	1.11104	1.28249e-11	7.55091e-10	0.891204	-0.166172	0.233347	0.999892	2.47878	1.30963	4.40995e-18	2.10895e-15	1.54844	0.630819	0.000191012	0.00164437
ENSRNOG00000002129	ENSRNOG00000002129	Lrrc8b	0.0894919	-3.4821	0.00254956	0.0284313	0.71891	-0.476117	0.328935	0.999892	0.97975	-0.0295146	0.975263	0.999106	0.717421	-0.479108	0.513283	1
ENSRNOT00000022384	ENSRNOG00000016595	Hhex	1.34458	0.427156	0.0499558	0.273633	0.609066	-0.71533	0.104092	0.999892	1.14602	0.196636	0.416389	0.998866	2.26268	1.17803	0.00222233	0.0143485
ENSRNOT00000058422	ENSRNOG00000038370	AABR07034632.1	0.610085	-0.712918	1.68788e-06	4.16042e-05	0.772923	-0.371603	0.000304572	0.0361338	0.828474	-0.271471	0.0948459	0.998866	0.778377	-0.36146	0.00297419	0.0186292
ENSRNOT00000041237	ENSRNOG00000031421	Eif1a	1.66912	0.739084	0.0138289	0.109355	1.33622	0.418158	0.125301	0.999892	2.10439	1.0734	0.00249793	0.123794	1.74806	0.805757	0.0083116	0.0442788
ENSRNOG00000004839	ENSRNOG00000004839	B4galnt1	1.69425	0.760649	0.0742253	0.358219	1.75455	0.811102	0.0140459	0.906336	5.81379	2.53948	2.73984e-14	9.18409e-12	2.06136	1.0436	0.00686641	0.0377653
ENSRNOT00000018407	ENSRNOG00000013707	Spata13	0.0435101	-4.52251	7.7862e-08	2.48658e-06	0.904944	-0.144099	0.742887	0.999892	0.663954	-0.590845	0.457817	0.998866	0.418793	-1.25569	0.0407321	1
ENSRNOG00000056389	ENSRNOG00000056389	AABR07044001.3	0.0349022	-4.84054	4.38105e-28	1.43226e-25	0.121255	-3.04389	4.95545e-23	6.78761e-20	0.35326	-1.5012	0.137303	0.998866	0.0682837	-3.87232	1.9071e-22	1.99909e-20
ENSRNOT00000092170	ENSRNOG00000015124	Gpam	0.180244	-2.47197	9.52793e-08	2.9815e-06	1.1186	0.161691	0.587699	0.999892	0.859053	-0.21918	0.67385	0.998866	0.670029	-0.577704	0.144409	0.421511
ENSRNOT00000075003	ENSRNOG00000048250	Tmem159	0.0674165	-3.89075	0.000479559	0.00691936	0.775704	-0.366422	0.490283	0.999892	0.536462	-0.898453	0.381221	0.998866	0.560462	-0.835311	0.258257	1
ENSRNOG00000054838	ENSRNOG00000054838	Mcrs1	0.0918786	-3.44413	0.00375166	0.0388067	1.02528	0.0360176	0.945887	0.999892	1.18664	0.246876	0.794725	0.998866	0.794499	-0.331884	0.648362	1
ENSRNOT00000007903	ENSRNOG00000050232	LOC680406	0.713091	-0.487843	0.00716791	0.0655239	0.716395	-0.481173	0.000615631	0.0648651	0.435714	-1.19855	4.92511e-10	1.03911e-07	0.772519	-0.372358	0.0185436	0.085942
ENSRNOG00000009946	ENSRNOG00000009946	Ldlr	0.295465	-1.75894	1.93154e-09	8.27431e-08	0.650026	-0.621432	0.00286752	0.246182	0.566661	-0.819443	0.119927	0.998866	0.467892	-1.09575	0.00010645	0.000953232
ENSRNOT00000071669	ENSRNOG00000062027	AABR07035343.1	0.142707	-2.80887	9.25209e-43	8.84144e-40	0.783526	-0.351947	0.00810398	0.580856	0.434167	-1.20368	1.1339e-10	2.52606e-08	0.674508	-0.568093	0.000233997	0.00199037
ENSRNOG00000005437	ENSRNOG00000005437	Rida	0.246363	-2.02114	5.6054e-09	2.29065e-07	0.733828	-0.446487	0.0591994	0.999892	0.451341	-1.14771	0.00180663	0.0978826	0.738881	-0.436587	0.118615	0.374108
ENSRNOT00000014235	ENSRNOG00000010633	Acsl1	0.418313	-1.25735	2.60408e-09	1.1117e-07	0.617831	-0.694717	2.32689e-06	0.000579493	0.629421	-0.667903	0.0028786	0.138179	0.474524	-1.07545	3.11599e-09	8.41318e-08
ENSRNOG00000004284	ENSRNOG00000004284	Btg1	1.2918	0.369381	0.335696	0.803459	1.69406	0.760488	0.00813437	0.580856	3.4783	1.79838	9.68063e-08	1.40006e-05	1.88008	0.910796	0.0065783	0.0364041
ENSRNOT00000026652	ENSRNOG00000019661	Gdf15	0.23817	-2.06993	6.67095e-05	0.00122232	0.524731	-0.930349	0.0249204	0.999892	1.21496	0.28091	0.576497	0.998866	0.419065	-1.25475	0.0368259	0.153866
ENSRNOG00000019283	ENSRNOG00000019283	P2ry2	0.379346	-1.39841	0.00212514	0.0242876	0.940024	-0.0892298	0.78935	0.999892	0.60648	-0.721469	0.244856	0.998866	0.42201	-1.24465	0.0111776	0.0557939
ENSRNOG00000009957	ENSRNOG00000009957	Slc25a13	0.49771	-1.00662	0.00323698	0.0343994	0.803205	-0.316159	0.222588	0.999892	0.669126	-0.579651	0.131368	0.998866	0.628686	-0.669589	0.0374282	0.156017
ENSRNOT00000013301	ENSRNOG00000010007	Srsf4	2.54712	1.34887	7.65493e-06	0.000164713	0.880095	-0.184269	0.609193	0.999892	3.14209	1.65173	1.54722e-06	0.000175061	2.43427	1.28349	3.01349e-05	0.00029587
ENSRNOG00000033010	ENSRNOG00000033010	Akr1c12	0.370132	-1.43389	4.64727e-05	0.000888201	0.623929	-0.680546	0.00840095	0.594259	0.78995	-0.340166	0.318626	0.998866	0.647917	-0.626119	0.0342743	0.144561
ENSRNOG00000003228	ENSRNOG00000003228	Mid1ip1	0.180817	-2.4674	3.28079e-11	1.8526e-09	0.872036	-0.19754	0.430523	0.999892	0.698887	-0.51687	0.177375	0.998866	0.423215	-1.24054	0.000345449	0.00280451
ENSRNOT00000038543	ENSRNOG00000027833	Fnip2	0.135275	-2.88603	0.000295301	0.00461449	1.1242	0.168904	0.69676	0.999892	0.716319	-0.481326	0.574957	0.998866	0.530765	-0.913856	0.174079	1
ENSRNOG00000002701	ENSRNOG00000002701	Hgd	0.59694	-0.744342	0.00255468	0.0284313	0.794047	-0.332704	0.0774775	0.999892	1.84148	0.880865	0.000100281	0.00778525	1.0898	0.124065	0.591063	0.855301
ENSRNOT00000016540	ENSRNOG00000012404	Thrsp	1.74448	0.802797	0.000587498	0.00825621	1.21945	0.286226	0.120443	0.999892	1.86018	0.895442	0.000306246	0.0210828	1.34489	0.427491	0.0365732	0.153169
ENSRNOG00000014456	ENSRNOG00000014456	Coq10b	5.12052	2.35629	1.38163e-11	8.0962e-10	1.01333	0.0191011	0.969589	0.999892	4.90663	2.29473	3.07217e-07	4.06603e-05	2.66408	1.41364	0.00137235	0.00926336
ENSRNOT00000086633	ENSRNOG00000059947	Sdc1	0.0593221	-4.07529	0.00044553	0.00649744	1.31003	0.389595	0.450678	0.999892	0.970846	-0.0426853	0.964638	0.999106	0.362906	-1.46233	0.0395432	1
ENSRNOG00000013552	ENSRNOG00000013552	Scd	0.0120771	-6.37158	9.69638e-11	4.97761e-09	0.0928731	-3.4286	5.2872e-11	2.84508e-08	0.56639	-0.820131	0.410267	0.998866	1.42921	0.515215	0.205616	0.519432
ENSRNOG00000007291	ENSRNOG00000007291	Terf1	0.11674	-3.09863	0.00405672	0.0413426	0.676941	-0.562898	0.288013	0.999892	1.24621	0.317547	0.71875	0.998866	0.618275	-0.693679	0.345385	1
ENSRNOT00000077275	ENSRNOG00000059579	Gpt2	1.54164	0.624465	0.0791469	0.371175	1.51352	0.597905	0.0539024	0.999892	3.9187	1.97038	9.10246e-09	1.53999e-06	2.19392	1.13351	0.000764394	0.00557116
ENSRNOT00000075494	ENSRNOG00000046834	C3	1.246	0.317303	0.016953	0.126948	0.95509	-0.066291	0.476167	0.999892	0.614544	-0.702412	1.57514e-06	0.000177659	1.07732	0.107447	0.63741	0.875763
ENSRNOT00000004864	ENSRNOG00000003620	Fmo3	3.56081	1.8322	6.63048e-10	3.0475e-08	0.720981	-0.471966	0.238568	0.999892	2.88529	1.52872	7.07756e-05	0.00583565	3.67907	1.87934	8.17639e-11	3.16746e-09
ENSRNOT00000011432	ENSRNOG00000008602	Steap4	9.9156	3.3097	0.00387404	0.0398404	1.26357	0.337505	0.375657	0.999892	1.09049	0.124972	0.876424	0.998866	0.805965	-0.311212	0.485279	1
ENSRNOT00000056077	ENSRNOG00000024177	AC096601.1	1.64389	0.717113	0.387285	0.852614	1.27348	0.34878	0.511333	0.999892	5.06267	2.3399	0.000200751	0.0141873	1.45511	0.541127	0.447954	1
ENSRNOT00000010984	ENSRNOG00000007949	Rgn	0.317329	-1.65595	5.13983e-12	3.09962e-10	0.778986	-0.360331	0.0367328	0.999892	0.260734	-1.93935	3.36443e-12	9.14182e-10	0.539087	-0.891409	2.90405e-05	0.000286705
ENSRNOT00000018776	ENSRNOG00000013973	Lcn2	75.0365	6.22952	8.78667e-18	1.09157e-15	1.36945	0.453593	0.219236	0.999892	1.06932	0.0966887	0.906648	0.998866	0.824499	-0.278411	0.530376	1
ENSRNOG00000005447	ENSRNOG00000005447	Ypel2	0.18606	-2.42616	0.00442844	0.0444023	1.04969	0.0699596	0.88721	0.999892	1.20099	0.264223	0.735821	0.998866	0.606433	-0.72158	0.29145	1
ENSRNOT00000026854	ENSRNOG00000037229	Gmppb	1.22241	0.289727	0.235923	0.675317	1.96646	0.975602	1.41853e-07	4.97047e-05	2.65653	1.40954	0.00197663	0.105031	1.27827	0.354193	0.158479	0.442309
ENSRNOG00000019657	ENSRNOG00000019657	Mk1	0.290511	-1.78333	8.96412e-07	2.29611e-05	0.530462	-0.914679	0.0015672	0.148978	0.744234	-0.426172	0.309967	0.998866	0.483135	-1.0495	0.00479692	0.0276407
ENSRNOT00000026355	ENSRNOG00000019481	Cyp8b1	0.20871	-2.26043	9.9119e-07	2.52327e-05	0.927438	-0.108677	0.737763	0.999892	0.844906	-0.243137	0.627938	0.998866	0.291723	-1.77733	0.000550137	0.0041895
ENSRNOT00000027223	ENSRNOG00000020081	As3mt	2.13101	1.09153	0.000994845	0.0129143	2.29103	1.19599	2.08384e-05	0.00390027	3.99933	1.99976	1.14729e-09	2.32485e-07	3.06185	1.6144	9.58357e-08	1.70779e-06
ENSRNOT00000004753	ENSRNOG00000003463	Srebf1	0.283547	-1.81834	9.59604e-11	4.96715e-09	0.640273	-0.643241	0.00293884	0.250167	0.56294	-0.828947	0.244801	0.998866	0.538411	-0.893222	0.000779262	0.0056564
ENSRNOG00000011951	ENSRNOG00000011951	Plk2	0.463038	-1.1108	0.00038561	0.00578555	0.889879	-0.168319	0.497803	0.999892	0.77956	-0.359268	0.333784	0.998866	0.503768	-0.989169	0.00298569	0.0186357
ENSRNOG00000017808	ENSRNOG00000017808	Klf15	2.29092	1.19592	5.81224e-06	0.000130335	1.15906	0.212952	0.396902	0.999892	3.31293	1.72811	0.000237716	0.0165879	1.88524	0.914752	0.0321122	0.137557
ENSRNOT00000024710	ENSRNOG00000018257	Hpx	0.863324	-0.212027	0.510277	0.917512	0.976453	-0.034377	0.736549	0.999892	0.294784	-1.76227	3.58788e-31	6.43433e-28	0.65249	-0.615971	1.71154e-06	2.18636e-05
ENSRNOT00000027834	ENSRNOG00000020480	Fads1	0.00266115	-8.55374	2.35676e-23	4.64659e-21	0.174189	-2.52128	1.05906e-06	0.000306863	0.33163	-1.59235	0.115321	0.998866	0.561168	-0.833496	0.201588	0.514287
ENSRNOG00000011068	ENSRNOG00000011068	Papss2	0.386865	-1.3701	6.15064e-05	0.00113535	0.495721	-1.0124	0.000413177	0.0456762	0.356854	-1.48659	0.00148364	0.0839332	0.494854	-1.01493	0.00972265	0.0503656
ENSRNOG00000007029	ENSRNOG00000007029	Dnaja1	0.543161	-0.880549	0.000534536	0.0076153	0.853075	-0.229255	0.250119	0.999892	1.0017	0.00245093	0.992299	0.999106	0.768215	-0.380419	0.0913813	0.314023
ENSRNOT00000082953	ENSRNOG00000051615	LOC100360316	1.48325	0.568763	0.591066	0.95036	1.55064	0.632861	0.227755	0.999892	14.972	3.9042	2.51392e-13	7.33064e-11	3.52111	1.81603	0.00541571	1
ENSRNOG00000006331	ENSRNOG00000006331	Elovl5	0.566723	-0.819283	0.0224319	0.156557	0.341963	-1.54809	6.69213e-06	0.00144043	0.258357	-1.95256	0.000491125	0.0321445	0.612459	-0.707316	0.0615534	0.232144
ENSRNOG00000062127	ENSRNOG00000062127	AC134224.1	0.398606	-1.32697	8.129e-06	0.000173516	0.713164	-0.487693	0.039809	0.999892	0.453225	-1.1417	0.00107953	0.064318	0.551273	-0.859161	0.00267646	0.0168532
ENSRNOT00000025718	ENSRNOG00000018835	Notch2	0.107079	-3.22326	0.000328239	0.0050592	0.68822	-0.539058	0.288266	0.999892	0.961582	-0.0565182	0.946029	0.998866	0.617069	-0.696497	0.314837	1
ENSRNOG00000003969	ENSRNOG00000003969	Fam20a	1.05375	0.0755263	0.871449	0.990393	1.1153	0.157429	0.689128	0.999892	3.61764	1.85505	2.02993e-05	0.00183394	1.97204	0.979685	0.0217738	0.0976125
ENSRNOT00000024464	ENSRNOG00000018109	Clic4	0.254506	-1.97423	1.45095e-05	0.000301425	0.761243	-0.393572	0.215538	0.999892	0.792792	-0.334986	0.503847	0.998866	0.593334	-0.753084	0.0593026	0.22629
ENSRNOT00000085680	ENSRNOG00000004517	Igf1	0.746003	-0.422746	0.0235134	0.163097	0.306898	-1.70417	9.50342e-07	0.000283541	0.195383	-2.35563	3.99929e-29	5.97677e-26	0.559865	-0.836848	3.48155e-07	5.56423e-06
ENSRNOG00000004628	ENSRNOG00000004628	Dazap2	0.466095	-1.1013	0.000511414	0.00732664	0.814616	-0.295809	0.221075	0.999892	1.05279	0.0742182	0.8215	0.998866	0.673212	-0.570867	0.0584264	0.223905
ENSRNOG00000002210	ENSRNOG00000002210	Hsd17b11	0.160761	-2.63701	7.60859e-05	0.00137386	1.15338	0.205866	0.589511	0.999892	0.725553	-0.462847	0.553255	0.998866	0.780867	-0.356851	0.501066	1
ENSRNOT00000020043	ENSRNOG00000014870	Slc13a5	111.004	6.79447	1.35031e-12	8.97054e-11	3.35395	1.74586	0.000736775	0.0757747	2.64672	1.4042	0.148608	0.998866	2.67232	1.41809	0.044641	1
ENSRNOG00000021345	ENSRNOG00000021345	Timd2	3.87661	1.9548	0.000441873	0.00647746	1.72354	0.785372	0.123542	0.999892	1.61918	0.695261	0.452809	0.998866	3.20253	1.67921	0.00266745	1
ENSRNOT00000016121	ENSRNOG00000011815	Sgk1	0.560626	-0.834889	0.000392399	0.0058803	0.321989	-1.63492	2.81577e-12	1.69701e-09	0.74298	-0.428604	0.106709	0.998866	0.334646	-1.57929	3.64074e-10	1.1796e-08
ENSRNOG00000055365	ENSRNOG00000055365	Edem1	8.0308	3.00554	2.39051e-45	3.2997e-42	1.49862	0.583633	0.021513	0.999892	12.3223	3.6232	2.67151e-33	5.58463e-30	8.69037	3.11942	5.3513e-60	6.35734e-57
ENSRNOG00000040195	ENSRNOG00000040195	RGD1559960	0.0286921	-5.1232	2.55406e-06	6.07838e-05	0.3288	-1.60472	0.00171154	0.160031	0.159364	-2.64961	0.0104408	0.386386	0.178286	-2.48773	0.000888679	1
ENSRNOT00000076398	ENSRNOG00000007596	Rffl	0.0750923	-3.73519	0.00150538	0.0182274	0.786447	-0.346579	0.496779	0.999892	1.06638	0.0927256	0.925663	0.998866	0.904765	-0.144385	0.844101	1
ENSRNOG00000007990	ENSRNOG00000007990	Adipor2	0.444905	-1.16843	0.000442155	0.00647746	0.501827	-0.994738	0.00068688	0.0716209	0.499416	-1.00169	0.0290121	0.787122	0.538273	-0.89359	0.00727419	0.0397017
ENSRNOT00000013896	ENSRNOG00000010410	Serpina3c	1.5501	0.632363	4.73704e-06	0.000108777	0.435925	-1.19785	4.66954e-05	0.00755945	0.500666	-0.998079	2.11328e-13	6.42348e-11	1.71056	0.774468	2.77255e-18	1.93793e-16
ENSRNOG00000032297	ENSRNOG00000032297	Msmo1	0.252005	-1.98848	0.0979969	0.421397	0.168924	-2.56555	4.43467e-16	4.04953e-13	0.433275	-1.20664	0.224827	0.998866	0.30289	-1.72314	0.0184744	0.0858445
ENSRNOT00000068633	ENSRNOG00000015354	Aox1	0.255246	-1.97004	3.0549e-12	1.90709e-10	0.710535	-0.493022	0.0206969	0.999892	0.346945	-1.52722	7.07481e-06	0.000697121	0.604417	-0.726383	0.008103	0.0434272
ENSRNOT00000073846	ENSRNOG00000046109	LOC689574	0.122111	-3.03373	0.00151771	0.0183479	0.889064	-0.169641	0.588532	0.999892	0.602913	-0.729978	0.208823	0.998866	0.358891	-1.47838	0.00252142	0.0161045
ENSRNOT00000009233	ENSRNOG00000006859	Insig1	1.54621	0.628732	0.00033197	0.00511008	0.165985	-2.59087	2.92641e-46	1.46974e-42	1.62393	0.699486	8.555e-05	0.0068264	1.19555	0.25768	0.117578	0.372487
ENSRNOG00000000814	ENSRNOG00000000814	Fabp7	0.0913198	-3.45293	1.17923e-06	2.94761e-05	0.592305	-0.755589	0.0791013	0.999892	0.360104	-1.47351	0.0583763	0.998866	0.292352	-1.77422	0.00252444	1
ENSRNOT00000073271	ENSRNOG00000050485	Gas1	1.10487	0.143877	0.901204	1	1.00151	0.00218141	0.994607	0.999892	10.6969	3.41913	1.67539e-05	0.00153686	1.12499	0.169914	0.784232	1
ENSRNOT00000085621	ENSRNOG00000008566	Mrpl15	0.151458	-2.72301	6.98404e-05	0.00126846	0.724088	-0.465763	0.269456	0.999892	0.788184	-0.343396	0.610725	0.998866	0.629806	-0.667021	0.214748	1
ENSRNOT00000087980	ENSRNOG00000061883	Aqp9	0.177531	-2.49386	0.00461537	0.0458327	0.993028	-0.0100939	0.982669	0.999892	0.727158	-0.45966	0.641418	0.998866	0.306398	-1.70652	0.0173941	1
ENSRNOT00000071633	ENSRNOG00000049464	Cyp2c13	0.183662	-2.44488	9.00554e-08	2.84671e-06	0.489568	-1.03042	1.32222e-12	8.13136e-10	0.658632	-0.602454	0.000731448	0.0461069	0.412031	-1.27918	1.0333e-10	3.68269e-09
ENSRNOG00000043098	ENSRNOG00000043098	Mt2A	3.65431	1.8696	6.41459e-11	3.40549e-09	1.48685	0.572262	0.083125	0.999892	4.06389	2.02286	1.03489e-09	2.13324e-07	2.21223	1.1455	0.0010954	0.00759535
ENSRNOG00000020843	ENSRNOG00000020843	Ftl1	0.277682	-1.8485	2.74485e-08	9.75875e-07	0.87405	-0.194213	0.442067	0.999892	0.677606	-0.561481	0.134212	0.998866	0.442038	-1.17776	0.000367351	0.00295921
ENSRNOT00000012819	ENSRNOG00000009488	Cyp7a1	2.02918	1.0209	0.0481481	0.267148	1.10906	0.149331	0.591026	0.999892	4.89088	2.2901	1.23284e-19	7.2489e-17	2.71273	1.43974	7.97003e-08	1.47944e-06
ENSRNOT00000045455	ENSRNOG00000033654	LOC501038	0.226261	-2.14394	7.67297e-05	0.00138147	0.667191	-0.583828	0.122702	0.999892	0.310783	-1.68602	0.0275132	0.756942	0.690819	-0.533619	0.40502	0.732365
ENSRNOT00000014135	ENSRNOG00000010643	Kank2	0.106023	-3.23755	0.00447525	0.0447382	0.942179	-0.085927	0.871053	0.999892	1.05877	0.0823924	0.92898	0.998866	0.904771	-0.144376	0.80782	1
ENSRNOG00000055909	ENSRNOG00000055909	Apoa4	1.08941	0.123548	0.730985	0.985074	1.06077	0.0851057	0.781498	0.999892	1.95197	0.964933	0.0159334	0.505736	1.90079	0.926599	0.0052328	0.0299834
ENSRNOG00000008988	ENSRNOG00000008988	Cyp2d2	0.347453	-1.52511	5.78501e-09	2.34665e-07	0.970717	-0.0428777	0.810441	0.999892	1.16497	0.220294	0.402522	0.998866	0.768332	-0.380198	0.0893565	0.311307
ENSRNOT00000089371	ENSRNOG00000047986	Sult2a2	0.160949	-2.63533	0.000455405	0.00660152	1.16394	0.219017	0.408586	0.999892	0.697471	-0.519795	0.223285	0.998866	0.678507	-0.559565	0.0979293	0.328895
ENSRNOT00000030135	ENSRNOG00000043201	Coq8a	0.158987	-2.65302	1.27053e-08	4.90178e-07	0.624429	-0.67939	0.0424615	0.999892	0.617896	-0.694564	0.213528	0.998866	0.473579	-1.07832	0.0114782	0.0572146
ENSRNOG00000023931	ENSRNOG00000023931	Ggn	1.02173	0.0310185	0.962942	0.994234	1.37221	0.456504	0.335567	0.999892	4.16232	2.05739	0.000126352	0.00956088	1.28013	0.356293	0.575416	1
ENSRNOT00000045628	ENSRNOG00000030625	Tf	1.33966	0.421867	0.0020573	0.023701	1.18064	0.239569	0.0106184	0.717434	1.27293	0.34815	0.0134283	0.450967	1.51106	0.595564	4.4328e-07	6.86892e-06
ENSRNOT00000024941	ENSRNOG00000018494	Ppp1r3c	1.03803	0.0538422	0.772238	0.989137	0.885346	-0.175686	0.245075	0.999892	2.82356	1.49751	7.59116e-18	3.58253e-15	2.02086	1.01497	1.4597e-11	6.12042e-10
ENSRNOG00000011573	ENSRNOG00000011573	Csad	2.3059	1.20533	0.000428723	0.00633297	0.905893	-0.142587	0.681979	0.999892	4.13111	2.04653	0.000163167	0.0119191	2.10145	1.07139	0.0018787	0.0122408
ENSRNOT00000076818	ENSRNOG00000000299	Foxo3	5.20665	2.38036	0.00460993	0.0458327	0.832135	-0.265111	0.606052	0.999892	3.02578	1.59731	0.0546653	0.998866	2.31183	1.20904	0.0833862	0.296595
ENSRNOG00000013304	ENSRNOG00000013304	Arg1	2.84652	1.5092	2.3947e-18	3.13151e-16	2.23304	1.15901	9.50011e-16	8.17933e-13	6.02236	2.59033	2.61696e-65	3.35896e-61	4.39262	2.13508	1.28197e-54	9.1379e-52
ENSRNOT00000020051	ENSRNOG00000014665	Dhdds	2.36295	1.24059	0.0782708	0.368877	1.20955	0.274468	0.605345	0.999892	4.45538	2.15555	0.0118922	0.42078	3.39112	1.76176	0.00240259	0.0154008
ENSRNOG00000018903	ENSRNOG00000018903	Pik3r1	2.7532	1.46111	7.9116e-07	2.04762e-05	0.693584	-0.527857	0.143305	0.999892	2.94869	1.56007	8.12537e-06	0.00078979	3.04758	1.60766	5.16425e-08	1.00576e-06
ENSRNOG00000001388	ENSRNOG00000001388	Sds	10.956	3.45365	3.98153e-15	3.74716e-13	1.1893	0.250113	0.437187	0.999892	5.89557	2.55963	1.11627e-19	7.02409e-17	4.56808	2.19159	5.84825e-16	3.78966e-14
ENSRNOG00000008364	ENSRNOG00000008364	Cat	0.209217	-2.25693	6.6807e-28	1.88624e-25	0.713268	-0.487483	0.000891993	0.0887106	0.645215	-0.632147	0.00259708	0.127602	0.370576	-1.43216	5.8405e-16	3.78966e-14
ENSRNOT00000092999	ENSRNOG00000024016	Cyp2c6v1	0.152281	-2.71519	2.43727e-06	5.85652e-05	0.59452	-0.750204	5.42444e-05	0.00855813	0.424318	-1.23678	9.65966e-07	0.000112854	0.432562	-1.20902	3.64072e-08	7.54391e-07
ENSRNOT00000023350	ENSRNOG00000017291	Sord	0.276593	-1.85416	2.28492e-07	6.63214e-06	1.12605	0.171274	0.491668	0.999892	0.838377	-0.254329	0.520543	0.998866	0.569024	-0.813437	0.0142732	0.0680985
ENSRNOG00000058646	ENSRNOG00000058646	Zfp36l1	0.331708	-1.59202	1.61124e-22	2.85948e-20	0.813248	-0.298233	0.00591096	0.450939	0.870372	-0.200297	0.189252	0.998866	0.575023	-0.798309	3.91892e-08	8.02704e-07
ENSRNOT00000028033	ENSRNOG00000051171	G6pc	0.430915	-1.21453	1.50693e-12	9.95776e-11	0.691213	-0.532797	0.144789	0.999892	1.10016	0.137711	0.313208	0.998866	0.768522	-0.379841	0.000705577	0.00519561
ENSRNOT00000050701	ENSRNOG00000001557	Cxadr	0.0794079	-3.65457	0.00196507	0.0228151	0.750119	-0.414808	0.359132	0.999892	0.774771	-0.368157	0.719314	0.998866	0.66618	-0.586017	0.415733	1
ENSRNOT00000014044	ENSRNOG00000010298	Xbp1	1.9118	0.93493	6.81181e-06	0.000150308	1.03646	0.0516699	0.797234	0.999892	1.09817	0.135102	0.602301	0.998866	2.22013	1.15064	1.00944e-07	1.78101e-06
ENSRNOG00000013794	ENSRNOG00000013794	Rbp1	0.152662	-2.71159	0.000242388	0.00386049	1.05848	0.0819893	0.852373	0.999892	0.858861	-0.219504	0.818214	0.998866	0.50914	-0.973866	0.13449	1
ENSRNOG00000004555	ENSRNOG00000004555	Sec14l4	0.324979	-1.62158	0.000511915	0.00732664	0.860816	-0.216223	0.533942	0.999892	0.942317	-0.085715	0.87186	0.998866	0.819002	-0.288061	0.513074	0.809288
ENSRNOG00000000641	ENSRNOG00000000641	Nrbf2	2.46933	1.30412	0.000184794	0.00306	0.918297	-0.122967	0.748555	0.999892	2.97529	1.57303	8.58433e-05	0.00682692	3.1196	1.64136	7.90857e-07	1.12295e-05
ENSRNOT00000086343	ENSRNOG00000061527	Gck	1.97728	0.983519	0.0266546	0.178221	0.884533	-0.177012	0.695625	0.999892	2.69717	1.43144	0.00995362	0.37302	2.97855	1.57461	0.000468076	0.00365038
ENSRNOT00000078131	ENSRNOG00000030387	Kng1	3.40575	1.76797	5.8259e-05	0.00108184	2.91871	1.54533	2.20564e-29	4.15405e-26	0.946307	-0.0796191	0.721048	0.998866	1.20417	0.268042	0.150294	0.429517
ENSRNOG00000053086	ENSRNOG00000053086	Selenop	0.379827	-1.39658	4.31753e-14	3.57578e-12	0.738656	-0.437026	0.000396256	0.0447221	0.503149	-0.990942	5.11541e-09	9.12808e-07	0.445145	-1.16765	1.4684e-13	7.69612e-12
ENSRNOT00000026303	ENSRNOG00000019422	Egr1	1.0081	0.0116432	0.984072	0.997536	1.78133	0.832954	0.0282077	0.999892	3.01123	1.59035	0.000587708	0.0375077	0.955395	-0.0658312	0.900592	1
ENSRNOT00000083799	ENSRNOG00000054157	Nadk2	0.367973	-1.44233	0.000890999	0.0118454	0.941013	-0.0877129	0.765761	0.999892	1.117	0.159623	0.706579	0.998866	0.777301	-0.363455	0.329879	0.670478
ENSRNOG00000047493	ENSRNOG00000047493	Slco1a4	0.0106854	-6.54822	1.58336e-11	9.06453e-10	0.274353	-1.8659	9.95627e-05	0.0142191	0.42147	-1.2465	0.0835233	0.998866	0.587245	-0.767965	0.255803	1
ENSRNOT00000016677	ENSRNOG00000012262	Depdc7	0.301652	-1.72904	1.98837e-05	0.000400348	0.814366	-0.296251	0.3586	0.999892	0.876855	-0.18959	0.66601	0.998866	0.590426	-0.760173	0.0537709	0.208757
ENSRNOT00000074801	ENSRNOG00000042318	Pglyrp2	0.230533	-2.11695	1.06778e-05	0.000225074	0.589991	-0.761235	0.0277848	0.999892	0.575337	-0.79752	0.162357	0.998866	0.412911	-1.2761	0.00403425	0.0240839
ENSRNOG00000002478	ENSRNOG00000002478	Insig2	0.108144	-3.20898	4.2639e-36	2.5224e-33	0.82673	-0.274512	0.147287	0.999892	0.670452	-0.576795	0.0109271	0.397891	0.411544	-1.28088	1.20989e-09	3.68551e-08
ENSRNOG00000015654	ENSRNOG00000015654	Ghr	0.202956	-2.30076	1.17174e-08	4.59198e-07	0.782079	-0.354614	0.201782	0.999892	0.662513	-0.593979	0.176448	0.998866	0.280736	-1.83271	1.90907e-05	0.000198553
ENSRNOT00000004770	ENSRNOG00000003289	Lap3	0.152202	-2.71594	4.01949e-06	9.3685e-05	0.862129	-0.214025	0.576262	0.999892	0.748804	-0.41734	0.663945	0.998866	0.243866	-2.03584	0.000131855	0.0011719
ENSRNOG00000019688	ENSRNOG00000019688	Diaph1	0.0313004	-4.99768	5.42525e-06	0.000122542	1.10259	0.140893	0.772448	0.999892	1.1484	0.199631	0.811187	0.998866	0.88749	-0.172197	0.78842	1
ENSRNOT00000024781	ENSRNOG00000018343	Isca1	1.11936	0.162671	0.750557	0.987459	1.03125	0.0443887	0.921415	0.999892	3.14849	1.65466	0.000458131	0.0300398	1.8322	0.873579	0.0468731	0.186863
ENSRNOT00000007825	ENSRNOG00000005794	Slc10a1	0.588521	-0.764834	0.000804347	0.0109454	0.894015	-0.161628	0.371858	0.999892	1.05871	0.0823095	0.732609	0.998866	0.899425	-0.152925	0.478096	0.782339
ENSRNOG00000028946	ENSRNOG00000028946	Cdc42ep4	2.24413	1.16616	0.00950987	0.0811828	1.51109	0.595593	0.120865	0.999892	3.43867	1.78185	0.000128828	0.00972774	2.06101	1.04335	0.0153572	0.0728803
ENSRNOT00000052369	ENSRNOG00000046540	Ugt2b	2.60775	1.38281	1.24497e-07	3.78147e-06	0.969814	-0.0442197	0.855785	0.999892	3.93541	1.97651	1.72977e-18	8.61691e-16	3.23573	1.69409	1.23388e-15	7.715e-14
ENSRNOT00000054724	ENSRNOG00000021924	Cyp2c22	1.2391	0.309287	0.131358	0.50134	0.505145	-0.98523	5.35667e-09	2.27349e-06	1.43455	0.520603	0.00215602	0.112072	1.44268	0.52875	0.000548999	0.0041895
ENSRNOT00000010271	ENSRNOG00000007793	Pnrc1	0.66235	-0.594335	0.179897	0.588742	0.96969	-0.0444049	0.893824	0.999892	2.50116	1.3226	0.000133817	0.0100411	0.87237	-0.196988	0.636257	0.875763
ENSRNOG00000058388	ENSRNOG00000058388	Zfp36	3.0029	1.58636	7.95944e-13	5.61819e-11	1.80212	0.849699	6.22958e-06	0.00139054	5.74248	2.52167	7.03418e-40	1.90946e-36	2.98476	1.57761	6.55077e-12	2.92211e-10
ENSRNOG00000037850	ENSRNOG00000037850	37316	0.336354	-1.57195	0.00452208	0.0451227	1.50536	0.590106	0.0767113	0.999892	1.62078	0.696686	0.160036	0.998866	0.93058	-0.103798	0.82122	0.950064
ENSRNOT00000058351	ENSRNOG00000038319	Akr1c19	0.485071	-1.04373	0.00118035	0.0147076	0.393885	-1.34416	1.7858e-06	0.000456044	0.699938	-0.514701	0.159138	0.998866	0.525406	-0.928496	0.00431918	0.025208
ENSRNOT00000000618	ENSRNOG00000000513	Mapk14	2.64064	1.40089	7.65544e-06	0.000164713	1.06064	0.0849373	0.815305	0.999892	1.62949	0.70442	0.134551	0.998866	1.57307	0.653584	0.105511	0.348187
ENSRNOG00000018969	ENSRNOG00000018969	Gpatch4	2.83288	1.50227	0.00139494	0.0171239	0.927441	-0.108673	0.828364	0.999892	2.25572	1.17359	0.0718982	0.998866	3.09288	1.62895	0.000367826	0.00295921
ENSRNOT00000029049	ENSRNOG00000050040	Akr1c13	0.576589	-0.794384	0.00169666	0.0201122	0.412578	-1.27726	6.23237e-10	3.07879e-07	0.7141	-0.485803	0.0609684	0.998866	0.547772	-0.868352	0.00038932	0.00309718
ENSRNOG00000028422	ENSRNOG00000028422	Rmnd5a	0.121599	-3.0398	0.00424015	0.0427213	0.700871	-0.512779	0.334025	0.999892	0.715014	-0.483957	0.621344	0.998866	0.639565	-0.644837	0.388772	1
ENSRNOG00000019120	ENSRNOG00000019120	Hmgcs2	0.598133	-0.741461	0.000216586	0.00352641	1.02773	0.0394557	0.8069	0.999892	1.17294	0.230125	0.230349	0.998866	0.85894	-0.219371	0.195904	0.507784
ENSRNOT00000067455	ENSRNOG00000042785	Sesn2	0.952421	-0.0703283	0.858054	0.989369	1.03344	0.047449	0.888303	0.999892	3.3542	1.74597	4.14869e-07	5.22109e-05	1.36551	0.449444	0.231817	0.552384
ENSRNOT00000021152	ENSRNOG00000015774	Mreg	0.258928	-1.94938	5.14763e-06	0.000116695	0.774636	-0.368409	0.204662	0.999892	0.559072	-0.838894	0.0877154	0.998866	0.714926	-0.484134	0.210193	0.526814
ENSRNOG00000011490	ENSRNOG00000011490	Angptl8	0.103393	-3.27379	6.81034e-21	1.01933e-18	1.1514	0.203393	0.348178	0.999892	0.406064	-1.30022	0.00111183	0.066023	0.345839	-1.53183	1.7955e-07	3.07651e-06
ENSRNOT00000009985	ENSRNOG00000007234	Cyp51	0.00631912	-7.30606	2.45816e-15	2.3985e-13	0.267985	-1.89977	6.01857e-06	0.00138019	0.49635	-1.01057	0.308324	0.998866	0.56028	-0.835779	0.212112	0.529918
ENSRNOG00000033740	ENSRNOG00000033740	Lurap1l	2.35189	1.23382	0.00111905	0.0141136	1.17792	0.236237	0.558786	0.999892	2.29883	1.2009	0.0175411	0.541434	1.77203	0.8254	0.0493983	0.194967
ENSRNOT00000015668	ENSRNOG00000015894	Dock8	0.422964	-1.24139	0.238868	0.678897	1.13506	0.182762	0.729228	0.999892	4.79301	2.26093	0.000160778	0.0117927	1.99075	0.993313	0.103135	1
ENSRNOG00000005669	ENSRNOG00000005669	Car8	0.0575505	-4.11903	0.000373345	0.00564242	1.06257	0.0875571	0.867277	0.999892	0.99411	-0.00852321	0.992973	0.999106	0.560707	-0.834682	0.253182	1
ENSRNOG00000010389	ENSRNOG00000010389	Ndrg2	0.52781	-0.921909	0.000629409	0.00878556	1.10467	0.143619	0.465114	0.999892	1.31267	0.39251	0.162143	0.998866	0.865228	-0.208847	0.416096	0.739688
ENSRNOT00000088599	ENSRNOG00000055010	Axin2	0.0478021	-4.38678	0.000122637	0.00210431	1.16747	0.223381	0.663091	0.999892	1.07297	0.101614	0.915065	0.998866	0.937203	-0.0935663	0.89602	1
ENSRNOT00000018343	ENSRNOG00000013409	Gclm	0.0196662	-5.66813	5.7059e-08	1.8703e-06	0.880235	-0.18404	0.697346	0.999892	0.818123	-0.28961	0.715142	0.998866	0.544776	-0.876266	0.201959	1
ENSRNOT00000022056	ENSRNOG00000016456	Il33	0.0857879	-3.54308	9.00285e-08	2.84671e-06	0.809583	-0.304749	0.435473	0.999892	0.62869	-0.669579	0.496876	0.998866	0.521321	-0.939757	0.176283	1
ENSRNOT00000056041	ENSRNOG00000007400	Srebf2	0.27351	-1.87034	0.0016757	0.0199589	0.715292	-0.483396	0.272641	0.999892	0.6996	-0.515397	0.462757	0.998866	0.680357	-0.555637	0.281162	0.615895
ENSRNOT00000037844	ENSRNOG00000023896	Dusp6	0.261542	-1.93489	1.56089e-12	1.01523e-10	0.55482	-0.849908	5.09825e-05	0.00812861	0.27842	-1.84467	1.19989e-06	0.000136191	0.307738	-1.70023	1.59664e-08	3.67125e-07
ENSRNOT00000019933	ENSRNOG00000014700	Ttc36	0.837259	-0.256254	0.587871	0.949938	1.38691	0.471876	0.213952	0.999892	3.1018	1.6331	0.000117332	0.00895571	1.75721	0.81329	0.0481755	0.190987
ENSRNOT00000087919	ENSRNOG00000034116	Gk	0.0812817	-3.62093	4.09338e-25	9.41706e-23	0.509452	-0.972982	4.03954e-05	0.00683862	0.258206	-1.9534	3.73272e-08	5.82093e-06	0.176705	-2.50059	1.14315e-15	7.27536e-14
ENSRNOG00000001979	ENSRNOG00000001979	Rcan1	1.58509	0.664564	0.000226674	0.00366663	0.679906	-0.556593	0.00104168	0.102248	0.807614	-0.308262	0.522256	0.998866	0.910078	-0.135938	0.468535	0.774506
ENSRNOG00000016356	ENSRNOG00000016356	Got1	3.69034	1.88375	1.07092e-19	1.56519e-17	0.425789	-1.23179	1.5425e-06	0.000400704	3.38642	1.75976	7.46005e-19	3.99358e-16	3.34997	1.74415	4.0546e-23	5.16092e-21
ENSRNOT00000012875	ENSRNOG00000009019	Slc6a6	0.164075	-2.60757	2.54867e-06	6.07718e-05	0.41353	-1.27394	0.0019372	0.17583	0.746371	-0.422035	0.660685	0.998866	0.563298	-0.828029	0.248309	0.568841
ENSRNOT00000015732	ENSRNOG00000011612	Tdo2	4.92381	2.29978	3.88821e-49	8.05055e-46	1.60287	0.680655	3.60291e-07	0.000116742	4.87674	2.28592	7.39664e-64	4.53472e-60	3.54693	1.82657	2.2851e-35	4.79065e-33
ENSRNOT00000030054	ENSRNOG00000014480	Sys1	2.20147	1.13847	0.125631	0.491778	0.987344	-0.0183747	0.971257	0.999892	6.68895	2.74178	6.85156e-06	0.000686438	2.46697	1.30274	0.0394384	1
ENSRNOT00000015678	ENSRNOG00000011718	C1rl	0.226351	-2.14336	1.1945e-06	2.97976e-05	0.949778	-0.074338	0.812121	0.999892	0.542227	-0.883032	0.0905268	0.998866	0.560717	-0.834655	0.0426091	0.173751
ENSRNOG00000047459	ENSRNOG00000047459	Hist1h1e	1.01925	0.0275036	0.953087	0.994234	1.53165	0.615088	0.0777148	0.999892	3.97376	1.9905	9.79028e-08	1.41023e-05	1.09112	0.125815	0.794224	0.942074
ENSRNOT00000033629	ENSRNOG00000024717	Espnl	0.199424	-2.32609	0.0025243	0.0282772	0.885385	-0.175623	0.738376	0.999892	1.09293	0.1282	0.897822	0.998866	0.588854	-0.764018	0.236607	1
ENSRNOT00000002152	ENSRNOG00000001585	Nrip1	0.191749	-2.38271	0.0032032	0.0342416	0.814996	-0.295136	0.529807	0.999892	0.517147	-0.951353	0.276643	0.998866	0.559042	-0.838972	0.17408	1
ENSRNOG00000007060	ENSRNOG00000007060	Plin2	0.348079	-1.52251	2.02383e-07	6.00048e-06	0.909412	-0.136995	0.533919	0.999892	0.781778	-0.355168	0.302233	0.998866	0.543302	-0.880173	0.00161608	0.0106588
ENSRNOT00000085439	ENSRNOG00000018287	RGD1307603	0.196881	-2.3446	9.34187e-08	2.93808e-06	0.953832	-0.0681935	0.814595	0.999892	0.469713	-1.09015	0.0465252	0.998866	0.330773	-1.59609	0.00052052	0.00401544
ENSRNOG00000045649	ENSRNOG00000045649	Arrdc3	0.203548	-2.29656	1.45132e-35	7.83901e-33	0.834862	-0.26039	0.0329343	0.999892	0.617216	-0.696152	1.77255e-05	0.00162184	0.481396	-1.0547	1.22056e-08	2.91952e-07
ENSRNOG00000004502	ENSRNOG00000004502	Hal	0.170337	-2.55354	5.80431e-15	5.38111e-13	1.24568	0.316929	0.112975	0.999892	0.991237	-0.0126974	0.968526	0.999106	0.69234	-0.530447	0.0534024	0.207779
ENSRNOT00000049154	ENSRNOG00000036984	Slco1a1	0.35807	-1.48169	0.000276388	0.00433532	0.476364	-1.06986	0.00176762	0.162395	0.662074	-0.594935	0.21625	0.998866	0.475143	-1.07357	0.008626	0.0456807
ENSRNOT00000065065	ENSRNOG00000043377	Fdps	0.0767141	-3.70436	3.45083e-31	1.53106e-28	0.283202	-1.82009	9.99016e-15	7.0304e-12	0.233272	-2.09991	0.0174652	0.539557	0.25497	-1.9716	9.43433e-10	2.92382e-08
ENSRNOT00000073933	ENSRNOG00000045553	Proser2	3.83774	1.94026	2.59263e-07	7.3703e-06	1.05562	0.0780905	0.86759	0.999892	3.91339	1.96842	2.46585e-05	0.00217839	2.47874	1.30961	0.00266019	0.0168102
ENSRNOT00000009683	ENSRNOG00000007229	Nr0b2	2.15594	1.10831	0.00154612	0.0186299	1.49937	0.58436	0.0790924	0.999892	6.90042	2.78668	4.94721e-20	3.28595e-17	2.27646	1.18679	0.0013679	0.00925086
ENSRNOT00000049729	ENSRNOG00000032374	Paqr9	0.276848	-1.85283	0.00493235	0.0486692	0.783432	-0.352121	0.405755	0.999892	1.1775	0.235721	0.689746	0.998866	0.489017	-1.03204	0.0656242	1
ENSRNOT00000023241	ENSRNOG00000017180	Slc17a2	0.191635	-2.38357	0.000216349	0.00352641	0.511752	-0.966482	0.000146299	0.0192514	0.237257	-2.07548	2.01818e-06	0.000220018	0.220193	-2.18316	8.0026e-11	3.16746e-09
ENSRNOT00000017139	ENSRNOG00000012406	Pcbp4	0.0732149	-3.77172	0.000117808	0.00203526	1.06593	0.0921174	0.848836	0.999892	0.874681	-0.193171	0.835034	0.998866	0.933522	-0.0992447	0.87533	1
ENSRNOT00000019265	ENSRNOG00000014289	Arpc2	0.0624129	-4.00201	0.000583889	0.00821478	0.937763	-0.092704	0.79602	0.999892	0.960537	-0.0580866	0.953117	0.998866	0.69128	-0.532658	0.47708	1
ENSRNOG00000052415	ENSRNOG00000052415	Gstt2	0.350062	-1.51432	0.000439191	0.00646454	0.740076	-0.434255	0.176967	0.999892	0.846945	-0.23966	0.636021	0.998866	0.447497	-1.16005	0.0121299	0.0595038
ENSRNOT00000019367	ENSRNOG00000014215	Klf9	2.69361	1.42954	8.17059e-06	0.000173807	1.57676	0.656962	0.0363459	0.999892	4.12887	2.04575	1.38567e-09	2.74585e-07	3.13595	1.6489	3.54626e-07	5.64235e-06
ENSRNOT00000042459	ENSRNOG00000034254	Actb	0.555947	-0.846981	0.00085189	0.0114908	1.02693	0.0383354	0.872266	0.999892	2.55864	1.35538	1.04739e-10	2.34793e-08	1.1818	0.240985	0.380033	0.715876
ENSRNOG00000057823	ENSRNOG00000057823	Ubc	0.297943	-1.74689	3.61515e-17	4.04604e-15	0.746449	-0.421884	0.00359079	0.296452	0.698027	-0.518646	0.0147394	0.479699	0.516711	-0.95257	2.55718e-06	3.16451e-05
ENSRNOG00000017905	ENSRNOG00000017905	Map1lc3b	3.82479	1.93538	2.20643e-05	0.00043927	1.56307	0.644385	0.167782	0.999892	9.03295	3.1752	6.16787e-15	2.35344e-12	3.08181	1.62378	0.000700832	0.00517136
ENSRNOT00000004385	ENSRNOG00000003253	Qdpr	0.412673	-1.27693	0.00173702	0.0204928	1.07783	0.108126	0.708827	0.999892	1.03006	0.0427345	0.927327	0.998866	0.61336	-0.705194	0.10322	0.342209
ENSRNOT00000033254	ENSRNOG00000023197	Zfp608	0.0453632	-4.46233	8.60702e-05	0.00154071	0.801466	-0.319287	0.546925	0.999892	0.298495	-1.74422	0.08723	0.998866	0.519458	-0.944922	0.201883	1
ENSRNOT00000014739	ENSRNOG00000011081	Serpina7	0.0309943	-5.01185	4.84951e-06	0.00011034	0.467897	-1.09574	0.0342919	0.999892	0.240728	-2.05453	0.0470247	0.998866	0.198761	-2.3309	0.00180331	1
ENSRNOT00000017947	ENSRNOG00000012934	Arhgef7	0.0686683	-3.86421	0.000982703	0.0128102	0.927886	-0.107981	0.838273	0.999892	0.990283	-0.014087	0.987968	0.999106	0.889089	-0.1696	0.777193	1
ENSRNOG00000022256	ENSRNOG00000022256	Cxcl10	37.0217	5.2103	4.20901e-21	6.45537e-19	1.29334	0.371105	0.367414	0.999892	1.00419	0.00603216	0.994396	0.999106	0.75775	-0.400207	0.416257	1
ENSRNOG00000021203	ENSRNOG00000021203	Atl3	0.114658	-3.12459	0.00241959	0.0271777	0.798268	-0.325055	0.537772	0.999892	1.64249	0.715881	0.33959	0.998866	0.787153	-0.345284	0.621945	1
ENSRNOT00000009187	ENSRNOG00000006653	Slc38a4	2.31723	1.2124	0.00763678	0.0685489	1.18383	0.24346	0.602295	0.999892	4.8567	2.27998	2.14473e-07	2.90283e-05	1.76622	0.820664	0.104103	1
ENSRNOT00000023152	ENSRNOG00000017188	Cyp27a1	3.75528	1.90892	1.21161e-09	5.3949e-08	1.3779	0.46247	0.192048	0.999892	5.86229	2.55146	8.14275e-15	2.98017e-12	2.78922	1.47986	2.72673e-05	0.000271454
ENSRNOT00000012892	ENSRNOG00000009446	Rxra	1.40302	0.488537	0.0339573	0.209563	1.14725	0.198179	0.333248	0.999892	2.21727	1.14879	0.00357025	0.164806	1.52693	0.610635	0.00899258	0.0473406
ENSRNOT00000012760	ENSRNOG00000009565	Pdk4	0.260838	-1.93877	2.1387e-05	0.000427155	0.429784	-1.21832	1.30279e-24	1.96292e-21	0.31581	-1.66287	2.3558e-25	3.0177e-22	0.284928	-1.81133	2.47914e-37	5.89043e-35
ENSRNOG00000048172	ENSRNOG00000048172	Rac3	0.872216	-0.197243	0.696109	0.97903	1.6178	0.694033	0.0692032	0.999892	3.94399	1.97966	2.33931e-06	0.000251964	1.25617	0.329036	0.489082	0.788176
ENSRNOT00000022628	ENSRNOG00000016807	Oat	0.197546	-2.33974	0.0286608	0.186611	0.400984	-1.31838	0.000598185	0.0634708	0.933203	-0.099737	0.835024	0.998866	0.226638	-2.14154	1.51994e-05	0.000163165
ENSRNOT00000075280	ENSRNOG00000046007	Cldn3	4.26903	2.09391	1.53971e-05	0.000318796	1.80241	0.849931	0.072203	0.999892	11.3434	3.50378	8.6369e-19	4.48956e-16	1.64606	0.719013	0.256991	1
ENSRNOG00000011990	ENSRNOG00000011990	AC110488.1	5.52214	2.46523	0.0353887	0.21477	1.26516	0.33932	0.342241	0.999892	13.1976	3.72221	0.00010441	0.00807085	5.68441	2.50701	0.000774816	1
ENSRNOT00000044183	ENSRNOG00000016659	Habp2	0.372139	-1.42609	0.00256095	0.0284313	1.00901	0.0129346	0.967512	0.999892	0.892622	-0.163879	0.759208	0.998866	0.769238	-0.378498	0.374421	0.713262
ENSRNOT00000091574	ENSRNOG00000018454	Apoe	0.767717	-0.381354	0.141822	0.52405	1.50957	0.594135	0.000179596	0.0231584	2.19308	1.13296	0.000431767	0.0286781	0.964557	-0.0520618	0.820065	0.950064
ENSRNOG00000053725	ENSRNOG00000053725	Usf2	0.914343	-0.129192	0.705056	0.981611	1.13793	0.186414	0.493358	0.999892	2.5333	1.34102	1.25668e-05	0.00117379	1.37228	0.45657	0.146464	0.424732
ENSRNOG00000006975	ENSRNOG00000006975	Wasl	3.15278	1.65662	4.55795e-06	0.000105444	0.805205	-0.312571	0.512442	0.999892	4.41673	2.14298	1.42339e-07	1.99425e-05	2.79925	1.48504	9.95841e-05	0.000896257
ENSRNOG00000009470	ENSRNOG00000009470	Flnb	0.040014	-4.64335	3.73749e-05	0.000723223	0.89425	-0.16125	0.758543	0.999892	0.796534	-0.328193	0.735655	0.998866	0.556221	-0.846271	0.256764	1
ENSRNOT00000045379	ENSRNOG00000001335	Zkscan1	0.393385	-1.34599	0.00257411	0.0285442	0.831253	-0.26664	0.413153	0.999892	1.20785	0.272444	0.546942	0.998866	1.17608	0.233987	0.550135	0.838641
ENSRNOT00000092903	ENSRNOG00000012726	Zbtb5	0.42353	-1.23946	0.000256188	0.004044	0.854391	-0.227031	0.377306	0.999892	0.942004	-0.0861955	0.819785	0.998866	0.605405	-0.724027	0.0316628	0.136618
ENSRNOG00000013728	ENSRNOG00000013728	Polg2	1.78491	0.835853	0.00197355	0.0228707	1.08647	0.119646	0.641638	0.999892	3.22865	1.69093	1.46673e-09	2.87471e-07	2.22959	1.15678	1.27044e-05	0.000139817
ENSRNOG00000033411	ENSRNOG00000033411	Usp12	0.0669142	-3.90154	0.000848601	0.0114589	0.977216	-0.0332504	0.950061	0.999892	0.795288	-0.330451	0.748904	0.998866	0.690315	-0.534674	0.466124	1
ENSRNOT00000044008	ENSRNOG00000005229	Sec16b	0.420115	-1.25114	0.000301012	0.00468019	0.97838	-0.0315338	0.899854	0.999892	0.74576	-0.423216	0.310092	0.998866	0.487161	-1.03753	0.0121378	0.0595038
ENSRNOT00000077127	ENSRNOG00000005323	AABR07064873.1	0.0556958	-4.16629	0.000312707	0.00485594	1.14305	0.192891	0.711486	0.999892	0.921529	-0.117899	0.902534	0.998866	0.576859	-0.79371	0.279295	1
ENSRNOT00000067850	ENSRNOG00000007697	C8a	0.530843	-0.913643	0.000169254	0.00284525	0.832414	-0.264627	0.12324	0.999892	0.390776	-1.35559	3.13859e-07	4.13867e-05	0.611681	-0.709148	0.00102356	0.00713885
ENSRNOG00000016791	ENSRNOG00000016791	Chka	0.948555	-0.0761968	0.778025	0.989137	0.418031	-1.25832	4.29579e-05	0.00719084	0.645127	-0.632344	0.0838176	0.998866	1.33682	0.418807	0.165337	0.454678
ENSRNOT00000015190	ENSRNOG00000011351	Mat1a	2.80997	1.49056	7.52623e-22	1.26349e-19	0.986125	-0.0201572	0.885188	0.999892	2.72591	1.44674	1.34964e-21	1.07572e-18	2.55234	1.35182	4.9481e-25	8.39764e-23
ENSRNOT00000091000	ENSRNOG00000015054	Rcbtb2	0.125631	-2.99274	5.29758e-05	0.000994137	0.551597	-0.858313	0.0867983	0.999892	0.615324	-0.700582	0.399978	0.998866	0.80654	-0.310182	0.584529	1
ENSRNOT00000002114	ENSRNOG00000001548	Nfe2l2	0.170058	-2.5559	7.59634e-23	1.4085e-20	0.545806	-0.87354	2.11817e-06	0.000536377	0.487907	-1.03532	0.000380982	0.0256373	0.334191	-1.58125	2.10425e-10	7.14241e-09
ENSRNOT00000066670	ENSRNOG00000013589	Cxcl12	0.0247132	-5.33858	1.8807e-38	1.46025e-35	0.420676	-1.24922	6.67016e-08	2.4161e-05	0.216074	-2.21041	0.00415784	0.186179	0.0747097	-3.74256	9.51787e-11	3.49708e-09
ENSRNOT00000072271	ENSRNOG00000049057	Znrf2	0.0866636	-3.52843	5.40336e-07	1.44668e-05	0.671576	-0.574378	0.178495	0.999892	0.362824	-1.46266	0.116061	0.998866	0.525706	-0.927672	0.0947087	1
ENSRNOG00000014297	ENSRNOG00000014297	Sdc4	3.56168	1.83256	8.56902e-30	3.13097e-27	0.963307	-0.053932	0.734339	0.999892	3.90829	1.96654	1.18472e-11	2.97148e-09	2.79441	1.48254	7.57745e-23	8.43939e-21
ENSRNOG00000000604	ENSRNOG00000000604	Hdac2	0.0928194	-3.42943	0.00391964	0.0401763	0.825114	-0.277335	0.581633	0.999892	0.857425	-0.221917	0.828703	0.998866	0.930028	-0.104654	0.887654	1
ENSRNOT00000013514	ENSRNOG00000030538	Slco1b2	0.186001	-2.42662	2.54751e-14	2.16765e-12	0.984845	-0.022031	0.919873	0.999892	1.05107	0.0718579	0.797925	0.998866	0.8047	-0.313477	0.217357	0.533186
ENSRNOT00000083902	ENSRNOG00000062154	AABR07067810.1	0.337861	-1.5655	3.33741e-08	1.14217e-06	0.204873	-2.28719	2.15932e-18	2.16897e-15	0.27743	-1.8498	0.0725089	0.998866	0.617685	-0.695057	0.0188199	0.0869964
ENSRNOG00000007744	ENSRNOG00000007744	Ehd3	1.86969	0.902796	0.00367463	0.038137	0.944834	-0.0818676	0.79704	0.999892	2.53115	1.3398	0.000311006	0.0213286	1.53188	0.615307	0.0813652	0.290567
ENSRNOG00000058609	ENSRNOG00000058609	Palmd	0.0955168	-3.3881	2.31007e-14	2.03532e-12	0.746754	-0.421295	0.118592	0.999892	0.375094	-1.41468	0.0019997	0.105476	0.406944	-1.2971	0.000539456	0.00413467
ENSRNOG00000029726	ENSRNOG00000029726	Gstm1	0.262471	-1.92977	2.19986e-13	1.63646e-11	0.621411	-0.686381	0.000282638	0.0339323	0.637662	-0.649137	0.0261633	0.729138	0.384175	-1.38016	2.61081e-08	5.50587e-07
ENSRNOG00000056457	ENSRNOG00000056457	Gpd1	0.350021	-1.51449	3.02282e-09	1.2773e-07	0.857197	-0.222301	0.232298	0.999892	0.671354	-0.574854	0.0587909	0.998866	0.615329	-0.70057	0.00930229	0.0487218
ENSRNOT00000027920	ENSRNOG00000020573	Efna1	0.223016	-2.16478	2.72364e-13	1.9787e-11	0.801742	-0.31879	0.113344	0.999892	0.500013	-0.999964	0.000994304	0.0595371	0.333566	-1.58396	8.25306e-10	2.58017e-08
ENSRNOG00000011474	ENSRNOG00000011474	Ppp1r3b	1.12102	0.164816	0.331777	0.800945	1.08991	0.124214	0.349364	0.999892	2.08438	1.05962	2.95543e-09	5.46403e-07	1.70876	0.772948	5.26216e-07	7.98056e-06
ENSRNOG00000001066	ENSRNOG00000001066	Itih2	0.307052	-1.70345	2.47489e-08	8.88601e-07	0.740892	-0.432666	0.047112	0.999892	0.486815	-1.03855	0.00320198	0.149733	0.401345	-1.31708	4.65102e-05	0.000442033
ENSRNOT00000082398	ENSRNOG00000010309	Nfyb	0.211377	-2.24211	0.00149262	0.0181082	0.73749	-0.439305	0.338872	0.999892	0.525704	-0.927678	0.306809	0.998866	0.58814	-0.765768	0.197573	1
ENSRNOG00000048397	ENSRNOG00000048397	Sephs2	0.947058	-0.0784748	0.881808	0.99169	1.33273	0.414383	0.31181	0.999892	3.55944	1.83165	2.14588e-05	0.00192416	1.84526	0.883826	0.0523396	0.20409
ENSRNOT00000024831	ENSRNOG00000018359	Smad7	0.908043	-0.139167	0.699223	0.979717	1.47099	0.556788	0.0261324	0.999892	2.70611	1.43622	6.87407e-06	0.000686775	1.31306	0.392933	0.236332	0.553496
ENSRNOG00000049560	ENSRNOG00000049560	Glul	1.31112	0.390797	0.0879257	0.393764	1.30194	0.380667	0.0447851	0.999892	2.55539	1.35354	4.10616e-09	7.50529e-07	1.39537	0.480648	0.0355829	0.149726
ENSRNOG00000008572	ENSRNOG00000008572	Ppcs	2.66995	1.41681	0.000929042	0.0122262	1.60226	0.680104	0.096734	0.999892	6.87392	2.78113	4.21909e-14	1.37569e-11	2.52586	1.33678	0.00179322	0.0117267
ENSRNOG00000013133	ENSRNOG00000013133	Foxa2	0.238903	-2.0655	0.000141462	0.0024008	0.793793	-0.333165	0.376629	0.999892	0.703873	-0.506613	0.365263	0.998866	0.616033	-0.698921	0.139302	0.410986
ENSRNOG00000002906	ENSRNOG00000002906	Nr1i2	2.82623	1.49888	4.43323e-07	1.19726e-05	1.03738	0.0529432	0.871202	0.999892	3.86059	1.94882	2.43033e-09	4.66142e-07	2.93886	1.55526	6.58839e-08	1.24238e-06
ENSRNOT00000000334	ENSRNOG00000000304	Cd164	0.336557	-1.57108	3.52949e-07	9.67923e-06	0.683615	-0.548744	0.0232106	0.999892	0.653604	-0.613512	0.080964	0.998866	0.493144	-1.01992	0.000767557	0.0055828
ENSRNOT00000027700	ENSRNOG00000020420	Pklr	0.586157	-0.770641	0.0269289	0.178993	0.997302	-0.00389729	0.989139	0.999892	0.440016	-1.18437	0.15702	0.998866	0.430245	-1.21677	0.000819698	0.00587808
ENSRNOG00000002618	ENSRNOG00000002618	Ivns1abp	2.18175	1.12549	0.000128738	0.00219988	1.21485	0.280781	0.350295	0.999892	2.928	1.54992	4.03874e-06	0.000426051	1.5547	0.636636	0.0914419	0.314023
ENSRNOG00000031387	ENSRNOG00000031387	Dazap1	1.4756	0.5613	0.0729891	0.356293	1.44931	0.53537	0.0489992	0.999892	3.06309	1.61499	0.000529746	0.034235	1.98527	0.989333	0.00099963	0.00701315
ENSRNOT00000023984	ENSRNOG00000017689	Itih3	1.24263	0.3134	0.0527282	0.284828	1.05475	0.0769006	0.539255	0.999892	1.61942	0.695473	8.56464e-05	0.0068264	1.45689	0.542896	0.000553473	0.00420592
ENSRNOT00000055333	ENSRNOG00000009329	Nr1d1	0.874971	-0.192692	0.70987	0.982606	2.92855	1.55019	3.06613e-07	0.000103814	1.34872	0.431586	0.505472	0.998866	0.911944	-0.132982	0.789304	0.940382
ENSRNOT00000057585	ENSRNOG00000014288	Fn1	1.22924	0.297764	0.0689838	0.34211	0.663966	-0.590818	6.61349e-06	0.00143617	0.99128	-0.012635	0.942363	0.998866	1.16972	0.226159	0.0919449	0.314023
ENSRNOG00000054077	ENSRNOG00000054077	AABR07024870.1	0.339192	-1.55983	1.28012e-06	3.17424e-05	0.329835	-1.60018	4.48092e-11	2.59669e-08	0.556684	-0.845069	0.0057521	0.242718	0.552158	-0.856848	0.00101547	0.00709635
ENSRNOT00000016883	ENSRNOG00000012458	Cyp2e1	0.445369	-1.16693	0.00207908	0.023871	1.19395	0.25574	0.0367776	0.999892	1.29753	0.375767	0.0177834	0.546095	0.635326	-0.654432	1.91427e-05	0.000198553
ENSRNOT00000078122	ENSRNOG00000007648	Rab11b	0.397436	-1.33121	0.00285728	0.0311642	0.555699	-0.847625	0.0216789	0.999892	0.744809	-0.425058	0.438247	0.998866	0.659362	-0.600858	0.181102	0.483119
ENSRNOT00000067643	ENSRNOG00000033195	A1cf	0.398584	-1.32705	3.69501e-05	0.000717236	0.945788	-0.080412	0.709193	0.999892	0.938511	-0.091554	0.754337	0.998866	0.920133	-0.120086	0.634222	0.875763
ENSRNOG00000004500	ENSRNOG00000004500	Myc	4.69341	2.23064	1.43835e-10	7.20507e-09	0.907255	-0.14042	0.770797	0.999892	3.68938	1.88338	0.000265244	0.0184014	2.43746	1.28538	0.00752328	0.0408112
ENSRNOG00000057814	ENSRNOG00000057814	Nsdhl	0.197069	-2.34323	3.26105e-14	2.75592e-12	0.485416	-1.04271	7.27996e-06	0.00153409	0.304596	-1.71503	3.42621e-07	4.46866e-05	0.289231	-1.78971	7.85248e-09	1.94349e-07
ENSRNOG00000001889	ENSRNOG00000001889	Comt	0.283363	-1.81928	0.00320558	0.0342416	0.872126	-0.197392	0.647864	0.999892	0.572451	-0.804776	0.355271	0.998866	0.564542	-0.824848	0.174697	1
ENSRNOG00000018796	ENSRNOG00000018796	Herpud1	2.60248	1.37989	1.50421e-09	6.57986e-08	1.61246	0.689265	0.000591625	0.0634449	4.07843	2.02801	2.88484e-09	5.38909e-07	2.03429	1.02453	6.44584e-06	7.5075e-05
ENSRNOG00000002947	ENSRNOG00000002947	Dpt	0.199912	-2.32256	2.33121e-08	8.46801e-07	1.00789	0.0113434	0.960513	0.999892	0.542989	-0.881006	0.0387822	0.967991	0.252238	-1.98714	1.40295e-08	3.31134e-07
ENSRNOG00000001880	ENSRNOG00000001880	Dgcr6	2.4699	1.30445	2.32384e-06	5.60565e-05	1.88555	0.914984	0.000298068	0.0355019	3.88784	1.95897	4.40341e-11	1.01242e-08	2.64892	1.4054	2.72667e-07	4.41721e-06
ENSRNOG00000018225	ENSRNOG00000018225	Tp53inp2	1.04602	0.0649148	0.801131	0.989369	0.896793	-0.157152	0.505109	0.999892	2.09888	1.06962	3.69962e-05	0.00318212	1.39943	0.484835	0.0550412	0.212302
ENSRNOT00000059255	ENSRNOG00000003147	Sqstm1	0.660598	-0.598156	0.0011044	0.0140174	0.896331	-0.157897	0.270865	0.999892	1.03787	0.0536201	0.781346	0.998866	0.762258	-0.391648	0.0213239	0.0960787
ENSRNOT00000000172	ENSRNOG00000000158	Cdo1	1.69527	0.761514	5.97322e-07	1.57884e-05	1.02259	0.0322349	0.815538	0.999892	2.16766	1.11614	1.94756e-15	8.13601e-13	1.67141	0.741064	1.65743e-09	4.76377e-08
ENSRNOT00000002712	ENSRNOG00000001980	Ugt2b35	0.341033	-1.55202	2.98206e-07	8.32498e-06	0.431558	-1.21237	8.70795e-09	3.4527e-06	0.613738	-0.704305	0.0101742	0.378546	0.591919	-0.756528	0.00135959	0.00922968
ENSRNOT00000072864	ENSRNOG00000049714	Asap3	1.56459	0.64578	0.283397	0.743047	1.16479	0.220074	0.655618	0.999892	3.81668	1.93232	0.0141678	0.467486	2.56649	1.3598	0.00761146	0.0411642
ENSRNOG00000027784	ENSRNOG00000027784	Tsku	4.06701	2.02397	4.13219e-24	8.5557e-22	0.476053	-1.0708	6.17224e-05	0.00934645	9.08204	3.18302	1.64873e-29	2.57109e-26	5.19111	2.37604	2.33355e-39	7.56071e-37
ENSRNOT00000090919	ENSRNOG00000010086	Plagl2	0.0576516	-4.1165	0.000375224	0.00565704	0.805421	-0.312185	0.556524	0.999892	1.0124	0.0177752	0.9854	0.999106	0.741316	-0.431839	0.561653	1
ENSRNOG00000014673	ENSRNOG00000014673	Eri2	1.58543	0.664879	0.0385339	0.227739	0.600385	-0.736039	0.0231004	0.999892	1.31797	0.398317	0.309754	0.998866	1.81988	0.86384	0.00307324	0.0191108
ENSRNOG00000019342	ENSRNOG00000019342	Sult1a1	2.98385	1.57717	4.1218e-07	1.11801e-05	1.30987	0.389425	0.253958	0.999892	2.89366	1.53289	8.83801e-05	0.0069516	2.70096	1.43347	1.45905e-05	0.000158056
ENSRNOG00000013090	ENSRNOG00000013090	Gadd45g	2.05533	1.03937	1.12312e-05	0.000235685	0.776052	-0.365775	0.12704	0.999892	2.79531	1.48301	4.27594e-12	1.15312e-09	1.39162	0.476764	0.291821	0.627805
ENSRNOG00000016339	ENSRNOG00000016339	Uox	1.27042	0.345308	0.238438	0.67845	1.39541	0.480691	0.0433662	0.999892	3.65212	1.86873	6.54741e-14	2.04205e-11	3.06522	1.61599	6.259e-13	3.09821e-11
ENSRNOT00000051252	ENSRNOG00000030154	Cyp4a2	0.0802103	-3.64007	5.83688e-09	2.34665e-07	0.282732	-1.82249	5.85725e-05	0.00909807	0.468583	-1.09362	0.105616	0.998866	0.617037	-0.696571	0.292788	1
ENSRNOT00000015067	ENSRNOG00000010815	Elf2	1.07893	0.109598	0.820105	0.989369	1.08159	0.113157	0.79761	0.999892	3.27518	1.71157	7.92757e-05	0.00646294	1.29729	0.375506	0.470147	0.775025
ENSRNOG00000001720	ENSRNOG00000001720	Hes1	0.980802	-0.0279663	0.943551	0.99299	1.59362	0.672309	0.0235549	0.999892	3.31558	1.72926	7.85084e-07	9.38621e-05	1.48227	0.567811	0.147038	0.425706
ENSRNOT00000089631	ENSRNOG00000051860	AC114343.1	0.667434	-0.583303	0.00672147	0.0620824	0.83146	-0.266282	0.102255	0.999892	1.50979	0.59435	0.000559206	0.0359445	0.877948	-0.187792	0.230586	0.552291
ENSRNOG00000011200	ENSRNOG00000011200	Bhmt	3.06427	1.61555	4.70326e-23	8.98902e-21	1.29534	0.373335	0.141477	0.999892	4.03299	2.01185	4.76715e-17	2.1921e-14	4.07921	2.02829	2.57345e-19	1.95144e-17
ENSRNOT00000091749	ENSRNOG00000032745	Slc17a3	0.0377892	-4.72588	2.42656e-05	0.000480785	0.643855	-0.635192	0.201664	0.999892	0.542135	-0.883275	0.393361	0.998866	0.238128	-2.07019	0.00543165	1
ENSRNOG00000009912	ENSRNOG00000009912	Fgr	0.1251	-2.99885	0.000804409	0.0109454	1.0933	0.128691	0.788484	0.999892	0.784193	-0.350719	0.717934	0.998866	0.476847	-1.0684	0.130216	1
ENSRNOT00000075916	ENSRNOG00000015206	Alad	0.0517803	-4.27145	3.51267e-11	1.95686e-09	1.08297	0.114993	0.736871	0.999892	0.848716	-0.236646	0.781789	0.998866	0.6077	-0.71857	0.149517	0.428702
ENSRNOT00000041106	ENSRNOG00000029028	Mknk2	1.72632	0.787703	0.0132444	0.106083	0.904782	-0.144358	0.64837	0.999892	3.79544	1.92427	4.16989e-05	0.00356099	1.74394	0.802352	0.0127854	0.0619118
ENSRNOT00000022113	ENSRNOG00000016275	Ttr	0.294231	-1.76498	6.05016e-28	1.78955e-25	0.645571	-0.631353	4.60396e-09	2.07068e-06	0.591653	-0.757178	9.24574e-06	0.000893846	0.596485	-0.745443	2.31508e-08	5.00956e-07
ENSRNOG00000007601	ENSRNOG00000007601	Inhbe	0.365364	-1.45259	1.22564e-06	3.05134e-05	0.989008	-0.0159466	0.941687	0.999892	0.97462	-0.0370884	0.911465	0.998866	0.677091	-0.562579	0.0429686	0.174818
ENSRNOT00000025913	ENSRNOG00000043416	Bcl3	1.96283	0.972932	0.0036728	0.038137	2.07708	1.05456	0.000191629	0.0239607	2.02396	1.01718	0.01483	0.479699	1.12918	0.175276	0.649345	0.882615
ENSRNOG00000001235	ENSRNOG00000001235	Gna12	0.272652	-1.87487	0.00187765	0.0219358	0.728898	-0.456211	0.286102	0.999892	0.79254	-0.335444	0.63139	0.998866	0.47069	-1.08715	0.0781808	1
ENSRNOT00000076466	ENSRNOG00000047520	AABR07048475.1	3.41238	1.77078	4.05149e-10	1.92842e-08	0.650451	-0.620489	0.0770447	0.999892	1.10334	0.141871	0.739878	0.998866	1.7383	0.797673	0.00878716	0.0464651
ENSRNOG00000061414	ENSRNOG00000061414	Acot12	1.19812	0.260771	0.534791	0.933937	1.1698	0.226267	0.528423	0.999892	3.64754	1.86692	4.703e-07	5.7375e-05	1.51435	0.5987	0.14165	0.41581
ENSRNOT00000022389	ENSRNOG00000016690	Idi1	0.017065	-5.87281	1.00412e-08	3.97266e-07	0.238444	-2.06828	9.86788e-05	0.0142191	0.492307	-1.02237	0.312711	0.998866	0.192445	-2.37748	0.00110551	1
ENSRNOT00000083829	ENSRNOG00000042692	AABR07027750.1	0.0382325	-4.70906	8.02797e-07	2.06483e-05	0.573224	-0.802829	0.110167	0.999892	0.483617	-1.04806	0.276035	0.998866	0.318679	-1.64983	0.0260335	1
ENSRNOT00000021612	ENSRNOG00000015562	Cdh17	16.8967	4.07867	0.000449813	0.00652806	1	0	1	1	1.49012	0.575427	0.456526	0.998866	1.23648	0.306243	0.488613	1
ENSRNOT00000038212	ENSRNOG00000025764	AC128848.1	2.47396	1.30682	1.69556e-08	6.34457e-07	1.20302	0.266665	0.248615	0.999892	2.1309	1.09146	0.00010526	0.00811904	1.44498	0.531052	0.0508296	0.200173
ENSRNOT00000001360	ENSRNOG00000001030	Tsc22d1	0.301983	-1.72746	2.52814e-10	1.24631e-08	0.723803	-0.466332	0.0209408	0.999892	0.843368	-0.245765	0.393667	0.998866	0.262127	-1.93166	6.08058e-12	2.77836e-10
ENSRNOT00000044944	ENSRNOG00000000201	Gsta5	0.176402	-2.50306	1.33428e-15	1.36989e-13	1.05395	0.0758094	0.710441	0.999892	1.06289	0.087987	0.86976	0.998866	0.440684	-1.18218	2.67646e-05	0.000267947
ENSRNOG00000047781	ENSRNOG00000047781	Slc25a23	0.45183	-1.14615	0.00100404	0.0129929	0.81522	-0.294739	0.281358	0.999892	0.821731	-0.283262	0.516918	0.998866	0.681036	-0.554197	0.106447	0.348692
ENSRNOT00000080335	ENSRNOG00000012613	F13b	0.0531632	-4.23343	0.000236062	0.00379379	0.740431	-0.433563	0.412977	0.999892	0.866798	-0.206232	0.835835	0.998866	0.577558	-0.791962	0.282048	1
ENSRNOT00000081912	ENSRNOG00000009440	Gucy1b2	0.0837018	-3.5786	9.31211e-14	7.36843e-12	0.705089	-0.504123	0.0763866	0.999892	0.334351	-1.58056	0.00239008	0.121081	0.293231	-1.76989	2.54071e-05	0.000256519
ENSRNOT00000080285	ENSRNOG00000004925	Ppp1r12a	0.0574642	-4.12119	0.000368925	0.00558922	0.729246	-0.455522	0.384799	0.999892	1.4825	0.56803	0.509575	0.998866	0.755771	-0.403978	0.587592	1
ENSRNOG00000017777	ENSRNOG00000017777	Ahcy	2.83345	1.50256	1.43041e-08	5.43424e-07	1.35148	0.434538	0.10655	0.999892	5.73598	2.52004	9.44125e-24	8.46573e-21	3.71791	1.89449	5.71258e-15	3.13225e-13
ENSRNOG00000022033	ENSRNOG00000022033	AABR07051507.1	2.36493	1.2418	0.000446656	0.00649744	1.29338	0.371144	0.28985	0.999892	2.19213	1.13233	0.0101151	0.377521	2.55876	1.35545	8.10907e-05	0.000739149
ENSRNOG00000037167	ENSRNOG00000037167	Rtp3	0.353949	-1.49839	2.89621e-08	1.01351e-06	0.8097	-0.30454	0.15254	0.999892	0.508945	-0.974418	0.000799309	0.0499457	0.69448	-0.525994	0.0474023	0.188762
ENSRNOG00000004601	ENSRNOG00000004601	Hao1	0.618266	-0.6937	0.00593556	0.0560741	0.611964	-0.708482	0.00340194	0.284761	0.454221	-1.13853	0.00015514	0.0114967	1.06801	0.0949235	0.669101	0.890911
ENSRNOG00000006019	ENSRNOG00000006019	G0s2	0.520271	-0.942664	0.00501126	0.0493558	1.07543	0.104914	0.675715	0.999892	1.58656	0.665903	0.0419474	0.998866	0.908025	-0.139197	0.665713	0.890911
ENSRNOT00000018221	ENSRNOG00000013439	Cpn1	0.292021	-1.77586	0.00283849	0.0309864	1.20179	0.265182	0.49007	0.999892	0.936711	-0.0943243	0.890439	0.998866	0.756959	-0.401712	0.447304	0.759989
ENSRNOT00000025800	ENSRNOG00000019058	Gstm3l	0.014822	-6.07611	1.68197e-09	7.25524e-08	0.250261	-1.99849	0.000113309	0.015222	0.179243	-2.48001	0.0124161	0.431627	0.062151	-4.00808	2.96249e-08	1
ENSRNOT00000026575	ENSRNOG00000019626	Slc27a5	1.05855	0.0820847	0.849263	0.989369	2.44365	1.28904	6.50161e-06	0.00143617	4.42077	2.1443	2.70896e-09	5.08704e-07	2.47345	1.30652	0.000294398	0.00241803
ENSRNOT00000093148	ENSRNOG00000053406	Gramd1c	0.013638	-6.19623	5.7017e-10	2.66286e-08	0.569583	-0.812021	0.0813265	0.999892	0.4213	-1.24708	0.140887	0.998866	0.794134	-0.332546	0.598403	1
ENSRNOT00000004199	ENSRNOG00000003078	Dcaf6	0.064869	-3.94633	0.000723417	0.00997448	0.962223	-0.0555564	0.871048	0.999892	1.48742	0.572815	0.516216	0.998866	0.654536	-0.611455	0.414222	1
ENSRNOG00000016216	ENSRNOG00000016216	Sft2d3	0.880652	-0.183355	0.718087	0.983569	1.01192	0.0170917	0.970605	0.999892	3.9682	1.98848	3.51924e-07	4.55684e-05	1.65895	0.73027	0.0953695	0.323711
ENSRNOT00000080124	ENSRNOG00000011931	Smarca2	0.0821901	-3.60489	0.00022106	0.00358984	1.19444	0.256333	0.594858	0.999892	2.49697	1.32018	0.0284146	0.776313	0.878057	-0.187614	0.781983	1
ENSRNOT00000084155	ENSRNOG00000004377	Lpin1	14.6266	3.87052	1.36851e-07	4.1466e-06	0.740737	-0.432966	0.346739	0.999892	13.0682	3.70799	2.96104e-07	3.93346e-05	9.82383	3.29629	2.0949e-07	3.5218e-06
ENSRNOG00000009438	ENSRNOG00000009438	Serpina6	0.108794	-3.20033	2.98086e-07	8.32498e-06	0.453472	-1.14091	3.43607e-06	0.000802656	0.249861	-2.0008	0.00199569	0.105476	0.108644	-3.20232	2.22659e-07	3.67388e-06
ENSRNOT00000018796	ENSRNOG00000014051	Pgrmc2	0.0160289	-5.96318	4.79392e-09	1.97202e-07	0.645675	-0.63112	0.20088	0.999892	0.660943	-0.597402	0.446049	0.998866	0.713116	-0.48779	0.455014	1
ENSRNOT00000080352	ENSRNOG00000017223	Plg	0.423642	-1.23908	1.01451e-07	3.15081e-06	0.770188	-0.376717	0.0156509	0.990808	0.595781	-0.747147	0.000181116	0.0130969	0.661522	-0.596139	0.000455163	0.00356527
ENSRNOG00000014008	ENSRNOG00000014008	Mfsd2a	8.84922	3.14555	1.14728e-49	3.56315e-46	1.35018	0.433152	0.090532	0.999892	12.2508	3.61481	3.01762e-28	4.1628e-25	6.82645	2.77114	1.77733e-44	7.03821e-42
ENSRNOT00000045163	ENSRNOG00000018740	Ugt1a7c	0.0125583	-6.31522	1.77876e-10	8.83901e-09	0.504032	-0.988413	0.0301142	0.999892	0.689766	-0.535821	0.503313	0.998866	0.289575	-1.78799	0.00696376	1
ENSRNOT00000001699	ENSRNOG00000001261	Ftcd	1.09252	0.127662	0.745589	0.985808	1.4795	0.565106	0.0736225	0.999892	2.89332	1.53273	5.91502e-05	0.00494531	1.54231	0.625096	0.111875	0.362476
ENSRNOG00000018937	ENSRNOG00000018937	Gstm2	0.170421	-2.55282	8.53586e-17	9.38416e-15	0.478219	-1.06426	2.78709e-06	0.000671888	0.407106	-1.29652	0.141032	0.998866	0.331566	-1.59263	2.13316e-07	3.55261e-06
ENSRNOT00000089493	ENSRNOG00000052251	AABR07011997.1	9.22605	3.20571	0.00735543	0.0666374	1.11264	0.153993	0.508836	0.999892	21.1411	4.40198	9.52432e-06	0.000913392	7.58988	2.92408	9.31403e-05	1
ENSRNOT00000086491	ENSRNOG00000008519	RGD1309079	0.0138368	-6.17535	6.64793e-10	3.0475e-08	0.556512	-0.845516	0.0890472	0.999892	0.623026	-0.682635	0.490851	0.998866	0.467102	-1.09819	0.123559	1
ENSRNOT00000087835	ENSRNOG00000006893	Ppm1k	0.233316	-2.09964	4.11839e-19	5.68476e-17	0.548183	-0.867271	5.48054e-07	0.000170258	0.23909	-2.06437	2.70547e-14	9.15444e-12	0.436972	-1.19439	1.98154e-09	5.60494e-08
ENSRNOT00000090763	ENSRNOG00000010714	Fgl1	0.760962	-0.394103	0.199938	0.622047	1.01398	0.0200264	0.923637	0.999892	0.419701	-1.25257	0.000179486	0.0130053	0.582469	-0.779746	0.00381998	0.0230753
ENSRNOT00000017770	ENSRNOG00000012957	Sh3glb1	0.0675766	-3.88733	0.000252395	0.00398919	0.965095	-0.0512574	0.921059	0.999892	1.09892	0.136081	0.886917	0.998866	0.813961	-0.296968	0.647621	1
ENSRNOG00000050500	ENSRNOG00000050500	Tob2	1.40551	0.491097	0.155509	0.551336	1.03189	0.0452829	0.889903	0.999892	5.06833	2.34151	2.57264e-14	8.86947e-12	2.24728	1.16818	0.000272632	0.00227555
ENSRNOT00000017749	ENSRNOG00000030715	Cfh	0.611817	-0.708828	0.00145177	0.0177119	0.672745	-0.571868	2.82276e-05	0.00500359	0.369763	-1.43533	3.07839e-13	8.90425e-11	0.695688	-0.523489	0.000802488	0.00580136
ENSRNOT00000083566	ENSRNOG00000054495	Cldn2	0.140676	-2.82955	1.23585e-08	4.78285e-07	0.581182	-0.782938	0.0197379	0.999892	0.320898	-1.63982	0.00612353	0.256219	0.399319	-1.32438	0.00200127	0.0129682
ENSRNOT00000070822	ENSRNOG00000047246	Chtf8	0.0647312	-3.94939	0.000711845	0.00983677	0.801178	-0.319805	0.538685	0.999892	1.02609	0.0371629	0.969271	0.999106	0.850208	-0.234112	0.753739	1
ENSRNOG00000026293	ENSRNOG00000026293	Jun	0.484829	-1.04445	0.000186483	0.00307252	0.948246	-0.076667	0.73815	0.999892	2.1258	1.08801	3.62404e-06	0.000384567	0.587081	-0.768369	0.0105412	0.0532892
ENSRNOT00000091389	ENSRNOG00000003510	Fmo2	2.03135	1.02244	0.334676	1	1.14136	0.190754	0.456735	0.999892	27.6045	4.78683	9.34944e-07	0.000109946	2.82086	1.49613	0.035743	1
ENSRNOT00000089763	ENSRNOG00000011361	Slc37a4	1.63174	0.706407	0.01963	0.141452	1.53683	0.619961	0.0188127	0.999892	3.08911	1.62719	2.47407e-06	0.000264888	1.77195	0.825336	0.00887642	0.0468675
ENSRNOT00000007812	ENSRNOG00000005932	Megf9	5.4421	2.44416	0.000404797	0.00603697	0.917799	-0.12375	0.730145	0.999892	8.72973	3.12594	4.94348e-06	0.00051245	2.73016	1.44898	0.0399165	1
ENSRNOT00000086232	ENSRNOG00000056596	Alas1	1.97693	0.983262	3.45035e-07	9.49822e-06	0.537863	-0.894691	1.1922e-06	0.000332645	2.07768	1.05498	2.50565e-07	3.36593e-05	1.85264	0.889583	2.68768e-07	4.39399e-06
ENSRNOT00000067700	ENSRNOG00000010128	Slc27a2	0.49798	-1.00584	0.00119991	0.0148853	0.844667	-0.243545	0.322016	0.999892	1.67071	0.740462	0.0122654	0.428357	0.888824	-0.17003	0.553776	0.840358
ENSRNOT00000028010	ENSRNOG00000020640	Zbtb7b	0.796963	-0.327416	0.336307	0.804068	1.26991	0.344727	0.159136	0.999892	2.2251	1.15387	0.00031827	0.0217851	1.18137	0.240462	0.440897	0.753288
ENSRNOT00000073233	ENSRNOG00000050445	Gde1	0.0186428	-5.74523	3.0785e-08	1.06234e-06	0.82034	-0.285707	0.540116	0.999892	0.764992	-0.386484	0.629666	0.998866	0.760792	-0.394425	0.54004	1
ENSRNOT00000013831	ENSRNOG00000010153	Raf1	0.153362	-2.70498	4.83531e-06	0.00011034	0.914528	-0.128901	0.731207	0.999892	0.940847	-0.0879686	0.875962	0.998866	0.691055	-0.533127	0.246688	0.566857
ENSRNOT00000048344	ENSRNOG00000017381	Itih4	0.435329	-1.19982	0.000814139	0.0110415	1.19067	0.251768	0.0256395	0.999892	0.591816	-0.756779	5.80052e-06	0.000593975	0.629604	-0.667483	1.13071e-06	1.55593e-05
ENSRNOT00000024617	ENSRNOG00000018184	Tpm1	0.027664	-5.17585	1.78554e-06	4.39243e-05	1.02206	0.0314812	0.947431	0.999892	0.786432	-0.346606	0.715808	0.998866	0.706496	-0.501246	0.448745	1
ENSRNOG00000033206	ENSRNOG00000033206	Entpd5	0.0599173	-4.06088	0.000468004	0.00676835	0.737897	-0.438509	0.355388	0.999892	0.581767	-0.781488	0.442254	0.998866	0.752357	-0.41051	0.577523	1
ENSRNOT00000004184	ENSRNOG00000003081	Ribc1	2.15018	1.10446	0.00159623	0.0191594	0.772553	-0.372294	0.361224	0.999892	1.29112	0.368621	0.506377	0.998866	1.74949	0.806931	0.0383217	0.158812
ENSRNOG00000013736	ENSRNOG00000013736	C9	0.424778	-1.23522	0.0142509	0.11205	0.744134	-0.426367	0.0148205	0.949294	0.134731	-2.89184	8.49594e-09	1.45107e-06	0.177196	-2.49658	3.68659e-26	6.69141e-24
ENSRNOT00000086033	ENSRNOG00000018461	Pdgfrb	0.0480021	-4.38076	6.47355e-19	8.83747e-17	0.622044	-0.684911	0.0181976	0.999892	0.50477	-0.986301	0.248627	0.998866	0.322406	-1.63305	3.56709e-05	0.000344529
ENSRNOT00000027118	ENSRNOG00000020020	Wbp1l	1.51884	0.602965	0.0174408	0.129276	1.22807	0.296389	0.178977	0.999892	2.23697	1.16154	3.37856e-05	0.00293411	1.56107	0.642538	0.01025	0.0522616
ENSRNOT00000083363	ENSRNOG00000017610	Nedd4l	1.61356	0.69025	0.183736	0.594195	1.72122	0.78343	0.0628061	0.999892	2.22857	1.15612	0.0707828	0.998866	2.39667	1.26103	0.00678001	0.0373477
ENSRNOT00000018244	ENSRNOG00000013397	Foxo1	2.17113	1.11845	0.0101265	0.0853619	1.11797	0.160879	0.73065	0.999892	6.78522	2.7624	2.31214e-13	6.85367e-11	3.09639	1.63059	4.71372e-05	0.000445616
ENSRNOT00000006533	ENSRNOG00000004786	Cyp4f1	0.158288	-2.65938	4.48838e-14	3.66837e-12	0.635913	-0.6531	0.00959087	0.669007	0.368793	-1.43912	0.00177498	0.0969	0.4172	-1.26119	0.00029513	0.00241803
ENSRNOG00000016173	ENSRNOG00000016173	Cyp1a2	3.62188	1.85674	0.00017685	0.00293717	4.36453	2.12583	7.50492e-09	3.09799e-06	8.96313	3.164	4.41515e-07	5.44186e-05	4.9179	2.29804	9.41161e-08	1.68558e-06
ENSRNOT00000012577	ENSRNOG00000032669	Serpina1	1.69376	0.760231	6.02542e-08	1.96984e-06	0.939596	-0.089887	0.407281	0.999892	0.880885	-0.182975	0.161409	0.998866	1.45183	0.537872	1.67177e-06	2.15876e-05
ENSRNOG00000060098	ENSRNOG00000060098	Ptms	0.332252	-1.58965	1.58867e-07	4.79032e-06	1.01786	0.0255411	0.908229	0.999892	0.873373	-0.19533	0.531117	0.998866	0.631118	-0.664019	0.0444023	0.178611
ENSRNOG00000006916	ENSRNOG00000006916	Sardh	2.25242	1.17147	4.25607e-05	0.000815943	1.9604	0.971147	0.000112921	0.015222	3.14866	1.65474	6.05546e-07	7.33754e-05	2.64187	1.40156	6.99082e-06	8.0632e-05
ENSRNOT00000088073	ENSRNOG00000015441	Il4r	0.496356	-1.01055	0.0041355	0.0420245	0.804847	-0.313213	0.265472	0.999892	0.878786	-0.186417	0.778087	0.998866	0.665802	-0.586836	0.105005	0.346836
ENSRNOT00000076034	ENSRNOG00000003746	Gjb1	0.474561	-1.07534	0.000374003	0.00564549	1.09106	0.125736	0.586069	0.999892	1.08919	0.12326	0.694724	0.998866	0.893482	-0.162489	0.560347	0.84583
ENSRNOG00000027459	ENSRNOG00000027459	Zbtb45	1.47086	0.556656	0.119382	0.474493	2.41136	1.26985	2.87408e-06	0.000687362	6.14953	2.62048	5.54964e-19	3.11014e-16	2.24685	1.16791	0.000761166	0.00557116
ENSRNOG00000054978	ENSRNOG00000054978	Hist1h1c	1.17031	0.226885	0.579004	0.948497	1.4226	0.508528	0.107974	0.999892	3.71153	1.89201	1.90093e-08	3.04378e-06	1.03974	0.0562173	0.90646	0.974651
ENSRNOT00000024711	ENSRNOG00000018289	Park7	1.01308	0.018742	0.971844	0.996499	1.30545	0.384544	0.351014	0.999892	3.4691	1.79456	0.000159329	0.0117104	1.82189	0.86544	0.0611051	0.231187
ENSRNOG00000029698	ENSRNOG00000029698	Pim3	1.96825	0.976914	0.00977991	0.0831025	1.53907	0.622063	0.0610302	0.999892	6.05696	2.59859	1.29334e-16	5.79853e-14	2.08297	1.05864	0.00399457	0.0239271
ENSRNOG00000053190	ENSRNOG00000053190	AABR07012635.1	0.185168	-2.43309	3.18346e-06	7.53298e-05	0.453802	-1.13986	0.00517024	0.404675	0.305328	-1.71157	0.0258195	0.724623	0.478496	-1.06342	0.0232659	0.103779
ENSRNOT00000082172	ENSRNOG00000052391	Sh3bp5	1.83833	0.878398	0.021429	0.150828	0.757637	-0.400422	0.320608	0.999892	3.94381	1.97959	1.82711e-07	2.51084e-05	1.79577	0.844602	0.0293084	0.128166
ENSRNOT00000087441	ENSRNOG00000037188	LOC297568	0.0396772	-4.65555	4.55273e-28	1.45022e-25	0.344707	-1.53656	9.76962e-09	3.72655e-06	0.0871831	-3.51981	1.44464e-15	6.16846e-13	0.316781	-1.65844	2.3997e-07	3.94126e-06
ENSRNOT00000076752	ENSRNOG00000002839	Slc19a2	0.0872321	-3.519	3.53042e-06	8.29081e-05	0.799078	-0.323592	0.443686	0.999892	0.408241	-1.29251	0.113175	0.998866	0.373596	-1.42045	0.0170171	1
ENSRNOT00000032280	ENSRNOG00000008095	Onecut1	2.11851	1.08305	0.00321451	0.034278	0.572062	-0.805756	0.0743311	0.999892	0.25567	-1.96765	0.0232157	0.662515	2.06324	1.04491	0.0103679	0.0527119
ENSRNOT00000028234	ENSRNOG00000020811	Il6r	4.1236	2.04391	4.55726e-12	2.78891e-10	1.38865	0.473679	0.141317	0.999892	5.80843	2.53815	6.68358e-08	1.00142e-05	4.09297	2.03315	4.82883e-12	2.23506e-10
ENSRNOG00000010233	ENSRNOG00000010233	Cald1	0.227298	-2.13734	0.00168761	0.0200432	0.777272	-0.363509	0.378794	0.999892	0.702344	-0.509751	0.600054	0.998866	0.60394	-0.727523	0.182788	0.485438
ENSRNOT00000047831	ENSRNOG00000019667	Ppfibp2	0.0119972	-6.38115	9.43963e-11	4.90663e-09	0.606334	-0.721815	0.107257	0.999892	0.694492	-0.52597	0.590128	0.998866	0.286056	-1.80563	0.00339675	1
ENSRNOT00000009299	ENSRNOG00000006990	Grb7	0.321268	-1.63815	0.000280967	0.00439604	1.10579	0.145077	0.596669	0.999892	1.89413	0.921539	0.0174338	0.539051	0.857489	-0.221809	0.536286	0.831371
ENSRNOT00000078703	ENSRNOG00000008895	Hnf4a	1.11819	0.16117	0.370687	0.837282	1.0327	0.0464224	0.740152	0.999892	1.62104	0.696916	0.000366235	0.0247377	1.49298	0.578194	0.000459904	0.00359451
ENSRNOT00000051075	ENSRNOG00000029651	LOC100365958	7.06406	2.8205	0.000186422	0.00307252	1.39729	0.482635	0.268558	0.999892	6.61901	2.72662	0.000155718	0.0115158	3.06849	1.61753	0.0122189	0.0596549
ENSRNOT00000091731	ENSRNOG00000000521	Cdkn1a	3.26804	1.70843	0.0201834	0.144518	0.991408	-0.0124498	0.980097	0.999892	7.88831	2.97972	5.6734e-06	0.000583059	2.62472	1.39216	0.00583459	0.0326444
ENSRNOG00000001069	ENSRNOG00000001069	Elavl1	0.30964	-1.69134	0.00111452	0.0140851	0.735303	-0.443589	0.285486	0.999892	0.853857	-0.227934	0.709457	0.998866	0.633526	-0.658525	0.205645	0.519432
ENSRNOG00000014743	ENSRNOG00000014743	Hagh	0.43865	-1.18886	0.00041257	0.00614551	0.970891	-0.0426195	0.862599	0.999892	1.01564	0.0223899	0.951171	0.998866	0.789303	-0.341348	0.267372	0.595572
ENSRNOT00000074685	ENSRNOG00000046889	Dbi	0.289821	-1.78676	9.42803e-07	2.40997e-05	0.352676	-1.50358	7.3025e-07	0.000220054	0.343736	-1.54063	0.00379543	0.172317	0.277806	-1.84785	5.73597e-06	6.7692e-05
ENSRNOT00000059987	ENSRNOG00000018825	Dcaf11	0.563654	-0.827118	0.00116157	0.0145907	0.931142	-0.102928	0.609053	0.999892	1.09427	0.129973	0.664025	0.998866	0.953908	-0.0680777	0.778428	0.937229
ENSRNOT00000092576	ENSRNOG00000001009	Bri3	1.19479	0.256754	0.46415	0.892998	1.92079	0.941703	0.000314855	0.0369176	3.0588	1.61296	1.02957e-05	0.000982119	1.45502	0.541042	0.119446	0.37462
ENSRNOT00000007371	ENSRNOG00000005542	Apob	0.438331	-1.18991	0.000257819	0.00406457	0.909459	-0.136919	0.235675	0.999892	0.556106	-0.846569	5.04419e-08	7.7648e-06	0.580058	-0.78573	2.26364e-09	6.30283e-08
ENSRNOT00000048509	ENSRNOG00000004626	Slc34a2	0.00479087	-7.7055	9.80773e-18	1.19452e-15	0.269201	-1.89324	3.22945e-09	1.47449e-06	0.453388	-1.14118	0.251673	0.998866	0.0262537	-5.25133	3.2442e-22	3.12495e-20
ENSRNOT00000021055	ENSRNOG00000015518	Rbp4	0.664291	-0.590112	0.00016953	0.00284604	1.03178	0.0451361	0.715432	0.999892	1.18154	0.240662	0.108075	0.998866	1.05044	0.0709985	0.588825	0.853425
ENSRNOT00000028030	ENSRNOG00000020642	Flad1	2.13125	1.0917	0.0327721	0.20387	1.41933	0.505209	0.261649	0.999892	3.24711	1.69916	0.00229648	0.117166	2.6216	1.39045	0.00342937	0.0210366
ENSRNOT00000012826	ENSRNOG00000009243	Oaf	0.224821	-2.15315	2.03193e-22	3.5553e-20	0.721447	-0.471034	0.00361321	0.296949	0.466891	-1.09884	0.00525205	0.223723	0.26589	-1.9111	1.71899e-21	1.61223e-19
ENSRNOT00000024400	ENSRNOG00000018090	Ppp6r1	0.1037	-3.26952	0.000351057	0.00537091	0.76423	-0.38792	0.45542	0.999892	1.01085	0.0155722	0.984698	0.999106	0.88748	-0.172214	0.792239	1
ENSRNOT00000020002	ENSRNOG00000014610	Anpep	0.0351852	-4.82889	1.40259e-05	0.000292847	1.09135	0.12611	0.801014	0.999892	0.940668	-0.0882429	0.927015	0.998866	0.790002	-0.340071	0.598446	1
ENSRNOT00000071109	ENSRNOG00000018339	Cabp2	0.260969	-1.93805	1.45494e-08	5.49382e-07	1.09393	0.129514	0.562139	0.999892	0.894813	-0.160341	0.690555	0.998866	0.425208	-1.23376	0.000145392	0.00126693
ENSRNOG00000020254	ENSRNOG00000020254	Per2	0.0438249	-4.5121	6.8312e-05	0.00124252	0.946401	-0.0794758	0.821483	0.999892	0.631168	-0.663905	0.520996	0.998866	0.383642	-1.38217	0.0611124	1
ENSRNOG00000007218	ENSRNOG00000007218	Leap2	3.24389	1.69773	1.70566e-10	8.50978e-09	2.04002	1.02858	8.91582e-06	0.00180315	3.0855	1.6255	3.2752e-08	5.15227e-06	2.9499	1.56067	9.37906e-11	3.49708e-09
ENSRNOT00000089853	ENSRNOG00000033508	Mink1	0.0576319	-4.11699	0.000380579	0.00573083	1.13269	0.179757	0.731527	0.999892	1.00155	0.00223817	0.998128	0.999106	1.30066	0.379242	0.569863	1
ENSRNOT00000092325	ENSRNOG00000062029	AABR07035344.1	0.134956	-2.88944	3.51157e-33	1.67786e-30	0.783334	-0.3523	0.0239141	0.999892	0.4328	-1.20823	5.83656e-08	8.87034e-06	0.698162	-0.518367	0.00370906	0.0225968
ENSRNOG00000008305	ENSRNOG00000008305	Sc5d	0.108882	-3.19916	2.03003e-13	1.52843e-11	0.65449	-0.611556	0.0317819	0.999892	0.443308	-1.17362	0.0135769	0.453679	0.41669	-1.26295	0.000850798	0.00608885
ENSRNOT00000033656	ENSRNOG00000000165	Pfkfb1	13.9512	3.80232	1.80553e-12	1.16218e-10	1.21464	0.280528	0.535742	0.999892	14.8456	3.89196	6.06163e-10	1.27142e-07	16.7735	4.06811	2.77313e-18	1.93793e-16
ENSRNOT00000020155	ENSRNOG00000014779	Pdcd4	0.0878171	-3.50935	0.00307957	0.0330947	0.964676	-0.0518838	0.922109	0.999892	1.13614	0.184136	0.851812	0.998866	0.570421	-0.8099	0.273145	1
ENSRNOT00000078856	ENSRNOG00000031163	Nfkbiz	2.52033	1.33361	1.97852e-08	7.22917e-07	1.49635	0.581447	0.00577102	0.442503	2.81987	1.49563	7.42544e-09	1.29916e-06	1.54807	0.630471	0.0119919	0.0590318
ENSRNOT00000014180	ENSRNOG00000010079	Car3	0.0548866	-4.1874	2.97266e-10	1.44651e-08	0.393825	-1.34437	8.11346e-22	9.61953e-19	0.0680441	-3.87739	4.84793e-19	2.76844e-16	0.0979002	-3.35254	2.68097e-10	8.79189e-09
ENSRNOT00000022914	ENSRNOG00000016975	Pxmp4	3.25253	1.70156	0.0139241	0.109898	1.11255	0.153864	0.738745	0.999892	4.95481	2.30883	0.000398225	0.0266477	2.81529	1.49329	0.000810469	0.00582361
ENSRNOT00000014517	ENSRNOG00000010918	Cebpa	1.59105	0.669981	0.18034	0.589414	1.03375	0.0478881	0.926362	0.999892	4.19432	2.06844	1.22357e-18	6.26937e-16	2.18729	1.12915	0.0322636	0.137562
ENSRNOT00000081765	ENSRNOG00000051256	AABR07006873.1	0.0620997	-4.00927	0.000570376	0.00805203	0.795991	-0.329176	0.533097	0.999892	0.815633	-0.294007	0.772455	0.998866	0.889648	-0.168694	0.814783	1
ENSRNOT00000003552	ENSRNOG00000002553	Smim14	2.53202	1.34029	7.63554e-07	1.98444e-05	1.37204	0.456324	0.0900864	0.999892	3.26661	1.70779	2.70022e-09	5.08704e-07	3.35768	1.74746	4.27437e-11	1.73112e-09
ENSRNOT00000084528	ENSRNOG00000005289	Prkd3	0.334443	-1.58017	1.84329e-07	5.51787e-06	0.918391	-0.122819	0.570255	0.999892	0.633383	-0.658851	0.0523229	0.998866	0.638768	-0.646635	0.0200667	0.0914547
ENSRNOT00000080274	ENSRNOG00000012325	Adk	4.2516	2.08801	5.13991e-16	5.45753e-14	0.740561	-0.43331	0.206971	0.999892	3.51987	1.81552	5.7207e-09	1.01076e-06	3.27901	1.71326	1.59196e-10	5.56248e-09
ENSRNOG00000050997	ENSRNOG00000050997	Ifrd1	1.22821	0.29656	0.221886	0.660078	0.811508	-0.301322	0.182147	0.999892	2.02158	1.01549	7.06259e-05	0.00583565	1.37859	0.463196	0.0519843	0.203372
ENSRNOG00000007390	ENSRNOG00000007390	Nfkbia	4.48511	2.16514	4.1914e-12	2.59053e-10	1.55087	0.633079	0.0803346	0.999892	7.23266	2.85453	1.20912e-19	7.2489e-17	3.04957	1.6086	1.25362e-05	0.000139187
ENSRNOT00000091799	ENSRNOG00000006779	Crot	0.104717	-3.25543	0.00453439	0.0452092	0.829762	-0.269231	0.45056	0.999892	0.568971	-0.813572	0.381797	0.998866	0.160471	-2.63962	1.3794e-06	1
ENSRNOT00000014331	ENSRNOG00000010594	LOC500124	0.277143	-1.8513	0.00061738	0.00864681	0.737422	-0.439439	0.266813	0.999892	0.94977	-0.0743506	0.900679	0.998866	0.702512	-0.509406	0.276594	0.610769
ENSRNOT00000001211	ENSRNOG00000000903	Asl	1.13849	0.187118	0.478926	0.900923	0.995173	-0.00698065	0.974905	0.999892	1.93042	0.948917	0.000572276	0.0366533	0.981501	-0.0269388	0.917399	0.974651
ENSRNOT00000078378	ENSRNOG00000052665	Onecut2	0.503667	-0.989457	0.001486	0.0180455	0.922082	-0.117033	0.625404	0.999892	0.840733	-0.250281	0.517167	0.998866	0.756583	-0.40243	0.178299	0.47743
ENSRNOT00000026146	ENSRNOG00000019245	Sgf29	3.57457	1.83777	0.000354959	0.00542394	1.31753	0.397838	0.249044	0.999892	3.3632	1.74984	5.09532e-06	0.000526668	3.2716	1.71	1.81448e-07	3.09416e-06
ENSRNOT00000087660	ENSRNOG00000015162	Lonp2	0.278824	-1.84257	4.29208e-08	1.43335e-06	0.706915	-0.500392	0.0610413	0.999892	0.563116	-0.828496	0.0362713	0.924623	0.528595	-0.919766	0.004137	0.0245329
ENSRNOT00000092599	ENSRNOG00000047386	Smg1	1.21894	0.285631	0.730604	0.985074	1.00154	0.00222507	0.996628	0.999892	4.63281	2.21189	0.00051899	0.0336612	2.80047	1.48567	0.00969878	1
ENSRNOT00000077579	ENSRNOG00000016924	Acly	0.386624	-1.371	0.250421	0.69499	0.420607	-1.24945	1.08796e-05	0.00217117	0.395801	-1.33715	0.0038068	0.172615	0.26834	-1.89787	8.6484e-06	9.72331e-05
ENSRNOT00000074583	ENSRNOG00000049517	Tnfaip3	7.30172	2.86824	4.80986e-11	2.6093e-09	1.2897	0.367036	0.489279	0.999892	1.14332	0.193233	0.85168	0.998866	0.78046	-0.357604	0.609078	1
ENSRNOG00000008921	ENSRNOG00000008921	Dynll2	0.349982	-1.51465	0.00427803	0.0430332	1.11366	0.155309	0.69832	0.999892	1.09772	0.134511	0.816119	0.998866	0.747006	-0.420809	0.403448	0.731504
ENSRNOT00000089560	ENSRNOG00000005882	Tle1	2.4448	1.28972	0.00440028	0.0441914	0.809905	-0.304175	0.540909	0.999892	2.2275	1.15542	0.0547468	0.998866	1.78925	0.839351	0.1042	0.344499
ENSRNOT00000093034	ENSRNOG00000012794	Grhpr	0.326196	-1.61619	7.24744e-11	3.81504e-09	0.928976	-0.106287	0.544785	0.999892	0.922728	-0.116023	0.795055	0.998866	0.571662	-0.806765	0.00161796	0.0106588
ENSRNOG00000004062	ENSRNOG00000004062	C4bpa	0.537675	-0.895194	0.0228852	0.159363	0.930074	-0.104582	0.414268	0.999892	0.40582	-1.30109	4.22746e-11	9.84586e-09	0.503077	-0.991148	1.34934e-09	4.04123e-08
ENSRNOT00000045596	ENSRNOG00000003634	Zfp354a	15.1147	3.91788	3.2607e-15	3.11598e-13	2.10036	1.07063	0.019513	0.999892	29.6629	4.89059	1.42367e-22	1.18562e-19	19.12	4.25701	1.8385e-20	1.45609e-18
ENSRNOT00000077960	ENSRNOG00000011879	Nfat5	0.0717897	-3.80008	0.000726034	0.00999748	0.740456	-0.433513	0.368748	0.999892	0.769299	-0.378384	0.705795	0.998866	0.726381	-0.461202	0.530353	1
ENSRNOG00000013291	ENSRNOG00000013291	Cyp2c23	0.337241	-1.56815	8.00999e-11	4.19865e-09	0.668268	-0.581501	0.00214078	0.189737	0.422658	-1.24244	1.84453e-05	0.00167913	0.406131	-1.29998	2.99738e-08	6.28392e-07
ENSRNOG00000024848	ENSRNOG00000024848	Fga	1.11633	0.158761	0.233945	0.67417	0.893681	-0.162169	0.0716908	0.999892	0.621222	-0.686818	2.20215e-09	4.29263e-07	1.01002	0.0143774	0.876785	0.967902
ENSRNOT00000013842	ENSRNOG00000010415	Atxn7l1	0.122025	-3.03475	0.00369755	0.0383428	1.0664	0.0927549	0.860017	0.999892	0.939091	-0.0906626	0.924681	0.998866	1.23781	0.307787	0.648841	1

## Sheet: IPA results - pathway Z scores
© 2000-2019 QIAGEN. All rights reserved.	PEAK_140	NADIR_180	CONS_140	CONS_180
Abdominal cancer	0.213	N/A	0.415	0.115
Abdominal neoplasm	0.609	N/A	N/A	N/A
Abnormal morphology of body cavity	N/A	N/A	N/A	N/A
Abnormal morphology of hepatocytes	N/A	N/A	N/A	N/A
Abnormal morphology of liver	N/A	N/A	N/A	N/A
Abnormal size of liver	N/A	N/A	N/A	N/A
Accumulation of ATP	N/A	N/A	N/A	N/A
Accumulation of bile acid	N/A	N/A	N/A	N/A
Accumulation of carbohydrate	N/A	N/A	1.131	0.152
Accumulation of cholesterol	0.351	N/A	0	1.131
Accumulation of eosinophils	N/A	N/A	N/A	N/A
Accumulation of extracellular matrix	N/A	N/A	N/A	N/A
Accumulation of fat	N/A	N/A	N/A	N/A
Accumulation of fatty acid	N/A	N/A	N/A	N/A
Accumulation of glycogen	N/A	N/A	N/A	N/A
Accumulation of granulocytes	N/A	N/A	N/A	N/A
Accumulation of leukocytes	N/A	N/A	N/A	N/A
Accumulation of linoleic acid	N/A	N/A	N/A	N/A
Accumulation of lipid	-0.725	0.149	0.06	-0.517
Accumulation of oleic acid	N/A	N/A	N/A	N/A
Accumulation of palmitoleic acid	N/A	N/A	N/A	N/A
Accumulation of phosphatidylcholine	N/A	N/A	N/A	N/A
Accumulation of phospholipid	N/A	N/A	N/A	N/A
Accumulation of protein fragment	N/A	N/A	N/A	N/A
Accumulation of sphingomyelin	N/A	N/A	N/A	N/A
Accumulation of steroid	-0.085	N/A	-0.391	0.651
Accumulation of triacylglycerol	-0.888	N/A	0.059	-0.192
Accumulation of very long chain fatty acid	N/A	N/A	N/A	N/A
Activation of cells	N/A	N/A	N/A	-0.928
Activation of hepatic stellate cells	N/A	N/A	N/A	N/A
Activation of hepatocytes	N/A	N/A	N/A	N/A
Activation of sinusoidal endothelial cells	N/A	N/A	N/A	N/A
Activation of T lymphocytes	N/A	N/A	N/A	N/A
Acute phase reaction of liver	N/A	N/A	N/A	N/A
Adenoma	N/A	N/A	N/A	N/A
Advanced extracranial solid tumor	N/A	N/A	N/A	N/A
Advanced stage amyotrophic lateral sclerosis	N/A	N/A	N/A	N/A
Agenesis of liver	N/A	N/A	N/A	N/A
Alpha-1-antitrypsin deficiency	N/A	N/A	N/A	N/A
Amyotrophic lateral sclerosis	N/A	N/A	N/A	N/A
Anaplastic carcinoma	N/A	N/A	N/A	N/A
Angiogenesis of carcinoma	N/A	N/A	N/A	N/A
Angiogenesis of digestive organ tumor	N/A	N/A	N/A	N/A
Apoptosis	1.354	N/A	0.665	0.814
Apoptosis of blood cells	N/A	N/A	N/A	N/A
Apoptosis of hepatic stellate cells	N/A	N/A	N/A	N/A
Apoptosis of hepatoblasts	N/A	N/A	N/A	N/A
Apoptosis of hepatocytes	0.735	N/A	-0.309	-0.115
Apoptosis of hepatoma cell lines	1.174	N/A	1.709	1.138
Apoptosis of liver cells	1.115	N/A	-0.062	0.126
Apoptosis of lymphocytes	N/A	N/A	N/A	N/A
Apoptosis of natural killer cells	N/A	N/A	N/A	N/A
Apoptosis of T lymphocytes	N/A	N/A	N/A	N/A
Area of gap junction plaques	N/A	N/A	N/A	N/A
Association of plasma membrane	N/A	N/A	N/A	N/A
Atherogenesis	N/A	N/A	N/A	N/A
Atherosclerosis	N/A	N/A	N/A	N/A
Autophagy	N/A	N/A	N/A	N/A
Autophagy of hepatoma cell lines	N/A	N/A	N/A	N/A
Autosomal recessive polycystic kidney disease	N/A	N/A	N/A	N/A
Beta-catenin activating mutation positive hepatocellular adenoma	N/A	N/A	N/A	N/A
Beta-oxidation of fatty acid	-2.216	N/A	N/A	N/A
Beta-oxidation of lignoceric acid	N/A	N/A	N/A	N/A
Beta-oxidation of palmitic acid	N/A	N/A	N/A	N/A
Beta-oxidation of very long chain fatty acid	N/A	N/A	N/A	N/A
Biliary atresia	N/A	N/A	N/A	N/A
Binding of antioxidant response element	N/A	N/A	N/A	N/A
Binding of Dengue virus 2	N/A	N/A	N/A	N/A
Binding of DNA	0.536	N/A	1.234	1.294
Binding of E box motif	N/A	N/A	N/A	N/A
Binding of Foxa2 binding site	N/A	N/A	N/A	N/A
Binding of hepatocytes	N/A	N/A	N/A	N/A
Binding of HIF-1 response element	N/A	N/A	N/A	N/A
Binding of HNF3 binding site	N/A	N/A	N/A	N/A
Binding of protein binding site	-0.42	N/A	N/A	0.762
Bone mineral density of skeleton	N/A	N/A	N/A	N/A
Breakdown of mitochondrial outer membrane	N/A	N/A	N/A	N/A
Cancer	N/A	N/A	0.381	N/A
Cardiac output	N/A	N/A	N/A	N/A
Catabolism of carbohydrate	N/A	N/A	N/A	N/A
Catabolism of D-glucose	N/A	N/A	N/A	N/A
Catabolism of fatty acid	N/A	N/A	N/A	N/A
Catabolism of glutamine	N/A	N/A	N/A	N/A
Catabolism of glycogen	N/A	N/A	N/A	N/A
Cell cycle progression	-1.387	N/A	0.447	-1.067
Cell cycle progression of hepatocytes	N/A	N/A	N/A	N/A
Cell death of hepatocytes	0.266	N/A	0.031	-0.341
Cell death of hepatoma cell lines	1.148	N/A	1.904	1.097
Cell death of liver cells	0.709	N/A	0.137	-0.063
Cell movement	1.224	N/A	N/A	N/A
Cell movement of blood cells	1.342	N/A	N/A	N/A
Cell movement of hepatic stellate cells	N/A	N/A	N/A	N/A
Cell movement of hepatoma cell lines	N/A	N/A	N/A	N/A
Cell movement of liver cells	N/A	N/A	N/A	N/A
Cell proliferation of hepatoma cell lines	N/A	-1.571	N/A	-0.666
Cell viability	N/A	N/A	1.165	0.714
Cell viability of cancer cells	N/A	N/A	N/A	N/A
Cell viability of hepatoma cell lines	N/A	N/A	N/A	1.165
Cellular homeostasis	N/A	N/A	N/A	N/A
Cellular infiltration by blood cells	1	N/A	N/A	N/A
Cellular infiltration by leukocytes	N/A	N/A	N/A	N/A
Central obesity	N/A	N/A	N/A	N/A
Cerebrotendinous xanthomatosis	N/A	N/A	N/A	N/A
Cholangitis	N/A	N/A	N/A	N/A
Cholelithiasis	N/A	N/A	N/A	N/A
Cholestasis	N/A	N/A	N/A	N/A
Cholestatic hepatitis	N/A	N/A	N/A	N/A
Circumference of periosteum	N/A	N/A	N/A	N/A
Clearance of acetaminophen	N/A	N/A	N/A	N/A
Clearance of cholesterol ester	N/A	N/A	N/A	N/A
Clearance of cyclophosphamide	N/A	N/A	N/A	N/A
Clearance of ethanol	N/A	N/A	N/A	N/A
Clearance of lipid	N/A	N/A	N/A	N/A
Color of liver	N/A	N/A	N/A	N/A
Concentration of 18:1(n-9) fatty acids	N/A	N/A	N/A	N/A
Concentration of acetyl-coenzyme A	N/A	N/A	N/A	N/A
Concentration of acyl-coenzyme A	1	N/A	N/A	N/A
Concentration of anandamide	N/A	N/A	N/A	N/A
Concentration of arachidonic acid	N/A	N/A	N/A	N/A
Concentration of bile acid	N/A	N/A	N/A	N/A
Concentration of bile salt	N/A	N/A	N/A	N/A
Concentration of Ca2+	N/A	N/A	N/A	N/A
Concentration of cholesterol	0.254	1.401	0.117	0.782
Concentration of cholesterol ester	N/A	N/A	N/A	N/A
Concentration of D-glucose	0.849	N/A	0.9	0.9
Concentration of docosahexaenoic acid	N/A	N/A	N/A	N/A
Concentration of eicosanoid	N/A	N/A	N/A	N/A
Concentration of fatty acid	0.452	-1.312	-1.146	-0.507
Concentration of glutathione	-0.447	N/A	N/A	-0.447
Concentration of lipid	-1.129	0.602	-1.115	-0.542
Concentration of long chain fatty acid	-1.117	-0.159	N/A	N/A
Concentration of malonyl-coenzyme A	N/A	N/A	N/A	N/A
Concentration of oleoylethanolamide	N/A	N/A	N/A	N/A
Concentration of paclitaxel	N/A	N/A	N/A	N/A
Concentration of palmitic acid	N/A	N/A	N/A	N/A
Concentration of palmitoylethanolamide	N/A	N/A	N/A	N/A
Concentration of phosphatidic acid	0.808	N/A	N/A	N/A
Concentration of phosphatidylcholine	1.982	N/A	N/A	N/A
Concentration of phosphatidylinositol	N/A	N/A	N/A	N/A
Concentration of phospholipid	N/A	N/A	1.091	N/A
Concentration of retinol	N/A	N/A	N/A	N/A
Concentration of sterol	-0.117	1.203	N/A	N/A
Concentration of triacylglycerol	-1.076	0.995	-0.34	-0.408
Conductance of intercellular junctions	N/A	N/A	N/A	N/A
Conjugation of glucuronic acid	N/A	N/A	N/A	N/A
Contact growth inhibition of hepatic stellate cells	N/A	N/A	N/A	N/A
Conversion of bile acid	N/A	N/A	N/A	N/A
Conversion of cholesterol	N/A	N/A	N/A	N/A
Conversion of desipramine	N/A	N/A	N/A	N/A
Conversion of imipramine	N/A	N/A	N/A	N/A
Conversion of lipid	N/A	N/A	N/A	N/A
Conversion of lysophosphatidic acid	N/A	N/A	N/A	N/A
Coupling of hepatoma cell lines	N/A	N/A	N/A	N/A
Cytotoxicity of CD8+ T lymphocyte	N/A	N/A	N/A	N/A
Cytotoxicity of cells	N/A	N/A	N/A	N/A
Cytotoxicity of hepatoma cell lines	N/A	N/A	N/A	N/A
Damage of biliary canaliculi	N/A	N/A	N/A	N/A
Damage of hepatocytes	N/A	N/A	N/A	N/A
Damage of liver	0.874	1.331	0.458	1.313
Damage of liver cells	N/A	N/A	N/A	N/A
Delay in healing of liver	N/A	N/A	N/A	N/A
Delay in hyperplasia of hepatocytes	N/A	N/A	N/A	N/A
Delay in initiation of cell cycle progression of hepatocytes	N/A	N/A	N/A	N/A
Delay in initiation of maturation of liver	N/A	N/A	N/A	N/A
Delay in removal of parenchyma	N/A	N/A	N/A	N/A
Delay in tumorigenesis of liver	N/A	N/A	N/A	N/A
Demethylation of caffeine	N/A	N/A	N/A	N/A
Demethylation of diazepam	N/A	N/A	N/A	N/A
Density of artery	N/A	N/A	N/A	N/A
Density of bone	N/A	N/A	N/A	N/A
Depletion of bile acid	N/A	N/A	N/A	N/A
Depletion of Ca2+	N/A	N/A	N/A	N/A
Depletion of glycogen	N/A	N/A	N/A	N/A
Deposition of adipose tissue	N/A	N/A	N/A	N/A
Deposition of lipid	N/A	N/A	N/A	N/A
Deposition of triacylglycerol	N/A	N/A	N/A	N/A
Development of connective tissue cells	N/A	N/A	N/A	N/A
Development of hepatocellular carcinoma	0.246	N/A	0.13	N/A
Development of liver	N/A	N/A	N/A	N/A
Development of liver cells	N/A	N/A	N/A	N/A
Development of malignant tumor	N/A	N/A	-0.223	N/A
Development of type II natural killer T cells	N/A	N/A	N/A	N/A
Development of vasculature	N/A	N/A	N/A	N/A
Diabetes mellitus	N/A	N/A	N/A	N/A
Differentiation of granulomonocytic cells	N/A	N/A	N/A	N/A
Differentiation of hepatoblasts	N/A	N/A	N/A	N/A
Differentiation of liver cells	N/A	N/A	N/A	N/A
Differentiation of neutrophils	N/A	N/A	N/A	N/A
Digestive organ tumor	0.674	N/A	N/A	N/A
Digestive system cancer	0.213	N/A	0.415	0.115
Diseases and Bio Functions	PLS_140	PLS_180	CNS_140	CNS_180
Disorder of lipid metabolism	0	N/A	-0.068	N/A
DNA replication	N/A	N/A	N/A	N/A
Dysfunction of liver	N/A	N/A	N/A	N/A
Dysglycemia	N/A	N/A	N/A	N/A
Dyslipidemia	0.287	N/A	0.372	1.091
Efflux of levothyroxine	N/A	N/A	N/A	N/A
Efflux of L-triiodothyronine	N/A	N/A	N/A	N/A
Efflux of triacylglycerol	N/A	N/A	N/A	N/A
Elimination of acetaldehyde	N/A	N/A	N/A	N/A
Entry into cell cycle progression of hepatoma cell lines	N/A	N/A	N/A	N/A
Epithelial neoplasm	0.305	N/A	N/A	N/A
Excretion of bile salt	N/A	N/A	N/A	N/A
Excretion of lipid	N/A	N/A	N/A	N/A
Excretion of triacylglycerol	N/A	N/A	N/A	N/A
Expansion of erythroid precursor cells	N/A	N/A	N/A	N/A
Export of lipid	N/A	N/A	N/A	N/A
Export of lysophosphatidic acid	N/A	N/A	N/A	N/A
Export of molecule	-1.231	N/A	N/A	N/A
Expression of protein	N/A	N/A	N/A	N/A
Expression of RNA	N/A	N/A	0.916	N/A
Extravasation of hepatoma cell lines	N/A	N/A	N/A	N/A
Fasting hypoglycemia	N/A	N/A	N/A	N/A
Fatty acid metabolism	-2.448	-1.539	-0.277	-2.249
Feeding	N/A	N/A	N/A	N/A
Fibrogenesis	N/A	N/A	N/A	N/A
Fibrosis of liver	0.522	N/A	N/A	N/A
Flow of blood	N/A	N/A	N/A	N/A
Flux of lipid	N/A	N/A	N/A	N/A
Focal necrosis of liver	N/A	N/A	0.555	N/A
Focal necrosis of liver cells	N/A	N/A	N/A	N/A
Formation of bile duct	N/A	N/A	N/A	N/A
Formation of cancer stem cells	N/A	N/A	N/A	N/A
Formation of cellular inclusion bodies	N/A	N/A	N/A	N/A
Formation of extracellular matrix	N/A	N/A	N/A	N/A
Formation of gallstone	N/A	N/A	N/A	N/A
Formation of intrahepatic bile duct	N/A	N/A	N/A	N/A
Formation of lipid droplets	N/A	N/A	N/A	N/A
Formation of liver acinus	N/A	N/A	N/A	N/A
Formation of zidovudine	N/A	N/A	N/A	N/A
Frequency of colony-forming erythroid cells	N/A	N/A	N/A	N/A
Frequency of tumor	0.336	N/A	-0.417	N/A
Function of liver	N/A	N/A	N/A	N/A
G1 phase of hepatoma cell lines	N/A	N/A	N/A	N/A
G1/S phase transition	N/A	N/A	N/A	N/A
Gait disturbance	N/A	N/A	N/A	N/A
Gluconeogenesis	-0.6	N/A	N/A	N/A
Gluconeogenesis of hepatocytes	N/A	N/A	N/A	N/A
Gluconeogenesis of liver	0	N/A	N/A	N/A
Glucose metabolism disorder	-0.557	N/A	-0.577	-0.2
Glucose tolerance	0.447	N/A	N/A	-1.131
Glycogenolysis of liver	N/A	N/A	N/A	N/A
Glycolysis	N/A	N/A	N/A	N/A
Glycolysis of glycogen	N/A	N/A	N/A	N/A
Growth of connective tissue	N/A	N/A	N/A	N/A
Growth of hepatocellular carcinoma	N/A	N/A	N/A	N/A
Growth of liver	N/A	N/A	1.696	1.765
Growth of tumor	1.206	N/A	N/A	N/A
Half-life of cyclophosphamide	N/A	N/A	N/A	N/A
Healing of liver	N/A	N/A	N/A	N/A
Hepatic injury	0.608	0.271	0.584	0.902
Hepatic steatosis	-0.73	N/A	-0.181	0.612
Hepatocellular adenoma	N/A	N/A	N/A	N/A
Hepatocellular carcinoma	0.226	N/A	0.103	-0.233
Hepatomegaly	N/A	N/A	N/A	N/A
Hydrocephalus	N/A	N/A	N/A	N/A
Hydrolysis of cholesterol ester	N/A	N/A	N/A	N/A
Hydrolysis of lipid	N/A	N/A	N/A	N/A
Hydrolysis of triacylglycerol	N/A	N/A	N/A	N/A
Hydroxylation of bile acid	N/A	N/A	N/A	N/A
Hydroxylation of lipid	N/A	N/A	N/A	N/A
Hydroxylation of paclitaxel	N/A	N/A	N/A	N/A
Hypercholesterolemia	N/A	N/A	N/A	N/A
Hyperlipidemia	-0.436	N/A	-0.277	0.391
Hyperplasia of liver cells	N/A	N/A	N/A	N/A
Hypertriglyceridemia	N/A	N/A	N/A	N/A
Hypertrophy	N/A	N/A	N/A	N/A
Hypertrophy of heart	N/A	N/A	N/A	N/A
Hypertrophy of liver	N/A	N/A	N/A	N/A
Inactivation of glucocorticoid	N/A	N/A	N/A	N/A
Incidence of tumor	0.242	N/A	-0.505	N/A
Incorporation of acetate	N/A	N/A	N/A	N/A
Incorporation of cholesterol ester	N/A	N/A	N/A	N/A
Incorporation of glycerol	N/A	N/A	N/A	N/A
Incorporation of triacylglycerol	N/A	N/A	N/A	N/A
Induction of RNA	N/A	N/A	N/A	N/A
Infection by Flaviviridae	-1.933	N/A	N/A	N/A
Infection by Hepatitis C virus	N/A	N/A	N/A	N/A
Infection by Hepatitis C virus genotype 1	N/A	N/A	N/A	N/A
Infection by Hepatitis C virus genotype 4	N/A	N/A	N/A	N/A
Infection by RNA virus	-1.221	N/A	N/A	N/A
Infection of hepatocytes	N/A	N/A	N/A	N/A
Infection of hepatoma cell lines	N/A	N/A	N/A	N/A
Infection of liver	N/A	N/A	N/A	N/A
Infiltration by lipid	N/A	N/A	N/A	N/A
Inflammation of liver	-0.177	N/A	-1.145	-0.588
Inflammatory response of liver	N/A	N/A	N/A	N/A
Initiation of growth of hepatocellular carcinoma	N/A	N/A	N/A	N/A
Insulin resistance	-0.277	N/A	N/A	0.686
Insulin resistance of liver	N/A	N/A	N/A	N/A
Insulin sensitivity of liver	N/A	N/A	N/A	N/A
Interaction of tumor cell lines	N/A	N/A	N/A	N/A
Intrahepatic cholestasis	N/A	N/A	N/A	N/A
Invasion of carcinoma cell lines	2.236	N/A	N/A	N/A
Invasion of hepatoma cell lines	0.902	N/A	N/A	N/A
Lipogenesis of fat	N/A	N/A	N/A	N/A
Lipogenesis of oleic acid	N/A	N/A	N/A	N/A
Lipogenesis of palmitic acid	N/A	N/A	N/A	N/A
Lipogenesis of stearic acid	N/A	N/A	N/A	N/A
Liver cancer	0.213	N/A	N/A	0.115
Liver carcinoma	0.226	N/A	N/A	-0.233
Liver lesion	0.673	0.713	0.636	0.278
Liver tumor	0.609	N/A	N/A	N/A
Mass of liver	N/A	N/A	N/A	N/A
Mass of organism	N/A	N/A	N/A	N/A
Mass of triacylglycerol	N/A	N/A	N/A	N/A
Metabolism of 11,12-epoxyeicosatrienoic acid	N/A	N/A	N/A	N/A
Metabolism of 14,15-epoxyeicosatrienoic acid	N/A	N/A	N/A	N/A
Metabolism of 20-hydroxyeicosatetraenoic acid	N/A	N/A	N/A	N/A
Metabolism of 2-arachidonoylglycerol	N/A	N/A	N/A	N/A
Metabolism of 8,9-epoxyeicosatrienoic acid	N/A	N/A	N/A	N/A
Metabolism of acetaminophen	N/A	N/A	N/A	N/A
Metabolism of acylglycerol	0.831	N/A	N/A	1.131
Metabolism of amiodarone	N/A	N/A	N/A	N/A
Metabolism of arachidonic acid	N/A	N/A	N/A	N/A
Metabolism of carbohydrate	-1.744	-1.98	N/A	0.037
Metabolism of cholesterol	-0.478	N/A	N/A	N/A
Metabolism of clopidogrel	N/A	N/A	N/A	N/A
Metabolism of cyclophosphamide	N/A	N/A	N/A	N/A
Metabolism of diazepam	N/A	N/A	N/A	N/A
Metabolism of DNA	N/A	N/A	N/A	N/A
Metabolism of eicosanoid	N/A	N/A	N/A	N/A
Metabolism of glycerol	N/A	N/A	N/A	N/A
Metabolism of glycogen	N/A	N/A	N/A	N/A
Metabolism of membrane lipid derivative	-0.788	N/A	N/A	N/A
Metabolism of pentobarbital	N/A	N/A	N/A	N/A
Metabolism of polysaccharide	N/A	N/A	0.246	0.873
Metabolism of rosiglitazone	N/A	N/A	N/A	N/A
Metabolism of terpenoid	N/A	N/A	N/A	-0.478
Metabolism of triacylglycerol	1.901	N/A	N/A	N/A
Metaphase/anaphase transition of liver cells	N/A	N/A	N/A	N/A
Metastasis of hepatocellular carcinoma	N/A	N/A	N/A	N/A
Metastasis to bone of carcinoma cell lines	N/A	N/A	N/A	N/A
Metastasis to bone of hepatoma cell lines	N/A	N/A	N/A	N/A
Metastatic malignant neoplasm of digestive system	N/A	N/A	N/A	N/A
Metastatic solid tumor	N/A	N/A	N/A	N/A
Methylation of protein	N/A	N/A	N/A	N/A
Microvesicular hepatic steatosis	N/A	N/A	N/A	N/A
Migration of cells	N/A	-0.193	-0.784	-0.832
Migration of hepatic stellate cells	N/A	N/A	N/A	N/A
Migration of hepatocytes	N/A	N/A	N/A	N/A
Migration of hepatoma cell lines	N/A	N/A	N/A	N/A
Migration of liver cells	N/A	N/A	N/A	-0.152
Mitosis	N/A	N/A	N/A	N/A
Mobilization of glycogen	N/A	N/A	N/A	N/A
Morphogenesis of epithelial cells	N/A	N/A	N/A	N/A
Morphogenesis of hepatoma cell lines	N/A	N/A	N/A	N/A
Morphology of atherosclerotic lesion	N/A	N/A	N/A	N/A
Morphology of body cavity	N/A	N/A	N/A	N/A
Morphology of digestive system	N/A	N/A	N/A	N/A
Morphology of hepatocytes	N/A	N/A	N/A	N/A
Morphology of lipid droplets	N/A	N/A	N/A	N/A
Morphology of liver	N/A	N/A	N/A	N/A
Movement Disorders	N/A	N/A	N/A	N/A
Necrosis	1.244	N/A	1.648	1.337
Necrosis of liver	1.032	N/A	0.81	0.516
Necrotizing inflammation of liver	N/A	N/A	N/A	N/A
Neoplasia of tumor cell lines	N/A	N/A	N/A	N/A
Nonalcoholic fatty liver disease	N/A	N/A	N/A	N/A
Non-alcoholic liver disease	N/A	N/A	N/A	N/A
Nonalcoholic steatohepatitis	N/A	N/A	N/A	N/A
Non-melanoma solid tumor	0.305	N/A	N/A	N/A
Organization of biliary ductal plate	N/A	N/A	N/A	N/A
Organization of endothelial tissue	N/A	N/A	N/A	N/A
Oxidation of fatty acid	-0.992	N/A	1.428	-0.271
Oxidation of long chain fatty acid	N/A	N/A	N/A	N/A
Oxidation of NADPH	N/A	N/A	N/A	N/A
Oxidation of palmitic acid	N/A	N/A	N/A	N/A
Oxidation of palmitoyl-coenzyme A	N/A	N/A	N/A	N/A
Oxidative stress response of liver	N/A	N/A	N/A	N/A
Paleness of liver	N/A	N/A	N/A	N/A
Pigmentation of Kupffer cells	N/A	N/A	N/A	N/A
Ploidy	N/A	N/A	N/A	N/A
Ploidy of hepatocytes	N/A	N/A	N/A	N/A
Preclinical stage amyotrophic lateral sclerosis	N/A	N/A	N/A	N/A
Production of Hepatitis C virus	N/A	N/A	N/A	N/A
Production of ketone body	N/A	N/A	N/A	N/A
Production of lactic acid	N/A	N/A	N/A	N/A
Production of reactive oxygen species	N/A	N/A	N/A	N/A
Production of taurocholic acid	N/A	N/A	N/A	N/A
Progressive familial intrahepatic cholestasis type 1	N/A	N/A	N/A	N/A
Progressive familial intrahepatic cholestasis type 2	N/A	N/A	N/A	N/A
Proliferation of bile ductule	N/A	N/A	N/A	N/A
Proliferation of erythroid precursor cells	N/A	N/A	N/A	N/A
Proliferation of granulocytes	N/A	N/A	N/A	N/A
Proliferation of hepatic stellate cells	N/A	N/A	N/A	N/A
Proliferation of hepatocytes	0.555	N/A	0.442	1.051
Proliferation of liver cells	0.977	N/A	1.604	1.674
Proliferation of natural killer T lymphocytes	N/A	N/A	N/A	N/A
Proliferation of peroxisomes	N/A	N/A	N/A	N/A
Quantity of ADP	N/A	N/A	N/A	N/A
Quantity of amino acids	N/A	N/A	N/A	N/A
Quantity of AMP	N/A	N/A	N/A	N/A
Quantity of antigen presenting cells	N/A	N/A	N/A	N/A
Quantity of bilirubin	N/A	N/A	N/A	N/A
Quantity of blood cells	0.954	N/A	N/A	N/A
Quantity of blood vessel	N/A	N/A	N/A	N/A
Quantity of C18:2 fatty acid	N/A	N/A	N/A	N/A
Quantity of carbohydrate	1.841	N/A	1.532	1.643
Quantity of caveolae	N/A	N/A	N/A	N/A
Quantity of cells	-0.456	-1.967	0.267	-0.419
Quantity of connective tissue	0	N/A	N/A	N/A
Quantity of diacylglycerol	N/A	N/A	N/A	N/A
Quantity of erythroid precursor cells	N/A	N/A	N/A	N/A
Quantity of extracellular matrix	N/A	N/A	N/A	N/A
Quantity of foam cells	N/A	N/A	N/A	N/A
Quantity of fructose-1,6-diphosphate	N/A	N/A	N/A	N/A
Quantity of fructose-2,6-diphosphate	N/A	N/A	N/A	N/A
Quantity of fructose-6-phosphate	N/A	N/A	N/A	N/A
Quantity of ganglioside GM1	N/A	N/A	N/A	N/A
Quantity of glucose-6-phosphate	N/A	N/A	N/A	N/A
Quantity of glycogen	1.667	N/A	0.711	0.707
Quantity of heavy metal	N/A	N/A	N/A	N/A
Quantity of hematopoietic progenitor cells	0.555	N/A	N/A	N/A
Quantity of hepatic stellate cells	N/A	N/A	N/A	N/A
Quantity of hepatocytes	N/A	N/A	N/A	N/A
Quantity of homocysteine	N/A	N/A	N/A	N/A
Quantity of hydrogen peroxide	N/A	N/A	N/A	N/A
Quantity of interlobular arteries	N/A	N/A	N/A	N/A
Quantity of ketone body	N/A	N/A	N/A	N/A
Quantity of Klebsiella pneumoniae	N/A	N/A	N/A	N/A
Quantity of kynurenic acid	N/A	N/A	N/A	N/A
Quantity of lactic acid	N/A	N/A	N/A	N/A
Quantity of lesion	N/A	N/A	N/A	N/A
Quantity of leukocytes	N/A	N/A	N/A	N/A
Quantity of lipoprotein	N/A	N/A	N/A	N/A
Quantity of liver cells	-1.342	N/A	N/A	-1
Quantity of long-chain acyl-coenzyme A	N/A	N/A	N/A	N/A
Quantity of lymphocytes	N/A	N/A	N/A	N/A
Quantity of macrophage progenitor cell	N/A	N/A	N/A	N/A
Quantity of macrophages	N/A	N/A	N/A	N/A
Quantity of metal	N/A	N/A	N/A	0.152
Quantity of methotrexate	N/A	N/A	N/A	N/A
Quantity of mononuclear leukocytes	N/A	N/A	N/A	N/A
Quantity of monosaccharide	1.412	N/A	1.413	1.701
Quantity of monounsaturated fatty acids	-0.851	-0.198	N/A	N/A
Quantity of multipotential hemopoietic progenitor cells	N/A	N/A	N/A	N/A
Quantity of NAD+	N/A	N/A	N/A	N/A
Quantity of nodule	N/A	N/A	N/A	N/A
Quantity of non-esterified fatty acid	N/A	N/A	N/A	N/A
Quantity of oleic acid	N/A	N/A	N/A	N/A
Quantity of palmitoleic acid	N/A	N/A	N/A	N/A
Quantity of phosphatidylinositol-3,4,5-triphosphate	N/A	N/A	N/A	N/A
Quantity of pro-B lymphocytes	N/A	N/A	N/A	N/A
Quantity of reactive oxygen species	N/A	N/A	N/A	N/A
Quantity of retinyl ester	N/A	N/A	N/A	N/A
Quantity of S-adenosylmethionine	N/A	N/A	N/A	N/A
Quantity of saturated fatty acid	N/A	N/A	N/A	N/A
Quantity of sn-glycero-3-phosphocholine	N/A	N/A	N/A	N/A
Quantity of sphinganine	N/A	N/A	N/A	N/A
Quantity of steroid	-0.022	N/A	-0.563	0.093
Quantity of urea	N/A	N/A	N/A	N/A
Quantity of ursodeoxycholic acid	N/A	N/A	N/A	N/A
Quantity of vitamin	N/A	N/A	N/A	N/A
Recruitment of neutrophils	N/A	N/A	N/A	N/A
Reduction of hydrogen peroxide	N/A	N/A	N/A	N/A
Regeneration of liver	0	N/A	0.199	0
Regression of atherosclerotic lesion	N/A	N/A	N/A	N/A
Rejection of splenocytes	N/A	N/A	N/A	N/A
Relaxation of mesenteric artery	N/A	N/A	N/A	N/A
Reorganization of cytoskeleton	N/A	N/A	N/A	N/A
Replication of Dengue virus 2	N/A	N/A	N/A	N/A
Replication of murine hepatitis virus strain A59	N/A	N/A	N/A	N/A
Replication of virus	N/A	N/A	N/A	N/A
Reproduction	N/A	N/A	N/A	N/A
Respiration of hepatocytes	N/A	N/A	N/A	N/A
Respiration of mitochondria	N/A	N/A	N/A	N/A
Response of liver	-0.257	0.44	-0.866	-0.629
Secondary tumor	N/A	N/A	N/A	N/A
Secretion of cholesterol	N/A	N/A	N/A	N/A
Secretion of fatty acid	N/A	N/A	N/A	N/A
Secretion of lipid	-0.114	N/A	N/A	N/A
Secretion of triacylglycerol	N/A	N/A	N/A	N/A
Secretion of vitamin E	N/A	N/A	N/A	N/A
Severe hepatic fibrosis	N/A	N/A	N/A	N/A
Size of cells	N/A	N/A	N/A	N/A
Size of hepatocytes	N/A	N/A	N/A	N/A
Size of lipid droplets	N/A	N/A	N/A	N/A
Size of liver	N/A	N/A	N/A	N/A
Size of peroxisomes	N/A	N/A	N/A	N/A
Spatial learning	N/A	N/A	N/A	N/A
Spatial memory	N/A	N/A	N/A	N/A
State 3 respiration of mitochondria	N/A	N/A	N/A	N/A
Steatohepatitis	N/A	N/A	N/A	N/A
Storage of cholesterol	N/A	N/A	N/A	N/A
Storage of lipid	N/A	N/A	N/A	N/A
Storage of retinol	N/A	N/A	N/A	N/A
Storage of triacylglycerol	N/A	N/A	N/A	N/A
Stroke volume index	N/A	N/A	N/A	N/A
Survival of hepatic stellate cells	N/A	N/A	N/A	N/A
Survival of organism	N/A	N/A	N/A	N/A
Swelling of hepatocytes	N/A	N/A	N/A	N/A
Synthesis of acylglycerol	1.314	N/A	N/A	N/A
Synthesis of arachidonic acid	N/A	N/A	N/A	N/A
Synthesis of bile acid	N/A	N/A	N/A	N/A
Synthesis of carbohydrate	-1.675	N/A	-0.04	0.12
Synthesis of cholesterol	-0.478	N/A	N/A	-0.896
Synthesis of D-glucose	-1.777	N/A	-0.388	-0.388
Synthesis of DNA	2.207	N/A	0.589	1.053
Synthesis of fatty acid	-1.093	-0.447	N/A	-0.928
Synthesis of glutathione	N/A	N/A	N/A	N/A
Synthesis of glycerol	N/A	N/A	N/A	N/A
Synthesis of glycogen	N/A	N/A	-0.132	0.577
Synthesis of lipid	-0.042	-0.711	0.454	0.473
Synthesis of long chain fatty acid	N/A	N/A	N/A	N/A
Synthesis of oleic acid	N/A	N/A	N/A	N/A
Synthesis of palmitic acid	N/A	N/A	N/A	N/A
Synthesis of phosphatidylcholine	N/A	N/A	N/A	N/A
Synthesis of protein	N/A	N/A	-1.192	N/A
Synthesis of reactive oxygen species	-0.13	N/A	N/A	-0.13
Synthesis of steroid	-0.093	-1.067	-1	-0.113
Synthesis of sterol	-0.426	N/A	N/A	-0.478
Synthesis of terpenoid	N/A	N/A	-0.447	0.213
Synthesis of tretinoin	N/A	N/A	N/A	N/A
Synthesis of triacylglycerol	1.901	N/A	N/A	N/A
Synthesis of ursodeoxycholic acid	N/A	N/A	N/A	N/A
Systolic pressure	N/A	N/A	N/A	N/A
Thickness of cortical bone	N/A	N/A	N/A	N/A
Toxicity of acetaminophen	N/A	N/A	N/A	N/A
Transactivation	-0.861	N/A	N/A	N/A
Transactivation of RNA	-0.562	N/A	0.943	0.721
Transcription	0.67	N/A	N/A	N/A
Transcription of RNA	0.311	N/A	0.367	-0.027
Transdifferentiation of hepatic stellate cells	N/A	N/A	N/A	N/A
Transmembrane potential of mitochondria	N/A	N/A	N/A	N/A
Transport of bile salt	N/A	N/A	N/A	N/A
Transport of lipid	-1.82	N/A	N/A	N/A
Transport of molecule	-2.028	-1.174	-1.112	-1.54
Transport of palmitic acid	N/A	N/A	N/A	N/A
Transport of steroid	N/A	N/A	N/A	N/A
Transport of taurocholic acid	N/A	N/A	N/A	N/A
Tumor burden	N/A	N/A	N/A	N/A
Tumorigenesis of epithelial neoplasm	0.323	N/A	-0.115	N/A
Turnover of D-glucose	N/A	N/A	N/A	N/A
Uptake of bile salt	N/A	N/A	N/A	N/A
Uptake of bosentan	N/A	N/A	N/A	N/A
Uptake of carbohydrate	N/A	N/A	N/A	N/A
Uptake of Dengue virus 2	N/A	N/A	N/A	N/A
Uptake of D-glucose	N/A	N/A	N/A	N/A
Uptake of fatty acid	N/A	N/A	N/A	N/A
Uptake of lipid	N/A	N/A	N/A	N/A
Uptake of lipopolysaccharide	N/A	N/A	N/A	N/A
Uptake of paclitaxel	N/A	N/A	N/A	N/A
Uptake of palmitic acid	N/A	N/A	N/A	N/A
Utilization of D-glucose	N/A	N/A	N/A	N/A
Vacuolation of endoplasmic reticulum	N/A	N/A	N/A	N/A
Viral hepatitis	N/A	N/A	N/A	N/A
Viral Infection	-2.181	N/A	N/A	N/A
Visceral metastasis	N/A	N/A	N/A	N/A
Visceromegaly	N/A	N/A	N/A	N/A
Volume of liver tissue	N/A	N/A	N/A	N/A
Wilson disease	N/A	N/A	N/A	N/A

## Sheet: Heatmap Z scores
Pathway	PEAK_140	NADIR_180	CONS_140	CONS_180
Inflammation of liver	-0.177	0	-1.145	-0.588
Superpathway of Methionine	2.236	0	2.449	2.449
Cholesterol Biosynthesis	-1.89	-2	0	-1
Melatonin degradation	-1.069	-1.633	1.134	0
Serotonin degradation	-0.905	-1.633	1	0.447
Quantity of glycogen	1.667	0	0.711	0.707
Conc. of D-glucose	0.849	0	0.9	0.9
Quantity of monosaccharide	1.412	0	1.413	1.701
Quantity of carbohydrate	1.841	0	1.532	1.643
Metabolism of carbohydrate	-1.6775	0	-0.04	0.12
Conc. of triacyl glycerol	-1.076	0.995	-0.34	-0.408
Synthesis of lipid	-0.042	-0.711	0.454	0.473
Conc. of fatty acid	0.452	-1.312	-1.146	-0.507
Dyslipidemia	0.287	0	0.372	1.091
Hyperlipidemia	-0.436	0	-0.277	0.391
Necrosis	1.244	0	1.648	1.337
Cell death of hepatoma cell lines	1.148	0	1.904	1.097
Proliferation of liver cells	0.977	0	1.604	1.674
Growth of liver	0	0	1.696	1.765

## Sheet: IPA results – sig. gene
Pathway	Gene	PEAK_140	NADIR_180	CONS_140	CONS_180	Activatory (A) or Inhibitory (I)
Cell death of hepatoma cell lines	Cyp2e1	-1.16693	0	0	-0.654432	Act
Cell death of hepatoma cell lines	Foxo3	2.38036	0	0	0	Act
Cell death of hepatoma cell lines	Hnf4a	0	0	0.696916	0	Act
Cell death of hepatoma cell lines	Inhba	-3.77321	0	0	-1.6869	Act
Cell death of hepatoma cell lines	Jund	0	0	1.68519	0	Act
Cell death of hepatoma cell lines	Mapk14	1.40089	0	0	0	Act
Cell death of hepatoma cell lines	Myc	2.23064	0	1.88338	1.28538	Act
Cell death of hepatoma cell lines	Nfkbia	2.16514	0	2.85453	1.6086	Act
Cell death of hepatoma cell lines	Nr0b2	1.10831	0	2.78668	1.18679	Act
Cell death of hepatoma cell lines	Nr1i2	1.49888	0	1.94882	1.55526	Act
Cell death of hepatoma cell lines	Pml	-3.4268	0	0	0	Act
Cell death of hepatoma cell lines	Cat	-2.25693	0	0	-1.43216	Inh
Cell death of hepatoma cell lines	Cdkn1a	0	0	2.97972	1.39216	Inh
Cell death of hepatoma cell lines	Clu	1.04616	0	0	0	Inh
Cell death of hepatoma cell lines	Cxcl12	-5.33858	-1.24922	0	-3.74256	Inh
Cell death of hepatoma cell lines	Dhcr24	1.89039	0	1.65847	1.44916	Inh
Cell death of hepatoma cell lines	Egfr	0.891902	0	0	0	Inh
Cell death of hepatoma cell lines	Nfe2l2	-2.5559	-0.87354	-1.03532	-1.58125	Inh
Cell death of hepatoma cell lines	Rgn	-1.65595	0	-1.93935	-0.891409	Inh
Cell death of hepatoma cell lines	Scd	-6.37158	-3.4286	0	0	Inh
Conc. Of D-glucose	Avpr1a	0	0	2.41778	1.22154	Act
Conc. Of D-glucose	Fmo3	1.8322	0	1.52872	1.87934	Act
Conc. Of D-glucose	Foxo1	0	0	2.7624	1.63059	Act
Conc. Of D-glucose	Foxo3	2.38036	0	0	0	Act
Conc. Of D-glucose	Myc	2.23064	0	1.88338	1.28538	Inh
Conc. Of D-glucose	Nr1h4	-1.28823	0	0	0	Inh
Conc. Of fatty acid	Fmo3	1.8322	0	1.52872	1.87934	Act
Conc. Of fatty acid	Ppara	0	0	1.47667	0	Act
Conc. Of fatty acid	Prkaa2	1.47563	0	0	1.17747	Act
Conc. Of fatty acid	Acly	0	-1.24945	0	-1.89787	Act
Conc. Of fatty acid	Fabp1	-3.39101	-1.61795	-4.55276	-2.30754	Act
Conc. Of fatty acid	Fads2	-8.62054	-3.94424	0	-7.86468	Act
Conc. Of fatty acid	Scd	-6.37158	-3.4286	0	0	Act
Conc. Of fatty acid	Acsl1	-1.25735	-0.694717	0	-1.07545	Inh
Conc. Of fatty acid	Elovl5	0	-1.54809	-1.95256	0	Inh
Conc. Of fatty acid	G6pc	-1.21453	0	0	0	Inh
Conc. Of fatty acid	Ghr	-2.30076	0	0	-1.83271	Inh
Conc. Of fatty acid	Gpam	-2.47197	0	0	0	Inh
Conc. Of fatty acid	Idh1	-3.03486	0	0	-1.3947	Inh
Conc. Of fatty acid	Cbs	0	0	1.8819	1.26813	Inh
Conc. Of fatty acid	Cyp27a1	1.90892	0	2.55146	1.47986	Inh
Conc. Of fatty acid	Foxo1	0	0	2.7624	1.63059	Inh
Conc. Of fatty acid	Myc	2.23064	0	1.88338	1.28538	Inh
Conc. Of triacylglycerol	Dgat2	0	0	1.37229	0	Act
Conc. Of triacylglycerol	Fabp1	-3.39101	-1.61795	-4.55276	-2.30754	Act
Conc. Of triacylglycerol	G0s2	-0.942664	0	0	0	Act
Conc. Of triacylglycerol	Gpam	-2.47197	0	0	0	Act
Conc. Of triacylglycerol	Idh1	-3.03486	0	0	-1.3947	Act
Conc. Of triacylglycerol	Mid1ip1	-2.4674	0	0	-1.24054	Act
Conc. Of triacylglycerol	Plin2	-1.52251	0	0	-0.880173	Act
Conc. Of triacylglycerol	Scd	-6.37158	-3.4286	0	0	Act
Conc. Of triacylglycerol	Scp2	-1.26827	0	0	0	Act
Conc. Of triacylglycerol	Slc22a1	-6.74295	0	0	0	Act
Conc. Of triacylglycerol	Srebf1	-1.81834	0	0	-0.893222	Act
Conc. Of triacylglycerol	Apoa4	0	0	0	0.926599	Act
Conc. Of triacylglycerol	Cebpa	0	0	2.06844	0	Act
Conc. Of triacylglycerol	Cebpb	0	0	4.12552	2.27731	Act
Conc. Of triacylglycerol	Fmo3	1.8322	0	1.52872	1.87934	Act
Conc. Of triacylglycerol	Gck	0	0	0	1.57461	Act
Conc. Of triacylglycerol	Hnf4a	0	0	0.696916	0	Act
Conc. Of triacylglycerol	Hsd11b1	1.41786	0	0	1.67547	Act
Conc. Of triacylglycerol	Onecut1	1.08305	0	0	0	Act
Conc. Of triacylglycerol	Por	3.46607	0	3.32025	2.47223	Act
Conc. Of triacylglycerol	Prkaa2	1.47563	0	0	1.17747	Act
Conc. Of triacylglycerol	Slc13a5	6.79447	0	0	0	Act
Conc. Of triacylglycerol	Thrsp	0.802797	0	0.895442	0	Act
Conc. Of triacylglycerol	Acly	0	-1.24945	0	-1.89787	Inh
Conc. Of triacylglycerol	Adipor2	-1.16843	0	0	-0.89359	Inh
Conc. Of triacylglycerol	Chka	0	-1.25832	0	0	Inh
Conc. Of triacylglycerol	Dbi	-1.78676	-1.50358	0	-1.84785	Inh
Conc. Of triacylglycerol	Elovl5	0	-1.54809	-1.95256	0	Inh
Conc. Of triacylglycerol	Fads2	-8.62054	-3.94424	0	-7.86468	Inh
Conc. Of triacylglycerol	Fgl1	0	0	-1.25257	-0.779746	Inh
Conc. Of triacylglycerol	G6pc	-1.21453	0	0	0	Inh
Conc. Of triacylglycerol	Ldlr	-1.75894	0	0	-1.09575	Inh
Conc. Of triacylglycerol	Lipc	-5.79711	0	0	0	Inh
Conc. Of triacylglycerol	Nr1h4	-1.28823	0	0	0	Inh
Conc. Of triacylglycerol	Rgn	-1.65595	0	-1.93935	-0.891409	Inh
Conc. Of triacylglycerol	Bhmt	1.61555	0	2.01185	2.02829	Inh
Conc. Of triacylglycerol	Cbs	0	0	1.8819	1.26813	Inh
Conc. Of triacylglycerol	Cyp27a1	1.90892	0	2.55146	1.47986	Inh
Conc. Of triacylglycerol	Egr1	0	0	1.59035	0	Inh
Conc. Of triacylglycerol	Foxo1	0	0	2.7624	1.63059	Inh
Conc. Of triacylglycerol	Foxo3	2.38036	0	0	0	Inh
Conc. Of triacylglycerol	Lcn2	6.22952	0	0	0	Inh
Conc. Of triacylglycerol	Myc	2.23064	0	1.88338	1.28538	Inh
Conc. Of triacylglycerol	Nampt	3.28888	0	0	2.71165	Inh
Conc. Of triacylglycerol	Nr0b2	1.10831	0	2.78668	1.18679	Inh
Conc. Of triacylglycerol	Ppara	0	0	1.47667	0	Inh
Conc. Of triacylglycerol	Rxra	0	0	0	0.610635	Inh
Conc. Of triacylglycerol	Sod2	1.82051	0	0	0	Inh
Conc. Of triacylglycerol	Steap4	3.3097	0	0	0	Inh
Conc. Of triacylglycerol	Trib1	0	0	1.17856	0	Inh
Conc. Of triacylglycerol	Xbp1	0.93493	0	0	1.15064	Inh
Dyslipidemia	Angptl8	-3.27379	0	0	-1.53183	Act
Dyslipidemia	Gpam	-2.47197	0	0	0	Act
Dyslipidemia	Srebf1	-1.81834	0	0	-0.893222	Act
Dyslipidemia	Hsd11b1	1.41786	0	0	1.67547	Act
Dyslipidemia	Lpin1	3.87052	0	3.70799	3.29629	Act
Dyslipidemia	Nr0b2	1.10831	0	2.78668	1.18679	Act
Dyslipidemia	Foxo1	0	0	2.7624	1.63059	Inh
Dyslipidemia	Foxo3	2.38036	0	0	0	Inh
Dyslipidemia	Insig1	0.628732	-2.59087	0.699486	0	Inh
Dyslipidemia	Apoe	0	0.594135	1.13296	0	Inh
Dyslipidemia	Insig2	-3.20898	0	0	-1.28088	Inh
Dyslipidemia	Ldlr	-1.75894	0	0	-1.09575	Inh
Growth of Liver	C3	0	0	-0.702412	0	Act
Growth of Liver	Cebpb	0	0	4.12552	2.27731	Act
Growth of Liver	Cited2	0	0	2.41377	0	Act
Growth of Liver	Egfr	0.891902	0	0	0	Act
Growth of Liver	Il6r	2.04391	0	2.53815	2.03315	Act
Growth of Liver	Myc	2.23064	0	1.88338	1.28538	Act
Growth of Liver	Nfkbia	2.16514	0	2.85453	1.6086	Act
Growth of Liver	Nr1i2	1.49888	0	1.94882	1.55526	Act
Growth of Liver	Nr1i3	0	0	2.23452	1.30783	Act
Growth of Liver	Pik3r1	1.46111	0	1.56007	1.60766	Act
Growth of Liver	Pim3	0	0	2.59859	1.05864	Act
Growth of Liver	Ppara	0	0	1.47667	0	Act
Growth of Liver	Rxra	0	0	0	0.610635	Act
Growth of Liver	Slc39a14	1.00461	0	0	0	Act
Growth of Liver	Xbp1	0.93493	0	0	1.15064	Act
Growth of Liver	Cxcl12	-5.33858	-1.24922	0	-3.74256	Act
Growth of Liver	Il4r	-1.01055	0	0	0	Act
Growth of Liver	Inhba	-3.77321	0	0	-1.6869	Act
Growth of Liver	Itih4	-1.19982	0	-0.756779	-0.667483	Act
Growth of Liver	Jun	-1.04445	0	1.08801	0	Act
Growth of Liver	Mapk9	-5.49755	0	0	0	Act
Growth of Liver	Pml	-3.4268	0	0	0	Act
Growth of Liver	Raf1	-2.70498	0	0	0	Act
Growth of Liver	Cpb2	-1.6515	0	0	0	Inh
Growth of Liver	Dlc1	-1.59353	0	0	0	Inh
Growth of Liver	Entpd5	-4.06088	0	0	0	Inh
Growth of Liver	Igf1	0	-1.70417	-2.35563	-0.836848	Inh
Growth of Liver	Jund	0	0	1.68519	0	Inh
Growth of Liver	Nfe2l2	-2.5559	-0.87354	-1.03532	-1.58125	Inh
Growth of Liver	Nr1h4	-1.28823	0	0	0	Inh
Growth of Liver	Plg	-1.23908	0	-0.747147	-0.596139	Inh
Growth of Liver	Cdkn1a	0	0	2.97972	1.39216	Inh
Growth of Liver	Cebpa	0	0	2.06844	0	Inh
Growth of Liver	Hnf4a	0	0	0.696916	0	Inh
Growth of Liver	Igfbp1	1.25441	0	1.63202	0.774482	Inh
Growth of Liver	Mapk14	1.40089	0	0	0	Inh
Growth of Liver	Tf	0	0	0	0.595564	Inh
Hyperlipidemia	Angptl8	-3.27379	0	0	-1.53183	Act
Hyperlipidemia	Apoe	0	0.594135	1.13296	0	Act
Hyperlipidemia	Gpam	-2.47197	0	0	0	Act
Hyperlipidemia	Lpin1	3.87052	0	3.70799	3.29629	Act
Hyperlipidemia	Foxo1	0	0	2.7624	1.63059	Inh
Hyperlipidemia	Foxo3	2.38036	0	0	0	Inh
Hyperlipidemia	Insig1	0.628732	-2.59087	0.699486	0	Inh
Hyperlipidemia	Insig2	-3.20898	0	0	-1.28088	Inh
Hyperlipidemia	Ldlr	-1.75894	0	0	-1.09575	Inh
Inflammation of liver	Apoe	0	0.594135	1.13296	0	Act
Inflammation of liver	Cdh1	-4.50415	0	0	0	Act
Inflammation of liver	Mapk9	-5.49755	0	0	0	Act
Inflammation of liver	Il1r1	2.45521	1.60553	0	1.73388	Act
Inflammation of liver	Nr0b2	1.10831	0	2.78668	1.18679	Act
Inflammation of liver	C3	0	0	-0.702412	0	Inh
Inflammation of liver	Cbs	0	0	1.8819	1.26813	Inh
Inflammation of liver	Cebpa	0	0	2.06844	0	Inh
Inflammation of liver	Egfr	0.891902	0	0	0	Inh
Inflammation of liver	Egr1	0	0	1.59035	0	Inh
Inflammation of liver	Igfbp1	1.25441	0	1.63202	0.774482	Inh
Inflammation of liver	Il6r	2.04391	0	2.53815	2.03315	Inh
Inflammation of liver	Mat1a	1.49056	0	1.44674	1.35182	Inh
Inflammation of liver	Phyh	1.04132	0	1.62082	1.2005	Inh
Inflammation of liver	Rxra	0	0	0	0.610635	Inh
Inflammation of liver	Sod2	1.82051	0	0	0	Inh
Inflammation of liver	Tnfaip3	2.86824	0	0	0	Inh
Inflammation of liver	Bcl6	0	0.803917	1.51172	0	Inh
Inflammation of liver	Entpd5	-4.06088	0	0	0	Inh
Inflammation of liver	Il4r	-1.01055	0	0	0	Inh
Inflammation of liver	Ldlr	-1.75894	0	0	-1.09575	Inh
Inflammation of liver	Nr1h4	-1.28823	0	0	0	Inh
Inflammation of liver	Pzp	-1.62041	0	-1.99658	-1.46633	Inh
Inflammation of liver	Scp2	-1.26827	0	0	0	Inh
Inflammation of liver	Slc10a1	-0.764834	0	0	0	Inh
Necrosis	Cdkn1a	0	0	2.97972	1.39216	Act
Necrosis	Cyp7a1	0	0	2.2901	1.43974	Act
Necrosis	Foxo3	2.38036	0	0	0	Act
Necrosis	Hnf4a	0	0	0.696916	0	Act
Necrosis	Mapk14	1.40089	0	0	0	Act
Necrosis	Myc	2.23064	0	1.88338	1.28538	Act
Necrosis	Nfkbia	2.16514	0	2.85453	1.6086	Act
Necrosis	Nr0b2	1.10831	0	2.78668	1.18679	Act
Necrosis	Nr1i2	1.49888	0	1.94882	1.55526	Act
Necrosis	Nr1i3	0	0	2.23452	1.30783	Act
Necrosis	Rxra	0	0	0	0.610635	Act
Necrosis	Cpb2	-1.6515	0	0	0	Act
Necrosis	Cyp2e1	-1.16693	0	0	-0.654432	Act
Necrosis	Inhba	-3.77321	0	0	-1.6869	Act
Necrosis	Itih4	-1.19982	0	-0.756779	-0.667483	Act
Necrosis	Klf2	0	0	2.09243	0	Act
Necrosis	Mapk9	-5.49755	0	0	0	Act
Necrosis	Pml	-3.4268	0	0	0	Act
Necrosis	Amacr	-1.37676	0	-1.25436	-0.935934	Inh
Necrosis	Apoe	0	0.594135	1.13296	0	Inh
Necrosis	Cat	-2.25693	0	0	-1.43216	Inh
Necrosis	Cfh	-0.708828	0	-1.43533	0	Inh
Necrosis	Cxcl12	-5.33858	-1.24922	0	-3.74256	Inh
Necrosis	Entpd5	-4.06088	0	0	0	Inh
Necrosis	G6pc	-1.21453	0	0	0	Inh
Necrosis	Igf1	0	-1.70417	-2.35563	-0.836848	Inh
Necrosis	Iqgap2	-1.69905	0	0	0	Inh
Necrosis	Jun	-1.04445	0	1.08801	0	Inh
Necrosis	Ldlr	-1.75894	0	0	-1.09575	Inh
Necrosis	Nfe2l2	-2.5559	-0.87354	-1.03532	-1.58125	Inh
Necrosis	Nr1h4	-1.28823	0	0	0	Inh
Necrosis	Plg	-1.23908	0	-0.747147	-0.596139	Inh
Necrosis	Pzp	-1.62041	0	-1.99658	-1.46633	Inh
Necrosis	Raf1	-2.70498	0	0	0	Inh
Necrosis	Rgn	-1.65595	0	-1.93935	-0.891409	Inh
Necrosis	Scd	-6.37158	-3.4286	0	0	Inh
Necrosis	Selenop	-1.39658	0	-0.990942	-1.16765	Inh
Necrosis	C3	0	0	-0.702412	0	Inh
Necrosis	Cbs	0	0	1.8819	1.26813	Inh
Necrosis	Clu	1.04616	0	0	0	Inh
Necrosis	Dhcr24	1.89039	0	1.65847	1.44916	Inh
Necrosis	Egfr	0.891902	0	0	0	Inh
Necrosis	Fga	0	0	-0.686818	0	Inh
Necrosis	Hsp90b1	0	0	0.883611	0	Inh
Necrosis	Igfbp1	1.25441	0	1.63202	0.774482	Inh
Necrosis	Il6r	2.04391	0	2.53815	2.03315	Inh
Necrosis	Il6st	0.962202	0	0	0	Inh
Necrosis	Pik3r1	1.46111	0	1.56007	1.60766	Inh
Necrosis	Ppara	0	0	1.47667	0	Inh
Necrosis	Prkaa2	1.47563	0	0	1.17747	Inh
Necrosis	Sod2	1.82051	0	0	0	Inh
Necrosis	Xbp1	0.93493	0	0	1.15064	Inh
Proliferation of liver cells	Agt	2.7075	0	2.06983	1.40718	Act
Proliferation of liver cells	C3	0	0	-0.702412	0	Act
Proliferation of liver cells	Cebpb	0	0	4.12552	2.27731	Act
Proliferation of liver cells	Cited2	0	0	2.41377	0	Act
Proliferation of liver cells	Egfr	0.891902	0	0	0	Act
Proliferation of liver cells	Il6r	2.04391	0	2.53815	2.03315	Act
Proliferation of liver cells	Myc	2.23064	0	1.88338	1.28538	Act
Proliferation of liver cells	Nfkbia	2.16514	0	2.85453	1.6086	Act
Proliferation of liver cells	Nr1i2	1.49888	0	1.94882	1.55526	Act
Proliferation of liver cells	Nr1i3	0	0	2.23452	1.30783	Act
Proliferation of liver cells	Pik3r1	1.46111	0	1.56007	1.60766	Act
Proliferation of liver cells	Pim3	0	0	2.59859	1.05864	Act
Proliferation of liver cells	Ppara	0	0	1.47667	0	Act
Proliferation of liver cells	Rxra	0	0	0	0.610635	Act
Proliferation of liver cells	Slc39a14	1.00461	0	0	0	Act
Proliferation of liver cells	Xbp1	0.93493	0	0	1.15064	Act
Proliferation of liver cells	Cxcl12	-5.33858	-1.24922	0	-3.74256	Act
Proliferation of liver cells	Il4r	-1.01055	0	0	0	Act
Proliferation of liver cells	Inhba	-3.77321	0	0	-1.6869	Act
Proliferation of liver cells	Itih4	-1.19982	0	-0.756779	-0.667483	Act
Proliferation of liver cells	Jun	-1.04445	0	1.08801	0	Act
Proliferation of liver cells	Mapk9	-5.49755	0	0	0	Act
Proliferation of liver cells	Pml	-3.4268	0	0	0	Act
Proliferation of liver cells	Raf1	-2.70498	0	0	0	Act
Proliferation of liver cells	Cpb2	-1.6515	0	0	0	Inh
Proliferation of liver cells	Dlc1	-1.59353	0	0	0	Inh
Proliferation of liver cells	Entpd5	-4.06088	0	0	0	Inh
Proliferation of liver cells	Jund	0	0	1.68519	0	Inh
Proliferation of liver cells	Nfe2l2	-2.5559	-0.87354	-1.03532	-1.58125	Inh
Proliferation of liver cells	Nr1h4	-1.28823	0	0	0	Inh
Proliferation of liver cells	Plg	-1.23908	0	-0.747147	-0.596139	Inh
Proliferation of liver cells	Cdkn1a	0	0	2.97972	1.39216	Inh
Proliferation of liver cells	Cebpa	0	0	2.06844	0	Inh
Proliferation of liver cells	Hnf4a	0	0	0.696916	0	Inh
Proliferation of liver cells	Igfbp1	1.25441	0	1.63202	0.774482	Inh
Proliferation of liver cells	Mapk14	1.40089	0	0	0	Inh
Proliferation of liver cells	Tf	0	0	0	0.595564	Inh
Quantity of carbohydrate	Alb	0.646325	0	0	0	Act
Quantity of carbohydrate	Avpr1a	0	0	2.41778	1.22154	Act
Quantity of carbohydrate	Bhmt	1.61555	0	2.01185	2.02829	Act
Quantity of carbohydrate	Cebpa	0	0	2.06844	0	Act
Quantity of carbohydrate	Dusp1	0.694857	0	1.24802	0.914293	Act
Quantity of carbohydrate	Elovl5	0	-1.54809	-1.95256	0	Act
Quantity of carbohydrate	Fmo3	1.8322	0	1.52872	1.87934	Act
Quantity of carbohydrate	Foxo1	0	0	2.7624	1.63059	Act
Quantity of carbohydrate	Foxo3	2.38036	0	0	0	Act
Quantity of carbohydrate	Gck	0	0	0	1.57461	Act
Quantity of carbohydrate	Gpam	-2.47197	0	0	0	Act
Quantity of carbohydrate	H6pd	2.00848	0	2.25331	1.29173	Act
Quantity of carbohydrate	Il6st	0.962202	0	0	0	Act
Quantity of carbohydrate	Nr1h4	-1.28823	0	0	0	Act
Quantity of carbohydrate	Ppara	0	0	1.47667	0	Act
Quantity of carbohydrate	Ppp1r3c	0	0	1.49751	1.01497	Act
Quantity of carbohydrate	Slc23a1	-1.41632	0	0	0	Act
Quantity of carbohydrate	Gjb1	-1.07534	0	0	0	Inh
Quantity of carbohydrate	Hsd11b1	1.41786	0	0	1.67547	Inh
Quantity of carbohydrate	Jun	-1.04445	0	1.08801	0	Inh
Quantity of carbohydrate	Pik3r1	1.46111	0	1.56007	1.60766	Inh
Quantity of carbohydrate	Scd	-6.37158	-3.4286	0	0	Inh
Quantity of carbohydrate	Scp2	-1.26827	0	0	0	Inh
Quantity of carbohydrate	Slc37a4	0	0	1.62719	0.825336	Inh
Quantity of glycogen	Alb	0.646325	0	0	0	Act
Quantity of glycogen	Cebpa	0	0	2.06844	0	Act
Quantity of glycogen	Dusp1	0.694857	0	1.24802	0.914293	Act
Quantity of glycogen	Elovl5	0	-1.54809	-1.95256	0	Act
Quantity of glycogen	Gck	0	0	0	1.57461	Act
Quantity of glycogen	H6pd	2.00848	0	2.25331	1.29173	Act
Quantity of glycogen	Il6st	0.962202	0	0	0	Act
Quantity of glycogen	Myc	2.23064	0	1.88338	1.28538	Act
Quantity of glycogen	Pfkfb1	3.80232	0	3.89196	4.06811	Act
Quantity of glycogen	Ppara	0	0	1.47667	0	Act
Quantity of glycogen	Foxo1	0	0	2.7624	1.63059	Inh
Quantity of glycogen	Gjb1	-1.07534	0	0	0	Inh
Quantity of glycogen	Hsd11b1	1.41786	0	0	1.67547	Inh
Quantity of glycogen	Jun	-1.04445	0	1.08801	0	Inh
Quantity of glycogen	Ppp1r3c	0	0	1.49751	1.01497	Inh
Quantity of glycogen	Slc37a4	0	0	1.62719	0.825336	Inh
Quantity of monosaccharide	Avpr1a	0	0	2.41778	1.22154	Act
Quantity of monosaccharide	Fmo3	1.8322	0	1.52872	1.87934	Act
Quantity of monosaccharide	Foxo1	0	0	2.7624	1.63059	Act
Quantity of monosaccharide	Foxo3	2.38036	0	0	0	Act
Quantity of monosaccharide	Gck	0	0	0	1.57461	Act
Quantity of monosaccharide	Myc	2.23064	0	1.88338	1.28538	Inh
Quantity of monosaccharide	Nr1h4	-1.28823	0	0	0	Inh
Serotonin degradation	Adh6	0.660112	0	0	0
Serotonin degradation	Aldh2	-1.30486	0	0	0
Serotonin degradation	Aldh9a1	-0.983426	0	0	0
Serotonin degradation	Sult1a1	1.57717	0	1.53289	1.43347
Serotonin degradation	Sult1b1	1.26067	0	1.87137	1.6071
Serotonin degradation	Sult1c3	-1.89239	-1.59222	-3.17415	-1.24892
Serotonin degradation	Sult1e1	-1.04754	-1.22657	0	0
Serotonin degradation	Sult2a2	-2.63533	0	0	0
Serotonin degradation	Ugt1a7c	-6.31522	0	0	0
Serotonin degradation	Ugt2b35	-1.55202	-1.21237	0	-0.756528
Serotonin degradation	Ugt2b	1.38281	0	1.97651	1.69409
Superpathway of cholesterol biosynthesis I, II, III	Cyp51	-7.30606	-1.89977	0	0
Superpathway of cholesterol biosynthesis I, II, III	Dhcr7	-5.73719	0	0	0
Superpathway of cholesterol biosynthesis I, II, III	Dhcr24	1.89039	0	1.65847	1.44916
Superpathway of cholesterol biosynthesis I, II, III	Fdft1	-2.93992	-1.20293	0	-1.53504
Superpathway of cholesterol biosynthesis I, II, III	Lss	-6.11911	0	0	0
Superpathway of cholesterol biosynthesis I, II, III	Msmo1	0	-2.56555	0	0
Superpathway of cholesterol biosynthesis I, II, III	Nsdhl	-2.34323	-1.04271	-1.71503	-1.78971
Superpathway of cholesterol biosynthesis I, II, III	Sc5d	-3.19916	0	0	-1.26295
Superpathway of methionine degradation	Ahcy	1.50256	0	2.52004	1.89449
Superpathway of methionine degradation	Bhmt	1.61555	0	2.01185	2.02829
Superpathway of methionine degradation	Cbs	0	0	1.8819	1.26813
Superpathway of methionine degradation	Cdo1	0.761514	0	1.11614	0.741064
Superpathway of methionine degradation	Got1	1.88375	-1.23179	1.75976	1.74415
Superpathway of methionine degradation	Mat1a	1.49056	0	1.44674	1.35182
Superpathway of melatonin degradation	Cyp1a2	1.85674	2.12583	3.164	2.29804
Superpathway of melatonin degradation	Cyp2c7	-1.08436	0	0	-1.82362
Superpathway of melatonin degradation	Cyp2c6v1	-2.71519	-0.750204	-1.23678	-1.20902
Superpathway of melatonin degradation	Cyp2e1	-1.16693	0	0	-0.654432
Superpathway of melatonin degradation	Cyp51	-7.30606	-1.89977	0	0
Superpathway of melatonin degradation	Por	3.46607	0	3.32025	2.47223
Superpathway of melatonin degradation	Sult1a1	1.57717	0	1.53289	1.43347
Superpathway of melatonin degradation	Sult1b1	1.26067	0	1.87137	1.6071
Superpathway of melatonin degradation	Sult1c3	-1.89239	-1.59222	-3.17415	-1.24892
Superpathway of melatonin degradation	Sult1e1	-1.04754	-1.22657	0	0
Superpathway of melatonin degradation	Sult2a2	-2.63533	0	0	0
Superpathway of melatonin degradation	Ugt1a7c	-6.31522	0	0	0
Superpathway of melatonin degradation	Ugt2b35	-1.55202	-1.21237	0	-0.756528
Superpathway of melatonin degradation	Ugt2b	1.38281	0	1.97651	1.69409
Synthesis of carbohydrate	Srebf1	-1.81834	0	0	-0.893222	Act
Synthesis of carbohydrate	Slc37a4	0	0	1.62719	0.825336	Act
Synthesis of carbohydrate	Scd	-6.37158	-3.4286	0	0	Act
Synthesis of carbohydrate	Prkaa2	1.47563	0	0	1.17747	Act
Synthesis of carbohydrate	Ppp1r3c	0	0	1.49751	1.01497	Act
Synthesis of carbohydrate	Ppp1r3b	0	0	1.05962	0.772948	Act
Synthesis of carbohydrate	Nr1h4	-1.28823	0	0	0	Act
Synthesis of carbohydrate	Myc	2.23064	0	1.88338	1.28538	Act
Synthesis of carbohydrate	Igf1	0	-1.70417	-2.35563	-0.836848	Act
Synthesis of carbohydrate	Gpam	-2.47197	0	0	0	Act
Synthesis of carbohydrate	Gck	0	0	0	1.57461	Act
Synthesis of carbohydrate	Foxo1	0	0	2.7624	1.63059	Act
Synthesis of carbohydrate	Dusp6	-1.93489	-0.849908	-1.84467	-1.70023	Act
Synthesis of carbohydrate	Dgat2	0	0	1.37229	0	Act
Synthesis of carbohydrate	Aqp9	-2.49386	0	0	0	Act
Synthesis of carbohydrate	Nr1i3	0	0	2.23452	1.30783	Inh
Synthesis of carbohydrate	Nr0b2	1.10831	0	2.78668	1.18679	Inh
Synthesis of carbohydrate	H6pd	2.00848	0	2.25331	1.29173	Inh
Synthesis of carbohydrate	Avpr1a	0	0	2.41778	1.22154	Inh
Synthesis of lipid	Cyp2c22	0	-0.98523	0	0	Act
Synthesis of lipid	Fmo3	1.8322	0	1.52872	1.87934	Act
Synthesis of lipid	Foxo1	0	0	2.7624	1.63059	Act
Synthesis of lipid	Hsd11b1	1.41786	0	0	1.67547	Act
Synthesis of lipid	Por	3.46607	0	3.32025	2.47223	Act
Synthesis of lipid	Thrsp	0.802797	0	0.895442	0	Act
Synthesis of lipid	Dbi	-1.78676	-1.50358	0	-1.84785	Act
Synthesis of lipid	Fads2	-8.62054	-3.94424	0	-7.86468	Act
Synthesis of lipid	Fasn	-4.61416	-1.02833	0	0	Act
Synthesis of lipid	Fdft1	-2.93992	-1.20293	0	-1.53504	Act
Synthesis of lipid	Gpam	-2.47197	0	0	0	Act
Synthesis of lipid	Mid1ip1	-2.4674	0	0	-1.24054	Act
Synthesis of lipid	Scd	-6.37158	-3.4286	0	0	Act
Synthesis of lipid	Sec14l2	-1.19442	0	0	0	Act
Synthesis of lipid	Srebf1	-1.81834	0	0	-0.893222	Act
Synthesis of lipid	Acsl1	-1.25735	-0.694717	0	-1.07545	Inh
Synthesis of lipid	Cyp8b1	-2.26043	0	0	-1.77733	Inh
Synthesis of lipid	Elovl5	0	-1.54809	-1.95256	0	Inh
Synthesis of lipid	Fabp1	-3.39101	-1.61795	-4.55276	-2.30754	Inh
Synthesis of lipid	Ghr	-2.30076	0	0	-1.83271	Inh
Synthesis of lipid	Insig2	-3.20898	0	0	-1.28088	Inh
Synthesis of lipid	Ldlr	-1.75894	0	0	-1.09575	Inh
Synthesis of lipid	Lipc	-5.79711	0	0	0	Inh
Synthesis of lipid	Nfil3	-0.843642	0	0	-0.763321	Inh
Synthesis of lipid	Prox1	-0.96922	0	0	0	Inh
Synthesis of lipid	Scp2	-1.26827	0	0	0	Inh
Synthesis of lipid	Cyp27a1	1.90892	0	2.55146	1.47986	Inh
Synthesis of lipid	Cyp7a1	0	0	2.2901	1.43974	Inh
Synthesis of lipid	Insig1	0.628732	-2.59087	0.699486	0	Inh
Synthesis of lipid	Serpina1	0.760231	0	0	0	Inh
Synthesis of lipid	Trib1	0	0	1.17856	0	Inh
Synthesis of lipid	Xbp1	0.93493	0	0	1.15064	Inh
