# Supplementary material for: Corticosterone pattern-dependent glucocorticoid receptor binding and transcriptional regulation within the liver
Source: PLoS Genet. 2021 Aug 10;17(8):e1009737. doi: 10.1371/journal.pgen.1009737 (PMC8378686; doi:10.1371/journal.pgen.1009737)
Supplement: S6 Data — Raw, normalised count output from DESeq2 (HOMER, getDiffExpression.pl) of exonic RNA-Seq count data in response to CORT infused treatments compared to VEH. Spreadsheet detail’s Ensembl ID followed by the baseMEAN (average normalised count values divided by the size of factors over all samples), log2 fold change values, the standard error and both p-value and adjusted p-value of the observation for VEH, PULS and CONS. (CSV) [file pgen.1009737.s015.csv]

Ensemble	baseMean	VEH exon log2_FC	lfcSE	stat	pvalue	padj	baseMean.1	PLS exon log2_FC	lfcSE.1	stat.1	pvalue.1	padj.1	baseMean.2	CNS exon log2_FC	lfcSE.2	stat.2	pvalue.2	padj.2
ENSRNOG00000061316	7.049146028	0.296081971	0.641603787	0.46147167	0.644460242	NA	7.049146028	0.105496799	0.673376273	0.156668424	0.875506174	0.984841143	7.049146028	-0.050661108	0.617887873	-0.08199078	0.934654045	0.983969504
ENSRNOG00000029897	2.763168367	-0.3042422	1.042411479	-0.291863824	0.770390744	NA	2.763168367	0.528192132	1.011491763	0.522191234	0.601537188	NA	2.763168367	-0.252097341	1.077502338	-0.233964542	0.815012506	NA
ENSRNOG00000014303	197.2909236	0.306350219	0.201687281	1.518936727	0.128778423	NA	197.2909236	0.146979898	0.205090681	0.716658103	0.473585084	0.884718462	197.2909236	-0.197893415	0.199840404	-0.990257277	0.322048383	0.671465383
ENSRNOG00000014330	75.84788377	-0.033888812	0.198104283	-0.171065517	0.86417225	NA	75.84788377	0.011356832	0.204082399	0.055648266	0.955622013	0.994225048	75.84788377	-0.172531947	0.198384481	-0.869684694	0.384472739	0.724675476
ENSRNOG00000049505	25.13960972	-0.127550015	0.376913203	-0.338406863	0.735056603	NA	25.13960972	0.190575942	0.379662397	0.501961595	0.615694537	0.934931043	25.13960972	-0.173022886	0.379910787	-0.455430305	0.648799697	0.881996956
ENSRNOG00000014916	327.9860585	-0.129707863	0.120462199	-1.076751579	0.281591263	NA	327.9860585	0.038986134	0.122100168	0.31929632	0.749501823	0.967510202	327.9860585	0.164349922	0.119173975	1.379075609	0.167871443	0.485925072
ENSRNOG00000014996	49.99874474	-0.343436643	0.252452912	-1.360398818	0.173703752	NA	49.99874474	-0.26111747	0.259942828	-1.004518847	0.315128591	0.804637993	49.99874474	0.389524541	0.248484929	1.567598252	0.11697492	0.399329303
ENSRNOG00000015239	263.6166285	0.242649976	0.131032507	1.851830371	0.064050185	NA	263.6166285	0.27964327	0.133569698	2.093613106	0.036294459	0.321210721	263.6166285	-0.197007348	0.129302675	-1.523613858	0.127605199	0.418545054
ENSRNOG00000015552	89.86650042	-0.308055728	0.205254605	-1.500846852	0.133395177	NA	89.86650042	0.16794407	0.204648772	0.820645381	0.41184829	0.858710449	89.86650042	0.503337277	0.200532653	2.51000159	0.012073062	0.088753712
ENSRNOG00000016041	6.071282983	-0.123302364	0.6413596	-0.19225153	0.847545184	NA	6.071282983	-0.482546311	0.692872231	-0.696443426	0.486151175	0.890206447	6.071282983	-0.11284617	0.643983858	-0.175231364	0.86089784	0.961119841
ENSRNOG00000016054	340.421308	0.168012112	0.123087327	1.364983019	0.172258387	NA	340.421308	-0.01450988	0.126557666	-0.114650342	0.908722276	0.988036814	340.421308	-0.121113806	0.121752168	-0.99475687	0.319854528	0.669139598
ENSRNOG00000016381	8.330864942	0.246449691	0.570071501	0.432313649	0.665513469	NA	8.330864942	0.565844637	0.575609663	0.983035334	0.325590049	0.81077319	8.330864942	0.220122544	0.533644366	0.412489211	0.679980887	0.894874199
ENSRNOG00000013160	360.1086854	0.255953341	0.13356791	1.916278694	0.055329631	NA	360.1086854	0.090378164	0.136278825	0.663185671	0.507211648	0.899033143	360.1086854	-0.556926753	0.134217627	-4.149430789	3.33E-05	0.000709459
ENSRNOG00000023549	17.18045015	-0.089957107	0.367526166	-0.244763817	0.806639311	NA	17.18045015	-1.220186454	0.429473079	-2.841124422	0.004495477	0.079839938	17.18045015	-1.34270159	0.41745132	-3.216426747	0.001297977	0.01542673
ENSRNOG00000013351	106.6896101	-0.089080563	0.188512603	-0.472544338	0.636538302	NA	106.6896101	-0.134036837	0.194309696	-0.689810334	0.490313469	0.891795151	106.6896101	-0.007842243	0.187486297	-0.041828355	0.966635531	0.992967287
ENSRNOG00000042741	3.602479818	0.393064909	0.873260508	0.450111857	0.652629788	NA	3.602479818	0.281554794	0.910904124	0.309093774	0.757250195	NA	3.602479818	-0.212238216	0.842486053	-0.251918966	0.801103699	NA
ENSRNOG00000014258	79.5483325	0.125176033	0.220413754	0.567913891	0.570093439	NA	79.5483325	-0.277442452	0.230957347	-1.201271383	0.229645947	0.726876694	79.5483325	-0.89921209	0.229326718	-3.921096066	8.81E-05	0.001596082
ENSRNOG00000014450	187.6884855	-0.090755983	0.165680748	-0.547776274	0.583845532	NA	187.6884855	0.054499461	0.167969743	0.32445999	0.745589808	0.967510202	187.6884855	0.234613852	0.163246752	1.43717317	0.150668794	0.458955704
ENSRNOG00000014852	56.0879737	-0.16269161	0.262579871	-0.61958904	0.535528384	NA	56.0879737	0.399055154	0.26033947	1.532826178	0.125318689	0.58605061	56.0879737	0.605612072	0.252408347	2.399334569	0.0164249	0.112119733
ENSRNOG00000040242	3.358802706	0.529341095	0.902552654	0.586493312	0.557544055	NA	3.358802706	-0.730397881	1.05331583	-0.693427232	0.488041477	NA	3.358802706	-0.241223888	0.865735916	-0.278634493	0.780525339	NA
ENSRNOG00000011058	780.016419	-0.020078305	0.112326578	-0.178749366	0.858134505	0.961043577	780.016419	-0.074411407	0.113716011	-0.654361737	0.512878779	0.900409018	780.016419	0.115873863	0.111601095	1.038286079	0.299136888	0.648023847
ENSRNOG00000014902	2.257038019	0.872565979	1.127876613	0.773636025	0.439146062	NA	2.257038019	0.0638316	1.236241094	0.051633618	0.958820632	NA	2.257038019	-0.414444726	1.059019619	-0.391347543	0.695540361	NA
ENSRNOG00000014908	81.56120587	0.012700818	0.217658314	0.05835209	0.953468176	NA	81.56120587	-0.015984576	0.223938459	-0.071379325	0.943095864	0.992501587	81.56120587	0.048461836	0.214386216	0.226049216	0.821163142	0.947311044
ENSRNOG00000025587	0.992217854	0.657665575	1.566084368	0.419942621	0.674527371	NA	0.992217854	-2.280083006	1.863809082	-1.223345797	0.221199117	NA	0.992217854	-0.395020694	1.505495536	-0.262385829	0.793023997	NA
ENSRNOG00000015217	62.46939678	-0.034490189	0.237532532	-0.145201961	0.884551418	NA	62.46939678	0.132028139	0.241913302	0.545766349	0.585226558	0.92514731	62.46939678	0.232411692	0.231424046	1.004267692	0.315249602	0.663860675
ENSRNOG00000015473	17.59861374	-0.176564397	0.433548528	-0.407254057	0.683821402	NA	17.59861374	0.02381225	0.441192562	0.053972465	0.956957102	0.994225048	17.59861374	0.229725745	0.426237999	0.538961204	0.589913624	0.852228743
ENSRNOG00000015551	54.09049536	-0.154116358	0.257747851	-0.597934598	0.549883573	NA	54.09049536	0.239280778	0.258449304	0.925832551	0.354533008	0.828609587	54.09049536	0.333945686	0.251507355	1.327777016	0.184251782	0.508743112
ENSRNOG00000015660	92.42517899	0.076522144	0.202521414	0.377847172	0.705544128	NA	92.42517899	-0.096456612	0.210440839	-0.458355006	0.646697412	0.942049179	92.42517899	0.040610172	0.198745966	0.204332059	0.838094019	0.953626358
ENSRNOG00000046983	10.92089292	0.601613895	0.503138232	1.195722879	0.23180472	NA	10.92089292	-0.784598871	0.59549541	-1.317556538	0.187652143	0.679458787	10.92089292	-0.16983907	0.47678527	-0.356217108	0.721677981	0.913755678
ENSRNOG00000010753	11.88180614	0.051226091	0.524043558	0.097751589	0.922129549	NA	11.88180614	0.115192282	0.537870817	0.214163472	0.83041958	0.980099518	11.88180614	-0.041584152	0.516269868	-0.080547316	0.935801965	0.984240182
ENSRNOG00000011015	35.55515391	-0.006664121	0.273338369	-0.024380481	0.980549118	NA	35.55515391	-0.24318985	0.290263942	-0.837823149	0.402130036	0.852127031	35.55515391	-0.041338766	0.269983728	-0.153115767	0.878306982	0.967297452
ENSRNOG00000011411	59.17561157	-0.195409927	0.28499672	-0.68565676	0.492929579	NA	59.17561157	-0.146261615	0.290620631	-0.503273336	0.61477211	0.934588499	59.17561157	0.00424414	0.285087628	0.014887142	0.988122218	0.997443262
ENSRNOG00000011540	86.18862227	-0.054086235	0.200096201	-0.270301157	0.786928575	NA	86.18862227	-0.10663817	0.206859938	-0.515509048	0.606197348	0.93135372	86.18862227	-0.071513882	0.199256542	-0.358903558	0.719667238	0.91278878
ENSRNOG00000058425	6.743055343	0.243543854	0.643966197	0.378193538	0.705286826	NA	6.743055343	0.529126712	0.652061351	0.811467681	0.417097146	0.860836141	6.743055343	0.340037875	0.597626771	0.568980326	0.569369491	0.839498566
ENSRNOG00000051831	4.059113644	-0.939748874	1.267953076	-0.741154299	0.45859989	NA	4.059113644	0.388181416	1.198516859	0.323884819	0.746025238	NA	4.059113644	2.276844393	1.206502404	1.887144514	0.059140891	NA
ENSRNOG00000047746	7.089560075	-0.984610683	0.726557414	-1.355172578	0.175362579	NA	7.089560075	0.409759595	0.664377359	0.616757313	0.537394812	0.907282019	7.089560075	1.575356426	0.69446463	2.268447316	0.023301957	0.142138445
ENSRNOG00000055789	4.269932657	-0.244641578	0.968870701	-0.252501781	0.800653237	NA	4.269932657	1.354632277	0.893150051	1.51669059	0.129344821	NA	4.269932657	1.167475193	0.893770655	1.306235762	0.191472395	NA
ENSRNOG00000056940	156.6658212	0.426619916	0.231085649	1.846154951	0.06486971	NA	156.6658212	0.793481464	0.231524562	3.427202089	0.000609835	0.017469722	156.6658212	0.754804382	0.221147867	3.413120795	0.000642235	0.008670523
ENSRNOG00000060972	248.1421218	-0.013632644	0.150744829	-0.090435238	0.927941356	NA	248.1421218	-0.194278787	0.154798341	-1.255044377	0.209462651	0.70572983	248.1421218	-0.035593772	0.149919492	-0.23741924	0.812331565	0.944125795
ENSRNOG00000051450	30.40358947	0.304163371	0.312977052	0.971839209	0.331130547	NA	30.40358947	0.466276613	0.319074287	1.461341863	0.143921647	0.616504049	30.40358947	-0.195281465	0.304544935	-0.641223816	0.521377278	0.813873461
ENSRNOG00000059224	34.87646639	0.074640988	0.292473482	0.255206002	0.798563996	NA	34.87646639	0.250137475	0.298630801	0.837614453	0.402247273	0.852127031	34.87646639	0.330661125	0.278465792	1.187438937	0.235054529	0.578521576
ENSRNOG00000055142	32.82535384	-0.080259348	0.305812676	-0.262446112	0.792977526	NA	32.82535384	-0.421130051	0.323598782	-1.301395662	0.193123058	0.688472611	32.82535384	-0.73995369	0.321591041	-2.300915122	0.021396429	0.13365111
ENSRNOG00000052189	3.834525397	-0.498854969	0.846873566	-0.589054836	0.555824489	NA	3.834525397	-1.132284915	0.934904174	-1.211124034	0.225847871	NA	3.834525397	-0.687667218	0.91624101	-0.750530931	0.452935002	NA
ENSRNOG00000053347	27.40745566	0.132567197	0.322242674	0.411389326	0.680787079	NA	27.40745566	-0.930462874	0.365729804	-2.544126471	0.010955141	0.151277424	27.40745566	-0.697389916	0.33216738	-2.099513556	0.035771654	0.18887557
ENSRNOG00000060603	50.49152059	0.113107205	0.250905202	0.450796573	0.652136171	NA	50.49152059	0.044979562	0.260020386	0.172984752	0.862663413	0.983599001	50.49152059	-0.133813219	0.247678595	-0.540269617	0.589011108	0.851798986
ENSRNOG00000053735	1.20348367	-0.761464764	1.586581379	-0.479940565	0.631269656	NA	1.20348367	-0.352038381	1.590547306	-0.2213316	0.824834247	NA	1.20348367	0.836275786	1.559566652	0.536223178	0.591804317	NA
ENSRNOG00000011460	44.25067439	-0.318832462	0.27084165	-1.177191402	0.23911912	NA	44.25067439	0.561228261	0.261700882	2.144540958	0.031989567	0.2999368	44.25067439	0.424752338	0.264700439	1.60465294	0.108570204	0.381071747
ENSRNOG00000011994	288.060113	0.335194621	0.137972736	2.429426508	0.015122731	NA	288.060113	0.403948787	0.1399333	2.886723798	0.003892758	0.071922474	288.060113	-0.303552616	0.136505248	-2.223743196	0.026165727	0.153772417
ENSRNOG00000049517	26.21813128	-0.158274968	0.362477364	-0.436647866	0.662366743	NA	26.21813128	-0.126447688	0.373149902	-0.33886566	0.734710935	0.964638486	26.21813128	0.233054854	0.356350251	0.654005023	0.513108569	0.808972488
ENSRNOG00000012074	157.1197113	-0.276375474	0.172220683	-1.604775157	0.108543295	NA	157.1197113	0.191363102	0.171889064	1.113294223	0.265582087	0.763559309	157.1197113	0.289690457	0.170501549	1.699048822	0.089309985	0.34046471
ENSRNOG00000012322	58.61557462	-0.064054443	0.246018332	-0.260364512	0.794582614	NA	58.61557462	0.18383071	0.249042173	0.738150924	0.460422741	0.879304347	58.61557462	0.103951553	0.24224096	0.429124591	0.667832557	0.890568349
ENSRNOG00000031700	180.1166553	-0.159211297	0.192001892	-0.82921733	0.40698144	NA	180.1166553	1.521772518	0.179100665	8.496744095	1.95E-17	7.04E-15	180.1166553	2.201491234	0.172694751	12.74787578	3.20E-37	2.30E-34
ENSRNOG00000054452	1.312234768	-0.232269909	1.832864751	-0.126725067	0.899158005	NA	1.312234768	0.168605078	1.839752239	0.091645535	0.926979672	NA	1.312234768	2.463289354	1.579126444	1.559906341	0.118782016	NA
ENSRNOG00000012701	161.3949366	0.06982813	0.166191783	0.420165958	0.674364222	NA	161.3949366	0.076066447	0.170133488	0.447098619	0.654803856	0.943835814	161.3949366	0.268247449	0.161655758	1.659374543	0.097040343	0.35729781
ENSRNOG00000058050	706.2858185	-0.099562741	0.111727218	-0.891123423	0.37286296	0.754723522	706.2858185	0.013493514	0.112721904	0.119706232	0.904715864	0.987950055	706.2858185	0.126056059	0.111114472	1.134470219	0.256597359	0.600329397
ENSRNOG00000013436	11.38418181	0.255028622	0.525844541	0.484988628	0.627684413	NA	11.38418181	0.043668211	0.549579956	0.07945743	0.93666879	0.992377468	11.38418181	-0.49868449	0.52824392	-0.944042082	0.345148144	0.692108982
ENSRNOG00000013969	47.72298272	-0.074454643	0.260921877	-0.285352244	0.775374291	NA	47.72298272	0.010415022	0.2676203	0.038917161	0.968956434	0.99464307	47.72298272	0.014371901	0.258488027	0.05559987	0.955660568	0.989765264
ENSRNOG00000014531	272.4884515	0.018345981	0.124581417	0.147260973	0.882926035	NA	272.4884515	-0.288892059	0.129945982	-2.22317038	0.026204313	0.269436412	272.4884515	-0.142486537	0.124165523	-1.147553144	0.251153082	0.594457256
ENSRNOG00000014907	2616.208324	-0.013156762	0.118102571	-0.111401151	0.911298247	0.9756335	2616.208324	-0.020009573	0.118445327	-0.168935096	0.865847694	0.983777087	2616.208324	-0.066443303	0.118026167	-0.562954	0.573466207	0.841657036
ENSRNOG00000047605	632.0850755	0.05078989	0.122855259	0.413412418	0.679304478	0.916850932	632.0850755	0.072142817	0.124107984	0.581290704	0.561044545	0.916591623	632.0850755	-0.046602281	0.12227796	-0.381117589	0.703115996	0.905481309
ENSRNOG00000046617	1.59418473	-0.889646269	1.294731512	-0.687127996	0.492002074	NA	1.59418473	-0.776744027	1.344756558	-0.577609399	0.56352786	NA	1.59418473	0.700306048	1.294729273	0.540889947	0.58858344	NA
ENSRNOG00000011134	106.0569758	-0.450929892	0.219477541	-2.05456052	0.039921472	NA	106.0569758	-0.118238975	0.220569721	-0.536061679	0.591915923	0.928147936	106.0569758	0.239740973	0.219736792	1.091037015	0.275256596	0.62267882
ENSRNOG00000011245	91.31375273	0.005694199	0.193468492	0.029432179	0.976519909	NA	91.31375273	-0.137166355	0.200968323	-0.68252724	0.494905624	0.894417701	91.31375273	-0.364645657	0.195839006	-1.861966444	0.06260782	0.273780368
ENSRNOG00000051380	0.869098737	-0.886289933	1.895655716	-0.467537394	0.640115445	NA	0.869098737	0.228512432	1.789663485	0.127684581	0.898398593	NA	0.869098737	-0.03719611	2.011064799	-0.018495729	0.985243384	NA
ENSRNOG00000011720	82.85590662	-0.064115331	0.22734897	-0.28201285	0.777933657	NA	82.85590662	-0.341375258	0.236731604	-1.442034998	0.149292501	0.626930442	82.85590662	-0.122202171	0.227362971	-0.537476136	0.590938764	0.852725224
ENSRNOG00000033517	16.22289513	0.787961212	0.458265273	1.71944343	0.08553366	NA	16.22289513	0.571156864	0.47838869	1.193917992	0.232510049	0.729009821	16.22289513	0.175605999	0.414646872	0.423507352	0.671925136	0.892616042
ENSRNOG00000047821	290.7726578	0.035339231	0.133653346	0.264409625	0.791464296	NA	290.7726578	-0.521061498	0.139790469	-3.727446515	0.00019343	0.007006384	290.7726578	-0.641152804	0.136298344	-4.704039581	2.55E-06	7.47E-05
ENSRNOG00000012346	97.37425568	-0.048904779	0.191568862	-0.255285637	0.798502493	NA	97.37425568	-0.00835671	0.196596376	-0.042506938	0.966094581	0.99464307	97.37425568	-0.00976332	0.1899403	-0.051402045	0.959005155	0.990637953
ENSRNOG00000013202	18.15250458	0.214590256	0.394133202	0.544461251	0.586124106	NA	18.15250458	0.283378922	0.405267182	0.699239746	0.484402215	0.889447716	18.15250458	-0.212466455	0.387190326	-0.548739059	0.583184538	0.847109483
ENSRNOG00000055111	3.250966331	-1.052225514	0.959205274	-1.096976365	0.272651724	NA	3.250966331	-1.625127294	1.063275607	-1.528415853	0.126409321	NA	3.250966331	-0.386417835	1.043146989	-0.370434694	0.711058628	NA
ENSRNOG00000013304	4074.953902	0.180500188	0.157641868	1.145001581	0.252208503	0.655457126	4074.953902	1.082478956	0.157444135	6.875320924	6.19E-12	1.23E-09	4074.953902	1.118115607	0.157032788	7.120268434	1.08E-12	1.02E-10
ENSRNOG00000013422	213.687044	0.020669862	0.136791385	0.151104998	0.87989289	NA	213.687044	-0.029192279	0.140738345	-0.207422355	0.835680025	0.981033457	213.687044	-0.040903364	0.13544366	-0.301995411	0.762655561	0.927330937
ENSRNOG00000013791	541.0902116	0.169817111	0.11728599	1.447889144	0.147648056	0.540462381	541.0902116	0.035803458	0.119455375	0.299722452	0.764388871	0.968080273	541.0902116	0.059286125	0.11574464	0.512214866	0.60850064	0.860991409
ENSRNOG00000053913	26.74306771	0.144985216	0.363969844	0.398344033	0.690376606	NA	26.74306771	-0.637025055	0.394301623	-1.615578068	0.106185569	0.548543972	26.74306771	-0.694757491	0.372989588	-1.862672616	0.062508341	0.273541157
ENSRNOG00000013994	676.5955616	0.180558566	0.098274442	1.837289157	0.06616722	0.393580876	676.5955616	0.052494686	0.10022473	0.523769792	0.600438666	0.929765685	676.5955616	-0.200377545	0.097666671	-2.051647118	0.04020397	0.20464741
ENSRNOG00000015036	18.23894792	-0.404600427	0.567484796	-0.712971395	0.475863458	NA	18.23894792	1.718284988	0.511206806	3.361232611	0.000775954	0.020656927	18.23894792	2.035908502	0.51416031	3.959676506	7.51E-05	0.001408568
ENSRNOG00000015670	22.07968761	0.195838058	0.345117384	0.567453472	0.570406129	NA	22.07968761	0.182018548	0.357887178	0.508591978	0.611038253	0.933208087	22.07968761	-0.364443075	0.344350791	-1.058348301	0.28989668	0.63849233
ENSRNOG00000016219	75.40978117	0.191943193	0.24121439	0.795736912	0.426184968	NA	75.40978117	0.055572766	0.248730781	0.223425365	0.823204465	0.977902439	75.40978117	0.080831507	0.235215527	0.343648685	0.731110506	0.916363169
ENSRNOG00000039865	164.7512774	0.137807295	0.163059999	0.845132439	0.398036898	NA	164.7512774	0.005915791	0.168290385	0.035152281	0.971958313	0.995375813	164.7512774	0.204421217	0.158480324	1.289883892	0.197090974	0.527388858
ENSRNOG00000016371	62.19275664	0.109852321	0.228995257	0.479714396	0.63143049	NA	62.19275664	-0.21924738	0.241313734	-0.908557404	0.3635838	0.833262681	62.19275664	-0.448217508	0.231585405	-1.935430722	0.052937462	0.245927724
ENSRNOG00000060376	3.66086516	0.863573829	0.825799753	1.045742416	0.295679974	NA	3.66086516	-0.161980141	0.930524017	-0.174074111	0.861807219	NA	3.66086516	-0.930511734	0.814070789	-1.143035406	0.253023891	NA
ENSRNOG00000016411	753.387899	-0.377614104	0.117224936	-3.221277975	0.001276203	0.05611349	753.387899	-0.231829533	0.11807463	-1.963415282	0.04959794	0.386565497	753.387899	0.231851117	0.117138423	1.979291772	0.047783165	0.230029439
ENSRNOG00000057952	2.574398993	-0.995356755	1.067602777	-0.932328743	0.351166658	NA	2.574398993	-0.519376715	1.062175582	-0.488974444	0.62485979	NA	2.574398993	1.616997861	1.013562632	1.595360572	0.110631628	NA
ENSRNOG00000054517	2.534467022	0.850715848	1.052048301	0.808628128	0.418729081	NA	2.534467022	-1.453810152	1.413789944	-1.02830704	0.303805421	NA	2.534467022	-0.15620721	0.974126746	-0.160356146	0.872600533	NA
ENSRNOG00000016700	14.69399534	-0.08382242	0.421389069	-0.198919303	0.84232587	NA	14.69399534	-1.407687439	0.498334977	-2.82478153	0.004731286	0.082915793	14.69399534	-1.075255866	0.45839494	-2.345697502	0.018991514	0.123227996
ENSRNOG00000011114	70.479535	-0.083404501	0.207615446	-0.401725895	0.687885765	NA	70.479535	-0.029711163	0.21388959	-0.138908876	0.889522157	0.986202821	70.479535	0.06652256	0.204885729	0.324681277	0.745422307	0.9222894
ENSRNOG00000011161	68.21225486	0.157296472	0.214234871	0.734224414	0.462811976	NA	68.21225486	0.116658814	0.221486704	0.526707978	0.598396394	0.929505885	68.21225486	-0.234127491	0.212317254	-1.10272475	0.270146715	0.616483483
ENSRNOG00000011815	473.4008073	-0.238844829	0.529675391	-0.4509268	0.652042307	NA	473.4008073	-1.089521496	0.531052484	-2.051626778	0.040205948	0.340009539	473.4008073	-1.17834791	0.531000183	-2.219110177	0.02647923	0.155092632
ENSRNOG00000056881	0.861030861	-0.379444649	1.78966226	-0.212020255	0.832091232	NA	0.861030861	0.462328494	1.737146042	0.26614256	0.790129419	NA	0.861030861	-1.277489915	1.972215925	-0.647743433	0.517150907	NA
ENSRNOG00000013323	69.16721067	0.158710048	0.241965147	0.655921112	0.511874884	NA	69.16721067	-0.116830903	0.251739577	-0.4640943	0.642580186	0.940850275	69.16721067	-0.337095822	0.241852951	-1.393804875	0.163376536	0.47940603
ENSRNOG00000021478	5.241627465	0.625414139	0.867634937	0.720826367	0.471016351	NA	5.241627465	0.587533464	0.889980737	0.660164248	0.509148432	NA	5.241627465	-0.080338436	0.822948266	-0.097622706	0.922231894	0.979726048
ENSRNOG00000021442	31.20717984	0.048228189	0.292347332	0.1649688	0.86896854	NA	31.20717984	-0.243527436	0.312484508	-0.779326428	0.43578745	0.868984463	31.20717984	0.16708021	0.282396192	0.591651783	0.554083791	0.831766929
ENSRNOG00000013364	1.181096685	-1.283378583	1.613653886	-0.79532457	0.426424725	NA	1.181096685	0.700596711	1.385409947	0.505696319	0.613069853	NA	1.181096685	0.00217767	1.785615859	0.001219562	0.99902693	NA
ENSRNOG00000014004	46.42727559	-0.211947952	0.267837569	-0.79133018	0.428751341	NA	46.42727559	-0.249066833	0.277188393	-0.898547124	0.368893934	0.833266193	46.42727559	-0.043883706	0.269086595	-0.163083953	0.870452335	0.964427094
ENSRNOG00000014190	75.60775347	0.098574643	0.199712227	0.493583414	0.621600417	NA	75.60775347	-0.115157778	0.209575974	-0.549479863	0.58267618	0.924622455	75.60775347	-0.31083631	0.200091111	-1.55347386	0.12030997	0.405356005
ENSRNOG00000014240	51.47970366	-0.296327677	0.256798519	-1.15393063	0.24852861	NA	51.47970366	0.242305824	0.254752406	0.951142439	0.341532074	0.820538149	51.47970366	0.530155571	0.249439146	2.12539042	0.033554049	0.181560394
ENSRNOG00000011568	28.62461738	0.138763252	0.309555108	0.448266717	0.653960718	NA	28.62461738	-0.190332854	0.328763564	-0.578935365	0.562632786	0.917591235	28.62461738	-0.548108499	0.315719781	-1.736060052	0.082553217	0.325527376
ENSRNOG00000011588	92.57892485	-0.210202503	0.188985132	-1.112270055	0.266022055	NA	92.57892485	-0.002867803	0.192313912	-0.014912093	0.988102312	0.999025442	92.57892485	0.399641681	0.184160049	2.170078058	0.030000933	0.169073524
ENSRNOG00000011622	100.9651962	0.192553931	0.213507388	0.901860743	0.367130847	NA	100.9651962	0.033244346	0.220058798	0.151070288	0.87992027	0.984953094	100.9651962	-0.011682011	0.209416224	-0.055783697	0.955514123	0.989757734
ENSRNOG00000042309	1.477749331	-1.039790723	1.417687648	-0.733441337	0.463289295	NA	1.477749331	0.118906922	1.314778692	0.090438735	0.927938577	NA	1.477749331	0.899603393	1.412633444	0.636827194	0.52423741	NA
ENSRNOG00000023407	1.555310622	1.046150277	1.553049452	0.673610409	0.500559034	NA	1.555310622	0.590626703	1.629703224	0.362413656	0.717042936	NA	1.555310622	-0.353376486	1.444023724	-0.244716538	0.806675922	NA
ENSRNOG00000039783	4.618350898	0.092660304	0.789936194	0.117300998	0.906621534	NA	4.618350898	0.607714827	0.784880879	0.77427651	0.438767292	NA	4.618350898	0.211580176	0.754326297	0.280488931	0.779102417	NA
ENSRNOG00000028357	3.640459273	-0.633966066	0.880365244	-0.7201171	0.4714529	NA	3.640459273	-0.342664871	0.894575571	-0.383047428	0.701684599	NA	3.640459273	1.11862295	0.839562716	1.332387597	0.182732856	NA
ENSRNOG00000012775	43.81824952	0.070891283	0.24239624	0.292460324	0.769934691	NA	43.81824952	-0.164142469	0.257025688	-0.638622818	0.523068334	0.903416851	43.81824952	-0.26274988	0.242427288	-1.083829638	0.278440342	0.626677974
ENSRNOG00000013331	1640.476566	0.112140869	0.104174862	1.076467649	0.281718162	0.681986566	1640.476566	0.022795946	0.104904029	0.217302863	0.827972326	0.979223308	1640.476566	-0.083779019	0.103881097	-0.806489542	0.419960636	0.747555614
ENSRNOG00000014485	173.2360362	0.118139071	0.149202439	0.791803887	0.428475036	NA	173.2360362	0.14530949	0.152886172	0.950442338	0.34188754	0.820596862	173.2360362	0.03194665	0.146033037	0.218763172	0.826834536	0.949249719
ENSRNOG00000014721	1.028266483	-2.467596326	2.111052524	-1.168893856	0.242446399	NA	1.028266483	-0.466159117	1.93013299	-0.241516579	0.809154768	NA	1.028266483	1.393020237	2.194476084	0.634784879	0.525568726	NA
ENSRNOG00000039776	141.0152246	-0.123085465	0.164620622	-0.747691652	0.454646168	NA	141.0152246	-0.038080429	0.168338074	-0.226213997	0.821034984	0.977902439	141.0152246	0.158868392	0.162421935	0.978121534	0.328014219	0.677556018
ENSRNOG00000015465	1.728361438	-2.498115355	1.604777007	-1.556674444	0.119547799	NA	1.728361438	0.820959883	1.204410441	0.681628003	0.495474203	NA	1.728361438	2.514354979	1.587542595	1.58380316	0.11323852	NA
ENSRNOG00000028261	27.37593583	-0.340416866	0.335893407	-1.013466945	0.310837177	NA	27.37593583	-0.332544344	0.346331368	-0.960191235	0.336958978	0.816304707	27.37593583	-0.904575745	0.366346574	-2.469180308	0.013542296	0.096986973
ENSRNOG00000015676	65.32143558	-0.163203315	0.217176469	-0.751477891	0.452365102	NA	65.32143558	-0.048540598	0.222411048	-0.218247241	0.827236479	0.979159428	65.32143558	-0.216564407	0.22043085	-0.982459609	0.325873472	0.675292077
ENSRNOG00000015810	1.836121738	-0.800443928	1.335761225	-0.599241775	0.549011669	NA	1.836121738	-1.355161987	1.508824751	-0.898157315	0.369101686	NA	1.836121738	1.379566166	1.280827329	1.077089889	0.28144011	NA
ENSRNOG00000016103	7.708708799	-0.66747424	0.577916919	-1.154965738	0.248104457	NA	7.708708799	-0.713318949	0.611295673	-1.166896774	0.243252059	0.741159044	7.708708799	0.731781836	0.567098615	1.290396093	0.196913168	0.527143972
ENSRNOG00000016372	242.0634141	0.074084403	0.163267909	0.453759735	0.650001767	NA	242.0634141	-0.364033772	0.168383493	-2.161932658	0.030623367	0.293567869	242.0634141	-0.717148559	0.166223764	-4.31435639	1.60E-05	0.000381231
ENSRNOG00000025327	83.81266151	-0.018516702	0.2191972	-0.084475087	0.93267871	NA	83.81266151	-0.560569038	0.231877559	-2.41752173	0.015626601	0.192577253	83.81266151	-0.693399225	0.226166258	-3.065882738	0.002170284	0.023199065
ENSRNOG00000016923	641.4113896	0.21624389	0.104497938	2.069360354	0.038512284	0.295260844	641.4113896	0.157108094	0.106194182	1.479441635	0.139022319	0.609863344	641.4113896	-0.096627168	0.103376518	-0.934710996	0.349937259	0.69788131
ENSRNOG00000017302	1.069563168	-0.824797696	1.488864944	-0.553977511	0.579594237	NA	1.069563168	-1.426078426	1.660278709	-0.858939176	0.390374074	NA	1.069563168	-1.820613416	1.803036895	-1.009748287	0.312615902	NA
ENSRNOG00000017930	16.82957046	-0.029179682	0.455205152	-0.064102266	0.948888797	NA	16.82957046	0.585350175	0.449754302	1.301488775	0.193091204	0.688472611	16.82957046	0.148134828	0.444660001	0.333141789	0.739027256	0.919906045
ENSRNOG00000049394	0.897584286	-0.27149592	2.190894966	-0.123920099	0.901378539	NA	0.897584286	2.157825647	1.974966971	1.09258822	0.274574637	NA	0.897584286	1.89854727	1.990880522	0.953621902	0.340275065	NA
ENSRNOG00000012720	1.700537224	2.268874743	1.605087277	1.413552257	0.157493408	NA	1.700537224	2.848378423	1.5951109	1.785693035	0.074148974	NA	1.700537224	0.023346124	1.239201598	0.018839649	0.984969024	NA
ENSRNOG00000033609	13.47884338	0.230958215	0.481586635	0.479577709	0.6315277	NA	13.47884338	0.081605726	0.499442638	0.163393591	0.870208548	0.983777087	13.47884338	-1.246027427	0.520040239	-2.396021181	0.016574133	0.112752088
ENSRNOG00000023053	260.1642256	-0.11314225	0.150384137	-0.752354951	0.45183763	NA	260.1642256	0.012995481	0.152324076	0.085314691	0.932011213	0.991676573	260.1642256	0.180541357	0.14890472	1.212462283	0.225335472	0.565676761
ENSRNOG00000017150	46.38947136	0.259653894	0.268324404	0.967686465	0.33320098	NA	46.38947136	0.186938141	0.277474855	0.673712005	0.500494428	0.896827453	46.38947136	-0.162205286	0.262498624	-0.617928139	0.536622709	0.822538736
ENSRNOG00000017254	341.1995728	0.007769463	0.142915927	0.054363872	0.956645262	NA	341.1995728	0.150802005	0.14436143	1.044614241	0.296201295	0.791398546	341.1995728	0.207673609	0.140984047	1.473029136	0.14074318	0.441262553
ENSRNOG00000017601	860.9523396	-0.269510216	0.438422588	-0.614727031	0.538735006	0.857341466	860.9523396	0.501931827	0.438224392	1.145376288	0.252053316	0.749273385	860.9523396	-0.532838932	0.438920084	-1.213977102	0.224756468	0.565238735
ENSRNOG00000017613	103.3023227	-0.22084055	0.21864065	-1.010061715	0.312465723	NA	103.3023227	0.344921367	0.216959697	1.589794658	0.111881098	0.561384021	103.3023227	1.030001224	0.208659245	4.936283664	7.96E-07	2.65E-05
ENSRNOG00000017678	1.384942916	-0.309922842	1.328387609	-0.233307538	0.815522606	NA	1.384942916	-0.256557054	1.387534368	-0.184901405	0.853306369	NA	1.384942916	0.706588244	1.261222191	0.560240891	0.575315139	NA
ENSRNOG00000027422	84.06815768	-0.04940377	0.213009546	-0.231932188	0.816590684	NA	84.06815768	0.350974176	0.213459506	1.644219	0.100130974	0.535334596	84.06815768	0.462558331	0.204973967	2.256668675	0.024028786	0.144622514
ENSRNOG00000017826	218.8331898	-0.051653589	0.135742132	-0.380527315	0.703554024	NA	218.8331898	0.115228568	0.137867343	0.835793052	0.403271336	0.852730332	218.8331898	0.062966691	0.134153172	0.469364164	0.638809359	0.879032888
ENSRNOG00000042308	48.06776305	-0.416292313	0.274469411	-1.516716607	0.12933825	NA	48.06776305	0.267447911	0.2695267	0.992287259	0.321057417	0.807352023	48.06776305	0.570164858	0.268536752	2.123228395	0.033734718	0.182215199
ENSRNOG00000051377	45.70415237	0.27943431	0.254949359	1.096038488	0.273061932	NA	45.70415237	0.049692995	0.268323359	0.185198168	0.853073606	0.98224319	45.70415237	-0.014605055	0.245441365	-0.059505272	0.952549666	0.989290868
ENSRNOG00000017963	48.00396381	-0.413684377	0.261835625	-1.579939237	0.114120782	NA	48.00396381	-0.097617262	0.264135183	-0.369573115	0.711700586	0.958103575	48.00396381	0.021895464	0.265572928	0.082446146	0.934291942	0.983860588
ENSRNOG00000049259	86.18743729	-0.165378777	0.242946481	-0.680721022	0.496048032	NA	86.18743729	0.353032658	0.241951335	1.459106056	0.14453592	0.617980806	86.18743729	0.204208859	0.240329853	0.849702427	0.395490549	0.731139888
ENSRNOG00000016462	60.09080055	-0.615257702	0.227938274	-2.699229448	0.006950024	NA	60.09080055	-0.040615894	0.225191374	-0.180361679	0.856868637	0.982347506	60.09080055	0.465942057	0.227314532	2.049768015	0.040387074	0.205261761
ENSRNOG00000056694	6.371215457	-1.5568977	0.698720498	-2.228212433	0.025866352	NA	6.371215457	-1.243392086	0.708866942	-1.75405568	0.079420967	0.482540604	6.371215457	0.849676094	0.719220269	1.181385078	0.237449783	0.581203781
ENSRNOG00000047145	70.55320101	0.006767188	0.210882204	0.032089898	0.97440036	NA	70.55320101	0.102954052	0.216188532	0.476223467	0.633915183	0.938444844	70.55320101	-0.000259042	0.207720593	-0.001247068	0.999004984	0.999634816
ENSRNOG00000046353	16.48632543	-0.01902049	0.421943287	-0.04507831	0.96404489	NA	16.48632543	0.31830823	0.425246225	0.748526881	0.454142417	0.878440195	16.48632543	0.205799245	0.408595783	0.503674423	0.614490185	0.864361164
ENSRNOG00000016286	563.8145944	0.404911887	0.139115466	2.910617325	0.003607155	0.093564508	563.8145944	0.186863437	0.140961533	1.325634256	0.184960874	0.677340443	563.8145944	-0.362605465	0.138368508	-2.620577978	0.008778085	0.069935658
ENSRNOG00000016011	43.94464699	-0.110986328	0.282505115	-0.392864845	0.694419308	NA	43.94464699	-0.252108135	0.293830413	-0.858005584	0.39088938	0.846335164	43.94464699	-0.111160696	0.283157533	-0.392575451	0.694633074	0.902008507
ENSRNOG00000019582	3.495698667	-0.528299171	0.864351419	-0.611208774	0.541061375	NA	3.495698667	0.150672594	0.845526306	0.178199771	0.85856609	NA	3.495698667	-0.407539409	0.929682955	-0.43836386	0.66112254	NA
ENSRNOG00000019549	39.48100469	0.015930593	0.294471528	0.054098923	0.95685635	NA	39.48100469	-0.027134869	0.304227434	-0.089192708	0.928928761	0.991432998	39.48100469	-0.034218208	0.291020093	-0.117580226	0.906400274	0.974233056
ENSRNOG00000019544	29.05284004	0.09846078	0.333779696	0.294987326	0.768003561	NA	29.05284004	0.707704812	0.329369433	2.148665727	0.031660907	0.298735576	29.05284004	0.60145686	0.310034077	1.939970164	0.052383316	0.243909815
ENSRNOG00000019501	386.3547584	0.191864609	0.12028049	1.59514322	0.110680213	NA	386.3547584	-0.055664999	0.12377657	-0.449721617	0.652911182	0.943728277	386.3547584	-0.111025929	0.118914099	-0.933664977	0.350476736	0.698324326
ENSRNOG00000019489	76.2145381	0.127934681	0.236121486	0.541817194	0.587944446	NA	76.2145381	0.29185149	0.239607086	1.218041982	0.223208019	0.721419653	76.2145381	0.126467588	0.23008331	0.54965998	0.582552611	0.847109483
ENSRNOG00000054876	1.286828021	1.086883057	1.632077906	0.665950475	0.505442756	NA	1.286828021	0.780209602	1.714826606	0.454978713	0.649124553	NA	1.286828021	0.419205916	1.388704203	0.3018684	0.762752386	NA
ENSRNOG00000019358	285.2650735	-0.191441591	0.176907032	-1.082159308	0.279181746	NA	285.2650735	0.319836023	0.176542791	1.811662893	0.070038301	0.457842253	285.2650735	-0.315427175	0.178636041	-1.765753277	0.07743725	0.313562679
ENSRNOG00000057689	1.692746466	0.259862882	1.586106493	0.16383697	0.869859487	NA	1.692746466	2.36243772	1.425016515	1.657831818	0.097351417	NA	1.692746466	0.862656385	1.37821387	0.625923453	0.53136515	NA
ENSRNOG00000018960	1330.143926	-0.007333183	0.10509767	-0.069774937	0.944372796	0.980612835	1330.143926	0.92636296	0.104120484	8.897028913	5.74E-19	2.85E-16	1330.143926	1.100470159	0.102778146	10.70723888	9.41E-27	2.95E-24
ENSRNOG00000018858	10.14875059	-0.50784643	0.499712569	-1.016277079	0.30949746	NA	10.14875059	-0.484515472	0.520401143	-0.931042291	0.351831688	0.827057067	10.14875059	-0.089704495	0.517230999	-0.173432171	0.862311739	0.961459146
ENSRNOG00000053113	13.48814407	-0.243279683	0.473192757	-0.514123851	0.607165403	NA	13.48814407	-0.182948512	0.488085721	-0.37482865	0.707787905	0.958103575	13.48814407	0.209826086	0.467826172	0.448512928	0.653783058	0.884000668
ENSRNOG00000024077	6.923870431	1.012544722	0.607618101	1.666416323	0.095630522	NA	6.923870431	0.207510058	0.668091481	0.310601263	0.756103767	0.967510202	6.923870431	-0.792292599	0.578533593	-1.369484173	0.170847979	0.490004837
ENSRNOG00000018773	28.22378496	0.148550388	0.354629048	0.41888951	0.675296884	NA	28.22378496	0.150988077	0.364614054	0.414103831	0.678798067	0.950845587	28.22378496	-0.015609502	0.346772202	-0.045013707	0.964096383	0.992689392
ENSRNOG00000018163	1.830529115	-0.517974742	1.116812823	-0.463797273	0.642792998	NA	1.830529115	-0.679046893	1.194215546	-0.568613342	0.569618568	NA	1.830529115	0.044254772	1.145210672	0.038643346	0.969174743	NA
ENSRNOG00000018052	60.01418206	0.02101115	0.235295188	0.089296983	0.928845892	NA	60.01418206	-0.303030272	0.248099635	-1.221405552	0.221932506	0.720018957	60.01418206	-0.280102269	0.236482263	-1.184453607	0.23623355	0.579853893
ENSRNOG00000004144	2.406243995	0.50379245	1.099500657	0.458201135	0.646807944	NA	2.406243995	0.426288538	1.145372304	0.372183382	0.709756318	NA	2.406243995	0.324760289	0.99906832	0.325063144	0.745133282	NA
ENSRNOG00000016919	294.7343442	-0.202006799	0.149423799	-1.351905121	0.176405669	NA	294.7343442	0.010037109	0.150680185	0.066612006	0.946890587	0.992501587	294.7343442	0.261145112	0.148174697	1.762413669	0.077999431	0.314445898
ENSRNOG00000057561	0.707375247	1.636241446	2.051988452	0.797393106	0.425222762	NA	0.707375247	-0.799188837	2.253572236	-0.354632003	0.722865297	NA	0.707375247	0.243836281	1.812790761	0.134508784	0.893000265	NA
ENSRNOG00000016728	13.25314243	0.137393508	0.518179195	0.265146708	0.790896447	NA	13.25314243	0.223258254	0.5304812	0.420859879	0.673857404	0.950388306	13.25314243	0.27264612	0.497111361	0.548460851	0.583375503	0.847109483
ENSRNOG00000056223	52.09247212	-0.119006814	0.233014022	-0.510728123	0.609541445	NA	52.09247212	-0.046418212	0.240355919	-0.193122815	0.846862785	0.98224319	52.09247212	0.153928259	0.228764604	0.672867464	0.501031613	0.801696487
ENSRNOG00000023531	3.184121328	0.476766036	0.955241718	0.499105124	0.617705328	NA	3.184121328	0.004630879	1.024284456	0.004521086	0.996392707	NA	3.184121328	-0.15876661	0.913382493	-0.173822698	0.862004805	NA
ENSRNOG00000017030	204.7071282	0.041465668	0.158182081	0.262138843	0.793214401	NA	204.7071282	0.297041125	0.159443894	1.862982124	0.062464781	0.436074315	204.7071282	0.076051412	0.155874549	0.48790141	0.625619676	0.870594669
ENSRNOG00000016973	70.39435516	0.14542538	0.207977448	0.699236292	0.484404373	NA	70.39435516	-0.100618136	0.218751381	-0.459965718	0.645540827	0.942049179	70.39435516	-0.219656379	0.206094079	-1.065806351	0.28651119	0.633603556
ENSRNOG00000029049	17.82725099	0.058509298	0.406717049	0.143857499	0.885612997	NA	17.82725099	-0.536670301	0.439491178	-1.221117345	0.222041593	0.720018957	17.82725099	-0.820396014	0.426374253	-1.924121843	0.054339313	0.250500017
ENSRNOG00000058103	11.24611638	-0.661639161	0.517403444	-1.278768374	0.200978634	NA	11.24611638	-0.753866588	0.543529209	-1.3869845	0.165446489	0.653072479	11.24611638	0.286230583	0.523843561	0.5464047	0.58478778	0.848265119
ENSRNOG00000046874	149.1268309	0.276102189	0.156578607	1.763345541	0.077842229	NA	149.1268309	0.108411312	0.162347711	0.667772347	0.504278921	0.897843672	149.1268309	-0.275877749	0.154536979	-1.785189224	0.074230629	0.304437239
ENSRNOG00000017114	33.18533521	-0.043450536	0.320236828	-0.135682508	0.892072277	NA	33.18533521	-0.29121901	0.334783907	-0.869871591	0.384370582	0.840222872	33.18533521	-0.66690651	0.33262104	-2.005003984	0.044962621	0.221167843
ENSRNOG00000017889	19.40284341	0.259163783	0.379995326	0.682018346	0.495227351	NA	19.40284341	-0.028626956	0.401719544	-0.07126105	0.943189994	0.992501587	19.40284341	-0.404594372	0.378480519	-1.068996559	0.28507122	0.63194667
ENSRNOG00000018007	87.86124373	-0.227605622	0.214699481	-1.060112585	0.289093383	NA	87.86124373	-0.586744895	0.225870939	-2.597699805	0.00938505	0.138121724	87.86124373	-0.020268471	0.215415128	-0.094090288	0.925037435	0.980745647
ENSRNOG00000018012	97.97997275	-0.190758774	0.180311367	-1.057940926	0.290082375	NA	97.97997275	-0.041502948	0.184307656	-0.225182983	0.821836927	0.977902439	97.97997275	0.192088087	0.177873793	1.079912248	0.280181258	0.627633745
ENSRNOG00000018158	66.98416555	-0.021681536	0.225380205	-0.096199821	0.923361873	NA	66.98416555	0.09651677	0.230550325	0.418636453	0.675481844	0.950388306	66.98416555	0.297447209	0.218251188	1.362866394	0.172924622	0.492722255
ENSRNOG00000018207	12.45873131	-0.419924888	0.464875211	-0.903306689	0.366363147	NA	12.45873131	-0.560975843	0.490012255	-1.144820027	0.252283717	0.749475828	12.45873131	-0.270822276	0.484305348	-0.559197368	0.576027029	0.843063996
ENSRNOG00000018321	1.717890152	-0.1487881	1.279095837	-0.116322871	0.90739666	NA	1.717890152	0.005726013	1.304899633	0.004388087	0.996498824	NA	1.717890152	-1.102388926	1.416450007	-0.778275915	0.436406371	NA
ENSRNOG00000018524	45.55255145	0.152253103	0.295478562	0.515276311	0.60635995	NA	45.55255145	-0.050445789	0.306034825	-0.164836759	0.86907247	0.983777087	45.55255145	-0.450962667	0.297580047	-1.515433146	0.129662749	0.42242391
ENSRNOG00000018762	5.422612167	0.059701867	0.698301598	0.08549582	0.931867219	NA	5.422612167	-0.401676769	0.755414817	-0.531730064	0.594912966	NA	5.422612167	-0.204423607	0.695624314	-0.293870704	0.768856705	0.930051324
ENSRNOG00000018915	4.718573918	-0.585130428	0.80710217	-0.724976899	0.468466203	NA	4.718573918	-0.037624685	0.799448161	-0.04706332	0.962462761	NA	4.718573918	0.180652514	0.820098216	0.22028156	0.82565188	NA
ENSRNOG00000018935	9.204961689	-0.046135705	0.549112814	-0.084018628	0.933041621	NA	9.204961689	0.128047866	0.560430452	0.228481278	0.819272109	0.977887678	9.204961689	-0.475811157	0.566402697	-0.840058071	0.400875827	0.735151165
ENSRNOG00000030210	3.473852526	-0.477127358	0.821993868	-0.580451238	0.561610361	NA	3.473852526	-0.237156287	0.836800877	-0.283408267	0.776863892	NA	3.473852526	-1.248815134	0.97791352	-1.277020011	0.201595182	NA
ENSRNOG00000019048	590.895685	0.157585758	0.124793549	1.262771671	0.206671249	0.608115827	590.895685	0.029136964	0.12656447	0.230214402	0.817925171	0.977489711	590.895685	-0.202563841	0.124337733	-1.629142146	0.103282931	0.370853731
ENSRNOG00000019091	205.9484262	-0.106665587	0.142398611	-0.749063394	0.453818997	NA	205.9484262	0.03584452	0.144760943	0.247611815	0.804434768	0.975124517	205.9484262	0.001632509	0.141743638	0.011517332	0.990810702	0.997916508
ENSRNOG00000019189	144.147804	-0.007937646	0.268564098	-0.029555871	0.97642126	NA	144.147804	-0.620379713	0.274975377	-2.256128239	0.024062601	0.256488387	144.147804	-1.100898068	0.275055176	-4.002462644	6.27E-05	0.001225447
ENSRNOG00000013975	34.70505477	0.388123522	0.338798706	1.14558738	0.251965921	NA	34.70505477	-0.403139066	0.362685393	-1.111539295	0.266336286	0.763559309	34.70505477	-0.846643516	0.344810126	-2.455390526	0.014073161	0.09962102
ENSRNOG00000014160	519.284567	0.133417143	0.122285559	1.091029422	0.275259937	0.677356037	519.284567	0.103183869	0.124039761	0.831861236	0.405487274	0.854732997	519.284567	0.081973933	0.1207874	0.678662947	0.497351449	0.80044961
ENSRNOG00000058152	1.232186338	0.442615971	1.735712301	0.255005378	0.798718946	NA	1.232186338	0.607819945	1.773058923	0.342808655	0.731742414	NA	1.232186338	1.323403633	1.493497976	0.886110095	0.375558204	NA
ENSRNOG00000014582	160.5441606	0.252755026	0.166177604	1.52099332	0.128261514	NA	160.5441606	0.200838187	0.170271813	1.179515172	0.238193099	0.734423586	160.5441606	-0.162345854	0.163555857	-0.992601894	0.320904001	0.670217936
ENSRNOG00000023140	6.075279508	0.780278169	0.701087913	1.112953389	0.265728449	NA	6.075279508	0.404262341	0.752609014	0.537147886	0.591165465	0.928147936	6.075279508	0.763352046	0.588597771	1.296899316	0.194665832	0.523391687
ENSRNOG00000014997	557.1716077	0.097695337	0.104976372	0.930641198	0.352039196	0.750847811	557.1716077	0.027624774	0.106990229	0.258199039	0.796253299	0.973575373	557.1716077	-0.136446062	0.104374548	-1.307273326	0.1911199	0.518105822
ENSRNOG00000051780	0.770843282	0.78795966	2.077029064	0.379368625	0.704414146	NA	0.770843282	-0.085467802	2.23998659	-0.038155497	0.969563703	NA	0.770843282	-1.188976306	2.114680695	-0.562248622	0.573946638	NA
ENSRNOG00000016337	780.9619794	-0.018679446	0.140333104	-0.13310791	0.89410804	0.969989591	780.9619794	-0.093589085	0.141462818	-0.661580807	0.508239912	0.899033143	780.9619794	-0.061921844	0.140120284	-0.441919199	0.658547677	0.886724214
ENSRNOG00000022946	2.375616241	-0.339138169	1.024231802	-0.331114664	0.740557875	NA	2.375616241	-0.574812129	1.083694524	-0.530418966	0.595821479	NA	2.375616241	-2.21424238	1.373944844	-1.61159481	0.107050141	NA
ENSRNOG00000017223	28311.26338	0.051647514	0.084309141	0.612596853	0.540142939	0.857341466	28311.26338	-0.112491637	0.084369821	-1.333316058	0.182428106	0.675222835	28311.26338	-0.174280443	0.084303605	-2.067295252	0.038706341	0.199616853
ENSRNOG00000017412	5.679805574	-0.095784691	0.793487665	-0.120713522	0.903917948	NA	5.679805574	-1.290528293	0.905982192	-1.424452164	0.154315623	NA	5.679805574	-0.15618398	0.79654057	-0.196077873	0.844549215	0.955111662
ENSRNOG00000017419	142.2264622	-0.114773635	0.165552432	-0.693276649	0.488135954	NA	142.2264622	-0.208152604	0.171073021	-1.216747109	0.223700449	0.721774497	142.2264622	-0.020121551	0.165056362	-0.121907153	0.90297255	0.973651201
ENSRNOG00000017731	13.78158468	-0.002367085	0.44407297	-0.005330397	0.995746979	NA	13.78158468	-0.378304524	0.479206229	-0.789439914	0.429854935	0.867352059	13.78158468	0.280533201	0.427508197	0.656205431	0.511691955	0.808568586
ENSRNOG00000054620	4.256760634	0.35502976	0.79319576	0.447594122	0.654446146	NA	4.256760634	-0.627417765	0.903629165	-0.694331025	0.487474639	NA	4.256760634	-0.04717146	0.760513581	-0.062025796	0.950542289	NA
ENSRNOG00000055547	45.76916036	-0.085013351	0.263687625	-0.322401747	0.747148361	NA	45.76916036	-0.280553768	0.277514658	-1.01095117	0.312039801	0.802679999	45.76916036	0.337912973	0.255767592	1.321171972	0.186444029	0.511691296
ENSRNOG00000048297	17.76437715	-0.386568804	0.445731866	-0.867267595	0.385795407	NA	17.76437715	-0.062384164	0.449453383	-0.138800077	0.889608133	0.986202821	17.76437715	0.581114298	0.435385236	1.334712916	0.181970325	0.505298506
ENSRNOG00000011310	1.067866872	-3.486964067	1.767557203	-1.972758823	0.048523047	NA	1.067866872	-4.014657226	1.767557203	-2.271302575	0.023128667	NA	1.067866872	0.922589961	1.998609004	0.461616034	0.644356694	NA
ENSRNOG00000024140	49.59130383	-0.156295893	0.253949632	-0.615460207	0.538250841	NA	49.59130383	-0.072141464	0.260920424	-0.276488373	0.782172989	0.969943341	49.59130383	0.215017511	0.249506549	0.861771014	0.388813539	0.727269415
ENSRNOG00000012415	1176.138	0.053091353	0.094773261	0.560193374	0.575347546	0.871518835	1176.138	0.040003335	0.095732056	0.417867707	0.676043845	0.950388306	1176.138	-0.006671677	0.094286162	-0.070759879	0.943588864	0.98674925
ENSRNOG00000055093	72.05218703	-0.357278242	0.26683738	-1.338936252	0.180591427	NA	72.05218703	0.020706273	0.267553717	0.077391088	0.93831243	0.992377468	72.05218703	0.3551209	0.264706671	1.341563846	0.179737455	0.502524538
ENSRNOG00000013190	225.3913027	-0.117708855	0.173779037	-0.677347837	0.498185286	NA	225.3913027	-0.170224315	0.176831331	-0.962636624	0.335729911	0.815754036	225.3913027	-0.039817348	0.173632184	-0.229320089	0.818620141	0.946380155
ENSRNOG00000013194	11.26440726	-0.191299676	0.55667814	-0.34364503	0.731113255	NA	11.26440726	-0.325945549	0.579195306	-0.562755853	0.573601145	0.921364719	11.26440726	-0.035381928	0.558091884	-0.063398033	0.949449553	0.988230393
ENSRNOG00000039255	4.225919366	0.11328015	0.841746426	0.134577524	0.892945913	NA	4.225919366	0.838918177	0.822345989	1.02015233	0.307656222	NA	4.225919366	0.601207124	0.774801542	0.77594983	0.437778609	NA
ENSRNOG00000023753	529.4457045	-0.02186526	0.119819014	-0.182485729	0.855201553	0.961043577	529.4457045	-0.213794807	0.122188395	-1.749714509	0.080167589	0.485331504	529.4457045	-0.255674121	0.120177155	-2.127476901	0.033380479	0.181182891
ENSRNOG00000051938	4.605249012	-0.26695713	0.775505747	-0.344236173	0.730668681	NA	4.605249012	-0.172232833	0.796134935	-0.216336233	0.828725668	NA	4.605249012	-0.978238482	0.856739988	-1.141814898	0.253530968	NA
ENSRNOG00000060438	4.142688617	0.45124591	0.907498782	0.497241339	0.619018873	NA	4.142688617	1.29196447	0.885763343	1.458588775	0.144678325	NA	4.142688617	-0.145820925	0.864509723	-0.168674708	0.866052514	NA
ENSRNOG00000022921	17.18705737	0.839964461	0.478920791	1.753869276	0.079452909	NA	17.18705737	0.779831413	0.492082742	1.584756683	0.113021628	0.561598315	17.18705737	0.088163314	0.439094354	0.200784441	0.840867129	0.954058014
ENSRNOG00000014166	23.42137026	-0.390461702	0.353080967	-1.105870151	0.268782726	NA	23.42137026	-0.697930987	0.376425322	-1.854102117	0.063724552	0.439748471	23.42137026	-0.238508925	0.364739903	-0.653915086	0.513166514	0.808972488
ENSRNOG00000010529	72.77428675	-0.33962171	0.257875891	-1.316996748	0.187839715	NA	72.77428675	-0.982963217	0.273240305	-3.597431272	0.000321375	0.010492686	72.77428675	-0.580470844	0.266771876	-2.175907197	0.029562201	0.167528277
ENSRNOG00000015609	11.01482371	-0.277210104	0.544081606	-0.509500966	0.610401121	NA	11.01482371	-0.545341683	0.574963863	-0.948479928	0.342885186	0.820757413	11.01482371	0.038606105	0.545918048	0.070717767	0.94362238	0.98674925
ENSRNOG00000015597	139.0137274	0.022100728	0.167413811	0.132012575	0.894974345	NA	139.0137274	-0.128755101	0.173005708	-0.744224587	0.456740616	0.878607139	139.0137274	-0.63428147	0.172139868	-3.684686621	0.000228984	0.003676385
ENSRNOG00000061312	177.250413	-0.05050243	0.155999567	-0.323734424	0.746139107	NA	177.250413	-0.077450471	0.160058273	-0.483889207	0.628464501	0.937781783	177.250413	0.046750241	0.154480803	0.302628158	0.762173253	0.927330937
ENSRNOG00000015293	2.345605756	0.60241946	1.059867364	0.568391368	0.569769251	NA	2.345605756	0.117493497	1.151162236	0.102065107	0.918704997	NA	2.345605756	0.229902847	0.954502556	0.240861426	0.80966252	NA
ENSRNOG00000015230	71.99399533	-0.232836462	0.223902524	-1.039901015	0.298385891	NA	71.99399533	-0.541418527	0.236017909	-2.293972225	0.021792094	0.242480286	71.99399533	0.007453639	0.224425903	0.033212027	0.973505507	0.993696556
ENSRNOG00000059984	74.25233689	0.19589788	0.25164897	0.778456911	0.436299699	NA	74.25233689	-1.032023433	0.273633104	-3.771559134	0.000162231	0.006041573	74.25233689	-1.545828623	0.269205155	-5.74219548	9.35E-09	4.68E-07
ENSRNOG00000058790	206.1822856	-0.083544861	0.138116919	-0.604885065	0.545255368	NA	206.1822856	-0.010930521	0.141153856	-0.077436928	0.938275965	0.992377468	206.1822856	0.002358612	0.137247152	0.017185143	0.986288915	0.996814396
ENSRNOG00000001488	541.3995461	0.125491651	0.107847709	1.16360052	0.24458594	0.651478053	541.3995461	0.098782565	0.109697358	0.900500858	0.367853769	0.833266193	541.3995461	-0.043785177	0.106743196	-0.410191733	0.681665305	0.895693081
ENSRNOG00000001489	49.68910889	-0.178289254	0.264725379	-0.673487575	0.500637151	NA	49.68910889	0.056504456	0.268555914	0.210401085	0.833354646	0.981033457	49.68910889	0.375370146	0.258097959	1.454370839	0.14584352	0.450319972
ENSRNOG00000001490	58.67433354	-0.090665857	0.221448303	-0.409422224	0.682229833	NA	58.67433354	-0.033937807	0.228665226	-0.148416999	0.882013685	0.984953094	58.67433354	0.228721555	0.215704698	1.060345729	0.288987342	0.636877228
ENSRNOG00000021493	25.03869076	-0.007642274	0.346131582	-0.0220791	0.982384859	NA	25.03869076	-0.000868305	0.35760881	-0.002428086	0.99806267	0.999718818	25.03869076	-0.094363455	0.343738113	-0.274521361	0.78368399	0.934185113
ENSRNOG00000014434	346.7232809	-0.177993193	0.153167458	-1.16208231	0.245202032	NA	346.7232809	0.280597112	0.153027259	1.833641364	0.066707248	0.449378334	346.7232809	0.537828553	0.150807521	3.566324466	0.000362023	0.005407333
ENSRNOG00000048190	6.041155924	0.309024228	0.666103306	0.46392838	0.642699059	NA	6.041155924	0.010681133	0.708152908	0.015083089	0.987965893	NA	6.041155924	-0.13534281	0.643756619	-0.210239097	0.833481067	0.952430517
ENSRNOG00000056478	1.398485515	-0.098658632	1.294467896	-0.076215588	0.939247581	NA	1.398485515	-0.147059073	1.349497891	-0.108973177	0.913223765	NA	1.398485515	-1.380958089	1.50732922	-0.916162223	0.359581816	NA
ENSRNOG00000012692	73.18298028	-0.314162958	0.262322634	-1.197620474	0.231064802	NA	73.18298028	0.329304442	0.259455083	1.26921561	0.204364175	0.700091919	73.18298028	0.584531905	0.256795363	2.276255683	0.022830711	0.140103278
ENSRNOG00000012988	1.449648511	-3.155445971	1.672185819	-1.887018737	0.059157806	NA	1.449648511	-0.402106711	1.340789848	-0.299902861	0.764251252	NA	1.449648511	0.969512	1.891224655	0.512637141	0.608205168	NA
ENSRNOG00000039076	5.123744282	0.065447349	0.706168928	0.092679452	0.926158222	NA	5.123744282	-1.172946531	0.857869843	-1.367277964	0.171538196	NA	5.123744282	0.377191054	0.670620782	0.562450588	0.57380906	0.841733593
ENSRNOG00000011234	1.111526504	-2.215102856	1.90288962	-1.164073224	0.244394339	NA	1.111526504	-0.214212312	1.699540101	-0.12604134	0.899699201	NA	1.111526504	2.196463547	1.888328317	1.163178843	0.244756949	NA
ENSRNOG00000011282	497.0700821	0.186471254	0.116608632	1.599120501	0.10979383	NA	497.0700821	0.052759562	0.118900447	0.443728879	0.657238614	0.944247334	497.0700821	-0.120330329	0.115557289	-1.041304536	0.297734232	0.646245665
ENSRNOG00000059492	36.11421997	-0.014812636	0.291992533	-0.050729503	0.959541067	NA	36.11421997	0.161072364	0.297723963	0.541012426	0.588499018	0.92699163	36.11421997	0.026687225	0.287347106	0.09287452	0.926003248	0.980832916
ENSRNOG00000052406	29.38078296	-0.340467021	0.306394158	-1.111205982	0.266479697	NA	29.38078296	-0.623671073	0.327741023	-1.902938688	0.057048546	0.417187503	29.38078296	0.0558029	0.308642591	0.180801036	0.85652375	0.959036582
ENSRNOG00000051578	24.41346099	-0.064236188	0.336903775	-0.190666275	0.848787063	NA	24.41346099	-0.066827999	0.349183848	-0.191383421	0.848225208	0.98224319	24.41346099	-0.250801911	0.340600438	-0.736352286	0.461516334	0.777444723
ENSRNOG00000042347	21.04336022	0.318790838	0.367436841	0.86760717	0.38560942	NA	21.04336022	0.417434467	0.377704728	1.105187297	0.26907844	0.766457948	21.04336022	0.288909645	0.340924782	0.847429287	0.396755886	0.731973567
ENSRNOG00000042826	71.7403227	0.117001359	0.242615847	0.482249451	0.629628752	NA	71.7403227	-0.413580944	0.255852119	-1.61648434	0.105989636	0.548282196	71.7403227	-0.515641162	0.245578616	-2.099698947	0.035755332	0.188871011
ENSRNOG00000060256	1.279402364	-0.985392795	1.407447631	-0.700127503	0.483847681	NA	1.279402364	-1.451097729	1.571384645	-0.923451641	0.355771891	NA	1.279402364	0.246628139	1.463327949	0.168539212	0.866159098	NA
ENSRNOG00000058436	28.09782033	-0.389198354	0.325678371	-1.195038995	0.232071795	NA	28.09782033	-0.520791445	0.342115176	-1.522269347	0.127941605	0.590969838	28.09782033	0.088938825	0.328293789	0.270912298	0.786458486	0.935336952
ENSRNOG00000043341	37.06520191	0.373197563	0.30150896	1.237766077	0.21580281	NA	37.06520191	0.32338677	0.311415693	1.038440828	0.29906487	0.793175566	37.06520191	0.032645328	0.287803179	0.113429353	0.909690169	0.975477879
ENSRNOG00000058030	27.65970156	0.149507231	0.3469203	0.430955557	0.666500686	NA	27.65970156	0.205154971	0.356234941	0.575897947	0.564684164	0.918430623	27.65970156	0.109725156	0.335439857	0.327108286	0.743585985	0.921454261
ENSRNOG00000051570	61.13299791	0.117532149	0.22182322	0.529846011	0.596218701	NA	61.13299791	-0.328035983	0.236735931	-1.385661999	0.165850137	0.653583361	61.13299791	-0.588318398	0.226968422	-2.592071591	0.009539992	0.07438393
ENSRNOG00000047884	60.69087148	-0.167714377	0.253577612	-0.661392685	0.508360516	NA	60.69087148	-0.078493449	0.258728825	-0.303381152	0.761599408	0.968080273	60.69087148	-0.35228636	0.258934567	-1.360522715	0.17366457	0.493794208
ENSRNOG00000026569	66.34573563	-0.100120246	0.258198143	-0.387765166	0.698189826	NA	66.34573563	-0.096988969	0.264331303	-0.366921995	0.713677204	0.958647954	66.34573563	0.013189519	0.256867528	0.051347555	0.959048575	0.990637953
ENSRNOG00000061533	12.66041596	-0.398185843	0.484400282	-0.82201819	0.411066544	NA	12.66041596	-0.258305749	0.495742732	-0.52104798	0.602333348	0.931227826	12.66041596	-0.488085934	0.512570722	-0.952231395	0.340979642	0.688041168
ENSRNOG00000059824	1.86066192	0.897874954	1.245183957	0.721078158	0.470861429	NA	1.86066192	0.208544329	1.347346834	0.154781474	0.876993597	NA	1.86066192	-0.823888277	1.210522542	-0.680605481	0.496121158	NA
ENSRNOG00000011675	13.80124405	-0.034970151	0.451688856	-0.077420885	0.938288727	NA	13.80124405	0.144769271	0.460690961	0.314243785	0.75333589	0.967510202	13.80124405	-0.305156385	0.457766831	-0.666619695	0.505015085	0.804298743
ENSRNOG00000054736	3.139298639	1.015124891	0.942219993	1.077375665	0.281312471	NA	3.139298639	-0.15399271	1.084099577	-0.142046647	0.88704316	NA	3.139298639	0.091748652	0.826049979	0.111069129	0.911561528	NA
ENSRNOG00000058087	0.824105642	0.66185653	1.573902758	0.420519328	0.674106113	NA	0.824105642	-1.318310338	1.870652251	-0.704732981	0.480976422	NA	0.824105642	-2.333038383	1.780707217	-1.310175171	0.190136583	NA
ENSRNOG00000054954	2.743512032	-0.070318888	0.981850579	-0.071618726	0.942905337	NA	2.743512032	-0.580827873	1.063195816	-0.54630376	0.584857152	NA	2.743512032	-1.05862547	1.074325593	-0.985386067	0.324434471	NA
ENSRNOG00000053260	25.18348824	-0.237910814	0.344099904	-0.691400409	0.489313947	NA	25.18348824	0.096667589	0.346922292	0.27864335	0.780518541	0.969619605	25.18348824	0.226362336	0.339338788	0.667068853	0.504728155	0.804060821
ENSRNOG00000058538	3.027027072	-0.612053596	0.959256217	-0.638050174	0.523441019	NA	3.027027072	-1.235317067	1.067060204	-1.157682633	0.246993574	NA	3.027027072	-0.004396638	0.98774391	-0.004451192	0.996448474	NA
ENSRNOG00000058909	104.7323934	-0.191870401	0.230812803	-0.831281448	0.405814652	NA	104.7323934	-0.385472179	0.237431769	-1.623507171	0.104481032	0.546336311	104.7323934	-0.05837997	0.231431082	-0.252256395	0.80084289	0.941290833
ENSRNOG00000052600	4.35949873	-0.451829459	0.812829158	-0.555872602	0.578297949	NA	4.35949873	-0.670007295	0.865439576	-0.774181484	0.438823476	NA	4.35949873	0.449754417	0.802578165	0.560387058	0.575215457	NA
ENSRNOG00000059741	0.830161258	-0.364550225	1.927879709	-0.189093865	0.85001925	NA	0.830161258	0.097003176	1.922818899	0.05044842	0.959765052	NA	0.830161258	1.236347923	1.78415953	0.69295817	0.488335803	NA
ENSRNOG00000058422	3.255963988	-1.221564744	0.983198339	-1.242439796	0.21407434	NA	3.255963988	-1.024122983	1.008844269	-1.01514477	0.310036823	NA	3.255963988	0.763231719	0.998712136	0.764215925	0.444738578	NA
ENSRNOG00000059572	12.61831611	0.452042874	0.493110907	0.916716438	0.35929125	NA	12.61831611	0.231750796	0.517807946	0.447561297	0.654469841	0.943835814	12.61831611	0.116230511	0.462261827	0.251438696	0.801474953	0.941488413
ENSRNOG00000061893	32.51009317	0.167176915	0.320783207	0.521152328	0.60226066	NA	32.51009317	0.382804577	0.325630501	1.175579608	0.239762908	0.736595663	32.51009317	0.166325789	0.308163665	0.539731993	0.589381873	0.851950976
ENSRNOG00000053234	54.76734282	0.154619463	0.24804865	0.623343294	0.533058953	NA	54.76734282	0.196265422	0.254581789	0.770932684	0.440746833	0.871764317	54.76734282	-0.093260424	0.243468899	-0.383048615	0.701683719	0.904543482
ENSRNOG00000061039	83.15908263	0.038300744	0.193290618	0.198151076	0.842926864	NA	83.15908263	-0.146577822	0.202418964	-0.724130881	0.468985387	0.881668854	83.15908263	-0.142845402	0.192062828	-0.743743093	0.457031913	0.774410815
ENSRNOG00000056098	23.71663395	-0.03322233	0.33602113	-0.098869766	0.921241675	NA	23.71663395	-0.008084644	0.348007208	-0.023231255	0.981465807	0.997537571	23.71663395	-0.121999105	0.33495999	-0.364219932	0.715693784	0.910111017
ENSRNOG00000060293	183.3939043	0.144174602	0.151753798	0.95005597	0.342083814	NA	183.3939043	-0.200386632	0.158948979	-1.260697818	0.20741774	0.702614329	183.3939043	0.181910248	0.147586321	1.232568484	0.217736801	0.556200761
ENSRNOG00000055716	1.269997983	1.724743808	1.536508681	1.12250834	0.261646364	NA	1.269997983	0.687302518	1.68114479	0.408830056	0.682664382	NA	1.269997983	-0.993680936	1.365216872	-0.72785574	0.4667019	NA
ENSRNOG00000054371	2.787197101	-1.146080749	1.020003839	-1.123604348	0.261180911	NA	2.787197101	-1.272613571	1.082454378	-1.175674095	0.239725134	NA	2.787197101	-0.049173846	1.09236375	-0.045016	0.964094556	NA
ENSRNOG00000053450	115.6413304	0.098666919	0.188298584	0.523991828	0.600284223	NA	115.6413304	0.614493257	0.187419122	3.278711636	0.001042821	0.025836387	115.6413304	0.20055148	0.182460494	1.099150159	0.271702574	0.618301742
ENSRNOG00000060745	202.5356823	-0.303877226	0.216473062	-1.403764619	0.160388953	NA	202.5356823	0.979544284	0.210352884	4.656671517	3.21E-06	0.000222656	202.5356823	1.663453976	0.207669443	8.010104692	1.15E-15	1.52E-13
ENSRNOG00000060612	10.77063581	-0.965745434	0.694686262	-1.390189336	0.164471391	NA	10.77063581	0.850916871	0.613327429	1.38737782	0.165326585	0.652815411	10.77063581	2.565754286	0.637340018	4.025722871	5.68E-05	0.001126606
ENSRNOG00000057399	9.763369815	0.413559727	0.756694721	0.546534442	0.584698619	NA	9.763369815	2.053016984	0.701751695	2.925560421	0.003438364	0.065350851	9.763369815	2.134478394	0.61479971	3.471827262	0.000516929	0.007234635
ENSRNOG00000057453	11.35460513	1.292671499	0.753211595	1.716212957	0.086123073	NA	11.35460513	2.358484148	0.732457901	3.21995864	0.001282091	0.030195015	11.35460513	1.610513624	0.583309882	2.760991497	0.005762618	0.050112215
ENSRNOG00000056886	10.331583	-1.810295934	0.792238803	-2.285038206	0.022310588	NA	10.331583	0.995291767	0.588485444	1.69127678	0.090783953	0.514442408	10.331583	3.684643111	0.731551532	5.036751274	4.73E-07	1.63E-05
ENSRNOG00000060727	8.397365784	-0.446380287	0.79165297	-0.563858539	0.572850408	NA	8.397365784	0.778124768	0.734014594	1.060094409	0.289101651	0.786316631	8.397365784	2.828584634	0.686633058	4.119499636	3.80E-05	0.000799849
ENSRNOG00000051974	9.154748875	-0.030416017	0.748080713	-0.040658736	0.967567958	NA	9.154748875	1.422978054	0.692828465	2.05386777	0.039988492	0.339334589	9.154748875	2.259594637	0.638384154	3.53955314	0.000400805	0.005851672
ENSRNOG00000056469	11.28469593	-0.1381957	0.663273747	-0.208353942	0.834952616	NA	11.28469593	1.343864834	0.60436814	2.223586495	0.026176278	0.269380575	11.28469593	2.602903302	0.552286054	4.71296221	2.44E-06	7.19E-05
ENSRNOG00000054438	4.304713202	-0.734236037	1.328062549	-0.552862542	0.580357538	NA	4.304713202	0.218070397	1.261509167	0.172864695	0.862757783	NA	4.304713202	3.600344191	1.181249269	3.047912314	0.002304372	NA
ENSRNOG00000056036	21.3182697	0.149441242	0.391449444	0.381763837	0.702636544	NA	21.3182697	0.492334472	0.393831225	1.25011538	0.211257402	0.707774659	21.3182697	-0.083251797	0.383315002	-0.217188987	0.828061067	0.949485287
ENSRNOG00000056327	0.894083211	-1.070141434	2.075891052	-0.51550944	0.606197075	NA	0.894083211	-0.253020462	2.023967003	-0.125012148	0.900513933	NA	0.894083211	-1.006394016	2.274334754	-0.44250039	0.658127148	NA
ENSRNOG00000027550	4.592542825	0.929427004	0.739876048	1.256192854	0.209046057	NA	4.592542825	0.095147449	0.814057883	0.116880447	0.906954793	NA	4.592542825	-1.1194078	0.739673865	-1.513380226	0.130183105	NA
ENSRNOG00000027514	161.2193403	0.122052504	0.176907754	0.689921731	0.490243409	NA	161.2193403	0.117564211	0.180554707	0.651127921	0.514963914	0.901082801	161.2193403	0.067442753	0.173755221	0.388148068	0.697906462	0.903325221
ENSRNOG00000043328	163.1149045	-0.102452299	0.155336936	-0.659548859	0.509543382	NA	163.1149045	-0.05919552	0.15900996	-0.372275549	0.709687701	0.958103575	163.1149045	-0.065256014	0.155165308	-0.420558012	0.67407786	0.893215228
ENSRNOG00000027487	373.0839286	0.04905026	0.118438771	0.414140233	0.678771409	NA	373.0839286	-0.044155159	0.121350908	-0.363863437	0.715959989	0.959093434	373.0839286	0.061729679	0.116881528	0.52813888	0.597402947	0.855593624
ENSRNOG00000027459	31.96339819	0.091002572	0.309790669	0.293755047	0.768945088	NA	31.96339819	-0.094281651	0.325481642	-0.289668106	0.772070159	0.968399125	31.96339819	0.22940263	0.298052453	0.769672008	0.441494479	0.763140152
ENSRNOG00000019626	2414.804863	0.102947232	0.36592774	0.281332135	0.778455665	0.940046846	2414.804863	0.242222109	0.366012	0.661787342	0.50810752	0.899033143	2414.804863	0.468374246	0.36573019	1.280655137	0.200314824	0.53228502
ENSRNOG00000060429	57.09677498	0.294952003	0.253692246	1.162637045	0.244976794	NA	57.09677498	0.588115118	0.255965501	2.297634311	0.021582611	0.24104965	57.09677498	0.380037926	0.238232964	1.595236529	0.110659353	0.386316315
ENSRNOG00000019623	36.31881423	0.477561898	0.325250622	1.468288963	0.142025748	NA	36.31881423	0.5592134	0.332277687	1.682970064	0.092380887	0.51856007	36.31881423	0.352664338	0.302498562	1.165838066	0.243679923	0.585810714
ENSRNOG00000027436	45.49274795	-0.261858372	0.290613201	-0.901054637	0.367559271	NA	45.49274795	0.049227263	0.293016746	0.168001536	0.866582071	0.983777087	45.49274795	0.471322292	0.283903031	1.660152377	0.096883802	0.35729781
ENSRNOG00000019453	601.8324198	-0.113565093	0.10585047	-1.072882278	0.283323938	0.682571497	601.8324198	0.033251221	0.107008041	0.310735718	0.756001541	0.967510202	601.8324198	0.414007414	0.104144558	3.975314901	7.03E-05	0.001335547
ENSRNOG00000031113	15.71828297	-0.321057717	0.451447347	-0.711174226	0.476976278	NA	15.71828297	-0.17257125	0.462031166	-0.373505647	0.708772143	0.958103575	15.71828297	0.379360341	0.443936795	0.854536829	0.392807612	0.729733313
ENSRNOG00000031459	42.13311337	-0.100346738	0.258718586	-0.38786057	0.698119219	NA	42.13311337	-0.1328043	0.269164024	-0.493395431	0.62173321	0.936793006	42.13311337	0.030260563	0.256202243	0.118112013	0.905978905	0.974233056
ENSRNOG00000031328	354.205093	-0.217051997	0.160349111	-1.353621461	0.175857176	NA	354.205093	0.085967589	0.160918781	0.534229683	0.593182635	0.928147936	354.205093	0.350104099	0.159086716	2.200712345	0.027756394	0.160633814
ENSRNOG00000045583	2.365541544	0.251812299	1.00495765	0.25057006	0.802146532	NA	2.365541544	-0.313664121	1.101551594	-0.284747553	0.775837556	NA	2.365541544	-0.662343497	1.028633943	-0.643905931	0.519636435	NA
ENSRNOG00000019376	48.45860533	-0.045604874	0.255384968	-0.178573055	0.858272953	NA	48.45860533	-0.082313361	0.264134598	-0.311634152	0.755318576	0.967510202	48.45860533	-0.283708838	0.258149678	-1.099009069	0.27176411	0.618303648
ENSRNOG00000026861	1.55077854	-2.321495204	1.541235006	-1.506256473	0.132001347	NA	1.55077854	-1.775989591	1.515736909	-1.171700432	0.24131735	NA	1.55077854	1.911543928	1.555385123	1.228984321	0.219077685	NA
ENSRNOG00000019280	1.350271253	-0.275888392	1.310852962	-0.210464789	0.833304931	NA	1.350271253	-1.275716486	1.554909791	-0.82044405	0.411963012	NA	1.350271253	0.075178266	1.312044114	0.057298581	0.954307351	NA
ENSRNOG00000019127	27.79364661	-0.146032539	0.338763777	-0.431074833	0.666413959	NA	27.79364661	-0.178330459	0.349872809	-0.509700823	0.610261076	0.932967446	27.79364661	-0.58410868	0.353216787	-1.653683238	0.09819189	0.360272827
ENSRNOG00000047230	2.773275798	-0.658171477	0.940267666	-0.699983101	0.483937858	NA	2.773275798	-1.869331416	1.115365842	-1.675980513	0.09374201	NA	2.773275798	-2.532539895	1.338195933	-1.892503058	0.058423987	NA
ENSRNOG00000015271	9.936285601	0.314555477	0.535837348	0.587035372	0.55717995	NA	9.936285601	0.568821423	0.542944364	1.047660608	0.294795003	0.790167656	9.936285601	-0.171319556	0.518761872	-0.330247009	0.74121333	0.920805206
ENSRNOG00000050476	9.441956756	0.001368572	0.534423864	0.002560836	0.997956751	NA	9.441956756	-0.059936205	0.556037417	-0.107791676	0.914160946	0.988571324	9.441956756	-0.56769522	0.553511928	-1.025624185	0.305068763	0.65334446
ENSRNOG00000015598	7.26394385	0.097862728	0.59110783	0.165558165	0.868504673	NA	7.26394385	-0.591044631	0.659753816	-0.895856329	0.370329501	0.833955223	7.26394385	-0.005612364	0.576708312	-0.009731721	0.992235333	0.998081107
ENSRNOG00000046153	0.99973551	2.913196429	1.79631848	1.621759427	0.104854869	NA	0.99973551	1.883015378	1.987786815	0.947292418	0.343489793	NA	0.99973551	0.37144173	1.476369112	0.251591372	0.801356929	NA
ENSRNOG00000047061	0.882922412	-1.388028384	2.133939987	-0.650453336	0.515399435	NA	0.882922412	-0.652614365	2.087291472	-0.312660869	0.754538328	NA	0.882922412	0.80014181	2.174551411	0.367957182	0.712905161	NA
ENSRNOG00000022742	28.03974804	-0.064231177	0.393816259	-0.163099354	0.870440209	NA	28.03974804	-0.027885893	0.402131621	-0.069345189	0.944714856	0.992501587	28.03974804	-0.252134317	0.396719466	-0.635548135	0.525070984	0.816395558
ENSRNOG00000015825	9.50610662	-0.281328093	0.548771536	-0.512650665	0.608195706	NA	9.50610662	-0.142597122	0.561769895	-0.253835464	0.799622674	0.974596624	9.50610662	-0.469387682	0.575567162	-0.815521999	0.414773578	0.7448124
ENSRNOG00000015956	13.46205383	0.156129086	0.452551335	0.344997514	0.730096239	NA	13.46205383	-0.542273561	0.497479274	-1.090042519	0.275694415	0.773593205	13.46205383	-0.519568197	0.459351606	-1.13109041	0.25801704	0.602197105
ENSRNOG00000014791	158.7355705	-0.245977308	0.178667904	-1.376729125	0.168596011	NA	158.7355705	-0.091807079	0.181125345	-0.506870419	0.612245742	0.933458965	158.7355705	0.143225223	0.178016383	0.80456203	0.421072461	0.748430452
ENSRNOG00000042777	22.1780505	-0.161530379	0.3443566	-0.469078795	0.639013315	NA	22.1780505	-0.145102308	0.357325878	-0.406078365	0.684685022	0.954067304	22.1780505	-0.110803241	0.346847853	-0.319457767	0.749379412	0.924186702
ENSRNOG00000015322	16.17543686	-0.262363952	0.408155617	-0.642803727	0.520351465	NA	16.17543686	-0.104388184	0.418863756	-0.249217515	0.803192532	0.974624853	16.17543686	0.291416175	0.400774465	0.727132592	0.467144735	0.781966622
ENSRNOG00000034184	1.497132665	1.527500134	1.838751269	0.830726896	0.406127929	NA	1.497132665	4.086978408	1.59821679	2.557211533	0.010551503	NA	1.497132665	1.9278774	1.515074232	1.272463988	0.203208311	NA
ENSRNOG00000033906	12.92643932	-0.496521014	0.507790273	-0.977807258	0.328169661	NA	12.92643932	0.122276528	0.499564941	0.244766032	0.806637596	0.975512506	12.92643932	1.022799642	0.484398786	2.111482669	0.034730846	0.185585787
ENSRNOG00000015517	85.57615767	0.183397466	0.213922938	0.857306224	0.391275669	NA	85.57615767	-0.512985135	0.229039599	-2.239722465	0.025108946	0.263395889	85.57615767	-0.450874436	0.214971185	-2.097371495	0.035960702	0.189627907
ENSRNOG00000015456	41.25190461	-0.32326567	0.258961072	-1.248317622	0.211914763	NA	41.25190461	-0.369219455	0.270549649	-1.36470129	0.172346954	0.662610404	41.25190461	0.103907273	0.259575838	0.400296397	0.688938221	0.899876757
ENSRNOG00000015753	345.0033937	0.181197034	0.124915111	1.450561369	0.146902039	NA	345.0033937	0.283153862	0.126686691	2.23507189	0.025412629	0.264953898	345.0033937	0.044501497	0.122543811	0.36314765	0.716494591	0.910710019
ENSRNOG00000015914	195.4930624	0.126620064	0.156500749	0.809070016	0.418474874	NA	195.4930624	0.063677497	0.160366659	0.397074413	0.691312587	0.95594942	195.4930624	0.033413441	0.15380211	0.217249563	0.828013861	0.949485287
ENSRNOG00000015997	2.924436173	-0.596463633	0.973769946	-0.612530337	0.540186933	NA	2.924436173	-0.424681563	1.000279611	-0.42456285	0.671155379	NA	2.924436173	0.662641162	0.956123422	0.693049816	0.488278289	NA
ENSRNOG00000016274	1.092838069	-1.343799425	1.753891121	-0.766181782	0.443568147	NA	1.092838069	-0.407116828	1.664699404	-0.244558764	0.806798096	NA	1.092838069	1.095014173	1.76000506	0.622165355	0.533833144	NA
ENSRNOG00000054623	0.891910626	0.646177256	1.627850455	0.396951239	0.691403418	NA	0.891910626	-2.294148495	1.916068429	-1.197320753	0.231181558	NA	0.891910626	-0.898700505	1.637225116	-0.548916882	0.583062492	NA
ENSRNOG00000016279	25.83666385	-0.002419027	0.318811319	-0.007587645	0.993945993	NA	25.83666385	-0.245042413	0.337942448	-0.725101017	0.46839006	0.881045064	25.83666385	-0.333588259	0.323023197	-1.032706821	0.301741121	0.649748504
ENSRNOG00000028628	23.42314133	-0.286845107	0.352900479	-0.812821529	0.41632039	NA	23.42314133	0.254592274	0.349386005	0.72868481	0.466194487	0.880310521	23.42314133	0.832941862	0.332732864	2.50333511	0.012302899	0.090280375
ENSRNOG00000016565	18.23567612	0.239274829	0.375760839	0.636774257	0.524271897	NA	18.23567612	0.319300577	0.386159478	0.826861945	0.408315315	0.856670701	18.23567612	-0.792148891	0.390864734	-2.026657363	0.042697466	0.213627206
ENSRNOG00000016574	41.05765062	-0.318584409	0.279376508	-1.140340724	0.254144378	NA	41.05765062	0.317552037	0.274904265	1.155136815	0.248034404	0.745275517	41.05765062	0.488432418	0.272023768	1.795550518	0.072566032	0.299753496
ENSRNOG00000016608	1.618903005	0.09908409	1.275163796	0.077703029	0.938064284	NA	1.618903005	0.133757348	1.31450778	0.101754702	0.918951381	NA	1.618903005	-0.964150425	1.368448399	-0.704557384	0.481085727	NA
ENSRNOG00000016687	2.549682303	0.058015435	1.033827239	0.056117146	0.955248485	NA	2.549682303	0.353211356	1.047170974	0.33730056	0.735890337	NA	2.549682303	0.61052133	0.956016343	0.63860972	0.523076856	NA
ENSRNOG00000042414	2.902421282	-0.027293751	0.890687869	-0.030643452	0.975553889	NA	2.902421282	-0.02143922	0.923761487	-0.02320861	0.98148387	NA	2.902421282	-1.517487585	1.055163051	-1.43815459	0.150390196	NA
ENSRNOG00000038622	15.04299876	-0.058609193	0.427464949	-0.137108769	0.890944821	NA	15.04299876	0.165015904	0.434995417	0.379350902	0.704427305	0.956938882	15.04299876	-0.087378342	0.425756289	-0.205230891	0.837391736	0.953603884
ENSRNOG00000050348	103.0085759	0.042085344	0.195177392	0.215626119	0.829279194	NA	103.0085759	-0.063531673	0.201594982	-0.315145109	0.75265148	0.967510202	103.0085759	-0.052858751	0.193113295	-0.273718862	0.784300681	0.934521721
ENSRNOG00000016829	121.3785965	0.05310999	0.193839902	0.273988945	0.784093117	NA	121.3785965	0.053128586	0.198060205	0.268244627	0.788511026	0.970664873	121.3785965	-0.213110082	0.193574516	-1.100920135	0.270931418	0.617256675
ENSRNOG00000016930	74.18555172	-0.208741907	0.217476062	-0.959838546	0.337136479	NA	74.18555172	0.177237195	0.218230309	0.812156642	0.416701755	0.860747386	74.18555172	0.512168854	0.21052335	2.432836333	0.014981071	0.104236175
ENSRNOG00000017127	390.5418783	-0.113013684	0.125688811	-0.899154692	0.36857027	NA	390.5418783	0.014336636	0.127244262	0.112670198	0.91029203	0.988036814	390.5418783	0.243098703	0.124230346	1.956838326	0.050366479	0.237505846
ENSRNOG00000017306	18.49355755	-0.058804154	0.436039221	-0.13485978	0.89272274	NA	18.49355755	-0.117558449	0.450201183	-0.261124257	0.793996686	0.972681379	18.49355755	-0.220268125	0.438737372	-0.502050062	0.615632306	0.864862556
ENSRNOG00000042528	1.740703343	-0.224048861	1.398940162	-0.160156144	0.872758076	NA	1.740703343	0.774786287	1.340856111	0.577829553	0.563379201	NA	1.740703343	0.518446483	1.346035145	0.385165636	0.700114702	NA
ENSRNOG00000038616	0.946856892	-0.070850798	1.580994039	-0.044814083	0.9642555	NA	0.946856892	-2.693469462	1.852494391	-1.453969024	0.145954894	NA	0.946856892	-0.18943938	1.589410055	-0.119188487	0.905126028	NA
ENSRNOG00000017508	28.60895781	0.592452099	0.310122364	1.91038173	0.056084082	NA	28.60895781	-0.077751536	0.339232395	-0.229198442	0.818714684	0.977887678	28.60895781	-0.206458696	0.293733955	-0.702876508	0.482132713	0.790485438
ENSRNOG00000028273	8.980531596	0.092051527	0.544269127	0.169128694	0.865695415	NA	8.980531596	-0.475968822	0.595248798	-0.799613243	0.423934912	0.864543337	8.980531596	-0.239370097	0.542277896	-0.44141592	0.658911919	0.886785174
ENSRNOG00000017673	4.442035099	-1.119519728	0.751112933	-1.49048123	0.136097748	NA	4.442035099	-0.501074556	0.736156369	-0.680663209	0.496084621	NA	4.442035099	-0.218378209	0.831110097	-0.26275485	0.792739537	NA
ENSRNOG00000017795	56.431069	0.247329822	0.263435827	0.93886175	0.34780173	NA	56.431069	0.257528249	0.270220349	0.953030552	0.340574591	0.819924728	56.431069	0.218427087	0.252678856	0.864445449	0.387343235	0.726282456
ENSRNOG00000018090	498.1064554	0.011954093	0.123471221	0.096816839	0.922871851	0.976468583	498.1064554	-0.087847464	0.125611743	-0.699357095	0.484328894	0.889447716	498.1064554	0.055391203	0.122534067	0.452047368	0.651234859	0.882921992
ENSRNOG00000038607	455.9341086	0.139599304	0.123324335	1.13196884	0.257647535	NA	455.9341086	-0.075065228	0.125937754	-0.596050236	0.551141667	0.912749221	455.9341086	-0.477838129	0.124026662	-3.852704892	0.00011682	0.002044855
ENSRNOG00000058906	14.82787287	-0.317182722	0.445397518	-0.712134013	0.476381794	NA	14.82787287	-0.186014324	0.455676226	-0.408215995	0.683115106	0.953173964	14.82787287	-0.708179746	0.478178016	-1.480996036	0.13860763	0.438864257
ENSRNOG00000018217	1.272087057	0.043571439	1.379413958	0.03158692	0.974801474	NA	1.272087057	-1.54433475	1.65982963	-0.930417629	0.352154894	NA	1.272087057	-2.707041927	1.715055606	-1.578398927	0.114473992	NA
ENSRNOG00000018250	1.910485168	0.409225367	1.11909062	0.365676702	0.714606333	NA	1.910485168	0.107783251	1.193344254	0.090320334	0.928032662	NA	1.910485168	-0.373912194	1.091662634	-0.342516252	0.731962416	NA
ENSRNOG00000028041	3.669934668	-0.704438331	0.836930581	-0.841692665	0.399960005	NA	3.669934668	-0.86808287	0.895607919	-0.96926663	0.332412174	NA	3.669934668	0.368382154	0.846296183	0.435287505	0.663353753	NA
ENSRNOG00000053828	120.3782403	-0.023426137	0.174487742	-0.134256635	0.893199643	NA	120.3782403	-0.113631011	0.180774446	-0.628578949	0.529624746	0.90454121	120.3782403	0.195216929	0.170613611	1.144204896	0.252538673	0.596235267
ENSRNOG00000027942	1.175942014	-0.265757433	1.520392908	-0.174795233	0.861240534	NA	1.175942014	0.602843776	1.460396742	0.412794523	0.679757165	NA	1.175942014	0.469647329	1.464341746	0.320722489	0.748420703	NA
ENSRNOG00000027919	47.0094977	-0.027936469	0.312186836	-0.089486377	0.92869538	NA	47.0094977	0.155725638	0.316197357	0.492495065	0.62236941	0.936793006	47.0094977	0.070843643	0.308445247	0.229679801	0.818340592	0.946380155
ENSRNOG00000057297	1.837212009	-0.032465403	1.369060411	-0.023713638	0.981081027	NA	1.837212009	0.306807999	1.376348037	0.222914547	0.823602014	NA	1.837212009	-1.617967182	1.579579526	-1.024302452	0.30569244	NA
ENSRNOG00000047204	1.371991699	1.913811977	1.633752134	1.171421256	0.241429492	NA	1.371991699	2.079780286	1.659992355	1.25288546	0.210247394	NA	1.371991699	0.582811365	1.258115534	0.46324153	0.643191251	NA
ENSRNOG00000018458	2.508179474	0.409864451	1.010541619	0.405588887	0.685044696	NA	2.508179474	-0.33313631	1.119781377	-0.297501206	0.766083888	NA	2.508179474	-0.436854636	0.994652181	-0.439203417	0.66051415	NA
ENSRNOG00000027811	7.439561186	-0.337909654	0.627764519	-0.538274535	0.590387529	NA	7.439561186	-0.235559066	0.646181489	-0.364540102	0.715454733	0.958957847	7.439561186	0.273278339	0.622028981	0.439333774	0.660419706	0.887484378
ENSRNOG00000046683	159.0075529	0.556617311	0.514944029	1.08092779	0.279729236	NA	159.0075529	-0.236730795	0.518192312	-0.456839651	0.647786303	0.942455177	159.0075529	-1.44626918	0.517665089	-2.793831786	0.005208757	0.046351484
ENSRNOG00000027808	59.23729245	-0.22022011	0.246692734	-0.892689893	0.372023264	NA	59.23729245	0.182984682	0.24718136	0.740285115	0.459127011	0.878607139	59.23729245	0.137656932	0.24497124	0.561930993	0.574163036	0.842050651
ENSRNOG00000018616	4.769748707	1.054244047	0.754261469	1.39771696	0.162198079	NA	4.769748707	1.233017732	0.76594019	1.609809418	0.107439469	NA	4.769748707	-1.631597427	0.799353797	-2.041145527	0.041236364	NA
ENSRNOG00000018621	19.66133702	0.210226402	0.391147338	0.537460906	0.590949282	NA	19.66133702	0.111924363	0.405968398	0.27569723	0.782780623	0.970414228	19.66133702	-0.510107704	0.394904851	-1.291723064	0.196453067	0.526587065
ENSRNOG00000018642	242.8565235	-0.120051485	0.174505295	-0.687953254	0.491482219	NA	242.8565235	-0.119203277	0.177086592	-0.673135531	0.500861071	0.896827453	242.8565235	0.171103788	0.173265305	0.987524809	0.323385427	0.672989805
ENSRNOG00000032699	4.738647454	-2.196443449	0.81362849	-2.699565559	0.006943007	NA	4.738647454	-1.911862057	0.832040889	-2.2977982	0.021573277	NA	4.738647454	1.049364882	0.854731624	1.227712714	0.219554832	NA
ENSRNOG00000027733	2.391308432	-0.199333808	1.087645846	-0.183270877	0.854585484	NA	2.391308432	-1.067805359	1.228274182	-0.869354233	0.384653408	NA	2.391308432	-0.115502032	1.097522005	-0.105238921	0.916186227	NA
ENSRNOG00000048095	1.497658849	0.763873973	1.357567419	0.562678481	0.57365384	NA	1.497658849	0.167201726	1.481023056	0.112896099	0.910112929	NA	1.497658849	0.072339725	1.22075178	0.059258341	0.952746342	NA
ENSRNOG00000014186	6.228708612	0.173255591	0.666608327	0.259906131	0.794936182	NA	6.228708612	0.149552777	0.691060272	0.216410613	0.828667694	0.979394319	6.228708612	-0.246882082	0.659493336	-0.37435114	0.708143089	0.907363113
ENSRNOG00000014193	10.39385266	-0.593900198	0.493976215	-1.202285009	0.229253123	NA	10.39385266	-0.534786785	0.51408559	-1.040267992	0.29821541	0.792936855	10.39385266	0.286061311	0.498678015	0.573639306	0.566211907	0.838505286
ENSRNOG00000026764	15.95452322	0.881797181	0.619484234	1.423437649	0.154609325	NA	15.95452322	-0.923812764	0.68158019	-1.355398496	0.175290628	0.665648959	15.95452322	-1.08235338	0.619945689	-1.745884195	0.080831077	0.322006553
ENSRNOG00000014787	1.806856657	-0.879717647	1.194455697	-0.736500859	0.461425945	NA	1.806856657	-2.225749557	1.46323034	-1.521120425	0.12822962	NA	1.806856657	-1.732868548	1.506235774	-1.150463013	0.24995322	NA
ENSRNOG00000047986	1042.037794	-0.992029094	0.401572485	-2.470361223	0.013497668	0.179266369	1042.037794	-0.159735533	0.401300411	-0.398044778	0.690597179	0.955565739	1042.037794	0.386961196	0.401800969	0.963066858	0.335513973	0.684358884
ENSRNOG00000022227	4.437123267	0.164470076	0.841351692	0.195483146	0.845014731	NA	4.437123267	-0.125793178	0.885270103	-0.142095816	0.887004323	NA	4.437123267	-0.374605181	0.842779116	-0.444487974	0.656689822	NA
ENSRNOG00000051483	21.95168682	-0.063882006	0.413197546	-0.154604031	0.877133492	NA	21.95168682	0.060870863	0.420762618	0.144667943	0.88497305	0.98553629	21.95168682	-0.415249392	0.421434773	-0.985323042	0.324465418	0.674209827
ENSRNOG00000013023	183.3794784	0.186290464	0.16203986	1.149658268	0.250284649	NA	183.3794784	0.195232334	0.165461796	1.179923942	0.238030467	0.734423586	183.3794784	0.181477022	0.157546569	1.151894475	0.249364439	0.591598973
ENSRNOG00000011346	23.81739666	-0.19732429	0.399819838	-0.493533016	0.621636017	NA	23.81739666	-0.12991249	0.409027617	-0.317613003	0.750778509	0.967510202	23.81739666	-0.09068876	0.402298733	-0.225426413	0.821647566	0.947618402
ENSRNOG00000011262	33.20410152	0.171393689	0.303467331	0.564784647	0.572220251	NA	33.20410152	0.367655941	0.308549927	1.191560616	0.233433576	0.729755488	33.20410152	-0.263280332	0.300896652	-0.874985912	0.381581571	0.722052726
ENSRNOG00000021800	1.145583152	0.414697664	1.478097767	0.280561728	0.779046574	NA	1.145583152	0.149354498	1.565187956	0.095422724	0.923979067	NA	1.145583152	-0.6180036	1.479937217	-0.417587714	0.676248581	NA
ENSRNOG00000001494	243.3701469	0.031655407	0.143935093	0.219928344	0.825926961	NA	243.3701469	0.15668123	0.146013698	1.073058434	0.283244899	0.780952263	243.3701469	0.076737503	0.141919942	0.540709798	0.588707624	0.851726436
ENSRNOG00000001493	70.80621962	0.023210099	0.228347008	0.10164398	0.919039269	NA	70.80621962	-0.084864691	0.236502831	-0.358831606	0.719721067	0.959601135	70.80621962	0.013119179	0.225114545	0.058277792	0.953527357	0.989473466
ENSRNOG00000021390	3.976916265	-0.333708904	0.788350777	-0.423300025	0.672076376	NA	3.976916265	-0.459330668	0.830382128	-0.553155773	0.580156749	NA	3.976916265	-0.646867712	0.84973516	-0.761258028	0.446502965	NA
ENSRNOG00000047575	26.28061551	0.310160078	0.348507612	0.889966437	0.373483908	NA	26.28061551	0.263305979	0.360415267	0.730562779	0.465046254	0.879643285	26.28061551	-0.037224343	0.335670076	-0.110895627	0.911699114	0.976566234
ENSRNOG00000049028	20.72317137	-0.032709392	0.443410011	-0.073767825	0.941195129	NA	20.72317137	-0.408982917	0.463753367	-0.881897463	0.377832259	0.837171637	20.72317137	-0.747059425	0.459717855	-1.62503896	0.104154258	0.372826635
ENSRNOG00000047800	12.0247309	0.374982424	0.513991892	0.729549299	0.465665723	NA	12.0247309	0.510558504	0.524485945	0.97344554	0.330331915	0.813721588	12.0247309	-0.070655782	0.492512095	-0.143459994	0.885926905	0.968831936
ENSRNOG00000049661	6.329463674	-0.792744139	0.611856193	-1.295638008	0.195100228	NA	6.329463674	-1.415957174	0.694176019	-2.039766768	0.041373561	0.343988067	6.329463674	-0.241674058	0.655586004	-0.36863822	0.712397404	0.90858205
ENSRNOG00000048848	102.2776441	-0.116519708	0.178835868	-0.651545516	0.514694406	NA	102.2776441	-0.129092507	0.185255342	-0.696835544	0.485905719	0.890206447	102.2776441	0.420087797	0.172925124	2.429304586	0.015127817	0.104898793
ENSRNOG00000015128	99.91657206	-0.100632546	0.19217521	-0.523649985	0.600522009	NA	99.91657206	0.044340704	0.195838636	0.226414487	0.820879061	0.977902439	99.91657206	0.163898025	0.189147055	0.866511111	0.386209936	0.725409783
ENSRNOG00000015229	103.862216	0.167593823	0.175374274	0.955635164	0.339256589	NA	103.862216	-0.071788648	0.184223517	-0.389682321	0.696771471	0.956854274	103.862216	-0.032287803	0.171154906	-0.18864667	0.850369752	0.957233981
ENSRNOG00000015304	51.17688664	0.259410039	0.268838665	0.964928312	0.33458072	NA	51.17688664	0.13717069	0.277939032	0.493527983	0.621639572	0.936793006	51.17688664	-0.157971253	0.26361984	-0.599238862	0.549013611	0.828948135
ENSRNOG00000015376	1.010195758	-1.170127403	2.022324068	-0.57860529	0.562855535	NA	1.010195758	0.829117918	1.832436239	0.452467541	0.6509322	NA	1.010195758	2.504838396	1.847609415	1.355718571	0.175188728	NA
ENSRNOG00000015852	760.9480546	0.063220463	0.129395343	0.488583759	0.625136414	0.896720578	760.9480546	0.044342237	0.130480785	0.339837291	0.733979063	0.964224926	760.9480546	-0.08292092	0.12900076	-0.642794044	0.520357749	0.813629958
ENSRNOG00000038205	1.500664158	-2.218810423	1.446234332	-1.534198417	0.124980847	NA	1.500664158	-1.252245184	1.335788482	-0.93745769	0.348523178	NA	1.500664158	1.311604705	1.503477545	0.872380642	0.383000758	NA
ENSRNOG00000015865	175.2848144	-0.009811157	0.171397149	-0.057242244	0.954352228	NA	175.2848144	-0.005482066	0.174768475	-0.031367589	0.974976388	0.995953508	175.2848144	-0.086992311	0.170701111	-0.509617722	0.610319306	0.861580026
ENSRNOG00000015948	4.704928021	0.145423621	0.869361577	0.167276338	0.867152621	NA	4.704928021	0.341157874	0.880915109	0.387276675	0.698551392	NA	4.704928021	-0.80565068	0.902426505	-0.892760436	0.371985478	NA
ENSRNOG00000016055	29.3721774	0.23095038	0.312942956	0.737995138	0.460517404	NA	29.3721774	0.074117856	0.327935187	0.226013735	0.821190738	0.977902439	29.3721774	-0.010627718	0.302083681	-0.035181369	0.971935118	0.99328473
ENSRNOG00000016145	108.7920758	0.085127693	0.179259323	0.47488572	0.63486843	NA	108.7920758	0.089218482	0.184335464	0.484000638	0.628385416	0.937781783	108.7920758	-0.117205523	0.177301009	-0.661053897	0.50857775	0.806777843
ENSRNOG00000016434	24.51098294	0.46265418	0.338590422	1.366412487	0.171809532	NA	24.51098294	-0.030157077	0.361695342	-0.083377013	0.933551766	0.991987195	24.51098294	-0.934067248	0.347976457	-2.684282883	0.007268558	0.060372017
ENSRNOG00000052256	1.519125122	-1.481733195	1.374183413	-1.078264503	0.280915734	NA	1.519125122	-0.277717539	1.266240395	-0.219324498	0.82639728	NA	1.519125122	-0.019466373	1.527130684	-0.012747025	0.989829621	NA
ENSRNOG00000016701	3.273903472	0.282357232	0.826175757	0.341764121	0.732528412	NA	3.273903472	-0.544592187	0.92751313	-0.587153076	0.557100904	NA	3.273903472	-1.162668304	0.892880086	-1.30215504	0.192863391	NA
ENSRNOG00000016756	13.21833996	0.343158479	0.497613678	0.689608213	0.490440601	NA	13.21833996	-0.311882363	0.535056478	-0.582896153	0.559963211	0.916128718	13.21833996	-0.695480851	0.503953365	-1.380050018	0.167571245	0.485680288
ENSRNOG00000016770	208.3304539	0.034047441	0.15477593	0.21997891	0.82588758	NA	208.3304539	-0.238783998	0.159906321	-1.493274294	0.135365402	0.605066307	208.3304539	-0.408623155	0.156207421	-2.615901036	0.008899235	0.070742257
ENSRNOG00000027936	1.865378263	-1.785147367	1.268033228	-1.407808034	0.159187921	NA	1.865378263	-1.417784923	1.280594324	-1.107130413	0.268237548	NA	1.865378263	1.215599711	1.295282784	0.938482103	0.34799671	NA
ENSRNOG00000016907	97.96300936	0.18643983	0.193929942	0.961377229	0.336362529	NA	97.96300936	0.218764106	0.198873499	1.100016377	0.271324986	0.768868627	97.96300936	0.082269109	0.188009283	0.437580037	0.661690745	0.887825337
ENSRNOG00000057645	1.226826949	0.555440002	1.960212197	0.283357079	0.776903127	NA	1.226826949	2.780922904	1.752746513	1.586608722	0.112601291	NA	1.226826949	1.440637273	1.697453688	0.848704906	0.396045516	NA
ENSRNOG00000013767	12.76915721	-0.648771351	0.453181552	-1.431592588	0.152260452	NA	12.76915721	-0.081389357	0.447134226	-0.182024439	0.855563547	0.982347506	12.76915721	0.374986149	0.456327008	0.821748751	0.411219907	0.741775229
ENSRNOG00000013847	3.623675325	0.291738284	0.864344053	0.337525645	0.735720683	NA	3.623675325	-0.056327898	0.92120766	-0.061145712	0.951243164	NA	3.623675325	-0.156172636	0.839531165	-0.186023631	0.85242623	NA
ENSRNOG00000014132	2.04742526	0.103191129	1.104555688	0.093423202	0.925567359	NA	2.04742526	-0.796701456	1.274150219	-0.625280633	0.531786888	NA	2.04742526	0.156395096	1.061780012	0.147295197	0.882899024	NA
ENSRNOG00000014252	61.30711808	0.032093073	0.221140202	0.145125458	0.884611819	NA	61.30711808	0.188692905	0.225753409	0.835836347	0.403246976	0.852730332	61.30711808	-0.137834509	0.219600252	-0.627660978	0.530226053	0.818794479
ENSRNOG00000014256	227.5417719	-0.615899225	0.429360067	-1.434458561	0.151441446	NA	227.5417719	-0.387648487	0.429926992	-0.901661199	0.36723687	0.833266193	227.5417719	0.272410157	0.42972092	0.633923424	0.526130798	0.816806365
ENSRNOG00000014353	188.8563234	0.172140705	0.166747553	1.032343212	0.301911365	NA	188.8563234	0.332172338	0.168760107	1.968310786	0.04903229	0.382908123	188.8563234	0.123113462	0.162948233	0.755537266	0.449926681	0.769217252
ENSRNOG00000014984	30.05011843	0.029771138	0.310819475	0.09578273	0.923693133	NA	30.05011843	0.100699636	0.320119664	0.31456873	0.753089125	0.967510202	30.05011843	0.131156838	0.301890758	0.434451319	0.663960738	0.88847671
ENSRNOG00000015085	33.28173294	-0.152276902	0.309345361	-0.492255328	0.622538856	NA	33.28173294	-0.239994565	0.321779786	-0.745834811	0.455767209	0.878440195	33.28173294	-0.052037617	0.309709447	-0.16802076	0.866566947	0.963353373
ENSRNOG00000060146	22.40290878	-0.112739207	0.34748127	-0.324446861	0.745599747	NA	22.40290878	-0.476125422	0.373516934	-1.274709064	0.202412237	0.698828147	22.40290878	-0.101710023	0.348201041	-0.292101432	0.770209072	0.93053312
ENSRNOG00000008815	30.43618524	-0.332387373	0.293780046	-1.131415757	0.257880143	NA	30.43618524	-0.327853086	0.305564839	-1.072941137	0.283297527	0.780952263	30.43618524	-0.164905787	0.301595935	-0.546777221	0.584531795	0.848195899
ENSRNOG00000015413	67.26824154	0.057555559	0.225906922	0.254775545	0.798896465	NA	67.26824154	0.000536432	0.233814701	0.002294262	0.998169446	0.999718818	67.26824154	0.152345269	0.219797842	0.693115398	0.488237135	0.795052821
ENSRNOG00000015844	123.0140723	-0.033157225	0.162568552	-0.203958421	0.838385991	NA	123.0140723	0.013789768	0.167149888	0.082499412	0.934249586	0.992102846	123.0140723	-0.010291571	0.16085364	-0.063980963	0.948985385	0.988213497
ENSRNOG00000030127	53.33182318	-0.047540983	0.249076951	-0.190868655	0.848628498	NA	53.33182318	0.085597957	0.254745626	0.336013452	0.736860723	0.965117601	53.33182318	0.374786096	0.240205406	1.560273358	0.118695296	0.402950578
ENSRNOG00000016362	6.363116139	-0.222185948	0.689009757	-0.322471411	0.747095593	NA	6.363116139	0.257935142	0.686596533	0.375672072	0.707160703	0.958103575	6.363116139	-0.245294745	0.705509586	-0.347684496	0.728077142	0.915274192
ENSRNOG00000025890	57.91767463	0.310975571	0.228835485	1.358948201	0.174163003	NA	57.91767463	0.303123555	0.236288311	1.282854636	0.199543008	0.695540507	57.91767463	-0.074686417	0.220564095	-0.338615479	0.73489942	0.918174246
ENSRNOG00000016367	69.50095881	0.04137416	0.225500203	0.183477264	0.854423557	NA	69.50095881	-0.298690206	0.237325584	-1.258567245	0.208186684	0.704018365	69.50095881	-0.272805998	0.226166573	-1.206217141	0.227733777	0.568408304
ENSRNOG00000059266	0.850683428	0.111148362	2.023048543	0.054941026	0.956185448	NA	0.850683428	1.029920572	1.96569315	0.523947785	0.600314858	NA	0.850683428	-0.225837764	2.009951119	-0.112359829	0.910538105	NA
ENSRNOG00000016603	0.822596721	0.633431043	2.057829396	0.30781514	0.758223001	NA	0.822596721	1.560289818	1.984374904	0.786287821	0.431698886	NA	0.822596721	1.115975611	1.831221881	0.609415835	0.542248845	NA
ENSRNOG00000046667	0.968984782	-1.999416406	1.978863076	-1.010386434	0.312310185	NA	0.968984782	-1.567358731	1.984844056	-0.789663413	0.429724364	NA	0.968984782	0.675544897	2.083336603	0.324261041	0.745740412	NA
ENSRNOG00000017839	28.34479458	-0.598981039	0.320686026	-1.867811473	0.061788354	NA	28.34479458	-0.030311891	0.316807804	-0.095679118	0.923775426	0.990542944	28.34479458	0.35248676	0.322087001	1.094383689	0.273786735	0.62124543
ENSRNOG00000016825	14.52611504	-0.397441329	0.483069811	-0.822740979	0.410655307	NA	14.52611504	0.453420019	0.467328302	0.970238731	0.331927509	0.813721588	14.52611504	0.776880696	0.464223413	1.673506063	0.094227714	0.351426804
ENSRNOG00000025350	5.2535088	-0.13832768	0.686730477	-0.20142936	0.84036286	NA	5.2535088	-0.225325831	0.719076442	-0.31335449	0.754011356	NA	5.2535088	-0.661404719	0.729361799	-0.906826653	0.364498473	0.711043596
ENSRNOG00000017753	57.69211925	-0.332308104	0.225619428	-1.472870074	0.140786073	NA	57.69211925	-0.050063306	0.228558464	-0.219039387	0.826619366	0.978817864	57.69211925	0.235460651	0.224025748	1.05104281	0.293238929	0.641878352
ENSRNOG00000036303	0.83352473	-0.339312502	1.829641138	-0.185453035	0.852873714	NA	0.83352473	0.744904423	1.719696343	0.433160439	0.664898217	NA	0.83352473	0.73127813	1.732745745	0.422034296	0.672999985	NA
ENSRNOG00000018101	3.772223006	0.241346971	0.798000577	0.302439595	0.762316975	NA	3.772223006	-0.277638272	0.87198042	-0.318399663	0.750181794	NA	3.772223006	-0.406049547	0.795823463	-0.510225655	0.609893381	NA
ENSRNOG00000017069	34.3832237	-0.022468389	0.295080127	-0.076143348	0.939305054	NA	34.3832237	-0.108185885	0.308105156	-0.35113299	0.725488579	0.962231208	34.3832237	0.297111161	0.284839025	1.04308446	0.296909177	0.645475267
ENSRNOG00000060041	7.722274553	0.391049851	0.607320937	0.643893249	0.51964466	NA	7.722274553	0.461696749	0.626223076	0.737272015	0.460956947	0.879304347	7.722274553	0.483323144	0.548902595	0.88052625	0.378574291	0.720787355
ENSRNOG00000017448	28.69828268	0.022502136	0.326105715	0.069002581	0.944987565	NA	28.69828268	0.400885995	0.32749296	1.224105685	0.220912362	0.718917645	28.69828268	0.212006817	0.314794845	0.673476141	0.500644423	0.801696487
ENSRNOG00000017463	13.43296329	-0.341151225	0.482090666	-0.707649514	0.479162936	NA	13.43296329	-0.375173682	0.501764522	-0.747708667	0.454635902	0.878440195	13.43296329	0.396990465	0.474239679	0.837109339	0.402531111	0.736246275
ENSRNOG00000017468	92.6005696	-0.154547035	0.210726367	-0.733401506	0.463313581	NA	92.6005696	-0.025184134	0.214471396	-0.117424211	0.906523899	0.988036814	92.6005696	-0.014890972	0.210527881	-0.070731592	0.943611377	0.98674925
ENSRNOG00000017692	185.3742357	0.210005729	0.149842334	1.401511328	0.161061222	NA	185.3742357	0.391195784	0.151881889	2.575657881	0.010004959	0.143476644	185.3742357	0.010622936	0.1460871	0.072716457	0.942031753	0.986690438
ENSRNOG00000049772	9.278840732	-0.327941183	0.545806405	-0.600837916	0.547947948	NA	9.278840732	0.0215791	0.549938922	0.039239085	0.968699773	0.99464307	9.278840732	0.190580043	0.543437436	0.350693623	0.72581821	0.914391411
ENSRNOG00000046000	40.42198314	0.042174227	0.283873308	0.148567075	0.881895255	NA	40.42198314	0.469785566	0.283995112	1.654203	0.098086274	0.528911367	40.42198314	0.309614268	0.272099701	1.137870665	0.255174492	0.598755895
ENSRNOG00000033235	12.16268418	-0.253784184	0.509833396	-0.497778658	0.61864006	NA	12.16268418	-1.249649822	0.573161439	-2.180275462	0.029237049	0.285942843	12.16268418	-0.719642221	0.538239318	-1.337030197	0.18121278	0.504341173
ENSRNOG00000018255	507.1197999	0.032173627	0.115620981	0.278268071	0.780806585	0.940046846	507.1197999	0.08224216	0.117202364	0.701710764	0.482859559	0.888273752	507.1197999	0.126171997	0.114248824	1.104361452	0.269436375	0.615635579
ENSRNOG00000018402	2800.927505	0.124692356	0.138878528	0.897851941	0.369264489	0.754723522	2800.927505	-0.225157305	0.139399665	-1.615192581	0.106268997	0.54854984	2800.927505	0.037051668	0.138679213	0.267175355	0.789334151	0.936682659
ENSRNOG00000018405	1563.715371	0.317315093	0.157183165	2.018760035	0.043512167	0.306361174	1563.715371	-0.048857176	0.157987102	-0.309247881	0.757132974	0.967510202	1563.715371	-0.056492894	0.156754791	-0.360390225	0.718555336	0.912136009
ENSRNOG00000018426	12099.68968	0.351249642	0.12173086	2.885460952	0.003908409	0.09497808	12099.68968	0.123664605	0.121836618	1.015003587	0.310104118	0.800413855	12099.68968	-0.13042177	0.121663393	-1.071988602	0.283725151	0.630856033
ENSRNOG00000018454	56076.93502	0.202169311	0.10173443	1.987226067	0.04689735	0.326860321	56076.93502	0.041838413	0.101759867	0.411148463	0.680963676	0.952042377	56076.93502	0.021474415	0.101717619	0.211117946	0.832795237	0.952099954
ENSRNOG00000018556	77.36222918	-0.112532817	0.215917704	-0.521183837	0.602238712	NA	77.36222918	0.343910445	0.215559821	1.59542926	0.110616277	0.559104228	77.36222918	0.643971002	0.205792324	3.129227513	0.001752665	0.019791189
ENSRNOG00000018730	422.3134175	-0.043409715	0.124752365	-0.347967071	0.727864914	NA	422.3134175	-0.292817771	0.127758183	-2.291968819	0.021907443	0.242908732	422.3134175	-0.619621496	0.127052967	-4.876875447	1.08E-06	3.47E-05
ENSRNOG00000029399	57.21909888	-0.208549905	0.26433666	-0.788955665	0.43013792	NA	57.21909888	0.073808097	0.266731588	0.276712998	0.782000491	0.969943341	57.21909888	0.076539325	0.263489455	0.290483445	0.771446414	0.931100691
ENSRNOG00000018953	7.550157605	-0.363647657	0.635160475	-0.572528788	0.566963789	NA	7.550157605	0.13706056	0.631611277	0.217001446	0.828207218	0.979223308	7.550157605	0.447790006	0.622274232	0.71960236	0.471769858	0.78390917
ENSRNOG00000043416	78.95295575	-0.184237396	0.264221792	-0.697283123	0.485625628	NA	78.95295575	-0.36338058	0.271654677	-1.337656261	0.181008515	0.674186035	78.95295575	-0.116373543	0.265499678	-0.438318961	0.661155083	0.887582178
ENSRNOG00000031391	1.297720658	0.728303044	1.74891288	0.41643186	0.677094019	NA	1.297720658	0.25143142	1.877687452	0.13390483	0.893477831	NA	1.297720658	1.174499011	1.497393497	0.784362303	0.432827552	NA
ENSRNOG00000019202	17.18156558	-0.51228492	0.448854442	-1.141316363	0.253738295	NA	17.18156558	0.767527729	0.415902344	1.845451798	0.064971844	0.443707431	17.18156558	1.35965163	0.416375962	3.265442184	0.001092933	0.013326804
ENSRNOG00000019260	12.08560231	0.569077326	0.493701912	1.152673935	0.249044244	NA	12.08560231	0.826970566	0.499270827	1.656356672	0.09764961	0.528229869	12.08560231	-0.869871269	0.499757276	-1.740587503	0.08175591	0.32398279
ENSRNOG00000029336	126.1970957	-0.158740959	0.167868026	-0.94562951	0.344337587	NA	126.1970957	0.006173401	0.171022867	0.036096934	0.971205067	0.995250979	126.1970957	0.243816744	0.164938978	1.478223934	0.13934785	0.439535822
ENSRNOG00000029022	5.522138319	-0.199391387	0.811879835	-0.24559224	0.805997897	NA	5.522138319	0.123084376	0.817892973	0.150489587	0.880378366	NA	5.522138319	0.273213209	0.798552414	0.3421356	0.732248847	0.916755448
ENSRNOG00000032625	16.95534385	-0.580341938	0.430706282	-1.347419256	0.177845242	NA	16.95534385	-0.639174714	0.449215982	-1.422867263	0.154774638	0.635578691	16.95534385	0.114272128	0.438650698	0.260508255	0.794471749	0.939246363
ENSRNOG00000054609	27.17928559	-0.276540596	0.305136747	-0.906284144	0.364785476	NA	27.17928559	-0.471870662	0.324172789	-1.455614652	0.145499175	0.619145061	27.17928559	-0.161635409	0.311802122	-0.518390985	0.604185503	0.85775554
ENSRNOG00000024376	54.13103266	0.060262401	0.294679219	0.204501701	0.837961463	NA	54.13103266	-0.051061478	0.302821357	-0.168619145	0.86609622	0.983777087	54.13103266	-0.068880561	0.292060165	-0.235843737	0.813553928	0.944618332
ENSRNOG00000019416	54.83356661	-0.691083859	0.279986821	-2.468272816	0.01357668	NA	54.83356661	-0.188827026	0.278732289	-0.677449413	0.498120856	0.895863389	54.83356661	0.480064768	0.280344685	1.712409022	0.086821318	0.334948803
ENSRNOG00000055608	6.483024496	0.116452841	0.670096766	0.173785111	0.862034346	NA	6.483024496	0.56201723	0.669518024	0.839435549	0.401224942	0.851843513	6.483024496	-0.278812599	0.668295757	-0.417199414	0.676532553	0.894113304
ENSRNOG00000019440	3.153902724	-1.18433039	0.916566969	-1.292137322	0.196309593	NA	3.153902724	-0.364136109	0.877512272	-0.414964122	0.678168168	NA	3.153902724	0.413932678	0.958813344	0.431713514	0.665949644	NA
ENSRNOG00000019596	30.74512768	-0.590062521	0.300518807	-1.963479516	0.049590482	NA	30.74512768	-0.79562864	0.321401994	-2.475493789	0.013305208	0.172533361	30.74512768	0.504212125	0.298368831	1.68989543	0.091047962	0.343977737
ENSRNOG00000037931	4.239409132	0.349545957	0.75368517	0.463782453	0.642803616	NA	4.239409132	-0.618145313	0.866794441	-0.713139452	0.475759469	NA	4.239409132	-0.220431865	0.730550128	-0.301734072	0.762854793	NA
ENSRNOG00000024243	12.13311802	0.359725445	0.488355392	0.736605862	0.461362069	NA	12.13311802	0.22276066	0.509275128	0.437407303	0.661815989	0.946085831	12.13311802	-0.280469973	0.476567807	-0.588520603	0.556182909	0.833130619
ENSRNOG00000019802	6.354821553	0.037890481	0.815953253	0.046437073	0.962961888	NA	6.354821553	0.762850544	0.801199271	0.952135844	0.341028093	0.820240995	6.354821553	0.989597916	0.757534611	1.3063402	0.191436892	0.518555917
ENSRNOG00000046500	29.25639109	-0.022112277	0.330563231	-0.066892731	0.9466671	NA	29.25639109	0.71229238	0.322746006	2.206975037	0.027315803	0.274702471	29.25639109	0.721745825	0.307099411	2.350202572	0.018763196	0.122592906
ENSRNOG00000019915	79.76020483	0.143360749	0.213164299	0.672536394	0.501242279	NA	79.76020483	0.024810912	0.221086124	0.112222836	0.910646723	0.988036814	79.76020483	0.162576091	0.206359231	0.787830475	0.430795873	0.755790415
ENSRNOG00000019982	404.5191386	0.845592438	0.190337413	4.442597086	8.89E-06	NA	404.5191386	0.798199586	0.191635248	4.165202349	3.11E-05	0.00148284	404.5191386	-0.239027845	0.187308209	-1.276120499	0.201912926	0.534233764
ENSRNOG00000055259	22.88170507	0.317511806	0.355133766	0.894062566	0.371288417	NA	22.88170507	0.287522987	0.368741109	0.779742154	0.435542661	0.8687423	22.88170507	0.238741251	0.332078232	0.718930747	0.472183591	0.784063484
ENSRNOG00000019999	1.79125287	-0.080707591	1.183524164	-0.068192601	0.945632317	NA	1.79125287	-1.20287489	1.446675155	-0.83147546	0.405705086	NA	1.79125287	0.845565913	1.096430531	0.771198803	0.440589103	NA
ENSRNOG00000020130	126.7647118	-0.08080879	0.192603523	-0.419560291	0.674806702	NA	126.7647118	0.09032027	0.195359328	0.462328933	0.643845454	0.941240553	126.7647118	0.458024629	0.187377858	2.444390351	0.014509718	0.101943493
ENSRNOG00000020233	162.8689736	-0.075744241	0.163619102	-0.462930305	0.643414324	NA	162.8689736	-0.040814106	0.167394209	-0.243820297	0.80737	0.975639988	162.8689736	0.270178691	0.160396285	1.684444823	0.092095734	0.346756759
ENSRNOG00000020263	3.34392111	-1.866112095	0.969547667	-1.924724444	0.054263841	NA	3.34392111	-3.646573774	1.341123088	-2.719044811	0.006547074	NA	3.34392111	-1.390041019	1.232459192	-1.127859671	0.259379188	NA
ENSRNOG00000020310	5.466950164	0.986208799	0.752142132	1.311200047	0.189790186	NA	5.466950164	0.409969746	0.809183691	0.506646082	0.612403169	NA	5.466950164	0.112211969	0.664164605	0.168952046	0.865834361	0.963106721
ENSRNOG00000055761	55.01091213	0.003875935	0.267087492	0.014511854	0.988421622	NA	55.01091213	0.400258646	0.267680606	1.495284442	0.134840224	0.605066307	55.01091213	0.364597904	0.257863023	1.413920846	0.157385144	0.470154448
ENSRNOG00000055650	5.557057317	-0.499449661	0.650706159	-0.767550228	0.442754441	NA	5.557057317	-1.13141937	0.725200191	-1.560147644	0.118724995	NA	5.557057317	-1.102227603	0.746085027	-1.47734851	0.139582241	0.439553118
ENSRNOG00000046112	41.7767264	0.08860463	0.276733143	0.320180766	0.748831303	NA	41.7767264	0.30602128	0.281319793	1.087805721	0.276680884	0.775448281	41.7767264	0.418409113	0.262264408	1.595371311	0.110629228	0.386316315
ENSRNOG00000047526	35.65376552	-0.047558735	0.282398602	-0.168409951	0.86626078	NA	35.65376552	0.346316378	0.283320911	1.222346693	0.221576549	0.720018957	35.65376552	0.075319996	0.276979229	0.271933733	0.785672973	0.934883065
ENSRNOG00000020417	70.31674174	0.037952046	0.218421595	0.173755924	0.862057285	NA	70.31674174	0.356768759	0.220205971	1.62015933	0.105198055	0.54744333	70.31674174	0.299231712	0.210035076	1.424674947	0.154251184	0.465060835
ENSRNOG00000020426	75.93644039	-0.333828108	0.220307468	-1.515282761	0.129700812	NA	75.93644039	0.113280298	0.220090157	0.51469952	0.606763009	0.93135372	75.93644039	0.438312219	0.216370631	2.025747291	0.042790688	0.213918422
ENSRNOG00000056118	130.1736464	-0.030463857	0.180963802	-0.168342269	0.866314023	NA	130.1736464	-0.186675786	0.187192318	-0.997240633	0.318647722	0.805712902	130.1736464	0.045519109	0.179026889	0.254258504	0.799295855	0.941190898
ENSRNOG00000020481	7.438161851	0.783314881	0.646763624	1.211130083	0.225845554	NA	7.438161851	1.098932665	0.652279732	1.684756725	0.092035517	0.517425306	7.438161851	0.396655334	0.558068323	0.710764825	0.477229981	0.786988245
ENSRNOG00000052687	157.5719544	0.090244259	0.168189519	0.536562918	0.591569564	NA	157.5719544	-0.026183898	0.17311692	-0.151249789	0.879778676	0.984953094	157.5719544	-0.068023245	0.166321335	-0.40898689	0.682549282	0.895726049
ENSRNOG00000020546	36.50046206	0.067341832	0.316165302	0.212995643	0.831330361	NA	36.50046206	0.225187487	0.321969383	0.699406523	0.484298013	0.889447716	36.50046206	0.290466993	0.30484888	0.952822894	0.340679812	0.687991591
ENSRNOG00000020578	960.803686	0.030486462	0.121832847	0.250231878	0.802408034	0.943838855	960.803686	0.24263813	0.122259988	1.984607825	0.047188121	0.374893892	960.803686	-0.089612239	0.121573031	-0.737106236	0.461057747	0.777101828
ENSRNOG00000020596	87.85475336	-0.003059471	0.206574576	-0.014810489	0.988183371	NA	87.85475336	-0.103892394	0.214057806	-0.485347373	0.627429957	0.937681288	87.85475336	0.264447934	0.201022199	1.315516071	0.18833652	0.51455626
ENSRNOG00000020606	1.277363495	-0.624380642	1.339031331	-0.46629278	0.641005946	NA	1.277363495	-1.185717253	1.523260415	-0.778407448	0.436328849	NA	1.277363495	0.447609895	1.337581102	0.334641312	0.737895677	NA
ENSRNOG00000020607	658.0623369	0.144848444	0.111887234	1.29459313	0.195460623	0.600214858	658.0623369	0.193626125	0.113120154	1.711685484	0.086954645	0.506295087	658.0623369	0.074552128	0.110559841	0.674314722	0.500111247	0.801696487
ENSRNOG00000020635	56.479165	-0.103975566	0.249795328	-0.416243036	0.677232171	NA	56.479165	0.254830837	0.251121772	1.014769986	0.310215484	0.800527917	56.479165	0.462661508	0.24071517	1.922028879	0.054602124	0.2512726
ENSRNOG00000021302	1.834835346	-0.333191867	1.37202203	-0.242847316	0.80812368	NA	1.834835346	0.957541471	1.282392679	0.746683513	0.455254624	NA	1.834835346	0.780466296	1.303708142	0.598651087	0.549405581	NA
ENSRNOG00000028753	11.18569589	0.302664149	0.51170056	0.591486845	0.554194267	NA	11.18569589	0.484365744	0.520675863	0.930263487	0.352234678	0.827272499	11.18569589	-0.486006203	0.511351378	-0.950434913	0.341891311	0.688402775
ENSRNOG00000020652	25.18271417	-0.093694543	0.352597338	-0.265726745	0.790449664	NA	25.18271417	0.020709576	0.360850309	0.057391044	0.954233697	0.9936738	25.18271417	-0.213110922	0.35584925	-0.598879783	0.549253054	0.829207193
ENSRNOG00000020675	70.23158444	0.247493523	0.216490104	1.143209403	0.252951659	NA	70.23158444	-0.009953237	0.227342104	-0.04378088	0.965079068	0.99464307	70.23158444	-0.003331953	0.20964793	-0.01589309	0.987319683	0.997369091
ENSRNOG00000020683	349.9305707	-0.168686913	0.124742188	-1.35228439	0.176284356	NA	349.9305707	-0.233202505	0.127707631	-1.826065549	0.067840389	0.452661765	349.9305707	0.226514586	0.123529636	1.833686176	0.066700592	0.285479015
ENSRNOG00000020716	240.7034969	0.085289928	0.197971855	0.430818451	0.666600382	NA	240.7034969	0.15108652	0.199760373	0.7563388	0.449446091	0.876132098	240.7034969	-0.070316301	0.196956641	-0.357014113	0.72108124	0.913600273
ENSRNOG00000020743	2.505496228	-0.289782586	0.992348989	-0.29201681	0.770273771	NA	2.505496228	0.18318068	0.988891359	0.185238427	0.85304203	NA	2.505496228	-0.346179275	1.03854427	-0.333331265	0.738884242	NA
ENSRNOG00000020775	397.6584222	1.751272393	0.830250945	2.109328997	0.034916194	NA	397.6584222	1.104851709	0.830961665	1.329606112	0.183648083	0.676597338	397.6584222	-0.24246207	0.828473	-0.292661402	0.769780975	0.930377283
ENSRNOG00000033164	4564.508887	0.150893773	0.144284769	1.045805274	0.295650946	0.697833591	4564.508887	-0.068490627	0.144512129	-0.473943796	0.635539987	0.93859889	4564.508887	-0.493626535	0.144349019	-3.41967365	0.000626963	0.008520839
ENSRNOG00000050758	1.282655276	-0.211499734	1.719287348	-0.123015931	0.902094482	NA	1.282655276	1.139900382	1.577072465	0.722795184	0.469805727	NA	1.282655276	1.98132007	1.474826356	1.343425999	0.179134073	NA
ENSRNOG00000020817	6480.65987	0.152470538	0.114246003	1.334580934	0.182013541	0.582781177	6480.65987	-0.240088677	0.114516009	-2.096551201	0.036033323	0.319587554	6480.65987	-0.389242485	0.114265415	-3.406476786	0.000658071	0.008845233
ENSRNOG00000055096	61.1278046	-0.08431697	0.218826781	-0.385313762	0.700004967	NA	61.1278046	-0.185104047	0.228539723	-0.809942555	0.417973192	0.861226767	61.1278046	-0.053124616	0.217939406	-0.243758651	0.807417746	0.943345096
ENSRNOG00000032805	278.4156802	0.308586271	0.169314314	1.822564584	0.068369364	NA	278.4156802	0.046286537	0.172679472	0.26804887	0.788661702	0.970664873	278.4156802	-0.321380176	0.168405292	-1.90837338	0.056342975	0.2568651
ENSRNOG00000028891	194.1235902	0.290342458	0.162579973	1.785843931	0.074124531	NA	194.1235902	0.398559482	0.164835824	2.417917851	0.0156096	0.192566882	194.1235902	-0.157080461	0.159922455	-0.982228923	0.325987082	0.675412949
ENSRNOG00000020947	310.7331205	-0.072062608	0.146457286	-0.4920384	0.622692198	NA	310.7331205	0.125423853	0.14772132	0.849057222	0.395849452	0.849384816	310.7331205	0.228513069	0.144712463	1.579083542	0.114316896	0.394443332
ENSRNOG00000001500	36.39575351	-0.045023861	0.278489967	-0.161671392	0.871564634	NA	36.39575351	-0.158624855	0.291508273	-0.544152157	0.586336771	0.926043396	36.39575351	-0.054661007	0.276440764	-0.197731356	0.843255255	0.954799798
ENSRNOG00000001501	36.61094435	0.392415232	0.305540148	1.284332797	0.199025536	NA	36.61094435	0.461021996	0.312586544	1.474861939	0.140249665	0.613341378	36.61094435	-0.13655526	0.294921318	-0.463022683	0.643348109	0.88021433
ENSRNOG00000037715	14.32176105	-0.376492887	0.430103227	-0.875354714	0.381380932	NA	14.32176105	-0.240150921	0.442788051	-0.542360889	0.587569917	0.926567514	14.32176105	0.27812783	0.426868675	0.65155362	0.514689176	0.809639803
ENSRNOG00000041608	6.517313049	-0.860032838	0.614884174	-1.398690801	0.161905724	NA	6.517313049	-0.993236876	0.655448503	-1.515354557	0.129682639	0.594852967	6.517313049	-0.059812138	0.652012556	-0.091734641	0.926908874	0.981126969
ENSRNOG00000013945	30.0784863	0.024918734	0.353851405	0.070421465	0.943858207	NA	30.0784863	0.267007364	0.357929124	0.745978312	0.455680516	0.878440195	30.0784863	-0.045269734	0.34993132	-0.129367484	0.897066876	0.971783901
ENSRNOG00000020848	46.64025864	-0.485936655	0.256690747	-1.893082088	0.058346954	NA	46.64025864	-0.28478127	0.261952733	-1.087147543	0.276971609	0.775550819	46.64025864	0.414626752	0.254641085	1.628279079	0.103465723	0.371261148
ENSRNOG00000020867	2.149691835	-0.626442968	1.114584758	-0.562041571	0.574087696	NA	2.149691835	-0.262180492	1.121896564	-0.233693996	0.815222549	NA	2.149691835	-0.030167029	1.157893718	-0.026053366	0.979214773	NA
ENSRNOG00000020871	136.6257765	-0.223001442	0.188959255	-1.180156229	0.237938084	NA	136.6257765	-0.27781602	0.193499026	-1.435748932	0.151073796	0.630152757	136.6257765	-0.310667444	0.192168149	-1.616643787	0.105955194	0.3754982
ENSRNOG00000020882	26.32634628	0.23909067	0.325564612	0.734387774	0.462712436	NA	26.32634628	-0.139963283	0.346030446	-0.404482567	0.685857895	0.954386798	26.32634628	-0.735126815	0.334852793	-2.195373105	0.028136845	0.161548858
ENSRNOG00000055371	1.580505927	0.016468182	1.153408115	0.014277845	0.988608315	NA	1.580505927	-2.549608784	1.573160257	-1.620692344	0.105083636	NA	1.580505927	-1.40772993	1.308538618	-1.075803122	0.282015316	NA
ENSRNOG00000024410	412.9518211	0.019434303	0.135730894	0.143182603	0.886145969	NA	412.9518211	-0.085534063	0.138064763	-0.61952131	0.535572988	0.907215371	412.9518211	-0.038247906	0.135047683	-0.283217785	0.777009896	0.932038247
ENSRNOG00000037690	17.51779716	-0.355801352	0.400709438	-0.887928554	0.374579184	NA	17.51779716	0.020699309	0.402588846	0.051415506	0.958994429	0.994225048	17.51779716	-0.373890577	0.420166079	-0.889863786	0.373539031	0.717189016
ENSRNOG00000024363	36.46017915	0.103375054	0.309302961	0.334219412	0.738213997	NA	36.46017915	0.257144761	0.314740269	0.817006231	0.413924867	0.859609375	36.46017915	-0.272285943	0.308865006	-0.881569417	0.3780097	0.720180277
ENSRNOG00000018369	15.8412906	-0.04866436	0.394551295	-0.123341022	0.901837058	NA	15.8412906	-0.268053729	0.419949134	-0.638300468	0.523278108	0.903416851	15.8412906	-0.095794694	0.392853136	-0.243843526	0.807352008	0.943345096
ENSRNOG00000020835	1.893116233	-0.961980787	1.236877538	-0.777749419	0.436716752	NA	1.893116233	-0.046431309	1.187561942	-0.03909801	0.968812247	NA	1.893116233	-0.73273397	1.41779308	-0.516813053	0.605286668	NA
ENSRNOG00000018390	91.06716759	0.049605839	0.209503175	0.236778462	0.812828662	NA	91.06716759	-0.129569985	0.217141855	-0.596706632	0.550703264	0.912749221	91.06716759	-0.156668871	0.208521241	-0.751332907	0.45245233	0.770354315
ENSRNOG00000018408	19.01310946	-0.990110485	0.380783505	-2.600192688	0.009317143	NA	19.01310946	-0.65150655	0.385002537	-1.692213653	0.090605244	0.514442408	19.01310946	0.787114021	0.381147549	2.065116313	0.038911996	0.200432871
ENSRNOG00000018677	262.0271344	0.032243301	0.12707007	0.253744264	0.799693135	NA	262.0271344	-0.06927417	0.130878347	-0.529301996	0.596595972	0.929206803	262.0271344	-0.120993142	0.126376789	-0.957400035	0.338365381	0.686503982
ENSRNOG00000023521	20.40813495	-0.208332351	0.377836452	-0.551382349	0.581371598	NA	20.40813495	-0.08684337	0.38747206	-0.224128083	0.822657641	0.977902439	20.40813495	-0.071142396	0.380564289	-0.186939233	0.851708278	0.957311983
ENSRNOG00000046338	27.69861304	-0.040111333	0.32159087	-0.124727835	0.90073902	NA	27.69861304	0.16548363	0.327887265	0.504696729	0.613771859	0.933856174	27.69861304	0.296959318	0.309748478	0.958711144	0.337704283	0.685963579
ENSRNOG00000037673	50.94871762	0.013786729	0.278374679	0.0495258	0.960500277	NA	50.94871762	0.334230355	0.280208492	1.192791669	0.232950974	0.729303298	50.94871762	0.10910994	0.272948921	0.399744902	0.689344416	0.900009171
ENSRNOG00000018885	7.530821013	0.827377524	0.648166493	1.276489194	0.201782644	NA	7.530821013	0.54415429	0.679264969	0.801092822	0.423077912	0.864543337	7.530821013	-0.20107466	0.600485287	-0.334853599	0.737735526	0.919211778
ENSRNOG00000045741	2.649139305	-0.856191774	1.101477025	-0.777312422	0.436974468	NA	2.649139305	-0.093001118	1.059951537	-0.087740916	0.930082599	NA	2.649139305	1.79678039	1.025400124	1.752272452	0.079726971	NA
ENSRNOG00000050995	8.208879521	-1.176960518	0.595934787	-1.974982067	0.048270183	NA	8.208879521	-0.672729386	0.591576456	-1.137180798	0.255462712	0.753738337	8.208879521	0.491591844	0.616031166	0.797998333	0.424871457	0.750325037
ENSRNOG00000048765	3.638888388	-0.669865986	0.999439438	-0.670241698	0.502703726	NA	3.638888388	0.096388497	0.973614016	0.099000728	0.921137692	NA	3.638888388	0.781688569	0.981646132	0.796303825	0.425855463	NA
ENSRNOG00000029805	34.52851526	-0.269242726	0.296138201	-0.909179313	0.363255482	NA	34.52851526	-0.282428265	0.306962529	-0.920074074	0.357534051	0.831687154	34.52851526	-0.056991848	0.299181688	-0.190492435	0.848923271	0.957016472
ENSRNOG00000018928	39.90797392	-0.407393945	0.278586374	-1.462361346	0.143642216	NA	39.90797392	-0.292885219	0.286152692	-1.023527742	0.30605839	0.797480429	39.90797392	0.234547672	0.278289893	0.842817788	0.399330358	0.733691094
ENSRNOG00000018936	30.06164087	-0.524680644	0.35701645	-1.469625962	0.141663085	NA	30.06164087	-0.032475613	0.355613231	-0.091322847	0.927236064	0.991215424	30.06164087	0.136649205	0.361339056	0.378174466	0.705300992	0.906328095
ENSRNOG00000053366	0.968685892	-0.866185418	1.826306942	-0.474282497	0.635298471	NA	0.968685892	-1.711877702	1.980840415	-0.864217879	0.387468212	NA	0.968685892	0.916307217	1.80439746	0.507818947	0.611580321	NA
ENSRNOG00000018994	312.2507086	0.224730041	0.132697997	1.693545089	0.09035176	NA	312.2507086	0.163154958	0.135497592	1.204117029	0.228544349	0.725896323	312.2507086	0.008746175	0.130220723	0.06716423	0.946450961	0.987661913
ENSRNOG00000019129	3.261614294	0.348833832	0.900664302	0.38730727	0.698528744	NA	3.261614294	-0.338706677	0.98471509	-0.343964138	0.730873256	NA	3.261614294	-0.937046168	0.93657608	-1.000501923	0.317067668	NA
ENSRNOG00000019229	31.46637216	0.062692245	0.328832629	0.190650926	0.848799089	NA	31.46637216	0.265177303	0.334642372	0.792419985	0.42811583	0.866533739	31.46637216	0.611916849	0.309031513	1.980111491	0.047691002	0.229933857
ENSRNOG00000019254	25.18913495	0.699900941	0.326100795	2.146271803	0.0318513	NA	25.18913495	0.440913468	0.343182757	1.284777454	0.198870063	0.695298537	25.18913495	-0.537190801	0.313675679	-1.712567588	0.08679212	0.334941923
ENSRNOG00000019883	48.32043977	-0.490395127	0.277576899	-1.766700072	0.077278471	NA	48.32043977	0.053241552	0.275582868	0.193196162	0.846805345	0.98224319	48.32043977	-0.069224539	0.284278827	-0.243509305	0.807610878	0.943345096
ENSRNOG00000019869	1.508261301	0.346664852	1.381025299	0.251019914	0.801798713	NA	1.508261301	-0.339332004	1.516608461	-0.223743974	0.822956527	NA	1.508261301	-0.011957966	1.322913412	-0.009039115	0.992787928	NA
ENSRNOG00000019838	32.63621292	-0.125083773	0.295448527	-0.423369087	0.672025995	NA	32.63621292	0.043455826	0.302323324	0.143739576	0.885706119	0.985869032	32.63621292	0.325558322	0.286247929	1.137329874	0.25540041	0.598940924
ENSRNOG00000019831	86.9697948	-0.00020953	0.190144115	-0.001101956	0.999120767	NA	86.9697948	0.033130338	0.196075628	0.168967141	0.865822487	0.983777087	86.9697948	0.190631062	0.184801306	1.031546073	0.302284814	0.650231666
ENSRNOG00000019746	110.8860752	-0.13948201	0.181323404	-0.769244384	0.441748247	NA	110.8860752	-0.252998386	0.188468119	-1.342393544	0.179468427	0.67192122	110.8860752	0.30133243	0.177560056	1.697073304	0.089682803	0.341107352
ENSRNOG00000019702	59.46661167	-0.173960982	0.228520168	-0.761250017	0.446507749	NA	59.46661167	-0.085073922	0.234805396	-0.362316724	0.717115362	0.959149549	59.46661167	0.149429696	0.225785137	0.661822552	0.508084951	0.806624472
ENSRNOG00000058388	123.6539397	0.025257496	0.220883295	0.114347696	0.908962174	NA	123.6539397	0.892221743	0.215515514	4.139942063	3.47E-05	0.001610852	123.6539397	1.845876608	0.200948832	9.185804111	4.08E-20	7.92E-18
ENSRNOG00000030266	21.75628279	-0.104722514	0.395764354	-0.264608253	0.791311262	NA	21.75628279	0.574204986	0.388688168	1.477289595	0.139598026	0.611838792	21.75628279	0.59030878	0.376427904	1.568185499	0.116837848	0.39897284
ENSRNOG00000019578	261.9928357	-0.197323194	0.194332789	-1.01538806	0.309920882	NA	261.9928357	0.031152505	0.195440664	0.159396232	0.873356707	0.984281434	261.9928357	0.754582802	0.191196894	3.946626894	7.93E-05	0.00146505
ENSRNOG00000032034	355.8899271	-0.095188815	0.123497608	-0.77077456	0.440840569	NA	355.8899271	-0.145759433	0.126297657	-1.154094513	0.248461423	0.745275517	355.8899271	0.181411343	0.122117411	1.48554855	0.137398573	0.437589569
ENSRNOG00000037638	137.962876	-0.016463014	0.167378389	-0.098358061	0.921647975	NA	137.962876	-0.023365062	0.172175588	-0.135704846	0.892054616	0.986379779	137.962876	0.277598153	0.16296991	1.703370601	0.088498736	0.338752252
ENSRNOG00000045545	0.798647838	-0.4007514	1.865591701	-0.214811955	0.829913932	NA	0.798647838	-1.318710157	2.026676813	-0.650676096	0.515255597	NA	0.798647838	0.35979058	1.847582837	0.194735831	0.845599759	NA
ENSRNOG00000019310	8.545087923	0.609439958	0.594708475	1.024770931	0.305471285	NA	8.545087923	0.693662521	0.609744184	1.137628762	0.255275531	0.753372588	8.545087923	0.033080854	0.547829791	0.060385278	0.951848784	0.989171424
ENSRNOG00000050453	1.092268644	-2.154817086	1.801842392	-1.195896542	0.231736935	NA	1.092268644	0.057128701	1.557089999	0.036689402	0.970732659	NA	1.092268644	2.052302772	1.793410222	1.144357686	0.252475329	NA
ENSRNOG00000019949	89.8273142	-0.001579938	0.190830191	-0.008279288	0.99339416	NA	89.8273142	-0.012658207	0.197008231	-0.064252172	0.948769436	0.992567707	89.8273142	0.003651446	0.188217144	0.019400179	0.984521867	0.996337687
ENSRNOG00000019962	36.04838292	0.145020184	0.307135407	0.472170192	0.636805314	NA	36.04838292	0.197070175	0.315380233	0.624865334	0.532059446	0.90454121	36.04838292	0.179875988	0.295871146	0.607953802	0.543218115	0.825469439
ENSRNOG00000020063	47.29104359	0.125704999	0.272465604	0.461360984	0.644539639	NA	47.29104359	0.21225548	0.279365632	0.759776634	0.447388112	0.875558604	47.29104359	0.517758396	0.25716404	2.013339015	0.044078977	0.217899858
ENSRNOG00000020102	137.4348133	-0.042648119	0.162040372	-0.263194405	0.792400743	NA	137.4348133	0.174447878	0.164394131	1.061156363	0.288618847	0.785805529	137.4348133	0.243351898	0.157922067	1.540961965	0.123326043	0.410388858
ENSRNOG00000025354	4.348938235	0.11636803	0.851278435	0.136697966	0.891269538	NA	4.348938235	0.446740059	0.85763294	0.520898905	0.602437198	NA	4.348938235	0.151300001	0.820055706	0.184499663	0.853621491	NA
ENSRNOG00000020235	415.644315	0.013612337	0.112990673	0.120473106	0.904108383	NA	415.644315	0.130826923	0.114637937	1.141218406	0.253779047	0.751351625	415.644315	0.245946396	0.110774265	2.220248494	0.026401904	0.154788131
ENSRNOG00000020308	300.8125038	0.14199645	0.248343749	0.571773803	0.567475227	NA	300.8125038	-0.164740943	0.251161312	-0.655916876	0.51187761	0.89996693	300.8125038	0.562596161	0.245757591	2.289232081	0.022065872	0.136489475
ENSRNOG00000020389	4.214661012	1.062313353	0.800260387	1.327459625	0.184356687	NA	4.214661012	0.566585833	0.855991682	0.66190577	0.508031614	NA	4.214661012	-0.470660997	0.729474301	-0.645205728	0.518793875	NA
ENSRNOG00000020433	948.2580895	-0.028973336	0.125280901	-0.231266984	0.817107395	0.949964789	948.2580895	0.12532628	0.125830907	0.995989639	0.31925518	0.806511052	948.2580895	-0.019234344	0.125011655	-0.153860407	0.877719803	0.967063469
ENSRNOG00000020616	1.511972369	0.932625616	1.345528858	0.693129405	0.488228346	NA	1.511972369	-1.342358917	1.703223656	-0.788128389	0.430621611	NA	1.511972369	0.273211307	1.178250298	0.231878835	0.816632124	NA
ENSRNOG00000020636	352.6158342	0.102164242	0.139318828	0.73331253	0.463367834	NA	352.6158342	0.174057471	0.141049568	1.234016332	0.217196819	0.714156713	352.6158342	0.054386787	0.13764165	0.395133214	0.692744578	0.901044126
ENSRNOG00000020676	33.10379843	0.206678766	0.310944499	0.664680568	0.506254825	NA	33.10379843	0.194328544	0.320528326	0.606275728	0.544331673	0.910759291	33.10379843	-0.237879667	0.307038675	-0.774754736	0.438484601	0.760989642
ENSRNOG00000020703	25.06627142	0.219416188	0.349451302	0.627887741	0.530077482	NA	25.06627142	0.620236049	0.350297386	1.770598563	0.076627481	0.477370216	25.06627142	0.170245776	0.331932004	0.512893526	0.608025803	0.860839701
ENSRNOG00000029043	131.7197278	-0.227358364	0.194589861	-1.168397795	0.242646344	NA	131.7197278	0.26707344	0.193961723	1.376938891	0.168531142	0.657415821	131.7197278	0.507897296	0.190382316	2.667775585	0.007635524	0.062695452
ENSRNOG00000020774	1.254935559	-0.553200649	1.391608557	-0.397526047	0.690979583	NA	1.254935559	-1.374975648	1.583968183	-0.868057618	0.385362791	NA	1.254935559	-1.34247855	1.644925178	-0.816133504	0.414423783	NA
ENSRNOG00000020495	145.0841166	0.17096305	0.164910548	1.036701727	0.299874887	NA	145.0841166	0.014632262	0.17081444	0.085661736	0.93173532	0.991630719	145.0841166	0.013943465	0.1611927	0.086501841	0.931067493	0.982853773
ENSRNOG00000056770	3.218948307	-0.409916563	0.956944594	-0.428359767	0.668389212	NA	3.218948307	-0.407394764	0.997323927	-0.408487908	0.682915507	NA	3.218948307	0.643004291	0.929205906	0.691993332	0.488941516	NA
ENSRNOG00000020505	16.56043838	0.247400203	0.415410991	0.595555265	0.551472369	NA	16.56043838	0.055391338	0.435561471	0.127172262	0.898804059	0.986801208	16.56043838	-0.394254627	0.413803723	-0.952757563	0.34071292	0.687991591
ENSRNOG00000020557	16.39448403	-0.183820003	0.427069017	-0.430422239	0.666888521	NA	16.39448403	-0.192035513	0.442002584	-0.434466945	0.663949393	0.946557158	16.39448403	-0.228279816	0.434571114	-0.525299102	0.599375282	0.856632461
ENSRNOG00000033744	7.797024007	-0.133512628	0.608976945	-0.219240858	0.826462429	NA	7.797024007	0.811659445	0.585484326	1.386304312	0.165654001	0.653458698	7.797024007	-0.200536251	0.617755852	-0.324620561	0.745468264	0.9222894
ENSRNOG00000024036	18.22684796	-0.449453496	0.372861156	-1.205417859	0.22804203	NA	18.22684796	-0.477618136	0.39066188	-1.222587003	0.221485725	0.719979646	18.22684796	0.050238522	0.379482217	0.132387025	0.894678177	0.971314907
ENSRNOG00000051915	3.238506525	0.048651925	0.920854182	0.052833473	0.957864591	NA	3.238506525	0.194751218	0.942667829	0.206595804	0.836325538	NA	3.238506525	-0.251870166	0.921942284	-0.273195156	0.784703203	NA
ENSRNOG00000023931	3.208691971	-0.144840312	0.892603121	-0.162267315	0.871095352	NA	3.208691971	0.101092413	0.907338332	0.111416447	0.911286119	NA	3.208691971	-0.230196693	0.908347397	-0.253423628	0.799940871	NA
ENSRNOG00000037580	447.6158819	0.085078469	0.117148081	0.726247226	0.467687226	NA	447.6158819	0.071915654	0.119180855	0.603416162	0.546231873	0.911512127	447.6158819	0.034697799	0.115766042	0.299723467	0.764388097	0.927713695
ENSRNOG00000060693	24.30102227	-0.044162852	0.372175107	-0.118661487	0.90554355	NA	24.30102227	-0.340558928	0.392482461	-0.867704832	0.38555594	0.841360582	24.30102227	-0.024047771	0.369221	-0.065131104	0.948069615	0.988053945
ENSRNOG00000030932	0.917842757	0.863451565	1.849010804	0.46698027	0.640513994	NA	0.917842757	0.688531413	1.915888641	0.359379663	0.719311087	NA	0.917842757	-1.022330484	1.842715771	-0.554795536	0.579034521	NA
ENSRNOG00000020762	4.091191503	0.212543014	0.921677413	0.23060456	0.817622025	NA	4.091191503	0.252642976	0.946632459	0.266886027	0.789556915	NA	4.091191503	0.228762539	0.880757784	0.259733769	0.795069142	NA
ENSRNOG00000020777	5.82686943	-1.100797431	0.792467179	-1.389076369	0.164809529	NA	5.82686943	0.217181565	0.731330701	0.296967657	0.766491202	NA	5.82686943	1.252552531	0.777088864	1.611852375	0.106994068	0.377382656
ENSRNOG00000054776	2.146622121	-0.060523162	1.041970257	-0.058085307	0.953680678	NA	2.146622121	-0.358732665	1.120960655	-0.32002253	0.748951251	NA	2.146622121	-0.1444161	1.043351041	-0.138415638	0.889911938	NA
ENSRNOG00000048194	8.060322793	0.298960461	0.641692625	0.465893559	0.641291691	NA	8.060322793	0.319128926	0.657908719	0.485065659	0.627629771	0.937681288	8.060322793	-0.83340709	0.661306308	-1.260243672	0.207581473	0.543439134
ENSRNOG00000020807	1.067889514	1.037081802	1.640372606	0.632223312	0.527240966	NA	1.067889514	0.103677228	1.828143293	0.056711762	0.954774804	NA	1.067889514	-0.176518117	1.469568526	-0.120115608	0.904391568	NA
ENSRNOG00000020839	3.613413865	0.445173769	0.904780325	0.492024148	0.622702272	NA	3.613413865	0.709183087	0.915603155	0.774552909	0.438603893	NA	3.613413865	-0.080632849	0.857616898	-0.09401966	0.925093539	NA
ENSRNOG00000020845	58.53014019	-0.175510378	0.349734612	-0.501838744	0.615780957	NA	58.53014019	-0.252940416	0.355880938	-0.71074449	0.477242585	0.886125191	58.53014019	-0.147787065	0.35133483	-0.420644503	0.674014692	0.893215228
ENSRNOG00000020849	1.825107736	0.734290484	1.329506445	0.552303065	0.580740731	NA	1.825107736	0.88495908	1.357342035	0.651979425	0.514414445	NA	1.825107736	0.534393123	1.151266553	0.464178449	0.6425199	NA
ENSRNOG00000025111	2.243172259	-0.124885838	1.066023836	-0.117151074	0.906740337	NA	2.243172259	-0.069331387	1.098651547	-0.063105893	0.949682181	NA	2.243172259	-1.103295581	1.187988727	-0.928708797	0.353040021	NA
ENSRNOG00000020851	39.0584951	-0.002716965	0.321290445	-0.008456414	0.993252838	NA	39.0584951	0.439076682	0.321109328	1.367374422	0.171507975	0.661801021	39.0584951	0.376954754	0.310382227	1.214485627	0.224562335	0.56512412
ENSRNOG00000020873	2.148406626	0.04995247	1.078771272	0.046304969	0.963067179	NA	2.148406626	-0.708955884	1.21319328	-0.584371753	0.558970227	NA	2.148406626	-0.039513063	1.060559352	-0.037256814	0.970280239	NA
ENSRNOG00000057578	736.2702446	0.098555957	0.125575735	0.784832812	0.432551599	0.784009354	736.2702446	-0.038127585	0.12702707	-0.300153224	0.764060283	0.968080273	736.2702446	-0.214117615	0.125404141	-1.707420608	0.087743903	0.337124215
ENSRNOG00000024677	7.164189751	-0.738333766	0.746288631	-0.989340766	0.322496445	NA	7.164189751	-0.234406218	0.742998524	-0.315486788	0.752392081	0.967510202	7.164189751	-0.572385956	0.801754619	-0.71391663	0.475278733	0.786211151
ENSRNOG00000024625	28.67927591	0.42804172	0.342287262	1.250533592	0.211104692	NA	28.67927591	0.594022373	0.348170976	1.706122604	0.087985255	0.507522233	28.67927591	-0.039545	0.326253094	-0.12120958	0.903525037	0.973677623
ENSRNOG00000020922	10.8169098	-0.286699844	0.478084548	-0.599684397	0.548716589	NA	10.8169098	-0.628123476	0.519475123	-1.209150252	0.226605126	0.723982114	10.8169098	0.291504602	0.470400994	0.619693847	0.535459367	0.821731056
ENSRNOG00000020929	36.91281907	0.166719663	0.29519136	0.564785038	0.572219985	NA	36.91281907	-0.438017494	0.317414202	-1.379955564	0.167600327	0.656501206	36.91281907	-0.641251942	0.301648187	-2.125827273	0.033517644	0.181466443
ENSRNOG00000020941	263.6852362	0.002741245	0.136497961	0.020082684	0.983977414	NA	263.6852362	-0.003447791	0.139368407	-0.024738685	0.980263398	0.997278062	263.6852362	-0.112904198	0.136000876	-0.830172584	0.406441214	0.738973028
ENSRNOG00000024497	30.32424689	0.100789721	0.355140995	0.283801989	0.77656213	NA	30.32424689	-0.109534569	0.369154792	-0.296717181	0.766682439	0.968080273	30.32424689	-0.20496228	0.353310704	-0.580119078	0.561834319	0.835246748
ENSRNOG00000020957	2.70516828	-0.439457861	0.947581117	-0.463768065	0.642813926	NA	2.70516828	-0.655409274	1.014175864	-0.646248148	0.518118662	NA	2.70516828	-0.090521777	0.975899528	-0.092757271	0.926096398	NA
ENSRNOG00000055525	134.6570023	-0.016856385	0.175236169	-0.096192387	0.923367777	NA	134.6570023	0.333584105	0.176080545	1.894497233	0.058159041	0.419569841	134.6570023	0.355751708	0.169872361	2.094229491	0.036239542	0.190604702
ENSRNOG00000042465	1.358719157	-0.390456842	1.415209123	-0.275900456	0.782624524	NA	1.358719157	-0.863183926	1.579068228	-0.546641311	0.584625182	NA	1.358719157	1.142527697	1.324286856	0.862749405	0.388275262	NA
ENSRNOG00000024309	275.3210545	0.121594165	0.140450424	0.865744379	0.386630357	NA	275.3210545	-0.140396721	0.144795355	-0.969621718	0.332235083	0.813989615	275.3210545	-0.12092996	0.139322787	-0.867984073	0.385403052	0.725294169
ENSRNOG00000024278	117.252409	0.209508214	0.178075093	1.176516101	0.239388702	NA	117.252409	0.362855038	0.181115393	2.00344671	0.045129362	0.362892448	117.252409	0.035332257	0.172806387	0.204461526	0.837992855	0.953626358
ENSRNOG00000024266	31.89144299	-0.194359185	0.313032671	-0.620891053	0.534671308	NA	31.89144299	-0.170870203	0.323488453	-0.528211137	0.5973528	0.929206803	31.89144299	0.233439554	0.308008705	0.757899209	0.448511324	0.768594447
ENSRNOG00000020985	0.999967395	-0.853861902	1.685750008	-0.506517513	0.612493399	NA	0.999967395	0.16111176	1.581795683	0.101853711	0.918872792	NA	0.999967395	1.045429999	1.637264433	0.63852239	0.523133684	NA
ENSRNOG00000021006	62.5760719	0.050493423	0.228143997	0.221322599	0.824841254	NA	62.5760719	0.257970337	0.231942816	1.112215249	0.266045613	0.763559309	62.5760719	0.267192938	0.219605452	1.216695375	0.223720139	0.564832582
ENSRNOG00000021009	4.145296198	-0.678518646	0.804630281	-0.843267601	0.399078799	NA	4.145296198	-1.255647859	0.906355191	-1.385381659	0.165935796	NA	4.145296198	0.598395008	0.798775322	0.74914058	0.453772479	NA
ENSRNOG00000021015	3.032717883	-0.943315309	0.949839326	-0.993131452	0.320645898	NA	3.032717883	-0.126048383	0.915842895	-0.13763101	0.890532046	NA	3.032717883	-0.098449249	1.019926131	-0.096525862	0.923102935	NA
ENSRNOG00000024000	51.61075704	-0.040320454	0.296940421	-0.135786344	0.891990187	NA	51.61075704	-0.58969206	0.313034655	-1.883791619	0.059593168	0.424236427	51.61075704	-0.42366371	0.301155321	-1.406794701	0.159488274	0.473225684
ENSRNOG00000021029	1668.942371	0.080688716	0.322360546	0.250305804	0.802350868	0.943838855	1668.942371	-0.696420716	0.323039659	-2.155836591	0.031096427	0.295836271	1668.942371	0.190778734	0.322185128	0.592140099	0.553756777	0.831766929
ENSRNOG00000053725	160.3573557	0.163639752	0.167750726	0.975493555	0.329315497	NA	160.3573557	0.005213966	0.17295821	0.030145815	0.975950762	0.996104163	160.3573557	-0.048422371	0.165075642	-0.293334441	0.769266531	0.930215605
ENSRNOG00000021053	450.7324075	0.179348212	0.143617351	1.248792089	0.211741128	NA	450.7324075	0.161484647	0.1452161	1.112029907	0.266125292	0.763559309	450.7324075	-0.141788061	0.142770646	-0.993117744	0.320652578	0.670078849
ENSRNOG00000021062	9.020440696	0.144365152	0.53437416	0.270157435	0.787039138	NA	9.020440696	-0.3595538	0.579791615	-0.620143153	0.535163544	0.907189751	9.020440696	-0.453625607	0.540297962	-0.839584153	0.401141588	0.735238449
ENSRNOG00000021079	218.8629185	0.262150177	0.152788649	1.715769981	0.086204151	NA	218.8629185	0.116853758	0.156762372	0.745419683	0.456018049	0.878440195	218.8629185	-0.140171645	0.150509578	-0.931313788	0.351691272	0.69960338
ENSRNOG00000021097	1151.373564	0.339799529	0.103938619	3.269232682	0.001078396	0.053149508	1151.373564	0.482327564	0.104480687	4.61642795	3.90E-06	0.000262848	1151.373564	0.012644832	0.102775008	0.123034118	0.902080081	0.973607117
ENSRNOG00000021102	26.18955205	0.653171083	0.396006076	1.649396618	0.099066407	NA	26.18955205	-0.04670948	0.426206525	-0.109593535	0.912731738	0.988093977	26.18955205	0.467350094	0.365007147	1.280386143	0.200409365	0.532315937
ENSRNOG00000021106	61.79117304	0.025484081	0.214524403	0.11879339	0.905439046	NA	61.79117304	0.073714349	0.221488308	0.332813728	0.739274895	0.966104783	61.79117304	0.115862307	0.208604701	0.555415612	0.578610416	0.844250145
ENSRNOG00000061315	0.79644267	1.630460893	2.057429471	0.792474744	0.428083913	NA	0.79644267	1.006855974	2.188762145	0.460011599	0.645507895	NA	0.79644267	-0.329521661	1.880452654	-0.175235287	0.860894758	NA
ENSRNOG00000023296	5.36276669	0.406176817	0.809084596	0.502020208	0.615653306	NA	5.36276669	0.136919279	0.846904024	0.16167036	0.871565447	NA	5.36276669	-0.036076096	0.776730962	-0.046446065	0.962954722	0.992167659
ENSRNOG00000021113	123.9856983	-0.15908369	0.183347818	-0.867660667	0.385580124	NA	123.9856983	0.081906453	0.185463739	0.441630547	0.658756576	0.94504265	123.9856983	0.317625885	0.179869571	1.765867808	0.077418029	0.313562679
ENSRNOG00000021119	16.95964259	0.017971179	0.415402405	0.043262097	0.965492605	NA	16.95964259	0.227749278	0.423495942	0.537783849	0.590726284	0.928147936	16.95964259	0.482937168	0.39207755	1.231738894	0.218046636	0.556493839
ENSRNOG00000023150	368.6800975	0.410058735	0.153553097	2.670468668	0.007574544	NA	368.6800975	0.11046895	0.156476665	0.705977148	0.480202349	0.887447419	368.6800975	-0.344672084	0.152425247	-2.261253247	0.02374358	0.143877515
ENSRNOG00000021129	182.2699243	-0.103692716	0.163963427	-0.63241369	0.527116591	NA	182.2699243	-0.077804222	0.16735592	-0.464902719	0.642001123	0.940850275	182.2699243	0.1340139	0.162319126	0.825619899	0.409019743	0.740846181
ENSRNOG00000051284	2.344106803	-1.846885436	1.214571485	-1.520606616	0.128358585	NA	2.344106803	-0.859405819	1.151761098	-0.746166736	0.4555667	NA	2.344106803	-0.091798852	1.358867664	-0.067555402	0.946139558	NA
ENSRNOG00000021133	234.5899922	0.20931083	0.146022397	1.433415927	0.15173901	NA	234.5899922	0.269722878	0.14854231	1.81579833	0.069401314	0.456180614	234.5899922	0.056424111	0.142750275	0.395264467	0.69264772	0.901044126
ENSRNOG00000021137	3.226757266	-1.188049785	0.920468136	-1.290701697	0.196807136	NA	3.226757266	0.109623564	0.844260696	0.129845632	0.896688559	NA	3.226757266	-0.390391593	1.050754186	-0.371534654	0.71023935	NA
ENSRNOG00000052945	60.23289192	0.168006289	0.237602831	0.707088751	0.479511326	NA	60.23289192	0.132021704	0.244959857	0.538952406	0.589919695	0.928012618	60.23289192	-0.228828372	0.235364962	-0.972227852	0.330937208	0.679537721
ENSRNOG00000020830	2.805691956	0.178956809	0.949770511	0.188421105	0.850546557	NA	2.805691956	-0.340668134	1.021624296	-0.333457353	0.738789076	NA	2.805691956	-2.162219832	1.187891284	-1.820216935	0.068725975	NA
ENSRNOG00000021144	374.8452926	-0.023788285	0.132927686	-0.178956585	0.857971791	NA	374.8452926	-0.039802305	0.13510847	-0.29459519	0.768303137	0.968080273	374.8452926	-0.005253318	0.132202518	-0.039736896	0.968302886	0.99328473
ENSRNOG00000010918	900.3615198	0.160264689	0.182071309	0.880230331	0.378734545	0.754723522	900.3615198	0.289916327	0.182506082	1.588529673	0.112166617	0.561420984	900.3615198	0.12689327	0.181372966	0.699626149	0.484160808	0.791791829
ENSRNOG00000010938	17.26817169	0.013665598	0.426969692	0.032006014	0.974467255	NA	17.26817169	0.330092204	0.430426634	0.766895396	0.443143711	0.872863977	17.26817169	-0.324484044	0.431363304	-0.752229133	0.451913277	0.770354315
ENSRNOG00000011451	492.3910933	0.27401966	0.142914287	1.917370654	0.05519086	NA	492.3910933	0.697182683	0.142931682	4.877733725	1.07E-06	8.19E-05	492.3910933	-0.061901307	0.141371455	-0.437862838	0.661485716	0.887745219
ENSRNOG00000011584	58.95511605	-0.062332027	0.246283835	-0.253090208	0.800198506	NA	58.95511605	-0.164398595	0.255295287	-0.64395468	0.519604822	0.903317404	58.95511605	-0.008075475	0.24444303	-0.033036225	0.9736457	0.993696556
ENSRNOG00000032232	8.276430528	0.477977161	0.604559862	0.790620072	0.42916573	NA	8.276430528	0.246515524	0.631191574	0.390555791	0.696125609	0.956854274	8.276430528	-0.972069152	0.622642022	-1.561200686	0.118476407	0.402752488
ENSRNOG00000011885	59.51555507	0.128110111	0.233865432	0.547794129	0.58383327	NA	59.51555507	-0.853633943	0.259956405	-3.283758071	0.001024328	0.025537486	59.51555507	-0.614785515	0.238849756	-2.573942406	0.010054701	0.077409159
ENSRNOG00000022393	7.165698393	-0.681214637	0.5894766	-1.155626256	0.247834063	NA	7.165698393	-1.393731208	0.671620935	-2.07517535	0.037970286	0.329324529	7.165698393	-0.184900037	0.62140357	-0.297552261	0.766044915	0.928433367
ENSRNOG00000012140	43.16202021	0.067943724	0.258862675	0.262470147	0.792958998	NA	43.16202021	-0.22366478	0.274566111	-0.81461175	0.415294583	0.85995926	43.16202021	-0.117335094	0.255946254	-0.458436457	0.646638905	0.881352099
ENSRNOG00000059386	66.77413817	-0.410722704	0.239703182	-1.713463713	0.086627264	NA	66.77413817	-0.203942805	0.24354689	-0.837386198	0.402375521	0.852127031	66.77413817	0.494954814	0.236129409	2.096116769	0.036071834	0.189967959
ENSRNOG00000012877	3.172350593	0.655246176	0.94164984	0.695849081	0.486523348	NA	3.172350593	0.371515203	0.994428924	0.373596538	0.70870451	NA	3.172350593	-0.09677999	0.874125587	-0.110716344	0.911841285	NA
ENSRNOG00000052814	525.4165911	-0.109990843	0.134314396	-0.818905839	0.412840138	0.777754069	525.4165911	-0.47130373	0.137146542	-3.436497361	0.000589288	0.017095067	525.4165911	-0.333932607	0.135180337	-2.470274992	0.013500922	0.096747372
ENSRNOG00000021573	1119.36371	0.087592545	0.12808974	0.683837322	0.494077896	0.8268442	1119.36371	0.095013543	0.128777298	0.737812833	0.460628194	0.879304347	1119.36371	-0.165270176	0.127913772	-1.29204364	0.196342032	0.526587065
ENSRNOG00000013565	92.02875828	-0.340290338	0.200629313	-1.696114756	0.08986415	NA	92.02875828	0.052544718	0.201189741	0.261169965	0.793961439	0.972681379	92.02875828	0.415337157	0.197447414	2.103533024	0.035419202	0.187907862
ENSRNOG00000057350	13.73306081	-0.155275295	0.486105423	-0.319427202	0.749402586	NA	13.73306081	0.571444024	0.475668943	1.201348191	0.229616164	0.726876694	13.73306081	0.247107609	0.475164439	0.520046511	0.603031158	0.85775554
ENSRNOG00000013938	4.039444752	-0.546690396	0.83290451	-0.656366233	0.511588511	NA	4.039444752	-0.004270632	0.823905167	-0.005183403	0.995864262	NA	4.039444752	0.831091273	0.803211783	1.034710012	0.300804359	NA
ENSRNOG00000040273	4.087673602	-1.078568893	0.771421082	-1.398158435	0.162065495	NA	4.087673602	-1.508431184	0.854422136	-1.765440197	0.077489813	NA	4.087673602	-0.566853835	0.871567981	-0.65038396	0.515444236	NA
ENSRNOG00000014463	108.7457913	0.013251946	0.189736705	0.069843872	0.944317928	NA	108.7457913	-0.070226603	0.195944095	-0.358401222	0.720043077	0.959601135	108.7457913	0.134462893	0.186006345	0.72289412	0.469744937	0.78310051
ENSRNOG00000014786	4.613383416	-0.722962389	0.779048192	-0.928007275	0.353403796	NA	4.613383416	-0.118552168	0.76636419	-0.154694295	0.877062328	NA	4.613383416	0.451211146	0.783922825	0.57558108	0.564898373	NA
ENSRNOG00000014966	247.5246718	0.072982761	0.14571143	0.500871901	0.616461279	NA	247.5246718	-0.332170933	0.15108635	-2.198550257	0.027909917	0.277631456	247.5246718	-0.660610125	0.148526076	-4.447772017	8.68E-06	0.000219029
ENSRNOG00000027724	61.410346	-0.054576016	0.250261441	-0.218076007	0.827369891	NA	61.410346	0.309626006	0.251442199	1.231400324	0.218173176	0.715152881	61.410346	0.732624229	0.237200608	3.08862711	0.002010837	0.02203444
ENSRNOG00000027646	57.21720116	-0.154519618	0.230708526	-0.669761195	0.503010035	NA	57.21720116	-0.136554038	0.238756333	-0.571938913	0.56736336	0.919403336	57.21720116	0.288316959	0.22530588	1.279669041	0.200661557	0.532755289
ENSRNOG00000051237	5.811825468	-0.231398661	0.672942275	-0.343861085	0.730950759	NA	5.811825468	-0.795875292	0.743871767	-1.06990926	0.284660155	NA	5.811825468	0.077403163	0.67108153	0.115340923	0.908174903	0.975051051
ENSRNOG00000032204	32.454914	0.419593007	0.295817804	1.418417016	0.156069051	NA	32.454914	0.358055277	0.306615606	1.167765991	0.24290117	0.741159044	32.454914	-0.381257147	0.289371298	-1.317536152	0.187658971	0.513854171
ENSRNOG00000059938	10.48471505	-0.150774193	0.510618748	-0.295277432	0.767781955	NA	10.48471505	0.040902077	0.523115655	0.078189358	0.937677427	0.992377468	10.48471505	0.75288599	0.477723669	1.575986367	0.115028945	0.39555971
ENSRNOG00000052237	4.854184726	0.55216655	0.694578414	0.794966471	0.426633006	NA	4.854184726	-0.251332047	0.777408664	-0.323294631	0.746472119	NA	4.854184726	-0.536524885	0.679002218	-0.790166617	0.429430469	NA
ENSRNOG00000054364	3.70066872	0.157413515	0.904973965	0.17394259	0.861910581	NA	3.70066872	0.814524741	0.889639504	0.915567189	0.359893947	NA	3.70066872	0.379023165	0.846137028	0.447945371	0.654192623	NA
ENSRNOG00000037364	2.618495714	-0.095142831	1.148805517	-0.082818919	0.933995526	NA	2.618495714	-0.160906099	1.189531339	-0.135268483	0.892399603	NA	2.618495714	-0.022805305	1.143466961	-0.019944	0.984088045	NA
ENSRNOG00000014380	87.63077934	-0.406443054	0.222974856	-1.822820121	0.068330639	NA	87.63077934	0.737296518	0.21329033	3.456774233	0.000546683	0.016165799	87.63077934	0.85098897	0.214967463	3.958687318	7.54E-05	0.001412244
ENSRNOG00000037331	3.733693918	0.050404022	0.880217654	0.057263134	0.954335587	NA	3.733693918	0.495802988	0.879451814	0.563763676	0.572914975	NA	3.733693918	-0.110633398	0.869785676	-0.12719616	0.898785145	NA
ENSRNOG00000023411	9.776577866	-0.555087664	0.518129883	-1.071329184	0.284021442	NA	9.776577866	0.002800377	0.51193888	0.005470139	0.995635482	0.999577763	9.776577866	0.239779307	0.523717962	0.457840526	0.647067018	0.881367316
ENSRNOG00000017851	778.0504652	0.099459281	0.116979535	0.850228042	0.395198314	0.763828674	778.0504652	0.040902863	0.118265848	0.345855239	0.729451509	0.963157577	778.0504652	-0.048039286	0.116365258	-0.412831861	0.679729807	0.894874199
ENSRNOG00000060684	1.591786145	-0.517582128	1.372996899	-0.37697254	0.706194012	NA	1.591786145	-0.028868161	1.367425816	-0.021111318	0.983156857	NA	1.591786145	-1.375889445	1.628687119	-0.844784384	0.398231235	NA
ENSRNOG00000017749	4.190623482	0.135614225	0.855402346	0.158538524	0.874032467	NA	4.190623482	0.175970653	0.881031155	0.199732611	0.841689708	NA	4.190623482	0.094617429	0.827089891	0.114398	0.908922299	NA
ENSRNOG00000037339	3.053640531	0.149699486	1.118421247	0.133848929	0.893522036	NA	3.053640531	0.360656521	1.131487675	0.318745426	0.749919565	NA	3.053640531	-0.745860316	1.152635967	-0.647090962	0.517573075	NA
ENSRNOG00000021474	34.24788321	-0.305202413	0.404548893	-0.754426518	0.450593153	NA	34.24788321	0.062168926	0.405642188	0.153260504	0.878192846	0.984953094	34.24788321	-0.013258505	0.406866146	-0.032586897	0.974004019	0.993768777
ENSRNOG00000024056	88.8232122	-0.228001216	0.222405574	-1.025159629	0.305287874	NA	88.8232122	0.0981561	0.22373115	0.438723443	0.660861938	0.945979963	88.8232122	0.238695285	0.220106231	1.084454919	0.278163145	0.626354092
ENSRNOG00000037348	1.729360663	-1.240367675	1.392633577	-0.890663341	0.373109807	NA	1.729360663	-0.036387004	1.286245165	-0.028289322	0.977431397	NA	1.729360663	1.248764213	1.376287091	0.907342822	0.364225536	NA
ENSRNOG00000023233	10.11312677	-0.502036332	0.546045464	-0.919403905	0.357884347	NA	10.11312677	-0.916757188	0.59074579	-1.551864108	0.120694743	0.576091111	10.11312677	0.176710979	0.551011532	0.320702869	0.748435573	0.923886861
ENSRNOG00000033729	40.37404364	0.075143312	0.288303806	0.260639336	0.794370652	NA	40.37404364	0.187224829	0.294870274	0.634939652	0.525467775	0.903416851	40.37404364	0.130706192	0.28007511	0.466682642	0.640726951	0.879267403
ENSRNOG00000030160	3.403514634	0.063790248	0.905932032	0.070413945	0.943864193	NA	3.403514634	-0.638937674	1.009050615	-0.633206763	0.52659863	NA	3.403514634	0.230936371	0.872483141	0.264688634	0.791249334	NA
ENSRNOG00000022701	0.9952404	-1.181579736	1.711338661	-0.690441795	0.489916401	NA	0.9952404	-1.709259938	1.823450074	-0.937376879	0.34856473	NA	0.9952404	1.339897982	1.678124598	0.79844964	0.424609606	NA
ENSRNOG00000022640	4.436669968	0.96361461	0.868637573	1.109340237	0.267283433	NA	4.436669968	-0.344621554	0.979662441	-0.351775816	0.725006397	NA	4.436669968	-0.638150863	0.832242078	-0.766785145	0.44320927	NA
ENSRNOG00000018334	29.27385408	-0.478644923	0.341428134	-1.401890694	0.16094789	NA	29.27385408	0.143055201	0.336446844	0.425194064	0.670695211	0.949831345	29.27385408	0.577342588	0.335036973	1.723220523	0.084848654	0.330468872
ENSRNOG00000057316	3.242522489	-0.601493023	0.969993831	-0.620099844	0.535192055	NA	3.242522489	0.321569966	0.926391166	0.347121149	0.728500305	NA	3.242522489	0.813518603	0.940633672	0.864862301	0.387114371	NA
ENSRNOG00000019132	32.17036212	-0.557676755	0.331861444	-1.68045058	0.092869682	NA	32.17036212	0.326776792	0.320042146	1.021042998	0.307234067	0.798462777	32.17036212	0.898367845	0.320742997	2.800896213	0.005096091	0.045581285
ENSRNOG00000021659	1.730172253	0.73890667	1.330094355	0.555529514	0.578532529	NA	1.730172253	1.603701639	1.296197604	1.23723546	0.21599968	NA	1.730172253	-0.924143383	1.328451669	-0.695654501	0.486645226	NA
ENSRNOG00000019138	10.14523319	0.1203344	0.519256504	0.231743654	0.816737123	NA	10.14523319	-0.007540603	0.543553095	-0.0138728	0.988931462	0.999081375	10.14523319	-0.188411614	0.513654506	-0.366806116	0.713763645	0.909009402
ENSRNOG00000019207	0.855929271	-1.184923128	1.70434269	-0.695237604	0.48690641	NA	0.855929271	-2.295182815	1.904291558	-1.205268597	0.228099628	NA	0.855929271	-2.424914961	1.984832091	-1.221722972	0.221812406	NA
ENSRNOG00000019318	16.52488041	-0.267454437	0.397871005	-0.672213943	0.501447506	NA	16.52488041	-0.311778336	0.415371154	-0.750601801	0.452892337	0.877694272	16.52488041	-0.270608841	0.410171026	-0.659746358	0.509416612	0.807352123
ENSRNOG00000019424	237.9646054	-0.073058074	0.177417136	-0.411787021	0.680495535	NA	237.9646054	-0.100948743	0.180111506	-0.560479148	0.575152659	0.921620846	237.9646054	0.048782015	0.176556999	0.276296125	0.782320632	0.933910571
ENSRNOG00000019442	36.23284363	0.354952371	0.301961025	1.175490683	0.239798463	NA	36.23284363	0.172961794	0.314960449	0.549154012	0.582899761	0.924622455	36.23284363	-0.012497796	0.289826147	-0.043121699	0.965604522	0.992897268
ENSRNOG00000019532	99.69047047	0.458509655	0.195156923	2.349440888	0.018801629	NA	99.69047047	0.495303533	0.199588079	2.481628837	0.013078342	0.170867585	99.69047047	-0.099250306	0.187578079	-0.529114632	0.596725932	0.855379899
ENSRNOG00000031739	2.88202328	0.012531322	0.945503178	0.013253601	0.989425466	NA	2.88202328	-1.196096039	1.120055179	-1.067890281	0.285570007	NA	2.88202328	-0.22596275	0.947381082	-0.238513049	0.811483196	NA
ENSRNOG00000019627	2.674094886	-0.04969962	1.058079716	-0.046971527	0.962535921	NA	2.674094886	0.446738222	1.053037837	0.424237578	0.671392558	NA	2.674094886	0.178834596	1.030226515	0.173587647	0.862189541	NA
ENSRNOG00000019660	3.169827637	-0.492508881	0.869442061	-0.566465441	0.571077419	NA	3.169827637	-0.271969763	0.886353728	-0.306841112	0.758964314	NA	3.169827637	-1.397851061	1.055934481	-1.323804731	0.185567905	NA
ENSRNOG00000019681	15.978057	-0.371941157	0.405489439	-0.917264722	0.359003939	NA	15.978057	-0.811625284	0.440159759	-1.843933408	0.065192846	0.444452598	15.978057	-0.47559237	0.428350488	-1.110287915	0.266874979	0.612219019
ENSRNOG00000019812	166.3454063	-0.015553803	0.156756327	-0.09922281	0.920961365	NA	166.3454063	-0.090920493	0.161517992	-0.562912478	0.573494483	0.921317573	166.3454063	0.035804657	0.154925072	0.231109507	0.81722973	0.946051628
ENSRNOG00000019854	34.6047318	0.309122884	0.369282772	0.837089913	0.40254203	NA	34.6047318	0.106186178	0.380747182	0.278888939	0.780330057	0.969619605	34.6047318	-0.139641515	0.362368673	-0.385357582	0.699972505	0.903708763
ENSRNOG00000020014	43.62146044	-0.282538693	0.2986825	-0.945949938	0.344174121	NA	43.62146044	-0.354963801	0.308399508	-1.150986923	0.249737616	0.746831409	43.62146044	-0.11068344	0.302274418	-0.366168732	0.714239173	0.909247955
ENSRNOG00000026572	4.210983956	-0.237273294	0.862366847	-0.275141948	0.783207185	NA	4.210983956	-0.252792835	0.892988296	-0.283086392	0.777110613	NA	4.210983956	-0.022619439	0.866832834	-0.02609435	0.979182084	NA
ENSRNOG00000026517	115.2752258	0.16953362	0.168541907	1.005884072	0.314471339	NA	115.2752258	-0.050583949	0.176366845	-0.286810988	0.774257049	0.969203913	115.2752258	-0.190632955	0.166452077	-1.145272314	0.252096371	0.595651414
ENSRNOG00000020060	631.9801749	-0.138625129	0.169845175	-0.816185265	0.414394183	0.777754069	631.9801749	-0.172295742	0.170922302	-1.008035461	0.313437439	0.803521347	631.9801749	-0.053955772	0.169873621	-0.317623014	0.750770915	0.92440986
ENSRNOG00000048733	152.1357736	-0.084895703	0.213496437	-0.397644588	0.690892189	NA	152.1357736	-0.430329766	0.219774778	-1.958048917	0.050224273	0.38852536	152.1357736	0.009063649	0.212775982	0.042597144	0.966022672	0.992897268
ENSRNOG00000020148	11.71767852	0.446652124	0.506696162	0.881498929	0.378047834	NA	11.71767852	0.155016656	0.534647446	0.289941824	0.771860744	0.968367414	11.71767852	-0.135873128	0.484965057	-0.280170966	0.779346341	0.933015607
ENSRNOG00000020191	117.986485	0.093590629	0.176494997	0.530273551	0.595922282	NA	117.986485	0.089781508	0.181527159	0.494589948	0.620889599	0.936793006	117.986485	0.096218229	0.172161969	0.558882024	0.576242238	0.843176966
ENSRNOG00000020289	94.60539157	0.065726413	0.202193268	0.325067267	0.745130162	NA	94.60539157	0.296616266	0.204685972	1.449128451	0.147301714	0.621810136	94.60539157	0.201944504	0.19639845	1.028238785	0.303837518	0.652308346
ENSRNOG00000020318	58.83152734	0.387033234	0.227939641	1.697963687	0.089514616	NA	58.83152734	0.375755726	0.235185275	1.597700906	0.110109557	0.558619739	58.83152734	-0.143423703	0.219411254	-0.653675234	0.513321062	0.809050147
ENSRNOG00000020358	162.828523	0.217594723	0.157042089	1.385582196	0.165874518	NA	162.828523	0.173743383	0.161379102	1.076616372	0.281651687	0.779794247	162.828523	0.005497201	0.153094295	0.035907287	0.971356286	0.99328473
ENSRNOG00000020363	85.39074964	0.015114007	0.197958737	0.076349279	0.939141221	NA	85.39074964	0.221434721	0.201330659	1.099855939	0.271394895	0.768868627	85.39074964	0.452583597	0.188837331	2.396684985	0.01654414	0.112673525
ENSRNOG00000053084	24.47247678	-0.043368313	0.325891977	-0.13307573	0.894133489	NA	24.47247678	-0.216465282	0.344315225	-0.628683444	0.529556319	0.90454121	24.47247678	-0.062146595	0.32345575	-0.19213322	0.847637854	0.956626575
ENSRNOG00000026243	210.6203718	0.049751744	0.144836447	0.343502929	0.731220138	NA	210.6203718	0.159664541	0.147324981	1.083757413	0.278472372	0.776960097	210.6203718	0.054091384	0.142542183	0.379476328	0.704334179	0.905561928
ENSRNOG00000026163	6.346331359	-0.811013833	0.689658691	-1.175964057	0.239609239	NA	6.346331359	-0.881666829	0.719535309	-1.225328094	0.220451627	0.718578239	6.346331359	-0.639847253	0.756761378	-0.845507278	0.397827671	0.73257852
ENSRNOG00000026109	55.42234394	-0.212613158	0.229141248	-0.927869425	0.353475306	NA	55.42234394	-0.19751274	0.238146853	-0.829373714	0.406892971	0.855494625	55.42234394	0.545413356	0.220319846	2.47555255	0.013303018	0.095778596
ENSRNOG00000020486	15.81072506	-0.32419139	0.421713833	-0.768747346	0.442043312	NA	15.81072506	0.171240635	0.419544831	0.408158135	0.683157582	0.953173964	15.81072506	-0.002367799	0.426681671	-0.005549334	0.995572295	0.998744596
ENSRNOG00000043388	382.7160659	-0.088420701	0.131070743	-0.674602884	0.4999281	NA	382.7160659	-0.30027111	0.134298402	-2.235850207	0.025361585	0.264885195	382.7160659	-0.086108228	0.131034221	-0.657143055	0.511088937	0.808242898
ENSRNOG00000056946	136.8656741	0.205256427	0.167574989	1.224863143	0.220626789	NA	136.8656741	0.289914365	0.171094878	1.694465483	0.090176865	0.514117254	136.8656741	0.097438311	0.162264872	0.600489249	0.548180224	0.828497641
ENSRNOG00000037247	39.74879089	-0.050202946	0.296642869	-0.16923699	0.865610236	NA	39.74879089	-0.009688253	0.304988379	-0.031765973	0.974658683	0.995714318	39.74879089	0.281501918	0.28857462	0.975490907	0.32931681	0.678629244
ENSRNOG00000059408	42.8924516	0.108759424	0.307946204	0.353176699	0.723955975	NA	42.8924516	0.559040236	0.307630925	1.817243298	0.069179868	0.455478722	42.8924516	0.201349048	0.298250884	0.675099584	0.499612498	0.801401962
ENSRNOG00000020517	26.51087378	0.312465334	0.338314769	0.923593537	0.35569798	NA	26.51087378	0.447899719	0.345378031	1.296839053	0.19468657	0.690499958	26.51087378	-0.238415695	0.330409554	-0.721576275	0.47055503	0.783298353
ENSRNOG00000020543	74.8468701	0.089757036	0.20906585	0.429324236	0.667687282	NA	74.8468701	-0.172118158	0.219768349	-0.78317992	0.433521464	0.868113189	74.8468701	-0.111824054	0.206574525	-0.541325478	0.588283262	0.851411305
ENSRNOG00000043007	24.10177519	0.032488316	0.367387326	0.088430694	0.929534367	NA	24.10177519	0.187887467	0.374475416	0.501735116	0.615853859	0.934931043	24.10177519	-0.123241523	0.36464885	-0.337973156	0.735383417	0.918174246
ENSRNOG00000020583	607.1661571	-0.05443259	0.118603088	-0.458947494	0.646271871	0.908141239	607.1661571	0.006944079	0.119830171	0.057949341	0.953788981	0.993575826	607.1661571	-0.065523731	0.118398245	-0.553418098	0.579977149	0.84524313
ENSRNOG00000020595	826.6352975	-0.088216851	0.11001242	-0.801880836	0.422621893	0.780101973	826.6352975	-0.019087211	0.110993075	-0.171967585	0.863463013	0.983620208	826.6352975	0.078877419	0.109572974	0.719861988	0.471609974	0.78390917
ENSRNOG00000062298	77.20184256	-0.097871202	0.232757019	-0.420486577	0.674130033	NA	77.20184256	0.210927127	0.234382765	0.899925924	0.368159673	0.833266193	77.20184256	0.07338903	0.230561678	0.318305413	0.750253278	0.924329156
ENSRNOG00000056212	6.322548564	-0.282979989	0.60585912	-0.467072262	0.640448179	NA	6.322548564	-0.359250995	0.635706697	-0.565120671	0.57199169	0.920560346	6.322548564	-0.822544867	0.666253657	-1.234582142	0.216986059	0.554863053
ENSRNOG00000020623	237.0360237	-0.083931144	0.150293592	-0.55844792	0.576538558	NA	237.0360237	-0.048546937	0.15304784	-0.317201057	0.751091048	0.967510202	237.0360237	0.120272689	0.148872253	0.807891911	0.419152808	0.746967476
ENSRNOG00000020634	27.06891314	0.157455136	0.32523807	0.48412271	0.628298785	NA	27.06891314	-0.081120564	0.34360729	-0.236085109	0.813366629	0.977137296	27.06891314	-0.000382319	0.315927471	-0.001210149	0.999034441	0.999634816
ENSRNOG00000020650	2.36634085	-1.553945209	1.174466709	-1.323107072	0.185799773	NA	2.36634085	-4.011486618	1.58256152	-2.534806114	0.011250958	NA	2.36634085	-2.810408214	1.630807589	-1.723322993	0.084830132	NA
ENSRNOG00000025378	0.860320043	1.626000338	1.89670642	0.857275707	0.391292531	NA	0.860320043	2.094141965	1.893380481	1.106033355	0.268712083	NA	0.860320043	-1.816265684	1.89669533	-0.957594852	0.338267096	NA
ENSRNOG00000020695	13.86689485	-0.569161747	0.496976755	-1.145248225	0.252106347	NA	13.86689485	0.350369716	0.476968145	0.734576762	0.462597295	0.879304347	13.86689485	0.949532771	0.478341903	1.985050369	0.047138868	0.228823363
ENSRNOG00000020699	6.139699849	-0.014840043	0.680187677	-0.021817571	0.982593478	NA	6.139699849	-0.349184007	0.731382601	-0.477430017	0.633055944	0.938444844	6.139699849	0.517674813	0.644712816	0.802954122	0.422001252	0.748984791
ENSRNOG00000020714	26.84467247	0.50205644	0.350650717	1.43178501	0.152205358	NA	26.84467247	0.344698984	0.365342323	0.943495902	0.34542731	0.821125836	26.84467247	0.170137897	0.327017503	0.520271532	0.602874335	0.85775554
ENSRNOG00000020719	6.345534821	0.897692429	0.777358359	1.154798709	0.248172866	NA	6.345534821	0.76875852	0.802709695	0.957704292	0.338211892	0.81753978	6.345534821	0.217973799	0.701108604	0.310898765	0.755877583	0.925850259
ENSRNOG00000020763	403.9409407	-0.162661295	0.158317384	-1.027437992	0.30421427	NA	403.9409407	-0.278283677	0.160644514	-1.732294937	0.083221063	0.497115493	403.9409407	0.344903848	0.157097809	2.195472039	0.028129754	0.161548858
ENSRNOG00000047040	1.896877057	-1.035917416	1.297009414	-0.798696913	0.424466177	NA	1.896877057	0.963597432	1.106780352	0.870631133	0.383955592	NA	1.896877057	0.805881575	1.301160169	0.619356167	0.53568175	NA
ENSRNOG00000020793	66.82775619	-0.076031219	0.240949642	-0.31554817	0.752345484	NA	66.82775619	-0.094387688	0.247815635	-0.380878662	0.703293287	0.956854274	66.82775619	0.030563043	0.238920208	0.12792155	0.898211056	0.972127087
ENSRNOG00000020812	32.50611443	0.076237848	0.319245386	0.238806419	0.811255692	NA	32.50611443	0.151074411	0.327719056	0.460987569	0.644807524	0.941831431	32.50611443	0.280456921	0.306789255	0.914168004	0.360628574	0.708820643
ENSRNOG00000036301	2.561089747	0.820071444	1.15908616	0.707515518	0.479246173	NA	2.561089747	1.812555314	1.124836832	1.611393993	0.107093876	NA	2.561089747	-0.728379307	1.118195799	-0.651387984	0.514796065	NA
ENSRNOG00000020843	1753.179605	0.137797151	0.157228741	0.876411973	0.380806112	0.754723522	1753.179605	0.134904171	0.157592639	0.856030917	0.391980678	0.847312488	1753.179605	-0.18249776	0.157107193	-1.161613016	0.245392692	0.587115324
ENSRNOG00000057558	0.873647325	1.631867951	1.853506755	0.880421906	0.378630794	NA	0.873647325	2.370208694	1.826726194	1.297517221	0.194453284	NA	0.873647325	-2.783919521	1.85349628	-1.501982794	0.133101553	NA
ENSRNOG00000020876	36.03452934	0.44372346	0.286665835	1.547877025	0.121651907	NA	36.03452934	-0.012093256	0.306589786	-0.039444418	0.968536067	0.99464307	36.03452934	-0.1847102	0.275821453	-0.669673072	0.503066221	0.803127499
ENSRNOG00000020883	24.83677988	-0.342655164	0.362428148	-0.945443022	0.344432747	NA	24.83677988	-0.187894629	0.3699044	-0.507954567	0.611485206	0.933340339	24.83677988	-0.17881659	0.371125576	-0.481822332	0.629932164	0.873214338
ENSRNOG00000020927	4.157436438	0.137987318	0.814295501	0.169456073	0.865437921	NA	4.157436438	-1.199679811	0.97577168	-1.229467749	0.218896483	NA	4.157436438	0.015651939	0.793297876	0.019730216	0.984258586	NA
ENSRNOG00000020889	724.2669441	0.24264653	0.106454526	2.279344429	0.022646599	0.228657006	724.2669441	0.372880796	0.107337308	3.473916032	0.000512922	0.015504453	724.2669441	-0.035884607	0.105159578	-0.341239553	0.732923249	0.91731779
ENSRNOG00000020938	56.39229141	-0.110209134	0.267078416	-0.412647099	0.679865189	NA	56.39229141	0.883814118	0.25724404	3.435702995	0.000591019	0.017095067	56.39229141	0.96990742	0.24912616	3.893237954	9.89E-05	0.001764298
ENSRNOG00000020942	28.74724976	0.182452809	0.37135805	0.491312384	0.623205522	NA	28.74724976	1.403510741	0.354196851	3.962516149	7.42E-05	0.00312851	28.74724976	0.546308757	0.344656748	1.585080694	0.112948001	0.391045249
ENSRNOG00000020949	41.79427293	0.111615941	0.292010081	0.382233177	0.702288415	NA	41.79427293	0.206193882	0.298257964	0.691327331	0.48935986	0.891565633	41.79427293	-0.128128314	0.288501313	-0.444116917	0.656958057	0.88590601
ENSRNOG00000020956	28.1454223	0.045425444	0.330293748	0.137530437	0.890611536	NA	28.1454223	-0.069135188	0.344737891	-0.200544209	0.841054986	0.981381795	28.1454223	0.110331865	0.321711	0.34295335	0.731633556	0.916581538
ENSRNOG00000020990	9.633632382	-1.997420333	0.604059722	-3.306660355	0.000944153	NA	9.633632382	-2.671529946	0.689777708	-3.873030276	0.00010749	0.00426988	9.633632382	-0.765786764	0.713633801	-1.073080848	0.283234843	0.630810456
ENSRNOG00000020995	3.178787651	-0.707756321	0.872031677	-0.811617674	0.417011046	NA	3.178787651	-1.27754153	0.967782096	-1.320071466	0.186811159	NA	3.178787651	-1.177964103	1.025272784	-1.148927506	0.250585875	NA
ENSRNOG00000024678	0.806547476	0.403123885	1.707420034	0.23610118	0.813354158	NA	0.806547476	-2.258055356	1.964397386	-1.149490104	0.250353945	NA	0.806547476	-0.6138235	1.710550467	-0.358845595	0.719710602	NA
ENSRNOG00000021004	24.18509581	-0.429200657	0.353035213	-1.215744609	0.224082225	NA	24.18509581	-0.292670627	0.362188494	-0.808061634	0.419055102	0.862202979	24.18509581	0.250502578	0.352793815	0.710053769	0.477670793	0.787045408
ENSRNOG00000021017	2.002461142	1.770655499	1.43016283	1.238079652	0.215686528	NA	2.002461142	1.40268982	1.493506185	0.939192508	0.347631915	NA	2.002461142	0.380905919	1.103578003	0.345155411	0.729977538	NA
ENSRNOG00000021027	16.86229687	-1.031934838	0.593491679	-1.73875199	0.082078397	NA	16.86229687	-0.986541455	0.605196543	-1.630117467	0.103076673	0.543822538	16.86229687	0.088726513	0.609033724	0.145684072	0.884170796	0.968448424
ENSRNOG00000021032	122.2804672	0.070512453	0.188098235	0.374870356	0.707756886	NA	122.2804672	-0.205464339	0.195404311	-1.05148314	0.293036749	0.789904396	122.2804672	-0.277419323	0.188321991	-1.47311167	0.140720927	0.441262553
ENSRNOG00000021035	650.1347356	-0.009215637	0.097360537	-0.094654749	0.924589062	0.976468583	650.1347356	0.098722223	0.098579547	1.001447314	0.3166106	0.804818146	650.1347356	0.033832694	0.096573694	0.350330327	0.726090808	0.914391411
ENSRNOG00000021046	4.443389767	1.82934716	0.819609292	2.231974648	0.025616639	NA	4.443389767	0.179436235	0.932897098	0.192343009	0.847473531	NA	4.443389767	-2.0510669	0.82283556	-2.492681405	0.012678255	NA
ENSRNOG00000021051	80.90180007	-0.413702566	0.213649748	-1.93635878	0.052823774	NA	80.90180007	0.005344054	0.213854116	0.024989251	0.980063537	0.997278062	80.90180007	0.322287656	0.212412522	1.517272394	0.129197925	0.421500981
ENSRNOG00000021056	5.762275767	-0.459349256	0.662357236	-0.693506814	0.487991551	NA	5.762275767	-0.325206116	0.681579366	-0.477136093	0.633265215	NA	5.762275767	-0.314853673	0.698412601	-0.450813277	0.652124131	0.88304396
ENSRNOG00000021058	76.18470736	0.229392731	0.217268738	1.055801827	0.291058764	NA	76.18470736	0.194742356	0.223820797	0.870081595	0.384255815	0.84021588	76.18470736	0.007631711	0.210900531	0.036186304	0.971133807	0.99328473
ENSRNOG00000021063	2.358638454	-0.039589369	1.023873465	-0.038666271	0.969156465	NA	2.358638454	-1.656998181	1.358877806	-1.219387184	0.222697272	NA	2.358638454	0.741149436	0.953841364	0.777015408	0.43714968	NA
ENSRNOG00000021082	347.5975687	0.103465894	0.133953845	0.772399584	0.4398778	NA	347.5975687	0.086794168	0.136204939	0.63723216	0.523973632	0.903416851	347.5975687	-0.093829555	0.132941959	-0.705793382	0.480316638	0.789096233
ENSRNOG00000021093	1.762637278	-0.297315886	1.272625944	-0.233623939	0.815276941	NA	1.762637278	-0.517141833	1.364472478	-0.379004957	0.704684183	NA	1.762637278	0.912731897	1.200533897	0.760271659	0.447092219	NA
ENSRNOG00000021096	50.52623744	0.433375005	0.255043426	1.699220449	0.089277655	NA	50.52623744	0.110343466	0.268466427	0.411014023	0.681062252	0.952042377	50.52623744	-0.150257152	0.245772906	-0.611365812	0.540957431	0.825125333
ENSRNOG00000021104	9.526422553	0.225893529	0.506945499	0.445597268	0.655888184	NA	9.526422553	-0.189763432	0.546938372	-0.346955785	0.728624536	0.963157577	9.526422553	-0.392392312	0.505700878	-0.775937573	0.437785847	0.760531383
ENSRNOG00000028781	1728.750072	0.146719657	0.127033461	1.154968585	0.248103291	0.652468026	1728.750072	-0.076977898	0.12773495	-0.602637712	0.546749727	0.911896956	1728.750072	-0.338083271	0.127047606	-2.661075496	0.007789149	0.063614855
ENSRNOG00000021118	409.7971753	0.089329656	0.113837216	0.784713988	0.43262128	NA	409.7971753	0.252982263	0.115163616	2.196720379	0.028040422	0.27869701	409.7971753	-0.00046608	0.112381636	-0.004147293	0.996690949	0.999158358
ENSRNOG00000021130	18.77821494	0.287809663	0.389315703	0.739270624	0.459742683	NA	18.77821494	-0.198741385	0.415887003	-0.477873517	0.632740232	0.938444844	18.77821494	-0.968933842	0.407344824	-2.378657551	0.01737581	0.115946283
ENSRNOG00000011488	23.86394901	-0.044953258	0.351656831	-0.127832744	0.898281337	NA	23.86394901	-0.138340461	0.366906741	-0.377045296	0.706139944	0.957781665	23.86394901	-0.001726946	0.347743817	-0.004966144	0.996037606	0.999063088
ENSRNOG00000011672	0.902112944	-0.604232886	1.735348933	-0.348191003	0.727696744	NA	0.902112944	-0.917722049	1.854354547	-0.49490107	0.620669955	NA	0.902112944	-1.531091014	1.973778492	-0.775715725	0.437916853	NA
ENSRNOG00000011895	44.32069134	0.15777249	0.285314233	0.552977987	0.580278484	NA	44.32069134	0.387278771	0.289088531	1.339654566	0.180357675	0.673652594	44.32069134	0.246541774	0.273687068	0.900816307	0.367685996	0.713407822
ENSRNOG00000055531	6295.331406	0.423659025	0.168277713	2.517618149	0.011815134	0.175321337	6295.331406	0.340604579	0.168386086	2.022759638	0.043097935	0.351058161	6295.331406	-0.228327553	0.168184814	-1.357599108	0.174590926	0.495313095
ENSRNOG00000012360	175.398692	0.211864284	0.19205419	1.103148459	0.2699627	NA	175.398692	0.25740343	0.194747442	1.321729453	0.186258257	0.678166713	175.398692	0.084528042	0.188534223	0.448343225	0.653905509	0.884000668
ENSRNOG00000013009	4158.816726	0.05311849	0.120637174	0.440316098	0.659708183	0.914972153	4158.816726	-0.119800443	0.120922949	-0.990717174	0.321823703	0.808200982	4158.816726	-0.333475881	0.120687394	-2.763137631	0.005724862	0.049890417
ENSRNOG00000013381	172.5088575	0.036529222	0.159254282	0.229376699	0.818576145	NA	172.5088575	0.069535477	0.162800206	0.427121556	0.669290793	0.948534034	172.5088575	0.16845133	0.155919637	1.080372772	0.279976216	0.627633745
ENSRNOG00000013624	25.98022291	-0.197022777	0.330327867	-0.596446127	0.550877234	NA	25.98022291	-0.248100414	0.344555934	-0.720058456	0.471489005	0.88261616	25.98022291	0.104319756	0.327835032	0.318208079	0.750327105	0.924329156
ENSRNOG00000050806	111.5250022	-0.236825225	0.239266033	-0.989798769	0.322272487	NA	111.5250022	-0.012950151	0.241223794	-0.053685213	0.957185964	0.994225048	111.5250022	0.214218676	0.237894194	0.900478789	0.367865508	0.713407822
ENSRNOG00000013663	69.42146117	0.523744899	0.35758086	1.464689409	0.143005676	NA	69.42146117	1.308558892	0.354127511	3.695163045	0.000219746	0.007793779	69.42146117	0.805742398	0.339522559	2.373163072	0.017636475	0.11727534
ENSRNOG00000014266	0.801382869	0.856337362	1.938486589	0.441755629	0.65866605	NA	0.801382869	0.840341131	1.982569335	0.423864687	0.671664499	NA	0.801382869	-2.907932868	2.02660066	-1.43488203	0.151320717	NA
ENSRNOG00000037156	5.720099838	-0.26350413	0.661749559	-0.398193133	0.690487827	NA	5.720099838	-0.954609758	0.733911696	-1.300714737	0.193356116	NA	5.720099838	-1.129917061	0.74156378	-1.523695049	0.127584907	0.418545054
ENSRNOG00000014277	14.68932158	0.358874242	0.446573691	0.803617071	0.421618161	NA	14.68932158	0.668172719	0.450642749	1.482710462	0.138151354	0.609307803	14.68932158	-0.047017536	0.42535811	-0.110536357	0.911984018	0.976566234
ENSRNOG00000014530	493.0030287	-0.147124543	0.212043193	-0.693842329	0.487781094	NA	493.0030287	-0.659096832	0.214254374	-3.076235133	0.002096325	0.04477043	493.0030287	-0.961366237	0.21438438	-4.484311014	7.31E-06	0.000186976
ENSRNOG00000022189	31.63666788	0.230468	0.308197394	0.747793473	0.45458474	NA	31.63666788	-0.300950508	0.330902003	-0.9094853	0.363094014	0.833262681	31.63666788	-0.580079641	0.312308981	-1.8573902	0.06325566	0.275528574
ENSRNOG00000014829	52.5343064	-0.47846289	0.253388867	-1.888255377	0.058991675	NA	52.5343064	-0.080049991	0.254091621	-0.315043802	0.752728397	0.967510202	52.5343064	0.446184093	0.250845959	1.778717483	0.075286092	0.307332264
ENSRNOG00000015675	0.829898365	-2.693224653	1.984247898	-1.35730251	0.17468511	NA	0.829898365	-1.413941124	1.904721794	-0.742334722	0.457884559	NA	0.829898365	0.081230679	2.227789248	0.036462461	0.97091361	NA
ENSRNOG00000023968	7.145890351	0.878391476	0.726670247	1.208789653	0.226743668	NA	7.145890351	1.297534827	0.727438135	1.78370471	0.07447166	0.473069711	7.145890351	1.06309907	0.59139794	1.797603608	0.072239846	0.29886149
ENSRNOG00000016717	423.3829878	0.085693817	0.127801959	0.670520372	0.502526124	NA	423.3829878	-0.058203923	0.130220592	-0.446964045	0.654901021	0.943835814	423.3829878	-0.454601213	0.128674327	-3.532959697	0.000410935	0.005961864
ENSRNOG00000037137	36.86141176	-0.064848942	0.301942275	-0.214772647	0.829944579	NA	36.86141176	-0.092989827	0.311526138	-0.298497671	0.765323354	0.968080273	36.86141176	-0.31386936	0.306139288	-1.025250179	0.305245157	0.653493136
ENSRNOG00000021499	1.91564602	1.422235169	1.349644523	1.053785012	0.291981357	NA	1.91564602	0.087649413	1.526727822	0.057409979	0.954218614	NA	1.91564602	-0.054575317	1.169429537	-0.046668324	0.962777576	NA
ENSRNOG00000011480	74.85905479	0.065540662	0.223063136	0.293821126	0.768894591	NA	74.85905479	0.217814346	0.226976534	0.959633764	0.33723957	0.816446498	74.85905479	0.028200204	0.218909218	0.128821454	0.897498929	0.971783901
ENSRNOG00000011945	533.3259479	0.06046396	0.104207373	0.580227271	0.561761365	0.864890975	533.3259479	0.093208811	0.105913479	0.880046732	0.378833994	0.837171637	533.3259479	0.01342024	0.10309264	0.130176513	0.896426776	0.971783901
ENSRNOG00000053287	1.155171369	-0.335156199	1.87553984	-0.178698523	0.858174429	NA	1.155171369	1.544911353	1.68293489	0.917986407	0.358625982	NA	1.155171369	1.345891668	1.711322017	0.786463129	0.431596212	NA
ENSRNOG00000012690	183.3359103	-0.107689828	0.146224882	-0.736467192	0.461446426	NA	183.3359103	-0.075802063	0.149897508	-0.505692615	0.613072453	0.933856174	183.3359103	0.065068814	0.144986957	0.448790808	0.653582571	0.884000668
ENSRNOG00000042702	27.36400322	0.526506982	0.351554237	1.497655063	0.134222893	NA	27.36400322	0.288151495	0.366751944	0.785684984	0.432052063	0.868113189	27.36400322	-0.269164211	0.33921325	-0.79349557	0.427489149	0.752287307
ENSRNOG00000013718	717.4380431	-0.045079641	0.101020283	-0.446243462	0.655421392	0.914127551	717.4380431	-0.128808675	0.102777232	-1.253280248	0.210103734	0.706130709	717.4380431	-0.004885808	0.100597887	-0.048567699	0.961263812	0.991294997
ENSRNOG00000014465	18.29278964	0.043406516	0.407682223	0.106471446	0.91520831	NA	18.29278964	-0.039255498	0.424107393	-0.092560278	0.926252902	0.991215424	18.29278964	-0.037535742	0.401505182	-0.093487566	0.925516228	0.980745647
ENSRNOG00000056228	4.081804453	0.839744433	1.011034407	0.830579481	0.40621123	NA	4.081804453	1.69860362	0.986510692	1.721829914	0.085100334	NA	4.081804453	0.899614731	0.845716065	1.063731396	0.287450397	NA
ENSRNOG00000015734	468.9727233	-0.11744442	0.121323934	-0.968023509	0.333032629	NA	468.9727233	0.220630993	0.121721657	1.812586175	0.069895672	0.457411708	468.9727233	0.271410432	0.119923444	2.263197452	0.02362352	0.143581709
ENSRNOG00000010146	2.052056128	-1.302197308	1.158667687	-1.123874708	0.261066182	NA	2.052056128	-1.493388861	1.255786887	-1.18920565	0.234358752	NA	2.052056128	0.652523094	1.192745021	0.54707677	0.584325991	NA
ENSRNOG00000010172	6.373709605	0.371131822	0.612274629	0.60615254	0.544413465	NA	6.373709605	-0.097047875	0.659976094	-0.147047561	0.88309448	0.984953094	6.373709605	-1.002186052	0.643276834	-1.557938975	0.119247715	0.403928079
ENSRNOG00000024429	2.712256451	1.191002218	1.073711841	1.109238227	0.267327426	NA	2.712256451	0.468835203	1.175926308	0.398694374	0.690118414	NA	2.712256451	0.415958322	0.884939805	0.470041374	0.638325458	NA
ENSRNOG00000061295	0.954916176	-0.212237525	1.449403196	-0.146430976	0.883581175	NA	0.954916176	-3.004723275	1.756059249	-1.711060306	0.087069981	NA	0.954916176	-1.338016854	1.659992894	-0.8060377	0.420221112	NA
ENSRNOG00000029078	0.707634486	0.690293417	4.407463343	0.156619208	0.875544964	NA	0.707634486	1.1243916	4.407463343	0.255110823	0.798637505	NA	0.707634486	2.892736315	4.279714275	0.675918094	0.499092649	NA
ENSRNOG00000015503	0.839096368	0.018169939	1.865415777	0.009740423	0.99222839	NA	0.839096368	-2.240276635	2.068985735	-1.082789792	0.278901737	NA	0.839096368	0.45951335	1.79364505	0.256189679	0.797804378	NA
ENSRNOG00000015822	19.27523554	-0.075280554	0.505232407	-0.149001832	0.881552187	NA	19.27523554	1.859661938	0.452743755	4.107537474	4.00E-05	0.001812018	19.27523554	2.072470575	0.430339526	4.815896405	1.47E-06	4.52E-05
ENSRNOG00000016090	244.5707387	0.215894291	0.141133794	1.529713648	0.126087624	NA	244.5707387	0.173204566	0.144345951	1.199926739	0.230167794	0.727890967	244.5707387	-0.003747988	0.138297165	-0.027100972	0.978379199	0.994364198
ENSRNOG00000023985	69.76275445	-0.104570254	0.265287379	-0.394177267	0.693450168	NA	69.76275445	0.411119648	0.26410084	1.556676792	0.119547241	0.574319281	69.76275445	0.728212838	0.255018508	2.85552936	0.004296515	0.039768803
ENSRNOG00000016266	130.6271928	-0.091733383	0.201674062	-0.454859597	0.649210251	NA	130.6271928	0.816781641	0.196589848	4.154749845	3.26E-05	0.001533872	130.6271928	1.204130594	0.189312572	6.360542145	2.01E-10	1.32E-08
ENSRNOG00000016327	148.5627534	0.03260013	0.170769508	0.190901353	0.84860288	NA	148.5627534	0.098746117	0.174267828	0.566634231	0.570962713	0.920560346	148.5627534	0.159064015	0.167259036	0.951004018	0.341602336	0.688402775
ENSRNOG00000016358	4.156456074	-1.329636049	0.870044338	-1.528239413	0.126453106	NA	4.156456074	-1.792299236	0.942428261	-1.901788507	0.057198809	NA	4.156456074	-3.579129068	1.439066334	-2.487118893	0.012878235	NA
ENSRNOG00000023496	1.693750838	-0.366027519	1.422993059	-0.257223686	0.797006101	NA	1.693750838	0.885007021	1.337001165	0.661934368	0.508013285	NA	1.693750838	0.729016542	1.364050597	0.534449781	0.593030386	NA
ENSRNOG00000016498	2.190447367	-0.269604963	1.122352389	-0.240214184	0.810164218	NA	2.190447367	-0.657600069	1.217161252	-0.540273582	0.589008375	NA	2.190447367	0.246636592	1.108193269	0.222557381	0.823880009	NA
ENSRNOG00000011077	494.8098315	0.103974916	0.114633212	0.907022619	0.364394836	NA	494.8098315	-0.329840114	0.118301528	-2.788130634	0.005301316	0.090380236	494.8098315	-0.435758425	0.115268571	-3.780374996	0.000156592	0.002638959
ENSRNOG00000024460	24.41001103	0.167614212	0.364636532	0.459674765	0.645749686	NA	24.41001103	0.29418034	0.373899736	0.786789378	0.431405173	0.868113189	24.41001103	0.778059535	0.33406894	2.329038836	0.019857008	0.126648881
ENSRNOG00000011290	22.73853694	-0.245409576	0.387266741	-0.633696493	0.526278914	NA	22.73853694	-0.02917987	0.393826272	-0.074093254	0.940936183	0.992377468	22.73853694	0.503268165	0.376065031	1.338247707	0.180815702	0.504261328
ENSRNOG00000011526	246.2353437	0.204039654	0.182250525	1.119555919	0.262903049	NA	246.2353437	0.450838752	0.183259539	2.4601107	0.013889417	0.177983959	246.2353437	0.465968583	0.17758052	2.623984784	0.008690767	0.069336944
ENSRNOG00000011932	61.65712383	0.181248856	0.245145205	0.739353055	0.459692641	NA	61.65712383	0.310915148	0.24974075	1.244951605	0.21314954	0.710818126	61.65712383	0.0180892	0.238667763	0.07579239	0.93958427	0.98586588
ENSRNOG00000012576	179.510399	-0.18352746	0.176613858	-1.0391453	0.298737166	NA	179.510399	-0.173040703	0.180112749	-0.960735451	0.336685201	0.816080475	179.510399	0.311189695	0.174455996	1.783771853	0.074460745	0.304758996
ENSRNOG00000012698	39.09441037	-0.033189955	0.283320824	-0.11714619	0.906744207	NA	39.09441037	0.002825454	0.292009529	0.009675898	0.992279871	0.999081375	39.09441037	0.083936498	0.278249853	0.301658734	0.762912229	0.927330937
ENSRNOG00000012730	116.4186249	0.039694409	0.171022278	0.232100808	0.816459717	NA	116.4186249	-0.103662735	0.177987524	-0.582415735	0.560286685	0.916280559	116.4186249	-0.040929108	0.168831138	-0.242426299	0.808449858	0.943516289
ENSRNOG00000052070	106.6881695	-0.346987626	0.207467035	-1.672495226	0.094426709	NA	106.6881695	-0.504468517	0.214427132	-2.352633792	0.018640982	0.218663247	106.6881695	-0.05681815	0.209637482	-0.271030491	0.786367582	0.935336952
ENSRNOG00000013795	40.24705034	0.022959815	0.294426255	0.077981547	0.937842731	NA	40.24705034	0.429888857	0.294944726	1.457523459	0.14497194	0.618557327	40.24705034	0.267608834	0.284402034	0.940952602	0.346729149	0.693762688
ENSRNOG00000042776	18.73629369	0.005520427	0.418799659	0.013181545	0.989482953	NA	18.73629369	0.167294892	0.427250633	0.391561484	0.695382251	0.956736768	18.73629369	0.294680921	0.404168929	0.729103352	0.465938445	0.781660843
ENSRNOG00000013823	3.945526209	-0.024488774	0.833599736	-0.029377138	0.976563806	NA	3.945526209	0.002136109	0.857971553	0.00248972	0.998013493	NA	3.945526209	-1.956123985	1.03136055	-1.89664418	0.057874916	NA
ENSRNOG00000037080	6.1113398	-1.201702262	0.688169148	-1.746230946	0.080770829	NA	6.1113398	-0.552710383	0.672832544	-0.821467968	0.411379763	0.858710449	6.1113398	0.408025869	0.717756985	0.56847356	0.569713454	0.839556023
ENSRNOG00000050624	39.07581857	0.286817842	0.281623107	1.018445698	0.308466194	NA	39.07581857	0.046144458	0.295077143	0.156380998	0.875732714	0.984867791	39.07581857	-0.435912036	0.280692851	-1.552985886	0.120426507	0.405356005
ENSRNOG00000047756	203.9540233	-0.069080969	0.151273351	-0.456663175	0.647913163	NA	203.9540233	-0.003148304	0.154110394	-0.020428888	0.983701239	0.997858908	203.9540233	-0.038990283	0.150681154	-0.25876018	0.795820283	0.939745319
ENSRNOG00000023274	110.3637512	0.13595635	0.195786694	0.69441057	0.487424767	NA	110.3637512	-0.300251897	0.20530353	-1.462478007	0.143610267	0.616277836	110.3637512	-0.402687917	0.196690245	-2.047320224	0.040626654	0.205879906
ENSRNOG00000053158	1.934721012	1.036548688	1.14644616	0.904140747	0.365920775	NA	1.934721012	0.12308967	1.279373234	0.096210915	0.923353062	NA	1.934721012	-0.472574691	1.049934406	-0.450099252	0.652638876	NA
ENSRNOG00000013877	88.72468322	0.16871794	0.209514964	0.805278711	0.420658864	NA	88.72468322	-0.240619205	0.220165084	-1.092903566	0.274436142	0.772308584	88.72468322	-0.373470319	0.20975622	-1.780496994	0.074994661	0.306347297
ENSRNOG00000014030	129.4304018	-0.095205382	0.261381446	-0.36423925	0.71567936	NA	129.4304018	-0.401152226	0.267158265	-1.501552743	0.133212656	0.600895979	129.4304018	0.069043522	0.260376313	0.265168213	0.790879881	0.937424368
ENSRNOG00000014187	13.14171749	-0.152226071	0.451217736	-0.337367215	0.735840096	NA	13.14171749	-0.274332989	0.476031441	-0.576291744	0.564418003	0.918248374	13.14171749	0.317508464	0.438123243	0.724701255	0.468635325	0.782487647
ENSRNOG00000022822	3.776968983	0.035156673	0.911721254	0.03856077	0.96924058	NA	3.776968983	-0.99914557	1.04726482	-0.954052452	0.340057092	NA	3.776968983	0.387122008	0.875697669	0.442072672	0.658436619	NA
ENSRNOG00000010775	51.4375384	0.171020621	0.341530447	0.500747804	0.616548624	NA	51.4375384	-0.027862201	0.349624942	-0.079691685	0.936482473	0.992377468	51.4375384	-0.504897431	0.343744016	-1.468818093	0.141882135	0.443694888
ENSRNOG00000059662	4.075273973	0.506364347	0.802268715	0.631165515	0.527932308	NA	4.075273973	0.113332398	0.857972586	0.132093263	0.894910525	NA	4.075273973	-0.362235904	0.775223466	-0.467266433	0.640309269	NA
ENSRNOG00000010308	87.00003136	0.249042947	0.19782647	1.258895974	0.208067908	NA	87.00003136	-0.108432239	0.208040421	-0.521207552	0.602222194	0.931227826	87.00003136	-0.53702039	0.199304099	-2.694477403	0.007049911	0.05906873
ENSRNOG00000053709	0.844431316	0.687325842	1.84403217	0.372729854	0.709349514	NA	0.844431316	0.855754747	1.873036383	0.456881006	0.647756577	NA	0.844431316	-1.767122617	1.934629766	-0.913416431	0.361023567	NA
ENSRNOG00000048904	0.80949135	-1.81826378	2.080260456	-0.87405583	0.38208785	NA	0.80949135	-0.520418327	2.001196305	-0.260053612	0.79482242	NA	0.80949135	1.895808657	2.053504995	0.923206255	0.35589973	NA
ENSRNOG00000054097	1.356474898	0.073039168	1.493897407	0.04889169	0.961005612	NA	1.356474898	1.414133176	1.408136458	1.004258619	0.315253974	NA	1.356474898	-1.771629653	1.7142665	-1.033462214	0.301387645	NA
ENSRNOG00000055864	0.939841997	-0.29984829	1.882433145	-0.159287617	0.873442276	NA	0.939841997	0.195098102	1.871277112	0.104259332	0.91696355	NA	0.939841997	1.450200667	1.709785379	0.84817702	0.396339393	NA
ENSRNOG00000009932	90.7886491	0.185504237	0.225731518	0.821791475	0.411195587	NA	90.7886491	0.1310003	0.230971694	0.567170367	0.570598439	0.920560346	90.7886491	-0.406106387	0.226178178	-1.795515335	0.072571632	0.299753496
ENSRNOG00000012874	1.953635859	-0.2623858	1.163692732	-0.225476875	0.821608313	NA	1.953635859	0.439683006	1.138337365	0.386250175	0.699311397	NA	1.953635859	-0.581334392	1.246134994	-0.466509965	0.640850517	NA
ENSRNOG00000012716	686.9963368	-0.103710433	0.128132652	-0.80939894	0.418285712	0.77925837	686.9963368	-0.220876011	0.129684978	-1.703173447	0.088535614	0.508962333	686.9963368	-0.090011239	0.128167329	-0.702294721	0.482495385	0.790782621
ENSRNOG00000051039	83.94103088	-0.26424809	0.24770228	-1.066797166	0.286063438	NA	83.94103088	0.077091049	0.248813887	0.309834187	0.756687052	0.967510202	83.94103088	0.372435821	0.244497203	1.523272317	0.12769059	0.418712729
ENSRNOG00000051102	3.734099802	-0.009688406	0.838131877	-0.011559524	0.990777039	NA	3.734099802	-0.365434313	0.898973883	-0.40650159	0.684374089	NA	3.734099802	-0.221099596	0.841127934	-0.262860841	0.79265784	NA
ENSRNOG00000012369	8.123167673	-0.339588757	0.625820407	-0.542629727	0.587384767	NA	8.123167673	-0.013663346	0.631032447	-0.021652367	0.98272526	0.997636148	8.123167673	0.090539757	0.628595021	0.144035116	0.88547274	0.968618943
ENSRNOG00000051304	1.058286976	-1.350439117	1.803414156	-0.74882362	0.453963521	NA	1.058286976	0.33856798	1.618740854	0.209155146	0.834327126	NA	1.058286976	0.160653096	1.94141932	0.082750333	0.934050062	NA
ENSRNOG00000032798	4.651328872	-0.889471147	0.804803294	-1.105203164	0.269071566	NA	4.651328872	-0.569220387	0.813388418	-0.699813735	0.484043636	NA	4.651328872	0.213283814	0.831999229	0.256350975	0.797679839	NA
ENSRNOG00000011160	2.336763399	-1.470042624	1.252676645	-1.173521219	0.240586853	NA	2.336763399	-3.860550657	1.63756516	-2.357494377	0.018398734	NA	2.336763399	-1.34177287	1.477196373	-0.908323967	0.363707083	NA
ENSRNOG00000010964	645.7523228	0.017660424	0.138566126	0.127451232	0.898583269	0.969989591	645.7523228	-0.02729134	0.139898566	-0.195079487	0.845330721	0.98224319	645.7523228	0.139885482	0.137693524	1.015919112	0.309667907	0.658085305
ENSRNOG00000010959	236.2613281	0.154229338	0.200264563	0.770127949	0.441223999	NA	236.2613281	0.74520975	0.199449381	3.73633524	0.000186722	0.006784032	236.2613281	0.463778652	0.195873512	2.367745636	0.017896835	0.118645434
ENSRNOG00000022610	4.998209125	-0.152470906	0.727360914	-0.209622078	0.833962647	NA	4.998209125	-0.705660238	0.799996569	-0.882079081	0.377734044	NA	4.998209125	-0.031136521	0.7270343	-0.042826757	0.965839635	0.992897268
ENSRNOG00000018547	70.4521411	0.196816696	0.207842519	0.946951069	0.343663713	NA	70.4521411	-0.174301059	0.221212804	-0.787933862	0.430735393	0.868113189	70.4521411	-0.029980157	0.202165844	-0.148294865	0.882110067	0.967536259
ENSRNOG00000018531	98.19038724	0.061218164	0.177999407	0.343923415	0.730903882	NA	98.19038724	0.123346204	0.182923438	0.674305084	0.500117373	0.896827453	98.19038724	-0.041225942	0.175082666	-0.235465581	0.81384739	0.944618332
ENSRNOG00000018515	22.47100402	0.071183198	0.355074113	0.200474199	0.841109735	NA	22.47100402	-0.141596597	0.375242409	-0.377346999	0.705915749	0.957781665	22.47100402	0.16617741	0.342910767	0.484608319	0.627954212	0.87245219
ENSRNOG00000018421	92.97135748	-0.17806361	0.210628455	-0.845391998	0.397892011	NA	92.97135748	0.169585852	0.211766169	0.800816546	0.423237859	0.864543337	92.97135748	0.597616646	0.203620859	2.934948066	0.003336035	0.032443636
ENSRNOG00000054561	7.033211544	0.642450341	0.633580584	1.013999415	0.310583032	NA	7.033211544	-0.129510359	0.693891094	-0.186643639	0.851940049	0.98224319	7.033211544	-0.604964446	0.620103736	-0.975585876	0.329269727	0.678629244
ENSRNOG00000022321	0.803288776	0.549883911	2.035936573	0.27008892	0.787091846	NA	0.803288776	0.910181951	2.050114382	0.443966424	0.657066859	NA	0.803288776	1.686422584	1.766109319	0.954880066	0.339638351	NA
ENSRNOG00000017510	240.9679022	0.053330214	0.163192538	0.326793215	0.743824291	NA	240.9679022	-0.041966466	0.166318216	-0.252326336	0.800788834	0.974596624	240.9679022	-0.241934616	0.16322741	-1.482193561	0.138288799	0.438632542
ENSRNOG00000017120	2329.75645	-0.31981039	0.162816927	-1.96423305	0.049503072	0.338189301	2329.75645	-0.098413027	0.162947074	-0.603957004	0.545872229	0.911342021	2329.75645	-0.311080666	0.16311499	-1.907124943	0.05650441	0.257121371
ENSRNOG00000057415	2.012553402	-0.946072816	1.161782521	-0.814328671	0.415456689	NA	2.012553402	-4.519420643	1.581557142	-2.857576576	0.004268896	NA	2.012553402	-2.157496356	1.518243665	-1.421047495	0.155302953	NA
ENSRNOG00000054807	3.751444203	-0.687060037	0.839150159	-0.818756964	0.412925089	NA	3.751444203	-0.641370882	0.86797469	-0.738928092	0.459950663	NA	3.751444203	-1.335343371	1.005245883	-1.328374871	0.184054297	NA
ENSRNOG00000016689	72.39825755	0.243630013	0.236955152	1.028169305	0.303870195	NA	72.39825755	-0.089722669	0.247450937	-0.362587711	0.716912892	0.959149549	72.39825755	-0.198888541	0.233699015	-0.851045698	0.394743968	0.730606745
ENSRNOG00000032293	942.0514752	0.120712355	0.137962857	0.874962709	0.381594196	0.754723522	942.0514752	-0.038014151	0.139097551	-0.273291302	0.784629301	0.970481398	942.0514752	0.08811138	0.137266596	0.641899646	0.520938344	0.813708092
ENSRNOG00000054325	22.42387222	0.406848893	0.401897338	1.012320447	0.311384861	NA	22.42387222	-0.840689065	0.453066967	-1.855551446	0.06351752	0.439096988	22.42387222	-0.283669232	0.394185889	-0.719633146	0.471750898	0.78390917
ENSRNOG00000031802	138.4423464	0.162189413	0.198418469	0.81741087	0.413693666	NA	138.4423464	0.017470492	0.203124889	0.086008622	0.931459564	0.991630719	138.4423464	-0.450649244	0.199394667	-2.260086739	0.023815868	0.143877515
ENSRNOG00000015520	2.139891736	-1.746985339	1.414151102	-1.235359741	0.216696649	NA	2.139891736	-1.084336507	1.386298878	-0.782180902	0.434108267	NA	2.139891736	0.85269661	1.456548055	0.585422916	0.558263384	NA
ENSRNOG00000026857	6.484667167	0.098410543	0.621479635	0.158348781	0.874181971	NA	6.484667167	-0.428743043	0.679264682	-0.631187009	0.527918255	0.90454121	6.484667167	-0.228119603	0.618064406	-0.369087107	0.712062799	0.90858205
ENSRNOG00000015003	64.4292437	0.494982748	0.363559254	1.361491262	0.173358493	NA	64.4292437	0.298002546	0.370130206	0.805128954	0.420745269	0.863275475	64.4292437	0.255108804	0.353631383	0.721397523	0.47066497	0.783298353
ENSRNOG00000014925	1.051883588	0.326915728	1.476039768	0.221481653	0.824717421	NA	1.051883588	-0.213016191	1.586612082	-0.13425852	0.893198152	NA	1.051883588	-3.33511732	1.741053218	-1.915574599	0.055419265	NA
ENSRNOG00000014610	1001.003949	0.159234713	0.141052751	1.128901861	0.258939236	0.661733602	1001.003949	0.012177818	0.142023109	0.085745326	0.93166887	0.991630719	1001.003949	-0.167897045	0.140757156	-1.19281357	0.232942394	0.576342471
ENSRNOG00000043141	103.5038276	0.17591323	0.178793165	0.983892361	0.32516844	NA	103.5038276	0.051455266	0.185744172	0.277022236	0.781763032	0.969838648	103.5038276	-0.124844625	0.175632339	-0.71082937	0.477189978	0.786988245
ENSRNOG00000014589	66.16142847	0.007027173	0.212356802	0.03309135	0.973601741	NA	66.16142847	-0.078094182	0.220681378	-0.353877534	0.723430665	0.961079421	66.16142847	-0.400136734	0.215951365	-1.852902083	0.063896394	0.277504632
ENSRNOG00000060197	0.836343023	1.577802571	1.877211892	0.840503183	0.400626318	NA	0.836343023	1.128495491	1.993697358	0.566031492	0.571372372	NA	0.836343023	-0.195080732	1.669705735	-0.116835397	0.906990493	NA
ENSRNOG00000014278	34.40908971	0.317110716	0.28634675	1.107436057	0.268105444	NA	34.40908971	0.317655532	0.295521771	1.074897227	0.282420744	0.780845147	34.40908971	-0.479489294	0.285569648	-1.679062523	0.093139859	0.348433384
ENSRNOG00000047565	0.821519685	0.547634514	2.06899548	0.264686182	0.791251223	NA	0.821519685	1.546532904	1.9819576	0.780305746	0.435210931	NA	0.821519685	1.243857587	1.839821925	0.676074988	0.498993036	NA
ENSRNOG00000013949	437.192528	0.114068115	0.129922919	0.877967611	0.379961296	NA	437.192528	0.208632191	0.131322776	1.588697699	0.112128659	0.561420984	437.192528	0.073768507	0.128333837	0.574817282	0.565414878	0.8378701
ENSRNOG00000056324	5.14277459	0.786810625	0.735495764	1.069769077	0.284723264	NA	5.14277459	0.697055147	0.764678293	0.911566542	0.361996942	NA	5.14277459	-0.054296569	0.664816254	-0.081671543	0.934907908	0.983969504
ENSRNOG00000025167	72.99446739	0.042523041	0.236010626	0.180174266	0.85701576	NA	72.99446739	0.004677573	0.243060725	0.019244461	0.98464609	0.997901097	72.99446739	0.398459709	0.227727342	1.749722743	0.080166167	0.320165691
ENSRNOG00000033498	105.8319662	0.109657594	0.193998945	0.565248402	0.571904819	NA	105.8319662	-0.149765691	0.201988751	-0.7414556	0.458417243	0.878607139	105.8319662	-0.195997776	0.192843883	-1.016354647	0.309460535	0.658085305
ENSRNOG00000025003	13.5261356	-0.220563196	0.477870075	-0.461554735	0.644400661	NA	13.5261356	-0.11724706	0.490487068	-0.239042102	0.811072936	0.976875661	13.5261356	0.059758334	0.47689111	0.125308132	0.900279615	0.972642962
ENSRNOG00000056362	19.6958723	0.038813947	0.38348487	0.101213765	0.91938077	NA	19.6958723	0.076283535	0.395777017	0.192743722	0.84715968	0.98224319	19.6958723	-0.038678911	0.377381125	-0.102492966	0.918365396	0.978425916
ENSRNOG00000013553	81.21574754	0.083979849	0.228746957	0.367129908	0.713522119	NA	81.21574754	0.142472937	0.233615902	0.609859755	0.541954714	0.909122651	81.21574754	0.17433474	0.223036571	0.78164195	0.434425026	0.758019882
ENSRNOG00000013149	60.06490438	0.031157298	0.232422574	0.134054526	0.893359458	NA	60.06490438	-0.081311077	0.241791385	-0.336286079	0.736655146	0.965012573	60.06490438	-0.065053035	0.229804815	-0.283079514	0.777115885	0.932038247
ENSRNOG00000013057	9.681925086	-0.307400963	0.63423903	-0.48467683	0.627905604	NA	9.681925086	-1.476367864	0.711733459	-2.074326907	0.038048961	0.329766882	9.681925086	-0.650050426	0.661560948	-0.982600965	0.325803869	0.67526237
ENSRNOG00000042059	3.849587506	-0.920878802	0.779436709	-1.181467066	0.237417229	NA	3.849587506	-1.584921041	0.908820846	-1.743931214	0.081171085	NA	3.849587506	0.46916624	0.794973155	0.590166143	0.555079268	NA
ENSRNOG00000012357	132.0627958	-0.080262497	0.176402675	-0.454995919	0.649112175	NA	132.0627958	0.224584788	0.177722713	1.263680845	0.206344603	0.701816907	132.0627958	0.230906289	0.172956856	1.335051382	0.18185953	0.505220495
ENSRNOG00000012236	55.50705603	0.199042452	0.242809999	0.819745701	0.412361091	NA	55.50705603	0.102633378	0.251514353	0.408061713	0.683228368	0.953173964	55.50705603	-0.327897305	0.241687628	-1.356698758	0.174876947	0.495626663
ENSRNOG00000012055	59.26739359	0.203804217	0.216857425	0.939807422	0.347316351	NA	59.26739359	-0.049280697	0.229211873	-0.215000629	0.829766828	0.979731049	59.26739359	-0.175794964	0.212745695	-0.826315023	0.408625414	0.740846181
ENSRNOG00000011683	31.77186275	-0.101400155	0.291680595	-0.347641073	0.728109756	NA	31.77186275	-0.126719473	0.302914719	-0.418333825	0.675703062	0.950388306	31.77186275	-0.440092724	0.30104138	-1.461901097	0.143768314	0.446507693
ENSRNOG00000011352	1356.208085	0.108289806	0.133115328	0.813503658	0.41592935	0.777754069	1356.208085	0.305342884	0.133424722	2.288503051	0.022108243	0.244400675	1356.208085	0.216037492	0.132437791	1.631237511	0.102840213	0.369994618
ENSRNOG00000011213	29.23528563	-0.478661535	0.391317627	-1.223204633	0.221252416	NA	29.23528563	0.43794753	0.379585875	1.153750862	0.248602325	0.745275517	29.23528563	0.921707918	0.37870007	2.433873114	0.014938231	0.104056615
ENSRNOG00000011975	14.70476541	-0.505286252	0.442016603	-1.143138624	0.25298104	NA	14.70476541	-0.320331368	0.4523224	-0.708192581	0.478825673	0.887428545	14.70476541	0.358197391	0.440670975	0.812845437	0.416306681	0.745558776
ENSRNOG00000012002	223.1162877	0.052509161	0.189484339	0.277116099	0.78169096	NA	223.1162877	-0.07654832	0.192583867	-0.397480439	0.691013208	0.955757243	223.1162877	-0.303608888	0.189886768	-1.598894386	0.109844072	0.384438518
ENSRNOG00000022164	5.366146423	0.990034785	0.716313841	1.382124326	0.16693353	NA	5.366146423	-0.125514753	0.815326535	-0.153944153	0.87765377	NA	5.366146423	-0.195314315	0.647468159	-0.301658563	0.762912359	0.927330937
ENSRNOG00000010664	25.45286594	0.261586472	0.33151975	0.789052455	0.430081349	NA	25.45286594	0.056735378	0.348099232	0.16298622	0.870529285	0.983777087	25.45286594	-0.393328482	0.329762293	-1.192763667	0.232961943	0.576342471
ENSRNOG00000011029	284.8521452	-0.070852242	0.132106073	-0.536328422	0.591731591	NA	284.8521452	-0.031391938	0.134578496	-0.233261178	0.815558603	0.977314539	284.8521452	-0.127093166	0.132191948	-0.961428952	0.336336533	0.684835343
ENSRNOG00000060206	298.4928499	0.022728175	0.132636341	0.171357074	0.863943005	NA	298.4928499	0.525383562	0.132191103	3.974424524	7.05E-05	0.002995222	298.4928499	0.522577597	0.128094263	4.079633096	4.51E-05	0.000934094
ENSRNOG00000011659	0.846568927	0.142614919	1.878478784	0.075920431	0.939482402	NA	0.846568927	1.150927101	1.811477861	0.635352563	0.525198499	NA	0.846568927	-1.276983468	1.977323445	-0.645814154	0.518399721	NA
ENSRNOG00000019005	286.5664113	-0.13101965	0.151628146	-0.864085286	0.387541041	NA	286.5664113	0.144430337	0.1525432	0.946815965	0.343732565	0.820757413	286.5664113	0.440214078	0.149040707	2.953649956	0.0031404	0.031077196
ENSRNOG00000051409	1.976849152	0.685838188	1.112689828	0.616378591	0.53764468	NA	1.976849152	-0.136352695	1.239655025	-0.109992451	0.912415362	NA	1.976849152	-0.59838594	1.078998492	-0.554575325	0.57918517	NA
ENSRNOG00000019106	612.8093299	-0.095594711	0.127118679	-0.75201152	0.452044131	0.798375591	612.8093299	-0.186875193	0.128835652	-1.450492859	0.146921129	0.621810136	612.8093299	0.114576587	0.126541019	0.905450169	0.365226948	0.711870263
ENSRNOG00000028113	77.86991469	-0.312033235	0.224734376	-1.388453522	0.164998988	NA	77.86991469	0.084443665	0.225311776	0.374785849	0.707819739	0.958103575	77.86991469	0.792126152	0.216453774	3.659562676	0.000252646	0.003987855
ENSRNOG00000061450	41.90142557	0.253720151	0.269203058	0.942486139	0.345943804	NA	41.90142557	0.319224964	0.276146239	1.155999678	0.247681289	0.745275517	41.90142557	-0.370442686	0.267476845	-1.384952353	0.166067037	0.48340648
ENSRNOG00000019426	43.20403046	0.153150323	0.265788834	0.576210521	0.564472894	NA	43.20403046	-0.045047233	0.279189978	-0.161349751	0.871817941	0.983777087	43.20403046	0.090398806	0.256924486	0.35184971	0.724950976	0.91438032
ENSRNOG00000052273	36.37276216	-0.217589439	0.275888503	-0.788686141	0.43029547	NA	36.37276216	-0.347243098	0.290911536	-1.193638119	0.232619556	0.729009821	36.37276216	0.345345261	0.269168518	1.283007623	0.199489405	0.531356858
ENSRNOG00000019529	257.0930652	0.119847135	0.146633531	0.817324211	0.413743174	NA	257.0930652	0.009444589	0.150068007	0.062935396	0.949817949	0.992598634	257.0930652	-0.046997887	0.14500004	-0.324123267	0.745844712	0.922434527
ENSRNOG00000019662	12.10987008	0.383881482	0.477136328	0.804553037	0.421077652	NA	12.10987008	-0.179327426	0.519601406	-0.345124982	0.730000413	0.963197512	12.10987008	0.019089592	0.452773822	0.042161431	0.966370009	0.992915629
ENSRNOG00000019740	16.03956471	0.577459283	0.500073438	1.154748962	0.248193243	NA	16.03956471	0.140002579	0.523095722	0.26764237	0.788974614	0.970801288	16.03956471	-0.635890382	0.495695244	-1.282825264	0.199553301	0.531356858
ENSRNOG00000019770	0.98955198	-1.085013307	1.688157523	-0.642720417	0.52040553	NA	0.98955198	-2.328712423	1.90518996	-1.222299336	0.22159445	NA	0.98955198	-0.826727837	1.907844847	-0.433330749	0.664774502	NA
ENSRNOG00000019776	101.1338334	0.056787834	0.172986009	0.328279927	0.74270002	NA	101.1338334	-0.378283031	0.184691546	-2.048188129	0.040541569	0.341196243	101.1338334	-0.446213473	0.175721447	-2.539322782	0.01110673	0.08345758
ENSRNOG00000010840	21.51928998	-0.26182284	0.333869368	-0.784207433	0.432918405	NA	21.51928998	-0.388326073	0.352112849	-1.102845504	0.270094263	0.767057662	21.51928998	-0.520035481	0.35347638	-1.471202915	0.141236249	0.442202168
ENSRNOG00000032723	108.191398	-0.068710786	0.195368075	-0.351699153	0.725063896	NA	108.191398	-0.102446324	0.200852331	-0.510057931	0.610010877	0.93282428	108.191398	0.116195118	0.192848104	0.602521443	0.546827094	0.828029038
ENSRNOG00000025142	7.812786295	-0.013482603	0.573161558	-0.023523216	0.98123292	NA	7.812786295	-0.909038168	0.638748828	-1.423154341	0.154691418	0.635578691	7.812786295	-2.225617428	0.724985977	-3.06987652	0.002141473	0.02297148
ENSRNOG00000025088	70.26676323	0.217829933	0.225521414	0.965894675	0.334096887	NA	70.26676323	-0.044253316	0.234713401	-0.188541925	0.850451853	0.98224319	70.26676323	-0.993260767	0.235967322	-4.209314915	2.56E-05	0.000561866
ENSRNOG00000025052	177.7787374	0.350998071	0.18918277	1.855338469	0.063547908	NA	177.7787374	0.32635884	0.192029422	1.699525194	0.089220272	0.511417979	177.7787374	-0.55911949	0.189384997	-2.95229031	0.003154262	0.031180239
ENSRNOG00000011680	19.52827736	-0.390360791	0.40703408	-0.959037119	0.337540046	NA	19.52827736	-0.043963626	0.40983721	-0.107270949	0.914574031	0.98859118	19.52827736	0.290231967	0.404563266	0.71739575	0.473129941	0.784675122
ENSRNOG00000012349	27.15632174	0.031133871	0.336463716	0.092532626	0.926274871	NA	27.15632174	0.171360207	0.344085017	0.498017056	0.618472021	0.935991509	27.15632174	0.149020712	0.326780261	0.456027274	0.648370366	0.88189664
ENSRNOG00000012366	130.4789567	0.04352491	0.17001848	0.256001054	0.797950023	NA	130.4789567	0.061981565	0.174430935	0.355335852	0.722338	0.960937978	130.4789567	-0.01306989	0.167664141	-0.077952802	0.937865597	0.98528305
ENSRNOG00000012442	13.60552093	0.43862509	0.468896278	0.935441613	0.34956076	NA	13.60552093	0.878234645	0.468706078	1.873742814	0.060965882	0.430409012	13.60552093	-0.439970347	0.459699178	-0.957083172	0.338525277	0.686571002
ENSRNOG00000012683	182.0483603	0.033724797	0.147598914	0.228489468	0.819265743	NA	182.0483603	0.029178099	0.151448965	0.192659616	0.847225553	0.98224319	182.0483603	-0.039286373	0.145986726	-0.269109216	0.787845639	0.935761831
ENSRNOG00000013017	1.44627282	-2.43246638	1.500794172	-1.620786131	0.105063514	NA	1.44627282	-1.925704473	1.484327807	-1.297357945	0.194508056	NA	1.44627282	1.09675552	1.592776353	0.688580991	0.491086987	NA
ENSRNOG00000013223	1783.713704	0.150290359	0.101071316	1.486973404	0.137021835	0.525319425	1783.713704	0.122782921	0.101676314	1.207586271	0.227206443	0.724737467	1783.713704	-0.017743346	0.100649831	-0.176287886	0.860067778	0.960967423
ENSRNOG00000013506	367.1560069	-0.080703793	0.111797999	-0.721871532	0.470373465	NA	367.1560069	-0.040951202	0.114197043	-0.358601243	0.719893417	0.959601135	367.1560069	0.211473837	0.110045217	1.921699477	0.054643583	0.251351327
ENSRNOG00000061807	2.040015828	0.351896757	1.195742779	0.29429135	0.768535282	NA	2.040015828	0.191467562	1.251346837	0.153009187	0.878391031	NA	2.040015828	-0.004983334	1.140870925	-0.004368009	0.996514845	NA
ENSRNOG00000041552	0.897304768	-0.280983496	1.517724884	-0.185134671	0.853123408	NA	0.897304768	-0.894629478	1.688932539	-0.529701132	0.596319163	NA	0.897304768	-1.819918965	1.782099736	-1.021221724	0.307149402	NA
ENSRNOG00000037327	58.03960615	0.229846886	0.241549394	0.951552316	0.341324074	NA	58.03960615	0.38782588	0.246016173	1.576424327	0.114928046	0.566065085	58.03960615	0.091175905	0.23232087	0.392456797	0.694720727	0.902008507
ENSRNOG00000056445	46.40500751	0.421271793	0.302150242	1.39424609	0.163243304	NA	46.40500751	-0.759456759	0.328988295	-2.308461333	0.020973491	0.236016141	46.40500751	-1.444618282	0.318944422	-4.529373088	5.92E-06	0.000156113
ENSRNOG00000057423	2.187615212	-0.807733858	1.226710709	-0.658455047	0.510245773	NA	2.187615212	-0.638679129	1.253209282	-0.509634853	0.610307302	NA	2.187615212	-0.09423823	1.284366808	-0.073373299	0.941509065	NA
ENSRNOG00000059330	2919.732532	-0.283297245	0.222743787	-1.271852508	0.203425528	0.604734029	2919.732532	-0.015961407	0.222802962	-0.071639114	0.942889112	0.992501587	2919.732532	-0.17436417	0.222849533	-0.782430045	0.433961883	0.757774229
ENSRNOG00000054930	132.725049	0.648848092	0.232482087	2.790959505	0.005255205	NA	132.725049	-0.404037492	0.243574999	-1.658780635	0.097160004	0.527256724	132.725049	-1.090691287	0.234807019	-4.645054025	3.40E-06	9.62E-05
ENSRNOG00000024016	11322.89983	0.377027703	0.203857976	1.849462606	0.064391043	0.38830041	11322.89983	0.066354974	0.203933366	0.325375761	0.744896698	0.967510202	11322.89983	-0.259728131	0.203825727	-1.274265696	0.20256927	0.535480601
ENSRNOG00000021405	7430.074341	-0.35113562	0.219947722	-1.596450364	0.110388279	0.482075397	7430.074341	0.037629976	0.219953306	0.171081658	0.864159558	0.983761209	7430.074341	-0.174830817	0.220000892	-0.794682311	0.426798325	0.751711193
ENSRNOG00000054181	76.81606522	-0.30221774	0.301168117	-1.003485172	0.315626828	NA	76.81606522	-0.014639466	0.302598304	-0.048379208	0.96141403	0.994287164	76.81606522	-0.365019224	0.306485547	-1.190983481	0.23366007	0.577088889
ENSRNOG00000050401	36.59340086	0.039040492	0.283356008	0.137778946	0.890415125	NA	36.59340086	-0.170542587	0.297787544	-0.57269886	0.566848609	0.91926989	36.59340086	-0.305150004	0.28514927	-1.070141278	0.284555721	0.631668205
ENSRNOG00000013770	0.979270056	-0.691581614	1.576196524	-0.438766108	0.660831021	NA	0.979270056	-0.870585739	1.687978693	-0.515756355	0.606024589	NA	0.979270056	0.044449533	1.636217018	0.027166038	0.978327304	NA
ENSRNOG00000013925	314.748063	-0.025084607	0.194159746	-0.129195713	0.897202788	NA	314.748063	-0.38018541	0.197545411	-1.924546907	0.054286067	0.40534277	314.748063	0.025733035	0.193503631	0.132984764	0.89420543	0.971233171
ENSRNOG00000016496	3553.307259	0.085899392	0.095357102	0.900817984	0.367685104	0.754723522	3553.307259	-0.042580515	0.095738518	-0.444758452	0.656494323	0.944247334	3553.307259	-0.408033779	0.095464372	-4.274199569	1.92E-05	0.000438078
ENSRNOG00000016769	99.57920742	0.389061502	0.227253471	1.712015665	0.086893782	NA	99.57920742	0.045002258	0.234486813	0.191918075	0.847806379	0.98224319	99.57920742	-0.895092895	0.231266342	-3.870398469	0.000108658	0.001915698
ENSRNOG00000016815	254.8042925	0.247096296	0.208204042	1.186798744	0.235307014	NA	254.8042925	0.26673296	0.209865163	1.270973018	0.203738248	0.700091919	254.8042925	-0.506568116	0.208606301	-2.428345233	0.015167897	0.105117056
ENSRNOG00000016848	169.6078586	-0.147976649	0.223628812	-0.661706546	0.508159308	NA	169.6078586	-0.184223756	0.226549558	-0.813171995	0.416119453	0.860747386	169.6078586	-0.35837281	0.225722343	-1.587670966	0.112360762	0.389785289
ENSRNOG00000017307	65.97806255	-0.020268048	0.247346144	-0.081942043	0.934692802	NA	65.97806255	0.124220757	0.251342174	0.494229659	0.621143996	0.936793006	65.97806255	-0.219386589	0.248162346	-0.884044628	0.376672122	0.719765403
ENSRNOG00000017311	65.15311356	0.721260477	0.357839746	2.015596328	0.043842204	NA	65.15311356	-0.108250142	0.368814281	-0.293508541	0.769133472	0.968080273	65.15311356	-1.839405902	0.371923407	-4.945657815	7.59E-07	2.54E-05
ENSRNOG00000017383	60.92056219	0.032897275	0.217104959	0.151527053	0.879559972	NA	60.92056219	0.163452273	0.222302516	0.735269561	0.462175342	0.879304347	60.92056219	-0.121182031	0.215204242	-0.563102428	0.573365138	0.841657036
ENSRNOG00000017509	75.49966838	-0.133085735	0.224754845	-0.592137338	0.553758626	NA	75.49966838	-0.160271677	0.231446864	-0.692477202	0.488637698	0.891191002	75.49966838	0.002961092	0.223992734	0.01321959	0.989452601	0.997563751
ENSRNOG00000062120	1.704739403	-1.687340046	1.367699354	-1.233706839	0.217312165	NA	1.704739403	-0.634467236	1.276871991	-0.496891811	0.619265347	NA	1.704739403	0.802342648	1.425516171	0.562843596	0.573541391	NA
ENSRNOG00000018322	913.9547564	0.047683206	0.106868064	0.446187615	0.655461729	0.914127551	913.9547564	0.075892682	0.107842731	0.703734794	0.481597948	0.887665873	913.9547564	-0.076078606	0.106488317	-0.714431475	0.474960415	0.786211151
ENSRNOG00000022732	46.88389027	0.04933305	0.252164439	0.19563841	0.844893194	NA	46.88389027	-0.301692744	0.268254202	-1.124652445	0.260736341	0.759369807	46.88389027	-0.202677044	0.25146914	-0.805971832	0.420259091	0.74770163
ENSRNOG00000022748	136.929335	0.227615812	0.176113821	1.292435826	0.196206257	NA	136.929335	0.428354429	0.178266195	2.402892081	0.016265987	0.198202215	136.929335	-0.017520753	0.171835411	-0.10196241	0.918786512	0.978562182
ENSRNOG00000018987	82.29780067	-0.053062174	0.204113865	-0.259963595	0.794891855	NA	82.29780067	0.172228773	0.207201301	0.83121473	0.405852335	0.855233544	82.29780067	0.379441222	0.196975729	1.926334902	0.05406257	0.249635858
ENSRNOG00000022635	0.816067359	-2.935298495	1.930683842	-1.520341359	0.128425204	NA	0.816067359	-2.50119714	1.930683842	-1.295498044	0.195148476	NA	0.816067359	0.081228825	2.19299	0.037040217	0.970452939	NA
ENSRNOG00000009462	51.49529448	0.083734292	0.262752076	0.318681751	0.749967855	NA	51.49529448	-0.183499454	0.274872243	-0.667580883	0.504401164	0.897843672	51.49529448	-0.325872794	0.263738392	-1.235591041	0.216610617	0.554250997
ENSRNOG00000009664	27.83044148	-0.020747994	0.347859174	-0.05964481	0.952438529	NA	27.83044148	0.085793317	0.355577176	0.241279031	0.809338861	0.976203564	27.83044148	-0.158274568	0.347634874	-0.455289674	0.648900854	0.881996956
ENSRNOG00000009891	314.8126273	-0.298218842	0.140659381	-2.120148974	0.033993484	NA	314.8126273	0.127934709	0.140684898	0.909370592	0.36315454	0.833262681	314.8126273	0.436396112	0.139011713	3.139275851	0.001693659	0.019271707
ENSRNOG00000010224	61.98936046	-0.233808217	0.265211844	-0.881590405	0.377998345	NA	61.98936046	-0.739718417	0.282396098	-2.619435686	0.008807538	0.131858579	61.98936046	0.469533906	0.260138764	1.804936332	0.071084646	0.296479695
ENSRNOG00000022521	2.19101254	-1.843124814	1.104051267	-1.66941959	0.095034254	NA	2.19101254	-1.437025019	1.109029173	-1.295750421	0.195061484	NA	2.19101254	0.841834699	1.162428305	0.724203544	0.468940783	NA
ENSRNOG00000010630	90.47431661	-0.284758577	0.659487239	-0.431787849	0.665895611	NA	90.47431661	-0.351208814	0.661647062	-0.530809905	0.595550516	0.928949672	90.47431661	-0.034573545	0.660017943	-0.052382734	0.958223731	0.990606865
ENSRNOG00000011476	79.07204796	-0.299169255	0.20367856	-1.468830377	0.141878803	NA	79.07204796	-0.009994846	0.205932294	-0.048534623	0.961290172	0.994287164	79.07204796	0.253344862	0.2016815	1.256163115	0.209056837	0.544966168
ENSRNOG00000011882	11.14671304	0.166100021	0.545494179	0.30449458	0.760751121	NA	11.14671304	0.512865225	0.548721007	0.934655714	0.349965757	0.824543346	11.14671304	0.108825339	0.525579996	0.207057611	0.835964866	0.952791384
ENSRNOG00000024961	2.475165044	-0.062197129	1.072302611	-0.058003336	0.953745971	NA	2.475165044	0.151744437	1.091927535	0.138969329	0.889474386	NA	2.475165044	0.076994138	1.053695603	0.073070569	0.941749961	NA
ENSRNOG00000024793	20.08835251	-0.034060197	0.358449102	-0.095021014	0.924298135	NA	20.08835251	-0.240612304	0.379548377	-0.633943704	0.526117562	0.903942184	20.08835251	-0.240504462	0.361204306	-0.665840516	0.505513045	0.80463241
ENSRNOG00000012292	37.94053646	-0.335091496	0.287521222	-1.16544961	0.243837046	NA	37.94053646	-0.305916094	0.297036926	-1.029892471	0.303060486	0.795060353	37.94053646	0.149405645	0.28747956	0.519708756	0.603266583	0.85775554
ENSRNOG00000012383	200.8679884	0.111562768	0.141076348	0.790797112	0.429062395	NA	200.8679884	-0.018656213	0.145836338	-0.127925679	0.898207789	0.986801208	200.8679884	-0.012173502	0.138680377	-0.087781001	0.930050739	0.982672669
ENSRNOG00000012404	1266.206243	0.381890938	0.395695525	0.965113108	0.334488162	0.737852287	1266.206243	0.153361985	0.395959277	0.38731757	0.69852112	0.956854274	1266.206243	-1.375348458	0.396234938	-3.471042877	0.000518441	0.0072475
ENSRNOG00000012494	2.24528631	-0.420370118	1.119100035	-0.375632298	0.707190276	NA	2.24528631	-0.553478424	1.172419499	-0.472082241	0.636868088	NA	2.24528631	-0.867151543	1.230483804	-0.704724061	0.480981975	NA
ENSRNOG00000012552	239.531439	-0.022974926	0.139740379	-0.164411505	0.869407207	NA	239.531439	0.012426687	0.142532671	0.087184834	0.930524594	0.991432998	239.531439	-0.114774593	0.139399469	-0.823350291	0.410308822	0.741700427
ENSRNOG00000012584	52.84714707	-0.062938012	0.251433757	-0.250316475	0.802342617	NA	52.84714707	-0.229092633	0.262906876	-0.871383194	0.383544959	0.839894392	52.84714707	0.150203511	0.246818136	0.608559458	0.542816484	0.825405327
ENSRNOG00000024194	162.4707579	-0.018397849	0.158134881	-0.116342763	0.907380895	NA	162.4707579	-0.147878973	0.163492412	-0.904500528	0.365730054	0.833266193	162.4707579	-0.011725734	0.156734633	-0.074812655	0.940363773	0.985873054
ENSRNOG00000012788	74.57784284	-0.236657928	0.226539581	-1.044664809	0.296177915	NA	74.57784284	-0.287599024	0.234057426	-1.228754111	0.219164012	0.715891597	74.57784284	0.237509702	0.224137046	1.059662854	0.289298008	0.6374469
ENSRNOG00000013358	46.16225448	0.397811175	0.25357197	1.568829455	0.116687683	NA	46.16225448	0.548810495	0.258635881	2.12194261	0.033842558	0.31053962	46.16225448	-0.262341873	0.245831574	-1.067161019	0.285899132	0.633040158
ENSRNOG00000029784	90.42968994	0.433591106	0.227461509	1.90621749	0.056621994	NA	90.42968994	-0.136455914	0.238292731	-0.572639851	0.566888571	0.91926989	90.42968994	-0.704100263	0.228552948	-3.080687732	0.002065231	0.022513905
ENSRNOG00000013641	32.62074833	-0.543477973	0.323401928	-1.680503196	0.092859453	NA	32.62074833	-0.153821461	0.324589038	-0.473896045	0.63557404	0.93859889	32.62074833	0.712029839	0.31637098	2.250616789	0.024409819	0.146426684
ENSRNOG00000014251	29.64970028	0.301674471	0.306063212	0.985660672	0.324299654	NA	29.64970028	0.063072796	0.322059129	0.195842285	0.844733612	0.98224319	29.64970028	-0.52333556	0.306970426	-1.704840318	0.08822421	0.33833126
ENSRNOG00000036866	112.6557574	0.229112168	0.174709357	1.311390363	0.189725913	NA	112.6557574	0.430146377	0.177384445	2.424938539	0.015310979	0.190858716	112.6557574	0.087905364	0.168114	0.522891398	0.601049831	0.857482514
ENSRNOG00000027784	570.706595	-0.16957594	0.639888814	-0.265008446	0.791002956	0.942646009	570.706595	2.349350696	0.637718812	3.683991518	0.00022961	0.008077494	570.706595	2.502596048	0.637417976	3.926146018	8.63E-05	0.001576428
ENSRNOG00000015310	38.64932031	0.117837476	0.308554722	0.381901388	0.702534511	NA	38.64932031	0.138197707	0.316773609	0.436266479	0.6626434	0.946085831	38.64932031	0.061743034	0.301057768	0.205086999	0.837504153	0.953603884
ENSRNOG00000015560	87.51148711	-0.230642962	0.215498994	-1.070273962	0.284496011	NA	87.51148711	-0.031773756	0.2187054	-0.145281079	0.884488953	0.98553629	87.51148711	0.391925872	0.211416007	1.85381361	0.063765831	0.277248245
ENSRNOG00000053923	159.8528336	0.001040409	0.168774467	0.006164495	0.995081476	NA	159.8528336	0.256664507	0.170292276	1.507199932	0.131759418	0.599438298	159.8528336	0.036781603	0.166730805	0.220604724	0.825400222	0.94921852
ENSRNOG00000016206	225.2459176	-0.109438975	0.147357659	-0.742675852	0.457677953	NA	225.2459176	-0.322015379	0.152215689	-2.115520284	0.034385628	0.312981337	225.2459176	-0.101372913	0.147539574	-0.687089641	0.492026241	0.797459194
ENSRNOG00000058651	1.152765053	0.787528642	1.555982278	0.50612957	0.612765693	NA	1.152765053	0.066250224	1.679885344	0.039437349	0.968541703	NA	1.152765053	-1.63533248	1.677428365	-0.974904511	0.329607628	NA
ENSRNOG00000016573	1403.879622	0.124582447	0.136337063	0.913782682	0.360831048	0.75332352	1403.879622	0.42375469	0.136489116	3.104677509	0.001904866	0.041348428	1403.879622	-0.064347064	0.136012417	-0.473096979	0.636143992	0.877697513
ENSRNOG00000027204	2.024976662	1.338005599	1.243113929	1.076333849	0.281777976	NA	2.024976662	1.199007945	1.286676072	0.931864648	0.35140648	NA	2.024976662	-0.524637076	1.094342998	-0.479408263	0.631648217	NA
ENSRNOG00000016831	123.3398626	-0.366697446	0.217049066	-1.68946798	0.091129783	NA	123.3398626	-0.190438366	0.219354809	-0.86817502	0.385298527	0.841261001	123.3398626	-0.21745026	0.220604977	-0.985699699	0.324280497	0.674048846
ENSRNOG00000036859	4.577752661	0.865728965	0.77737962	1.113650194	0.265429284	NA	4.577752661	0.295885966	0.841839294	0.351475594	0.725231579	NA	4.577752661	-0.085831396	0.701333045	-0.12238322	0.902595527	NA
ENSRNOG00000017418	842.8549673	-0.187800133	0.109786912	-1.710587624	0.087157265	0.438967248	842.8549673	-0.056504228	0.110599874	-0.510888721	0.60942898	0.932532762	842.8549673	0.147787939	0.109438746	1.350416959	0.176882274	0.497960282
ENSRNOG00000055569	366.9012539	-0.674722334	0.62612256	-1.077620226	0.281203272	NA	366.9012539	-1.007703027	0.627280388	-1.606463467	0.108172116	0.554446066	366.9012539	0.709852733	0.625951494	1.134037924	0.256778641	0.600329397
ENSRNOG00000052293	42.34147437	-0.260361858	0.36943566	-0.704755621	0.480962331	NA	42.34147437	-1.031450496	0.394647345	-2.613600494	0.008959373	0.133128241	42.34147437	0.484094921	0.364455652	1.328268387	0.184089459	0.508611884
ENSRNOG00000030404	35.74934496	-0.385404078	0.333571622	-1.155386287	0.247932275	NA	35.74934496	-0.109603246	0.336839452	-0.3253872	0.744888042	0.967510202	35.74934496	0.043419133	0.336580739	0.129000645	0.897357138	0.971783901
ENSRNOG00000017976	1126.26369	0.000793372	0.112180003	0.007072309	0.994357161	0.995844068	1126.26369	-0.200485546	0.113395457	-1.768020967	0.077057398	0.478500963	1126.26369	-0.243442752	0.112298304	-2.167822164	0.03017222	0.169180441
ENSRNOG00000030788	7.031856294	0.483976927	0.643622359	0.751957914	0.452076368	NA	7.031856294	-0.363804137	0.715329752	-0.508582422	0.611044953	0.933208087	7.031856294	-0.042644172	0.611056866	-0.069787567	0.944362743	0.98693217
ENSRNOG00000018106	11.91445189	-0.661526033	0.483299421	-1.368770587	0.171070998	NA	11.91445189	-0.186536774	0.481461889	-0.387438296	0.698431757	0.956854274	11.91445189	0.185331781	0.494360262	0.374892149	0.707740678	0.90717327
ENSRNOG00000018164	490.9504598	0.080865828	0.137418526	0.588463795	0.556221028	NA	490.9504598	0.003078021	0.139239589	0.022105936	0.982363451	0.997562629	490.9504598	-0.029937132	0.136597156	-0.219163653	0.826522568	0.949249719
ENSRNOG00000026503	1.243860333	2.547559214	1.675429645	1.520540848	0.1283751	NA	1.243860333	2.026326263	1.750251386	1.157734414	0.246972435	NA	1.243860333	-1.216256305	1.446862509	-0.840616367	0.400562887	NA
ENSRNOG00000026408	44.74012206	-0.22642089	0.286515809	-0.790256185	0.429378169	NA	44.74012206	0.064838688	0.289437342	0.224016321	0.822744604	0.977902439	44.74012206	0.541533515	0.277746449	1.949740552	0.05120705	0.240264109
ENSRNOG00000054893	1.596930508	-0.430204785	1.38887809	-0.309749854	0.756751188	NA	1.596930508	-0.439017089	1.43829892	-0.305233553	0.76018828	NA	1.596930508	-0.094562933	1.421625284	-0.066517481	0.94696584	NA
ENSRNOG00000018411	128.4055141	0.089504152	0.157786133	0.567249798	0.570544479	NA	128.4055141	-0.604721915	0.171453898	-3.527023436	0.00042026	0.013076327	128.4055141	-0.510909551	0.160486922	-3.183496484	0.001455079	0.016996322
ENSRNOG00000016906	6.351954853	0.136115521	0.717298232	0.189761406	0.8494961	NA	6.351954853	-0.328203198	0.763170977	-0.430051991	0.667157822	0.947844512	6.351954853	-0.472070585	0.725141092	-0.651005149	0.515043163	0.809988076
ENSRNOG00000017054	1.395049044	-0.509406932	1.419652144	-0.358825177	0.719725877	NA	1.395049044	-0.609737323	1.496385279	-0.407473484	0.683660265	NA	1.395049044	0.38478652	1.41314434	0.272291024	0.785398257	NA
ENSRNOG00000017079	40.12631678	-0.241936987	0.280553859	-0.86235487	0.388492267	NA	40.12631678	-0.125754714	0.287561349	-0.437314383	0.661883366	0.946085831	40.12631678	0.123144868	0.279166931	0.441115528	0.659129362	0.886823318
ENSRNOG00000052319	2.342525014	0.178901871	1.236485312	0.144685804	0.884958948	NA	2.342525014	0.947487449	1.210569549	0.78267907	0.433815596	NA	2.342525014	0.243708419	1.176576487	0.207133511	0.835905591	NA
ENSRNOG00000017118	1.24128839	0.274474882	1.692285305	0.162191849	0.871154779	NA	1.24128839	0.774877302	1.682928187	0.460433967	0.645204758	NA	1.24128839	1.413598861	1.448373847	0.975990324	0.329069259	NA
ENSRNOG00000017227	84.71255488	-0.127133328	0.223469702	-0.56890633	0.569419709	NA	84.71255488	0.389915871	0.222221148	1.754629902	0.079322633	0.482540604	84.71255488	1.014253813	0.210312695	4.822599099	1.42E-06	4.39E-05
ENSRNOG00000017608	69.9942283	-0.076446563	0.213990363	-0.35724302	0.720909883	NA	69.9942283	-0.199715512	0.22298773	-0.895634536	0.370447984	0.833955223	69.9942283	-0.080201055	0.213510971	-0.375629667	0.707192232	0.906946016
ENSRNOG00000017854	57.4908825	0.266922769	0.271575182	0.982868782	0.325672024	NA	57.4908825	0.420935906	0.275793413	1.526272515	0.126942011	0.588854785	57.4908825	0.283905321	0.259703706	1.093189332	0.27431068	0.621804803
ENSRNOG00000017975	1.605525614	-1.554383815	1.380397578	-1.126040671	0.260148305	NA	1.605525614	-1.198792755	1.395107097	-0.859283676	0.390184028	NA	1.605525614	1.382648224	1.379222891	1.002483524	0.31611012	NA
ENSRNOG00000025385	32.30928214	-0.254241865	0.303195339	-0.838541468	0.401726668	NA	32.30928214	0.065509735	0.306345246	0.213842834	0.830669621	0.980099518	32.30928214	0.667991035	0.289603487	2.306571107	0.021078742	0.131939004
ENSRNOG00000018042	68.05563041	0.150609638	0.210017663	0.717128432	0.473294853	NA	68.05563041	-0.107893851	0.221033565	-0.488133331	0.625455404	0.937681288	68.05563041	-0.36740369	0.210498847	-1.745395263	0.08091609	0.322135153
ENSRNOG00000018176	413.8863484	-0.364588046	0.148377291	-2.457168781	0.014003688	NA	413.8863484	-0.313927137	0.150034977	-2.092359679	0.036406353	0.321337203	413.8863484	0.233429561	0.148201706	1.575080122	0.115237952	0.395816926
ENSRNOG00000059820	1.559240946	1.157094544	1.694292848	0.682936569	0.494646925	NA	1.559240946	3.233442636	1.544781059	2.093139747	0.036336682	NA	1.559240946	0.846072359	1.380658969	0.612803291	0.540006415	NA
ENSRNOG00000018627	256.637835	0.121506652	0.207938396	0.584339663	0.558991812	NA	256.637835	-0.281886596	0.21187785	-1.330420317	0.183379824	0.676156362	256.637835	-0.127736883	0.207182898	-0.616541637	0.537537101	0.823079041
ENSRNOG00000018873	205.4526523	-0.0835244	0.143275468	-0.58296372	0.559917724	NA	205.4526523	-0.068689243	0.146822143	-0.467839806	0.639899152	0.939701565	205.4526523	0.177056916	0.141116327	1.254687674	0.209592162	0.545198432
ENSRNOG00000025075	6.168533105	0.826552293	0.699077667	1.182346872	0.237068094	NA	6.168533105	0.296892386	0.74234073	0.399940855	0.68920008	0.955493991	6.168533105	-1.035274837	0.700369402	-1.478183991	0.139358538	0.439535822
ENSRNOG00000053502	42.71726132	0.238963657	0.305855442	0.781296075	0.434628378	NA	42.71726132	0.22623082	0.313442569	0.72176163	0.470441044	0.882403142	42.71726132	-0.185193205	0.301176001	-0.614900271	0.538620584	0.823487024
ENSRNOG00000019270	5.520292093	0.480247307	0.785776075	0.611175782	0.541083214	NA	5.520292093	0.091454682	0.827928365	0.110462071	0.912042929	NA	5.520292093	-0.357967552	0.767158955	-0.466614578	0.640775655	0.879267403
ENSRNOG00000019283	152.7080106	0.647641549	0.216543057	2.990821117	0.002782284	NA	152.7080106	-0.971796134	0.232472012	-4.180271526	2.91E-05	0.001393481	152.7080106	-1.592629489	0.223307718	-7.131994834	9.89E-13	9.44E-11
ENSRNOG00000019319	316.3457847	0.168235146	0.185604485	0.906417463	0.364714933	NA	316.3457847	0.402166832	0.186371341	2.157879155	0.030937229	0.294707396	316.3457847	0.06915617	0.183799537	0.376258673	0.7067246	0.906740119
ENSRNOG00000033196	5.92438477	0.459317412	0.63604273	0.722148671	0.470203077	NA	5.92438477	0.144037495	0.676614588	0.212879677	0.831420814	NA	5.92438477	-0.760118384	0.643989616	-1.180327083	0.237870151	0.581557991
ENSRNOG00000028974	0.768186632	0.93846841	1.871955901	0.501330405	0.61613861	NA	0.768186632	0.268598591	2.006955317	0.133833867	0.893533946	NA	0.768186632	-1.998922243	1.957647248	-1.02108398	0.307214653	NA
ENSRNOG00000019413	48.23562402	-0.291901639	0.283416536	-1.029938629	0.303038816	NA	48.23562402	-1.051847118	0.30776237	-3.41772491	0.000631469	0.017991836	48.23562402	-0.301275916	0.289711399	-1.03991737	0.298378292	0.647133898
ENSRNOG00000019491	2294.479976	0.158559134	0.096056525	1.650685721	0.098802765	0.469321592	2294.479976	0.147448311	0.096526279	1.527545792	0.12662535	0.588173444	2294.479976	-0.083251715	0.095771217	-0.86927699	0.384695645	0.724675476
ENSRNOG00000019555	627.2306272	0.186061602	0.146403019	1.270886373	0.203769075	0.604734029	627.2306272	-0.083751333	0.148155748	-0.565292498	0.571874831	0.920560346	627.2306272	-0.487288713	0.146738876	-3.320788104	0.000897637	0.011353337
ENSRNOG00000019560	179.2905868	-0.250364721	0.181828124	-1.376930675	0.168533682	NA	179.2905868	0.308131333	0.180855005	1.703747889	0.088428197	0.508835744	179.2905868	0.356141559	0.179716329	1.981687256	0.047514254	0.229458166
ENSRNOG00000019687	11.14761837	0.199302478	0.523163115	0.380956669	0.703235401	NA	11.14761837	0.168221889	0.545297992	0.308495339	0.757705446	0.967510202	11.14761837	0.789771974	0.474736184	1.663601808	0.09619203	0.355801807
ENSRNOG00000019693	180.5017193	0.15073429	0.159152361	0.947106838	0.343584341	NA	180.5017193	0.097475368	0.16322348	0.597189618	0.55038079	0.912749221	180.5017193	0.119619065	0.155370618	0.769895022	0.441362167	0.763140152
ENSRNOG00000019706	1.4164675	2.118772063	1.481927622	1.429740583	0.152791488	NA	1.4164675	1.152084789	1.589532274	0.724794839	0.468577902	NA	1.4164675	-2.288671011	1.475696961	-1.550908535	0.120923605	NA
ENSRNOG00000019730	73.79970911	0.34903881	0.238093878	1.465971379	0.142656084	NA	73.79970911	0.243548917	0.24475574	0.995069275	0.319702573	0.806511052	73.79970911	-0.317832623	0.23485786	-1.353297786	0.175960516	0.496653611
ENSRNOG00000019890	12.53537015	-0.151988199	0.453013901	-0.335504492	0.737244557	NA	12.53537015	-0.611063713	0.492156689	-1.241604	0.214382705	0.712275365	12.53537015	-0.420748902	0.468539293	-0.898001316	0.369184848	0.714122779
ENSRNOG00000019936	29.01772421	-0.19137816	0.309968539	-0.617411563	0.536963297	NA	29.01772421	-0.201732068	0.322093303	-0.626315625	0.53110794	0.90454121	29.01772421	-0.014134047	0.310377293	-0.045538277	0.963678266	0.992524908
ENSRNOG00000023434	0.839371478	-0.793431629	1.7216686	-0.46085038	0.644905954	NA	0.839371478	-2.681479608	1.896492365	-1.41391532	0.157386767	NA	0.839371478	0.617088237	1.720515811	0.358664671	0.719845961	NA
ENSRNOG00000020016	89.54430003	0.004429966	0.1942357	0.022807168	0.98180409	NA	89.54430003	0.195220522	0.197355284	0.989183154	0.322573539	0.808945468	89.54430003	-0.235180832	0.194859543	-1.206924886	0.227461073	0.568210875
ENSRNOG00000020124	3.655016801	0.437945085	0.870354326	0.503180225	0.614837567	NA	3.655016801	0.61314341	0.885998173	0.692036879	0.48891417	NA	3.655016801	-0.876266243	0.894579582	-0.979528552	0.327318888	NA
ENSRNOG00000000417	370.2229322	0.135106956	0.129346335	1.044536406	0.296237285	NA	370.2229322	-0.055124753	0.132461947	-0.416155385	0.677296304	0.950388306	370.2229322	-0.096078758	0.128238303	-0.749220438	0.453724352	0.771246065
ENSRNOG00000020150	56.26593074	0.304883274	0.242218551	1.258711494	0.208134558	NA	56.26593074	-0.035160823	0.254506502	-0.138152946	0.890119542	0.986236611	56.26593074	-0.683741735	0.245933222	-2.780192649	0.005432666	0.047932101
ENSRNOG00000020175	60.35107457	0.114706212	0.221924205	0.516871117	0.605246131	NA	60.35107457	0.037353083	0.230973951	0.161719897	0.871526436	0.983777087	60.35107457	0.036257615	0.215859562	0.167968537	0.866608031	0.963353373
ENSRNOG00000020188	6.061282068	0.10937595	0.639969191	0.170908149	0.864295989	NA	6.061282068	0.026893842	0.670424811	0.040114628	0.96800174	0.99464307	6.061282068	-0.15002365	0.630508641	-0.237940672	0.811927109	0.944105954
ENSRNOG00000020347	941.5585624	0.016322663	0.172167921	0.094806642	0.924468411	0.976468583	941.5585624	-0.091138735	0.172970098	-0.526904568	0.598259861	0.929505885	941.5585624	-0.166804879	0.172125971	-0.96908606	0.332502252	0.680601863
ENSRNOG00000020371	81.16600169	0.287856082	0.218497724	1.317432863	0.187693571	NA	81.16600169	0.407880691	0.222348698	1.834419066	0.066591812	0.448854422	81.16600169	-0.154922708	0.213733667	-0.724839987	0.468550201	0.782487647
ENSRNOG00000020393	91.4333232	0.091519581	0.1963892	0.466011273	0.641207431	NA	91.4333232	0.059970978	0.202497627	0.29615645	0.767110606	0.968080273	91.4333232	0.017974759	0.192438573	0.093405178	0.925581677	0.980745647
ENSRNOG00000020425	216.3328841	0.11422876	0.150772627	0.757622667	0.448676906	NA	216.3328841	0.18987994	0.153315395	1.238492328	0.215533565	0.713097763	216.3328841	0.007297785	0.148469799	0.049153331	0.960797103	0.991052681
ENSRNOG00000062114	2.176857177	0.062310539	1.02509373	0.060785211	0.951530268	NA	2.176857177	-0.82895803	1.16602648	-0.710925562	0.477130365	NA	2.176857177	-0.932994418	1.098630126	-0.849234329	0.395750915	NA
ENSRNOG00000045752	102.0503385	-0.12060058	0.175842667	-0.68584367	0.492811695	NA	102.0503385	-0.366997164	0.185099729	-1.982699628	0.047400991	0.375084736	102.0503385	-0.223613989	0.177841836	-1.257375624	0.208617652	0.544634715
ENSRNOG00000018537	1.167276638	0.322401997	1.40442093	0.229562227	0.818431961	NA	1.167276638	-3.014129746	1.755460578	-1.717002241	0.085978763	NA	1.167276638	-1.784689248	1.600037928	-1.115404339	0.264677191	NA
ENSRNOG00000018517	211.0412751	-0.030888651	0.158236646	-0.19520542	0.845232136	NA	211.0412751	-0.362231013	0.163622697	-2.213818857	0.026841242	0.272227306	211.0412751	-0.570419536	0.161309573	-3.536179061	0.000405959	0.005904777
ENSRNOG00000047229	30.39203008	-0.139116073	0.383093144	-0.36313903	0.71650103	NA	30.39203008	-0.340926933	0.396704188	-0.859398369	0.390120769	0.84513165	30.39203008	-0.135835832	0.38485912	-0.352949496	0.724126303	0.913997625
ENSRNOG00000018606	91.05561209	-0.227785974	0.286662014	-0.794615132	0.426837413	NA	91.05561209	-0.213647513	0.290551971	-0.735316001	0.462147066	0.879304347	91.05561209	-0.186625268	0.288751245	-0.646318488	0.518073117	0.812051342
ENSRNOG00000018612	10.57559574	0.292004777	0.515709558	0.56621944	0.571244616	NA	10.57559574	0.520727764	0.52362029	0.99447591	0.319991228	0.806511052	10.57559574	-0.218698943	0.502598162	-0.435136775	0.663463152	0.88846253
ENSRNOG00000015407	6.063385567	-0.172070182	0.739520408	-0.232678071	0.816011399	NA	6.063385567	0.104865364	0.747729078	0.140245134	0.888466313	0.986202821	6.063385567	-0.056924003	0.741741543	-0.076743717	0.938827426	0.98586588
ENSRNOG00000047098	226.6059996	-0.128491693	0.386847531	-0.332150739	0.739775439	NA	226.6059996	-0.11645594	0.388035189	-0.300116957	0.764087945	0.968080273	226.6059996	-0.004649639	0.386727132	-0.012023048	0.990407227	0.997916508
ENSRNOG00000061299	766.54907	0.13598284	0.240657693	0.565046719	0.572041987	0.871322232	766.54907	0.154525777	0.241169855	0.640734212	0.521695382	0.903416851	766.54907	-0.215656216	0.240522292	-0.896616335	0.369923679	0.714292895
ENSRNOG00000058105	1364.705261	0.183547701	0.336468703	0.545511957	0.585401459	0.878102189	1364.705261	0.116577563	0.336721037	0.346214077	0.729181836	0.963157577	1364.705261	-0.184670138	0.336372449	-0.549004944	0.583002057	0.847109483
ENSRNOG00000017147	1.291977337	0.48921291	1.460060413	0.335063471	0.737577208	NA	1.291977337	-0.444782273	1.667741567	-0.26669736	0.789702187	NA	1.291977337	0.469110983	1.321877754	0.354882274	0.722677789	NA
ENSRNOG00000042686	67.06210951	0.226278354	0.206532688	1.095605525	0.273251443	NA	67.06210951	-0.436377464	0.224560709	-1.94324941	0.051986031	0.394861672	67.06210951	-0.802742152	0.213614802	-3.757895738	0.000171348	0.002856116
ENSRNOG00000017191	361.454715	0.350011975	0.163014156	2.147126264	0.031783231	NA	361.454715	-0.554116119	0.168455666	-3.289388432	0.001004054	0.025350225	361.454715	-0.972991886	0.164988369	-5.89733623	3.69E-09	1.96E-07
ENSRNOG00000031202	7.615123448	0.588725146	0.60484237	0.973353017	0.330377881	NA	7.615123448	0.036907117	0.652068744	0.05660004	0.954863802	0.994156206	7.615123448	-0.477461739	0.587383041	-0.812862657	0.416296807	0.745558776
ENSRNOG00000059331	0.927381178	-0.9686552	2.024069316	-0.478568195	0.632245849	NA	0.927381178	0.687496834	1.857982095	0.37002339	0.711365062	NA	0.927381178	0.246601335	2.10201185	0.117316815	0.906609001	NA
ENSRNOG00000017408	77.03074679	-0.088055668	0.206868254	-0.425660613	0.670355166	NA	77.03074679	0.0989548	0.210444772	0.470217431	0.638199682	0.939081461	77.03074679	-0.081662291	0.206588986	-0.3952887	0.692629838	0.901044126
ENSRNOG00000017914	164.5305947	0.294404466	0.196770698	1.496180423	0.134606645	NA	164.5305947	0.037533284	0.201238014	0.186511898	0.852043349	0.98224319	164.5305947	-0.917255026	0.200605909	-4.572422776	4.82E-06	0.000132074
ENSRNOG00000017977	911.2371673	0.261515379	0.100655607	2.598120326	0.009373564	0.15584962	911.2371673	-0.088177064	0.102588843	-0.859519041	0.390054219	0.84513165	911.2371673	-0.557102134	0.10097663	-5.517139313	3.45E-08	1.55E-06
ENSRNOG00000018020	13.29995566	-0.276880298	0.545848537	-0.507247486	0.61198118	NA	13.29995566	-0.408140716	0.565126747	-0.722210934	0.470164802	0.882403142	13.29995566	-0.207694111	0.555174756	-0.374105828	0.708325583	0.907363113
ENSRNOG00000018257	58539.29949	0.3895826	0.185724283	2.097639544	0.035936999	0.281778743	58539.29949	-0.134800206	0.185745214	-0.725726402	0.468006513	0.881045064	58539.29949	-0.455162092	0.185721668	-2.450775381	0.014254888	0.100615955
ENSRNOG00000018356	54.28761099	-0.250347146	0.2490381	-1.005256408	0.3147734	NA	54.28761099	-0.116051632	0.254824627	-0.455417648	0.648808801	0.942612893	54.28761099	0.379961208	0.243884699	1.557954268	0.119244089	0.403928079
ENSRNOG00000018440	102.2618773	-0.116008535	0.189160943	-0.613279534	0.539691524	NA	102.2618773	0.033675173	0.192911377	0.174562917	0.861423089	0.983477494	102.2618773	0.383055916	0.183828226	2.083770943	0.037181008	0.193639195
ENSRNOG00000050846	45.33161593	0.168349989	0.289200491	0.582122072	0.560484459	NA	45.33161593	0.305900276	0.294261949	1.039550908	0.298548595	0.79298442	45.33161593	-0.080532203	0.283851646	-0.283712299	0.776630868	0.932038247
ENSRNOG00000051291	93.42524621	-0.078637369	0.237439242	-0.331189437	0.740501399	NA	93.42524621	-0.181865181	0.243615439	-0.746525678	0.455349926	0.878440195	93.42524621	0.164302045	0.234714948	0.700006739	0.483923096	0.791720994
ENSRNOG00000018766	30.34854737	-0.203467316	0.36174459	-0.562461254	0.573801795	NA	30.34854737	0.401500056	0.357682712	1.122503387	0.261648468	0.760503609	30.34854737	0.662114934	0.347887266	1.903245676	0.057008496	0.257878489
ENSRNOG00000018993	225.9180143	0.063526717	0.137684689	0.461392746	0.644516855	NA	225.9180143	-0.029473634	0.141764583	-0.207905485	0.835302766	0.981033457	225.9180143	0.020959156	0.135641297	0.154518988	0.877200541	0.966789183
ENSRNOG00000019178	110.6506075	-0.090765346	0.177684826	-0.510822155	0.609475594	NA	110.6506075	0.001506801	0.181893266	0.008283987	0.99339041	0.999081375	110.6506075	0.11041059	0.175243731	0.630040173	0.528668301	0.817475685
ENSRNOG00000019212	390.5966739	-0.004557969	0.116030241	-0.039282597	0.968665081	NA	390.5966739	0.072190459	0.117892486	0.61234148	0.540311851	0.908294023	390.5966739	0.004680759	0.11505687	0.040682133	0.967549306	0.99328473
ENSRNOG00000031643	80.44641501	-0.004877857	0.219790344	-0.022193227	0.98229382	NA	80.44641501	-0.210356144	0.228371416	-0.921114158	0.356990829	0.8309101	80.44641501	-0.242741454	0.220612043	-1.10030917	0.271197438	0.617670245
ENSRNOG00000019497	248.9891827	0.030899182	0.138452512	0.223175308	0.823399069	NA	248.9891827	0.048237352	0.141321525	0.341330534	0.732854764	0.963872177	248.9891827	0.003809465	0.13693077	0.027820376	0.977805415	0.994325972
ENSRNOG00000019613	1.226743505	-1.583984281	1.496511451	-1.05845116	0.289849806	NA	1.226743505	-1.628347572	1.587377851	-1.025809684	0.3049813	NA	1.226743505	-0.409357411	1.719347803	-0.238088774	0.811812241	NA
ENSRNOG00000056562	24.13844839	-0.259558685	0.314096795	-0.826365278	0.408596914	NA	24.13844839	-0.751437155	0.345599527	-2.174300302	0.02968259	0.288051647	24.13844839	-0.259291611	0.323479742	-0.801569859	0.422801818	0.749083081
ENSRNOG00000019667	322.787081	0.202631806	0.172903055	1.171938839	0.241221612	NA	322.787081	-0.598767619	0.178108552	-3.361812852	0.000774326	0.020656927	322.787081	-1.176190255	0.176806173	-6.652427541	2.88E-11	2.16E-09
ENSRNOG00000019751	2.901490526	0.167047043	0.915228939	0.182519407	0.855175126	NA	2.901490526	-0.300267642	0.985232545	-0.304768295	0.760542631	NA	2.901490526	-1.636127055	1.064903383	-1.536408919	0.124438121	NA
ENSRNOG00000031368	46.66332061	0.184449305	0.251100128	0.734564757	0.462604608	NA	46.66332061	0.097644979	0.261874493	0.372869377	0.709245665	0.958103575	46.66332061	0.199207061	0.239396368	0.832122318	0.405339905	0.738164839
ENSRNOG00000058031	2.027286328	-0.687238721	1.176915148	-0.583932259	0.559265889	NA	2.027286328	-0.425310627	1.198108199	-0.354985157	0.722600711	NA	2.027286328	0.680820438	1.161773407	0.586018267	0.55786324	NA
ENSRNOG00000045560	49.76509035	0.066018246	0.258856569	0.255037941	0.798693795	NA	49.76509035	-0.418519261	0.276015388	-1.516289596	0.129446141	0.594150988	49.76509035	-0.40222197	0.261583402	-1.537643317	0.12413585	0.411697018
ENSRNOG00000042292	2.767215068	-1.420612093	0.980327762	-1.449119516	0.147304209	NA	2.767215068	-1.258916647	1.016420845	-1.238578147	0.215501765	NA	2.767215068	0.643106681	1.019718022	0.630671094	0.528255603	NA
ENSRNOG00000015221	240.7083904	-0.115800665	0.149750998	-0.773288105	0.439351894	NA	240.7083904	0.14468592	0.150899022	0.958826095	0.337646361	0.817001357	240.7083904	0.162477521	0.148236533	1.096069355	0.273048424	0.620209267
ENSRNOG00000014691	3.923585773	0.680874155	0.783721326	0.868770738	0.384972541	NA	3.923585773	-1.149442561	1.010925591	-1.137019946	0.255529948	NA	3.923585773	-0.111931373	0.72710921	-0.153940249	0.877656848	NA
ENSRNOG00000014214	615.8355783	-0.194459981	0.09613563	-2.022767005	0.043097175	0.305132304	615.8355783	0.015747036	0.097062907	0.162235361	0.871120515	0.983777087	615.8355783	0.175951013	0.095493274	1.842548761	0.065394921	0.282131054
ENSRNOG00000053089	1.183528336	-2.5150534	1.742997806	-1.442946968	0.149035411	NA	1.183528336	-0.237727083	1.480131003	-0.160612191	0.872398853	NA	1.183528336	1.975003061	1.774984793	1.112687313	0.265842746	NA
ENSRNOG00000013934	245.079809	0.068970776	0.139258143	0.495272839	0.620407541	NA	245.079809	-0.147805959	0.143788529	-1.027939851	0.303978122	0.796004901	245.079809	-0.210818812	0.138957874	-1.517141897	0.129230862	0.421500981
ENSRNOG00000013744	28.17684225	-0.044904549	0.323604919	-0.138763494	0.889637043	NA	28.17684225	-0.458109091	0.346036464	-1.323875197	0.185544497	0.677588908	28.17684225	-0.386760346	0.329805594	-1.172691892	0.240919384	0.583228261
ENSRNOG00000013591	72.72162058	0.341634599	0.207320357	1.64785843	0.099381726	NA	72.72162058	0.142748414	0.216625073	0.658965337	0.509918028	0.899033143	72.72162058	-0.276413182	0.202992376	-1.361692433	0.17329497	0.493161495
ENSRNOG00000013290	13.79585988	0.300268293	0.450138204	0.667058005	0.504735083	NA	13.79585988	-0.509691743	0.493551862	-1.03270149	0.301743616	0.794844976	13.79585988	-1.289296801	0.485411512	-2.656090284	0.007905245	0.064305113
ENSRNOG00000013123	1.118335836	-0.720756534	1.411313033	-0.510699269	0.609561653	NA	1.118335836	-0.578769417	1.455498648	-0.397643391	0.690893071	NA	1.118335836	-0.838396053	1.626577794	-0.51543557	0.606248682	NA
ENSRNOG00000012206	285.7880912	-0.056849159	0.140637017	-0.404226139	0.686046434	NA	285.7880912	-0.156541194	0.144006388	-1.087043399	0.27701763	0.775550819	285.7880912	0.161679855	0.139022352	1.162977403	0.244838671	0.586441654
ENSRNOG00000010752	293.9850174	-0.118452325	0.149755807	-0.790969834	0.428961595	NA	293.9850174	-0.173187941	0.15240578	-1.136360712	0.255805631	0.75400339	293.9850174	-0.244044803	0.150733509	-1.619048111	0.105436912	0.37470279
ENSRNOG00000010427	518.5957167	-0.055435149	0.131203531	-0.422512626	0.672650887	0.916850932	518.5957167	0.241691456	0.13168658	1.835353729	0.066453295	0.448682105	518.5957167	0.328940466	0.129622896	2.537672558	0.011159234	0.083749091
ENSRNOG00000057923	34.77003081	-0.487462895	0.388556344	-1.2545488	0.2096426	NA	34.77003081	-1.487624766	0.426133339	-3.490984232	0.000481245	0.014630083	34.77003081	0.339742743	0.38807639	0.875453264	0.381327329	0.722052726
ENSRNOG00000010087	37.09762376	-0.460098665	0.292971134	-1.57045733	0.116308754	NA	37.09762376	-0.088239418	0.294417929	-0.299708033	0.764399871	0.968080273	37.09762376	0.222188789	0.293994995	0.755757045	0.449794875	0.769152384
ENSRNOG00000010017	16.7302487	0.135898383	0.424864407	0.319862951	0.749072224	NA	16.7302487	-0.245273992	0.451131527	-0.543686213	0.586657421	0.926043396	16.7302487	-0.463678192	0.429640028	-1.079224843	0.280487507	0.627822082
ENSRNOG00000009910	205.4573372	-0.079822582	0.143172383	-0.557527788	0.577166879	NA	205.4573372	-0.363735597	0.149106973	-2.439427141	0.014710569	0.186520048	205.4573372	-0.296645938	0.144686759	-2.050263199	0.040338754	0.205101495
ENSRNOG00000009812	321.373442	-0.142414539	0.126935849	-1.121941049	0.261887506	NA	321.373442	-0.037866558	0.128925411	-0.293709035	0.76898025	0.968080273	321.373442	0.132160124	0.125955737	1.049258472	0.294059173	0.642951858
ENSRNOG00000027030	7.272886709	-0.843715202	0.653815184	-1.290449079	0.196894781	NA	7.272886709	-0.641274512	0.666331242	-0.962395985	0.33585073	0.815754036	7.272886709	-0.47269242	0.709565388	-0.666171755	0.505301324	0.804603079
ENSRNOG00000018262	5.746061241	0.799477134	0.654117586	1.222222351	0.221623554	NA	5.746061241	-0.562332754	0.762060705	-0.737910708	0.460568712	NA	5.746061241	-1.189062333	0.668639934	-1.778329818	0.075349702	0.307470402
ENSRNOG00000017900	187.2442045	0.11164734	0.147164763	0.758655387	0.448058731	NA	187.2442045	-0.236535697	0.153855334	-1.537390288	0.124197763	0.583966882	187.2442045	-0.341814908	0.147551482	-2.316580659	0.020526586	0.130012352
ENSRNOG00000026902	293.9581101	-0.255836523	0.198107894	-1.291399944	0.19656503	NA	293.9581101	0.187280085	0.198045552	0.945641457	0.344331492	0.820757413	293.9581101	0.350227528	0.197011192	1.777703714	0.075452529	0.307703273
ENSRNOG00000017767	37.48127175	-0.135547433	0.325248572	-0.416750278	0.676861075	NA	37.48127175	-0.104771136	0.333151612	-0.314484854	0.753152818	0.967510202	37.48127175	-0.128272033	0.326759745	-0.392557635	0.694646235	0.902008507
ENSRNOG00000017195	458.1021404	-0.077461081	0.128873547	-0.601062694	0.54779823	NA	458.1021404	-0.137733571	0.131097449	-1.050619766	0.293433259	0.789904396	458.1021404	0.396115369	0.127013242	3.118693482	0.001816548	0.020318691
ENSRNOG00000017158	2501.342601	-0.053290732	0.107572721	-0.495392616	0.620323006	0.893575938	2501.342601	0.027193124	0.10788295	0.252061366	0.800993631	0.974596624	2501.342601	-0.094496743	0.107544857	-0.878672821	0.379578699	0.721221816
ENSRNOG00000029082	0.909446621	0.564722639	1.752256933	0.32228301	0.747238303	NA	0.909446621	1.176749244	1.733111847	0.678980555	0.497150183	NA	0.909446621	-1.669536487	1.852261405	-0.901350361	0.367402065	NA
ENSRNOG00000017021	29.84084179	-0.279099842	0.328105177	-0.850641386	0.394968592	NA	29.84084179	-0.0234574	0.332712386	-0.070503538	0.943792884	0.992501587	29.84084179	0.307870682	0.323147754	0.952724188	0.340729835	0.687991591
ENSRNOG00000026754	809.39183	0.089762951	0.096997169	0.925418256	0.354748386	0.750847811	809.39183	-0.033942119	0.098709066	-0.343860192	0.73095143	0.963589471	809.39183	-0.035697243	0.09628355	-0.370751209	0.710822845	0.90858205
ENSRNOG00000016343	12.12243469	-0.619949609	0.459447576	-1.34933699	0.17722875	NA	12.12243469	-0.490039696	0.473262779	-1.035449475	0.300459051	0.794633612	12.12243469	-0.257240875	0.487308114	-0.52788137	0.597581676	0.855692046
ENSRNOG00000016244	209.485203	0.03284605	0.191432072	0.171580705	0.863767178	NA	209.485203	0.87596955	0.188960586	4.635726262	3.56E-06	0.000243604	209.485203	0.544962252	0.186414664	2.923387248	0.003462456	0.033284254
ENSRNOG00000016210	7.929391048	0.485903937	0.663579395	0.732246873	0.4640179	NA	7.929391048	0.843291862	0.666475276	1.265301043	0.205763433	0.701196119	7.929391048	-0.361512325	0.645402534	-0.560134654	0.575387595	0.842782215
ENSRNOG00000015713	237.6258436	-0.021267529	0.142324098	-0.149430272	0.881214126	NA	237.6258436	0.047627756	0.144881964	0.328734887	0.742356083	0.967510202	237.6258436	0.005177391	0.141137108	0.036683412	0.970737435	0.99328473
ENSRNOG00000015488	82.87759645	-0.139558247	0.220287192	-0.633528649	0.526388478	NA	82.87759645	-0.154206623	0.226534028	-0.680721675	0.496047619	0.894774943	82.87759645	0.225656395	0.216980388	1.039985215	0.29834677	0.647133898
ENSRNOG00000043512	1.701349747	-0.479659678	1.415924577	-0.338760754	0.734789968	NA	1.701349747	-0.066745903	1.417896276	-0.047073897	0.962454332	NA	1.701349747	-0.321516347	1.479559182	-0.217305499	0.827970272	NA
ENSRNOG00000014847	0.970713866	-2.154375235	1.839893208	-1.170924065	0.241629301	NA	0.970713866	-0.160370502	1.629444742	-0.098420338	0.921598526	NA	0.970713866	1.609962261	1.879220616	0.856718071	0.391600714	NA
ENSRNOG00000014448	289.9351036	-0.009267426	0.160158144	-0.057864218	0.953856785	NA	289.9351036	0.199273344	0.161270372	1.235647579	0.216589591	0.714156713	289.9351036	-0.037023978	0.159434786	-0.232220203	0.816366987	0.945886377
ENSRNOG00000014341	22.90838148	-0.253293822	0.332759128	-0.761192711	0.446541971	NA	22.90838148	-0.566193626	0.356717314	-1.587233376	0.112459798	0.561420984	22.90838148	-0.395506543	0.346410499	-1.141727931	0.253567127	0.597048209
ENSRNOG00000013176	27.86116746	-0.262143355	0.319273959	-0.821060871	0.411611597	NA	27.86116746	-0.297515251	0.331949787	-0.89626583	0.370110804	0.833955223	27.86116746	-0.281351129	0.328592318	-0.856231607	0.391869683	0.728994181
ENSRNOG00000056322	5.964248828	-0.06841914	0.674279605	-0.101469983	0.919177385	NA	5.964248828	-1.276913563	0.77881565	-1.639558171	0.101097066	NA	5.964248828	-1.474566858	0.763619013	-1.931024285	0.053480049	0.247835038
ENSRNOG00000058003	12.7399358	-0.40148863	0.484850868	-0.82806623	0.407632993	NA	12.7399358	-0.863677101	0.52766089	-1.636803329	0.10167157	0.538976913	12.7399358	0.275931447	0.482840934	0.571474843	0.567677809	0.839498566
ENSRNOG00000012258	117.8655891	0.12012848	0.199270885	0.602840099	0.546615068	NA	117.8655891	-0.549858447	0.210962794	-2.606423793	0.009149318	0.13527596	117.8655891	-0.4681085	0.200911608	-2.329922613	0.019810242	0.12653238
ENSRNOG00000039241	72.30863098	-0.301880506	0.241860179	-1.248161261	0.211972008	NA	72.30863098	-0.23346142	0.247388148	-0.943704951	0.345320443	0.821125836	72.30863098	0.334512144	0.239171212	1.398630464	0.161923826	0.476834251
ENSRNOG00000057623	808.8586653	0.046798328	0.109940607	0.42566918	0.670348922	0.916850932	808.8586653	0.009383981	0.111219099	0.084373831	0.932759213	0.991852551	808.8586653	0.007688651	0.109311916	0.070336804	0.943925589	0.986838821
ENSRNOG00000011745	359.8331869	0.162485924	0.140976841	1.152571744	0.249086207	NA	359.8331869	0.173207706	0.14293106	1.211826915	0.225578643	0.723918493	359.8331869	0.01086467	0.139254712	0.078020125	0.937812044	0.98528305
ENSRNOG00000032130	10.73020836	-0.18389929	0.52363331	-0.351198609	0.725439354	NA	10.73020836	0.207694813	0.525354094	0.395342524	0.692590121	0.956017629	10.73020836	-0.070793401	0.526486499	-0.134463849	0.893035796	0.970566745
ENSRNOG00000061369	1.723675605	1.566249717	1.548505875	1.011458686	0.311796945	NA	1.723675605	0.165712547	1.776363393	0.093287527	0.925675141	NA	1.723675605	0.833895675	1.229827008	0.678059328	0.497734077	NA
ENSRNOG00000011417	411.6919508	0.07250647	0.144968087	0.500154699	0.616966153	NA	411.6919508	-0.060089728	0.147294952	-0.407955105	0.683306635	0.953173964	411.6919508	0.020722703	0.143889311	0.144018364	0.885485969	0.968618943
ENSRNOG00000011367	66.26629513	-0.125468003	0.250622154	-0.500626148	0.616634256	NA	66.26629513	-0.109611482	0.256483854	-0.427362116	0.669115597	0.948525498	66.26629513	-0.31358626	0.254353414	-1.232876158	0.217621972	0.556025672
ENSRNOG00000024712	179.2465244	-0.41359105	0.212497087	-1.946337508	0.051614211	NA	179.2465244	0.442905759	0.209281237	2.116318521	0.034317727	0.312981337	179.2465244	1.110017439	0.207309457	5.354398457	8.58E-08	3.58E-06
ENSRNOG00000057287	1.947302296	-0.879091377	1.23852871	-0.709786838	0.477836332	NA	1.947302296	-0.007776859	1.189811229	-0.006536212	0.994784894	NA	1.947302296	0.411901998	1.263884575	0.325901595	0.744498809	NA
ENSRNOG00000020456	734.4563054	0.025998128	0.128354347	0.202549651	0.839487046	0.958749076	734.4563054	-0.246020846	0.130237422	-1.889018086	0.058889405	0.421999424	734.4563054	-0.063110944	0.128005216	-0.493034157	0.621988453	0.86794761
ENSRNOG00000020479	469.3073115	-0.042010098	0.116827115	-0.359592021	0.719152252	NA	469.3073115	-0.043353225	0.118700872	-0.365230885	0.714939066	0.958907373	469.3073115	-0.150885169	0.116870761	-1.29104292	0.196688795	0.526784848
ENSRNOG00000051825	6.178088188	0.705608471	0.682467981	1.03390707	0.301179609	NA	6.178088188	0.081459837	0.739893895	0.110096647	0.912332727	0.988036814	6.178088188	-0.193656783	0.638967018	-0.303077901	0.761830495	0.927330937
ENSRNOG00000024602	39.65321749	0.237954179	0.305882214	0.777927479	0.436611767	NA	39.65321749	0.4412538	0.310085293	1.423007828	0.154733886	0.635578691	39.65321749	-0.044149946	0.297641082	-0.148332835	0.882080103	0.967536259
ENSRNOG00000053659	164.3869936	-0.17529437	0.151196463	-1.159381422	0.246300746	NA	164.3869936	0.035205985	0.15344374	0.229439045	0.818527692	0.977884161	164.3869936	0.280706545	0.148506977	1.890190964	0.058732425	0.263336795
ENSRNOG00000020514	75.29980647	-0.113600845	0.19506986	-0.582359798	0.560324354	NA	75.29980647	-0.207716018	0.203548474	-1.020474453	0.307503499	0.798544171	75.29980647	-0.261842001	0.198071178	-1.321959129	0.186181761	0.511413839
ENSRNOG00000030807	4.914976746	-0.037269216	0.74110922	-0.050288425	0.959892547	NA	4.914976746	0.163339346	0.758367261	0.215382909	0.829468794	NA	4.914976746	0.701192986	0.686767803	1.021004455	0.307252328	NA
ENSRNOG00000056658	2.702536718	-0.241015545	1.030052231	-0.23398381	0.814997548	NA	2.702536718	-1.015861539	1.162384074	-0.87394654	0.382147368	NA	2.702536718	0.305360356	1.012215189	0.301675335	0.762899573	NA
ENSRNOG00000018320	599.3857258	-0.180109846	0.128425105	-1.402450447	0.160780778	0.556083894	599.3857258	-0.04668266	0.129385528	-0.360802791	0.718246876	0.959484324	599.3857258	0.101889015	0.128117182	0.795279861	0.426450726	0.751600791
ENSRNOG00000017751	485.5259776	0.183747426	0.129399039	1.420006108	0.155605903	NA	485.5259776	-0.008501035	0.13172497	-0.064536248	0.948543246	0.992567707	485.5259776	-0.214374906	0.128808139	-1.664296278	0.096053236	0.355629829
ENSRNOG00000047386	1168.263271	-0.032287563	0.123704134	-0.261006337	0.79408762	0.942811235	1168.263271	0.339282609	0.123802753	2.740509414	0.006134402	0.100142019	1168.263271	0.46153271	0.122708106	3.761224299	0.000169084	0.002829952
ENSRNOG00000017136	3.979758508	-0.662302473	0.793334176	-0.834834163	0.403811088	NA	3.979758508	-0.172229667	0.788793845	-0.218345601	0.827159847	NA	3.979758508	0.219766834	0.810919518	0.271009427	0.786383782	NA
ENSRNOG00000036762	14.10434553	-0.415447654	0.43713879	-0.950379293	0.341919562	NA	14.10434553	-0.320451405	0.45260777	-0.708011277	0.478938255	0.887431658	14.10434553	0.603866552	0.424518296	1.422474738	0.15488848	0.465862769
ENSRNOG00000017012	28.13800354	0.235596227	0.308603431	0.763427113	0.445208715	NA	28.13800354	0.140757945	0.322261474	0.436781795	0.662269603	0.946085831	28.13800354	-0.185910627	0.301620696	-0.616372249	0.537648865	0.823079041
ENSRNOG00000050445	128.7885071	0.287529068	0.258073766	1.1141352	0.265221189	NA	128.7885071	-0.434189919	0.267054101	-1.625850032	0.103981562	0.545278231	128.7885071	-0.205916237	0.256244326	-0.803593353	0.421631863	0.748655443
ENSRNOG00000027405	22.75204335	-0.314808261	0.354954434	-0.88689767	0.375133996	NA	22.75204335	0.096940308	0.355711667	0.27252496	0.785218402	0.970481398	22.75204335	0.602839747	0.341748435	1.763986852	0.077734193	0.313969048
ENSRNOG00000016063	161.2614335	0.063438391	0.159124115	0.39867239	0.690134615	NA	161.2614335	-0.092502713	0.16472986	-0.561541866	0.574428199	0.921620846	161.2614335	0.032601737	0.156568373	0.208226835	0.835051857	0.952629653
ENSRNOG00000046147	11.75301588	0.431309023	0.50279339	0.857825562	0.390988792	NA	11.75301588	0.578911767	0.513417936	1.127564362	0.259503945	0.758525511	11.75301588	0.015072048	0.473411185	0.031837118	0.974601945	0.993885513
ENSRNOG00000016013	1.32969326	-0.499684193	1.271261219	-0.393061776	0.694273855	NA	1.32969326	-1.658415116	1.52464148	-1.087741045	0.276709442	NA	1.32969326	-1.561498565	1.554175384	-1.00471194	0.315035577	NA
ENSRNOG00000057396	1.033061977	1.869822618	1.734163963	1.078227121	0.280932411	NA	1.033061977	1.642293216	1.805818912	0.909445131	0.363115208	NA	1.033061977	-0.166718714	1.463335002	-0.113930654	0.909292765	NA
ENSRNOG00000031211	238.8235977	1.079697003	0.254828549	4.236954642	2.27E-05	NA	238.8235977	0.307298767	0.259502456	1.184184426	0.236340066	0.732691093	238.8235977	-0.234965944	0.250126859	-0.939387098	0.347532035	0.694722906
ENSRNOG00000042084	2519.782713	0.143743364	0.12318949	1.166847621	0.243271912	0.649352492	2519.782713	0.036292563	0.123603494	0.293620848	0.769047643	0.968080273	2519.782713	-0.111538005	0.123024306	-0.906633886	0.364600436	0.711043596
ENSRNOG00000053593	4.606941108	0.085575197	0.807856453	0.105928716	0.91563891	NA	4.606941108	-0.26199702	0.866068225	-0.302513142	0.762260917	NA	4.606941108	0.55231752	0.759313458	0.727390663	0.466986672	NA
ENSRNOG00000042232	131.0755843	0.046059949	0.212720015	0.216528513	0.828575802	NA	131.0755843	-0.160068628	0.218137843	-0.73379578	0.463073213	0.879304347	131.0755843	-0.263811905	0.213015968	-1.2384607	0.215545286	0.553146881
ENSRNOG00000014726	7.279651425	0.018334944	0.70022973	0.026184184	0.979110431	NA	7.279651425	0.538377416	0.696084616	0.77343674	0.439263954	0.870565198	7.279651425	0.46095774	0.667351973	0.690726571	0.489737388	0.796010564
ENSRNOG00000014946	807.2904955	-0.082533738	0.185343954	-0.445300407	0.656102674	0.914127551	807.2904955	-0.033427377	0.18595142	-0.179764031	0.857337823	0.982347506	807.2904955	-0.170745097	0.185464687	-0.920634003	0.357241543	0.706160358
ENSRNOG00000032246	1255.070623	0.120969839	0.147776531	0.818599799	0.413014782	0.777754069	1255.070623	0.321364746	0.148073433	2.170306575	0.029983629	0.28979311	1255.070623	0.22702675	0.147084501	1.543512388	0.122706504	0.409430312
ENSRNOG00000014673	231.7831407	-0.073601715	0.136970172	-0.537355795	0.591021872	NA	231.7831407	0.544866687	0.135550423	4.019660528	5.83E-05	0.002537774	231.7831407	0.416265972	0.132810435	3.134286636	0.001722725	0.01952528
ENSRNOG00000014513	27.58956636	0.068200304	0.330066177	0.206626152	0.836301834	NA	27.58956636	-0.154643156	0.348191625	-0.444132325	0.656946917	0.944247334	27.58956636	0.204653534	0.318633827	0.642284394	0.520688545	0.813629958
ENSRNOG00000014037	17.05363185	0.160393477	0.447977667	0.358039002	0.720314126	NA	17.05363185	0.967669049	0.436236334	2.218222035	0.026539697	0.271221293	17.05363185	0.63695776	0.412459282	1.544292462	0.122517498	0.409398533
ENSRNOG00000024530	15.36620654	0.238280789	0.473849976	0.502861245	0.61506183	NA	15.36620654	0.099979352	0.49271797	0.202913956	0.839202286	0.981381795	15.36620654	0.107737427	0.456047507	0.236241675	0.813245142	0.944598265
ENSRNOG00000048250	56.92446798	0.008193702	0.25698355	0.031884148	0.97456444	NA	56.92446798	-0.505098824	0.272403526	-1.854230127	0.063706244	0.439748471	56.92446798	-0.631526782	0.264237916	-2.389993045	0.016848692	0.113859136
ENSRNOG00000057989	1.934110147	-0.469350843	1.20375539	-0.389905497	0.696606429	NA	1.934110147	-1.182110205	1.347065209	-0.877544901	0.380190742	NA	1.934110147	-0.158634371	1.242186349	-0.127705775	0.898381819	NA
ENSRNOG00000046181	306.0427862	0.165259568	0.17691033	0.934143122	0.350230071	NA	306.0427862	-0.28637725	0.180451299	-1.587005754	0.112511341	0.561420984	306.0427862	-1.281898356	0.182026013	-7.042391018	1.89E-12	1.74E-10
ENSRNOG00000061215	271.9116375	0.070043515	0.221209467	0.316638867	0.751517641	NA	271.9116375	-0.288839635	0.224559552	-1.286249604	0.198355965	0.69442069	271.9116375	-0.066107856	0.220510527	-0.299794558	0.764333866	0.927713695
ENSRNOG00000043296	1.955010509	1.237563971	1.454915998	0.850608539	0.394986845	NA	1.955010509	1.321584931	1.477857468	0.894257369	0.371184204	NA	1.955010509	-0.374339116	1.324283151	-0.282673019	0.777427501	NA
ENSRNOG00000015783	26.70412521	-0.264406176	0.483227907	-0.547166611	0.584264273	NA	26.70412521	0.046267289	0.485527487	0.095292833	0.924082236	0.990580912	26.70412521	0.172474561	0.481596067	0.358131166	0.720245157	0.913047865
ENSRNOG00000061908	3.66225903	0.890914755	0.929128793	0.958871108	0.337623682	NA	3.66225903	-0.098176961	1.039826381	-0.094416686	0.924778161	NA	3.66225903	0.157143858	0.833888891	0.188446998	0.85052626	NA
ENSRNOG00000061844	134.026063	-0.156881539	0.245676001	-0.638570876	0.523102133	NA	134.026063	-0.100922252	0.248387097	-0.406310364	0.684514571	0.954067304	134.026063	-0.203012618	0.24697374	-0.822000828	0.411076426	0.741775229
ENSRNOG00000036742	789.3400466	0.092808259	0.120494476	0.770228325	0.441164465	0.789632894	789.3400466	0.134576342	0.121447917	1.108099224	0.267818966	0.765371371	789.3400466	-0.103590392	0.120053305	-0.862869966	0.388208965	0.726694828
ENSRNOG00000016292	5.089840411	0.328221097	0.698283561	0.470039845	0.638326551	NA	5.089840411	0.053662424	0.74108642	0.072410481	0.942275244	NA	5.089840411	-0.640212634	0.707415291	-0.905002538	0.365464042	0.711932345
ENSRNOG00000061899	9.452020311	0.650170153	0.532800088	1.220289125	0.222355291	NA	9.452020311	-0.474544148	0.607593293	-0.781022689	0.43478915	0.868716116	9.452020311	-0.586688086	0.52003112	-1.128178801	0.259244415	0.603438419
ENSRNOG00000055297	5.208346495	-0.81402344	0.722234455	-1.127090288	0.259704309	NA	5.208346495	-2.236046307	0.946217355	-2.363142354	0.018120708	NA	5.208346495	0.869641021	0.711555595	1.222168762	0.221643814	0.561603096
ENSRNOG00000025110	1.380479613	-0.670626054	1.353138981	-0.495607668	0.620171242	NA	1.380479613	0.195454403	1.30017511	0.150329292	0.880504824	NA	1.380479613	-0.809802515	1.558159281	-0.519717416	0.603260546	NA
ENSRNOG00000016448	95.94878404	0.147258076	0.196260928	0.750317841	0.4530633	NA	95.94878404	0.266638092	0.200042119	1.332909757	0.18256142	0.675222835	95.94878404	-0.041373791	0.192349944	-0.215096454	0.829692119	0.950241686
ENSRNOG00000016960	85.68712685	-0.133016574	0.205188058	-0.648266647	0.516812502	NA	85.68712685	0.021778443	0.209327936	0.104039829	0.917137741	0.989119829	85.68712685	0.491324786	0.198248016	2.478333932	0.013199754	0.095240336
ENSRNOG00000017260	7.066494088	-1.316926693	0.655887887	-2.007853353	0.044658877	NA	7.066494088	-0.634062723	0.637919461	-0.993954192	0.320245169	0.806511052	7.066494088	0.985036824	0.661606538	1.488855941	0.136525308	0.435981759
ENSRNOG00000017330	1.144324829	0.777705369	1.640948396	0.473936518	0.635545177	NA	1.144324829	0.126788502	1.803898429	0.070285832	0.943966159	NA	1.144324829	0.653986689	1.410308171	0.463718996	0.642849086	NA
ENSRNOG00000025940	220.2523736	0.058190032	0.165354844	0.351910052	0.72490572	NA	220.2523736	0.089399486	0.167920302	0.532392363	0.594454274	0.928576691	220.2523736	-0.107260832	0.164451311	-0.652234585	0.514249852	0.80948278
ENSRNOG00000017277	29.14065228	-0.380831939	0.301519017	-1.263044509	0.206573185	NA	29.14065228	-0.482452264	0.316979972	-1.522027592	0.128002167	0.590969838	29.14065228	-0.131153541	0.309629548	-0.423582123	0.671870595	0.892616042
ENSRNOG00000025793	32.9061196	-0.265780554	0.341983529	-0.77717355	0.437056385	NA	32.9061196	0.432149823	0.33551971	1.288001301	0.19774551	0.694118777	32.9061196	0.943193612	0.324172991	2.90953793	0.003619635	0.034389344
ENSRNOG00000030981	1.909825821	-0.076534985	1.196111395	-0.063986503	0.948980974	NA	1.909825821	0.813961255	1.1540095	0.705333236	0.480602882	NA	1.909825821	-0.165352018	1.202256552	-0.13753472	0.890608151	NA
ENSRNOG00000060008	96.39500008	-0.096606836	0.193838315	-0.498388755	0.618210061	NA	96.39500008	-0.204157003	0.200907564	-1.0161738	0.30954663	0.799751828	96.39500008	-0.059518886	0.193462935	-0.307650074	0.758348614	0.926678635
ENSRNOG00000018599	146.3755538	0.225736706	0.182616356	1.236125343	0.216411976	NA	146.3755538	0.067447391	0.187599156	0.359529289	0.719199171	0.959601135	146.3755538	-0.302592769	0.181598746	-1.666271251	0.0956594	0.355032367
ENSRNOG00000025353	50.50008972	-0.061909508	0.252514958	-0.245171648	0.806323528	NA	50.50008972	0.243160884	0.255086725	0.953247894	0.340464485	0.819825271	50.50008972	0.534853852	0.24040583	2.224795683	0.026094957	0.153504183
ENSRNOG00000018243	97.47019764	0.028607752	0.188985532	0.151375357	0.879679628	NA	97.47019764	0.09276879	0.193856269	0.478544185	0.632262933	0.938444844	97.47019764	0.179650467	0.183906964	0.97685516	0.328640863	0.677807911
ENSRNOG00000018129	224.2288944	0.018239474	0.153566052	0.118772828	0.905455336	NA	224.2288944	-0.124221479	0.157624525	-0.788084719	0.430647153	0.868113189	224.2288944	-0.051528078	0.152545698	-0.337787813	0.735523094	0.918174246
ENSRNOG00000025126	16.24289403	-0.089798869	0.391401504	-0.229429035	0.818535471	NA	16.24289403	-0.328736619	0.41726592	-0.787834815	0.430793334	0.868113189	16.24289403	-0.145840404	0.393022859	-0.371073592	0.71058272	0.908553238
ENSRNOG00000018048	79.71470874	-0.127009453	0.211309244	-0.601059618	0.547800279	NA	79.71470874	-0.266381882	0.219690808	-1.21253085	0.225309241	0.723918493	79.71470874	-0.092603781	0.211755721	-0.437314187	0.661883508	0.887986461
ENSRNOG00000018815	1.921676539	-1.116163975	1.163206742	-0.959557691	0.337277872	NA	1.921676539	-1.090209089	1.220108943	-0.893534217	0.371571156	NA	1.921676539	0.302053302	1.216021312	0.248394744	0.803829	NA
ENSRNOG00000019112	2.471181014	-1.098322541	1.268329754	-0.865959769	0.386512224	NA	2.471181014	0.581648106	1.156756306	0.50282683	0.615086029	NA	2.471181014	0.448046917	1.307066383	0.342788188	0.731757813	NA
ENSRNOG00000012061	46.66201281	0.06313236	0.276067383	0.228684604	0.819114062	NA	46.66201281	-0.135888041	0.286959074	-0.473545022	0.635824388	0.938689593	46.66201281	-0.636996127	0.283787741	-2.244621718	0.024792427	0.147690823
ENSRNOG00000012806	281.8567168	-0.118553423	0.156085946	-0.759539382	0.447529965	NA	281.8567168	0.038300178	0.157609965	0.243006073	0.808000693	0.975751647	281.8567168	0.105564042	0.155183619	0.680252482	0.496344606	0.800059144
ENSRNOG00000024737	415.3269864	0.304670605	0.142530293	2.137584926	0.032550446	NA	415.3269864	-0.436353798	0.14741389	-2.960058907	0.003075802	0.059990729	415.3269864	-0.518788957	0.142663863	-3.636442648	0.000276429	0.004280623
ENSRNOG00000013836	94.88781396	0.048822135	0.181549754	0.268918763	0.787992198	NA	94.88781396	-0.059750045	0.188962956	-0.316199781	0.751850874	0.967510202	94.88781396	-0.096136167	0.179605364	-0.535263341	0.592467772	0.853025128
ENSRNOG00000014565	76.8971568	-0.218975523	0.196246255	-1.115820136	0.264499133	NA	76.8971568	-0.42567072	0.206711493	-2.05925038	0.039470259	0.337180702	76.8971568	-0.210925347	0.199857961	-1.055376257	0.291253277	0.640369361
ENSRNOG00000014652	850.8332664	0.213019057	0.1290135	1.651137732	0.098710454	0.469321592	850.8332664	-0.266977636	0.130924076	-2.039179081	0.041432158	0.344074582	850.8332664	-0.759620578	0.129887973	-5.848274952	4.97E-09	2.59E-07
ENSRNOG00000015180	66.21404351	-0.281193801	0.221059697	-1.272026537	0.203363691	NA	66.21404351	-0.094050575	0.225437124	-0.417192047	0.676537942	0.950388306	66.21404351	0.373634773	0.216844783	1.7230517	0.084879176	0.330482401
ENSRNOG00000015218	72.64154808	-0.098267981	0.214835236	-0.457410913	0.647375722	NA	72.64154808	-0.051299983	0.220817041	-0.232318948	0.816290297	0.977314539	72.64154808	0.015336617	0.213266772	0.071912828	0.942671281	0.98674925
ENSRNOG00000015441	566.9856477	0.306903486	0.140307528	2.187362944	0.028716039	0.252408496	566.9856477	-0.413508876	0.143693616	-2.877712222	0.004005704	0.073666623	566.9856477	-0.906113108	0.14169878	-6.394642956	1.61E-10	1.07E-08
ENSRNOG00000015773	4.237868827	0.700088177	0.764869733	0.915303805	0.360032162	NA	4.237868827	-0.882101346	0.95113934	-0.927415478	0.353710857	NA	4.237868827	0.080216759	0.695310175	0.115368309	0.908153197	NA
ENSRNOG00000016218	565.9088776	-0.014250824	0.110953609	-0.128439486	0.897801184	0.969989591	565.9088776	-0.170462825	0.113256714	-1.505101286	0.132298038	0.600402776	565.9088776	-0.070877538	0.110593817	-0.640881557	0.521599639	0.8139439
ENSRNOG00000016635	96.23530249	0.134768567	0.190086049	0.708987155	0.478332448	NA	96.23530249	-0.125791374	0.198936756	-0.632318414	0.527178834	0.90418875	96.23530249	-0.236725761	0.188965009	-1.252749186	0.210297	0.546029268
ENSRNOG00000016722	343.1487563	0.18332914	0.151429873	1.210653723	0.226028145	NA	343.1487563	0.091914869	0.153773835	0.59772762	0.550021693	0.912749221	343.1487563	-0.14017212	0.15035877	-0.932251045	0.351206801	0.699055129
ENSRNOG00000017429	5.170018439	-0.106606629	0.715846703	-0.148923825	0.881613741	NA	5.170018439	-0.41937331	0.760625077	-0.551353514	0.58139136	NA	5.170018439	-0.909739397	0.77277506	-1.177237004	0.239100923	0.581939258
ENSRNOG00000017621	113.7671187	0.055478051	0.176147446	0.314952344	0.752797838	NA	113.7671187	0.160033481	0.18013252	0.888420816	0.374314432	0.835609523	113.7671187	0.257005051	0.170248233	1.509590122	0.131148043	0.4257085
ENSRNOG00000057384	19.03932789	0.402234276	0.392038768	1.026006376	0.304888579	NA	19.03932789	0.529599131	0.401036954	1.320574389	0.186643317	0.678290494	19.03932789	0.022116457	0.370061993	0.059764194	0.952343444	0.989290868
ENSRNOG00000018311	1.637114907	-0.317998573	1.218112915	-0.261058371	0.794047494	NA	1.637114907	-1.119188683	1.377586921	-0.812426908	0.416546712	NA	1.637114907	-0.738582158	1.314742326	-0.561769515	0.574273065	NA
ENSRNOG00000018462	67.08461738	0.048418576	0.215704314	0.224467349	0.822393671	NA	67.08461738	-0.019787483	0.223856995	-0.088393411	0.929563998	0.991432998	67.08461738	-0.089679585	0.21326533	-0.420507098	0.674115045	0.893215228
ENSRNOG00000049181	95.64966265	0.036964874	0.201956103	0.1830342	0.854771184	NA	95.64966265	0.061754909	0.206979862	0.298361921	0.765426949	0.968080273	95.64966265	0.040760774	0.19870287	0.2051343	0.837467199	0.953603884
ENSRNOG00000018604	474.5511913	0.048330054	0.135977954	0.355425664	0.722270725	NA	474.5511913	0.122838253	0.137320933	0.894534066	0.371036211	0.834365073	474.5511913	0.144115562	0.134603144	1.070670108	0.284317788	0.631484227
ENSRNOG00000018686	177.0726372	-0.282339282	0.153108626	-1.844045567	0.0651765	NA	177.0726372	-0.209597351	0.156489591	-1.339369284	0.180450484	0.673652594	177.0726372	0.131886284	0.152821253	0.863010095	0.388131917	0.726694828
ENSRNOG00000018761	779.0482795	-0.035489149	0.111143889	-0.319308147	0.749492855	0.940046846	779.0482795	0.059274689	0.112084549	0.528839067	0.596917094	0.929206803	779.0482795	0.06362975	0.110571662	0.575461637	0.564979129	0.837814846
ENSRNOG00000058615	3.515577342	0.014422098	0.899311772	0.016036816	0.98720502	NA	3.515577342	0.017384197	0.931093879	0.018670724	0.985103783	NA	3.515577342	-0.109364195	0.892058975	-0.122597494	0.902425839	NA
ENSRNOG00000019103	48.80759868	-0.070529293	0.240236258	-0.293583051	0.769076529	NA	48.80759868	-0.313942686	0.254462849	-1.233746645	0.217297327	0.714156713	48.80759868	-0.084747344	0.239582399	-0.353729424	0.723541669	0.913978588
ENSRNOG00000017403	6.758329775	0.778284228	0.622206456	1.250845632	0.210990803	NA	6.758329775	-0.07086584	0.690378638	-0.102647788	0.918242514	0.98934216	6.758329775	-0.514270546	0.593318151	-0.866770291	0.386067883	0.725409783
ENSRNOG00000019245	91.20267248	-0.102790992	0.183290172	-0.560810167	0.574926955	NA	91.20267248	-0.623629379	0.198315278	-3.144636085	0.001662935	0.036834948	91.20267248	-0.053873701	0.182889724	-0.294569315	0.768322906	0.929718656
ENSRNOG00000019342	2148.770393	0.529218977	0.163921812	3.22848419	0.001244481	0.05611349	2148.770393	0.809046155	0.164017803	4.932672793	8.11E-07	6.44E-05	2148.770393	0.27813096	0.16316115	1.70463961	0.088261659	0.33836867
ENSRNOG00000019369	84.0457449	-0.116135809	0.201394721	-0.576657662	0.564170738	NA	84.0457449	-0.164227234	0.208591685	-0.787314383	0.431097852	0.868113189	84.0457449	0.188704689	0.197963338	0.953230484	0.340473304	0.687814622
ENSRNOG00000047988	125.8613899	-0.004741921	0.177685245	-0.026687198	0.978709224	NA	125.8613899	-0.014332434	0.182469061	-0.078547203	0.937392784	0.992377468	125.8613899	0.068609854	0.175078034	0.391881566	0.695145724	0.902008507
ENSRNOG00000019430	27.7521944	0.10021159	0.340901491	0.29396055	0.768788049	NA	27.7521944	-0.383785335	0.363150754	-1.056820976	0.290593299	0.788039127	27.7521944	-0.716531574	0.352286555	-2.033945276	0.041957113	0.210538199
ENSRNOG00000056571	1.405054132	0.755020913	1.609672235	0.469052579	0.639032054	NA	1.405054132	1.466459651	1.582123992	0.926892999	0.353982093	NA	1.405054132	0.552275423	1.388157086	0.39784793	0.690742284	NA
ENSRNOG00000053583	68.64843956	0.035376924	0.214871251	0.164642426	0.869225436	NA	68.64843956	0.176607982	0.219338242	0.805185542	0.420712618	0.863275475	68.64843956	-0.182111933	0.214154264	-0.850377339	0.395115331	0.73099926
ENSRNOG00000019721	74.46336455	0.351607205	0.223607434	1.572430749	0.115850688	NA	74.46336455	0.182599991	0.231989891	0.787103225	0.431221442	0.868113189	74.46336455	0.018109088	0.215310405	0.084106887	0.932971449	0.983602125
ENSRNOG00000019771	1.608052274	1.137593512	1.509453497	0.753645948	0.451061846	NA	1.608052274	1.19907059	1.547394832	0.774896339	0.438400916	NA	1.608052274	0.711505685	1.218023138	0.584147922	0.559120796	NA
ENSRNOG00000019813	134.3931251	-0.10738854	0.193161674	-0.555951593	0.578243947	NA	134.3931251	0.051362681	0.195753384	0.262384638	0.793024915	0.972681379	134.3931251	0.205961193	0.190649087	1.080315652	0.280001642	0.627633745
ENSRNOG00000052802	246.3175849	0.121891653	0.158476838	0.76914491	0.44180729	NA	246.3175849	0.199667975	0.160645955	1.242906956	0.213902122	0.711832335	246.3175849	0.147834649	0.155675426	0.949633819	0.342298348	0.688423389
ENSRNOG00000019920	1.343295453	-1.581236077	1.567836488	-1.008546548	0.313192153	NA	1.343295453	-0.490751464	1.443368999	-0.34000416	0.733853395	NA	1.343295453	1.617547978	1.548449094	1.044624576	0.296196516	NA
ENSRNOG00000019960	43.50273913	0.266775019	0.269854546	0.9885882	0.322864662	NA	43.50273913	0.406653479	0.275714042	1.474910293	0.140236663	0.613341378	43.50273913	0.26503179	0.25438041	1.041871858	0.297471093	0.64606172
ENSRNOG00000029061	45.53938954	0.015745392	0.270763521	0.05815182	0.953627698	NA	45.53938954	-0.071198076	0.281912869	-0.25255348	0.800613283	0.974596624	45.53938954	0.497343224	0.258130732	1.926710626	0.054015703	0.249603483
ENSRNOG00000019964	301.1355824	-0.0406094	0.120903446	-0.3358829	0.736959173	NA	301.1355824	-0.041904782	0.123846314	-0.33836116	0.73509104	0.964747602	301.1355824	0.131278709	0.119155884	1.101739214	0.270575063	0.617086329
ENSRNOG00000020000	185.6751836	0.039211956	0.143250646	0.273729699	0.784292353	NA	185.6751836	-0.50294352	0.15246776	-3.298687676	0.000971379	0.024734885	185.6751836	-0.263379461	0.143577912	-1.834400969	0.066594496	0.285276078
ENSRNOG00000020010	5.687706836	-0.044001016	0.735755763	-0.059803835	0.952311871	NA	5.687706836	-0.548647594	0.791776781	-0.692932158	0.488352127	NA	5.687706836	-0.217436766	0.739652131	-0.293971662	0.768779557	0.930051324
ENSRNOG00000024144	116.0562487	0.210816901	0.171044921	1.232523596	0.217753558	NA	116.0562487	0.224679926	0.175787853	1.278131122	0.201203197	0.698031586	116.0562487	-0.127292204	0.167585923	-0.75956382	0.447515352	0.768049245
ENSRNOG00000020182	281.1526194	0.248656295	0.141703404	1.75476585	0.079299367	NA	281.1526194	0.198666902	0.144463107	1.375208563	0.169066794	0.65767967	281.1526194	-0.127362598	0.139772476	-0.911213724	0.362182774	0.709841055
ENSRNOG00000020217	7.309926792	0.677144677	0.629211188	1.076180287	0.281846634	NA	7.309926792	-0.006738176	0.685744849	-0.009826069	0.992160057	0.999081375	7.309926792	-0.15948107	0.590074275	-0.270272874	0.786950333	0.935580341
ENSRNOG00000055082	38.69809671	0.421754272	0.306763303	1.374852429	0.1691772	NA	38.69809671	0.452455499	0.314117305	1.440402972	0.149753423	0.627365937	38.69809671	-0.118741122	0.295758969	-0.401479361	0.688067231	0.899027422
ENSRNOG00000020281	5.749555158	-0.838019408	0.736124086	-1.138421394	0.254944565	NA	5.749555158	-1.661141962	0.844289962	-1.96750173	0.049125397	NA	5.749555158	0.481134901	0.743205465	0.647378045	0.517387302	0.811898029
ENSRNOG00000016978	3.722443067	0.346027596	0.876089042	0.394968524	0.692866118	NA	3.722443067	-0.456957014	0.959522608	-0.476233712	0.633907884	NA	3.722443067	-1.192579895	0.931441409	-1.28035954	0.200418716	NA
ENSRNOG00000016980	384.9350611	0.02589982	0.13313098	0.194543898	0.845750027	NA	384.9350611	0.040555227	0.134984457	0.300443683	0.763838748	0.968080273	384.9350611	-0.328846669	0.133722453	-2.459173178	0.013925743	0.09892135
ENSRNOG00000036711	11.26043559	-0.17301635	0.515378073	-0.335707627	0.737091354	NA	11.26043559	-0.163115027	0.533918114	-0.3055057	0.759981029	0.96792582	11.26043559	0.192892386	0.507325547	0.380214217	0.703786407	0.905561928
ENSRNOG00000017201	255.8589143	0.072200177	0.13250049	0.544904979	0.585818872	NA	255.8589143	-0.059254902	0.136546005	-0.433955586	0.664320693	0.946586997	255.8589143	0.024704147	0.130551937	0.189228498	0.849913733	0.957087871
ENSRNOG00000017349	146.4733426	-0.0310187	0.185075081	-0.167600629	0.866897476	NA	146.4733426	-0.077651893	0.189201306	-0.410419433	0.681498293	0.952100253	146.4733426	-0.264415796	0.18607243	-1.421036932	0.155306023	0.466681995
ENSRNOG00000017645	1.562302947	0.759094752	1.361649556	0.557481731	0.577198338	NA	1.562302947	-0.458448334	1.604720704	-0.285687305	0.775117628	NA	1.562302947	0.526003444	1.18766622	0.442888275	0.657846548	NA
ENSRNOG00000017804	7.02167244	0.30653309	0.639431086	0.479384092	0.631665409	NA	7.02167244	-0.119522901	0.689230893	-0.173414893	0.86232532	0.983569184	7.02167244	0.296772711	0.597814637	0.496429316	0.619591546	0.866350367
ENSRNOG00000017837	29.22721812	0.331221895	0.35373378	0.936359246	0.349088254	NA	29.22721812	0.494440749	0.359467337	1.375481713	0.168982151	0.657661756	29.22721812	-0.059098259	0.341854889	-0.172875277	0.862749465	0.961459146
ENSRNOG00000043225	23.42908203	0.45323684	0.363583892	1.246581188	0.212551103	NA	23.42908203	0.138778994	0.384281891	0.361138521	0.717995898	0.959484324	23.42908203	0.081776956	0.342475122	0.23878218	0.811274489	0.944105954
ENSRNOG00000017850	16.38606843	0.347846928	0.430253419	0.808469874	0.418820142	NA	16.38606843	0.283209251	0.446667505	0.634049371	0.526048603	0.903942184	16.38606843	0.126395481	0.406554873	0.310894026	0.755881186	0.925850259
ENSRNOG00000048397	1155.022197	0.183729536	0.122429055	1.500702074	0.133432636	0.520161125	1155.022197	0.503194519	0.122612724	4.103933942	4.06E-05	0.001833518	1155.022197	0.313070337	0.121230932	2.582429524	0.00981074	0.075961735
ENSRNOG00000017980	126.1476938	0.304093125	0.233518558	1.302222522	0.192840328	NA	126.1476938	0.152010251	0.237854787	0.639088467	0.522765382	0.903416851	126.1476938	-0.47761191	0.233433327	-2.046031372	0.040753284	0.206350446
ENSRNOG00000029490	49.25688033	0.113961927	0.27878435	0.408781653	0.682699906	NA	49.25688033	0.028028718	0.287663733	0.097435702	0.922380393	0.989908057	49.25688033	-0.041026979	0.274261966	-0.149590481	0.881087719	0.967312671
ENSRNOG00000046480	18.35902368	-0.189181975	0.428966654	-0.441017903	0.659200036	NA	18.35902368	0.078959406	0.43401662	0.181927148	0.855639899	0.982347506	18.35902368	0.092686384	0.426231402	0.217455551	0.827853344	0.949485287
ENSRNOG00000031003	35.92824949	-0.517763091	0.361806936	-1.431047997	0.15241646	NA	35.92824949	0.151127129	0.356307121	0.424148495	0.67145752	0.949831345	35.92824949	1.163188001	0.348212927	3.340450372	0.000836426	0.010757322
ENSRNOG00000018379	12.13402758	-0.354263428	0.455110701	-0.778411554	0.436326429	NA	12.13402758	-0.909512291	0.500996234	-1.81540744	0.069461319	0.456323338	12.13402758	-0.558305072	0.48433848	-1.152716738	0.249026669	0.591371787
ENSRNOG00000018877	105.708184	-0.079942273	0.177025521	-0.451586145	0.651567153	NA	105.708184	0.245882508	0.178438102	1.377970874	0.168212281	0.657415821	105.708184	0.350597624	0.171217643	2.047672298	0.04059212	0.205790258
ENSRNOG00000018518	42.35866638	-0.060514625	0.26347256	-0.22968094	0.818339707	NA	42.35866638	0.079377033	0.269791464	0.294216251	0.768592663	0.968080273	42.35866638	0.112519365	0.258361347	0.435511605	0.663191117	0.88846253
ENSRNOG00000042728	30.5945529	0.109645974	0.329784715	0.332477428	0.739528781	NA	30.5945529	0.307392873	0.33514605	0.917190798	0.359042668	0.832947587	30.5945529	0.035265157	0.321470668	0.109699454	0.912647733	0.976677762
ENSRNOG00000056233	14.27157815	0.03285787	0.463469858	0.070895376	0.943481023	NA	14.27157815	-0.309850132	0.492518564	-0.629113611	0.52927468	0.90454121	14.27157815	-0.070738881	0.458290249	-0.154353885	0.877330712	0.966828415
ENSRNOG00000050282	308.6935906	-0.212865856	0.13891513	-1.532344649	0.125437409	NA	308.6935906	-0.164061868	0.141228128	-1.161679831	0.245365541	0.743467769	308.6935906	0.251388933	0.137774585	1.824639378	0.068055467	0.288315428
ENSRNOG00000018725	89.03942361	-0.11046204	0.186114757	-0.593515756	0.552836041	NA	89.03942361	-0.241456847	0.194807632	-1.239462971	0.215174094	0.712681955	89.03942361	0.164206639	0.18287082	0.897937894	0.369218661	0.714122779
ENSRNOG00000053015	5.591269154	-0.206155822	0.707118625	-0.291543476	0.770635698	NA	5.591269154	0.401899509	0.697105146	0.576526383	0.564259442	NA	5.591269154	-0.016952696	0.709204304	-0.023903826	0.980929323	0.995514118
ENSRNOG00000018840	204.5057187	-0.084394351	0.156006436	-0.540967113	0.588530251	NA	204.5057187	0.052919175	0.158317397	0.334260011	0.738183363	0.965697169	204.5057187	0.270570321	0.153334938	1.764570587	0.077635962	0.313883583
ENSRNOG00000018916	35.60951334	0.144956244	0.303955964	0.476898832	0.633434164	NA	35.60951334	0.246646702	0.311141297	0.792716059	0.427943272	0.866533739	35.60951334	0.110869807	0.293811686	0.377349889	0.705913601	0.906343661
ENSRNOG00000018962	16.20649927	0.577303993	0.444243393	1.299521842	0.193764903	NA	16.20649927	0.129066519	0.471580944	0.273689005	0.784323628	0.970481398	16.20649927	-0.278443699	0.426575238	-0.652742292	0.513922432	0.809475864
ENSRNOG00000018986	24.56287915	-0.082437742	0.340390359	-0.242185889	0.808636129	NA	24.56287915	-1.036021967	0.386726589	-2.678951997	0.007385298	0.115197117	24.56287915	-0.193986797	0.342600222	-0.566219123	0.571244832	0.840596234
ENSRNOG00000039730	69.2790184	-0.043893972	0.241053768	-0.182092039	0.855510496	NA	69.2790184	-0.178357999	0.249073183	-0.716086719	0.473937804	0.884718462	69.2790184	-0.240632496	0.242452234	-0.992494446	0.320956388	0.670217936
ENSRNOG00000055028	106.2715205	-0.082313761	0.203999155	-0.403500499	0.686580068	NA	106.2715205	0.239577664	0.205272178	1.167121949	0.243161125	0.741159044	106.2715205	0.438963117	0.198168173	2.215104017	0.026752926	0.156246294
ENSRNOG00000019080	1025.317855	0.194999533	0.137859416	1.414481065	0.157220703	0.553481047	1025.317855	-0.118933034	0.139124023	-0.854870574	0.392622802	0.847773496	1025.317855	-0.265020838	0.137671114	-1.925028646	0.054225775	0.250200345
ENSRNOG00000019193	14.6899027	-0.493758575	0.46314083	-1.066108931	0.286374403	NA	14.6899027	-0.621492919	0.483993759	-1.284092836	0.199109474	0.695298537	14.6899027	-0.312648812	0.483332861	-0.646860243	0.517722399	0.812051342
ENSRNOG00000019302	126.0058321	-0.225814189	0.167600327	-1.347337403	0.177871591	NA	126.0058321	-0.218144809	0.172577225	-1.264041698	0.206215061	0.701816907	126.0058321	-0.01577084	0.168188149	-0.093769032	0.925292633	0.980745647
ENSRNOG00000016683	8.44812848	-0.17340634	0.56628399	-0.306217981	0.759438683	NA	8.44812848	0.169627663	0.570713894	0.297220139	0.766298448	0.968080273	8.44812848	-0.002730953	0.565560438	-0.004828755	0.996147226	0.99909102
ENSRNOG00000026115	135.6819296	-0.040608499	0.159593027	-0.254450332	0.799147671	NA	135.6819296	0.065841388	0.163350789	0.403067465	0.686898594	0.95460881	135.6819296	0.288836581	0.154939355	1.864191189	0.06229486	0.273194043
ENSRNOG00000026040	35.15274422	-0.246894266	0.337709938	-0.731083803	0.464727967	NA	35.15274422	-0.127491317	0.344251815	-0.370343196	0.711126793	0.958103575	35.15274422	0.027007829	0.338369715	0.079817513	0.936382396	0.984502342
ENSRNOG00000050828	399.3454983	0.01899432	0.160309658	0.118485187	0.905683231	NA	399.3454983	-0.196818366	0.162744652	-1.209369178	0.226521044	0.723982114	399.3454983	-0.275344693	0.160592459	-1.714555561	0.086426742	0.33416517
ENSRNOG00000019485	128.5284451	-0.088868494	0.215823439	-0.411764796	0.680511827	NA	128.5284451	-0.034628523	0.219118061	-0.158035913	0.8744285	0.984822777	128.5284451	-0.022997044	0.215215257	-0.106856012	0.91490321	0.977385991
ENSRNOG00000019585	80.74249124	0.130284538	0.195896917	0.665066812	0.506007761	NA	80.74249124	0.129934211	0.202391755	0.641993598	0.52087734	0.903416851	80.74249124	0.08415612	0.189719231	0.443582441	0.657344503	0.88590601
ENSRNOG00000019616	4.748771196	0.392668319	0.763525803	0.514282971	0.607054165	NA	4.748771196	0.353598273	0.790875256	0.447097403	0.654804734	NA	4.748771196	-0.437683014	0.752469161	-0.581662395	0.560794106	NA
ENSRNOG00000033343	11.04183713	-0.558013012	0.467842844	-1.192736022	0.232972773	NA	11.04183713	-0.40610327	0.48183436	-0.842827544	0.399324901	0.850540775	11.04183713	-0.089939478	0.487554471	-0.184470626	0.853644269	0.958007319
ENSRNOG00000023360	113.4542389	-0.551180869	0.270200105	-2.039898793	0.041360407	NA	113.4542389	-0.585400764	0.27466971	-2.131289849	0.033065271	0.306883826	113.4542389	0.474764444	0.269518651	1.761527237	0.078149207	0.314812731
ENSRNOG00000019675	14.82396159	0.085043533	0.480586149	0.176957936	0.85954143	NA	14.82396159	-0.092832479	0.502419461	-0.184770865	0.85340876	0.98224319	14.82396159	0.279845065	0.462983397	0.604438661	0.545552039	0.827094529
ENSRNOG00000019728	34.88494065	-0.282321646	0.433577399	-0.651144747	0.514953053	NA	34.88494065	0.195380368	0.432831362	0.451400672	0.651700799	0.943315732	34.88494065	0.002590587	0.435143894	0.005953403	0.9952499	0.998744596
ENSRNOG00000036703	13.20854718	0.454503645	0.500379984	0.908316999	0.363710764	NA	13.20854718	0.078665278	0.52748695	0.149132178	0.881449335	0.984953094	13.20854718	-0.363505143	0.489467419	-0.742654422	0.457690931	0.774410815
ENSRNOG00000019884	12.07478688	-0.048026001	0.494320722	-0.097155548	0.922602868	NA	12.07478688	-0.103743358	0.514044949	-0.201817677	0.840059261	0.981381795	12.07478688	-0.007035877	0.489125634	-0.014384602	0.988523144	0.997503781
ENSRNOG00000019935	74.81864431	0.048117521	0.211437138	0.22757365	0.819977707	NA	74.81864431	0.085184784	0.217243814	0.392116041	0.694972475	0.956701994	74.81864431	-0.085177346	0.209111099	-0.407330582	0.683765204	0.896245959
ENSRNOG00000019965	7.150223854	-0.290664722	0.556250338	-0.522543002	0.601292314	NA	7.150223854	-0.795643803	0.61682696	-1.289897904	0.197086109	0.69337027	7.150223854	-0.355852735	0.581307286	-0.612159426	0.540432283	0.824859667
ENSRNOG00000020039	1.721288266	-0.2945335	1.301319336	-0.22633453	0.820941244	NA	1.721288266	-0.599999113	1.403688368	-0.427444671	0.669055477	NA	1.721288266	0.677965085	1.24879708	0.542894515	0.587202433	NA
ENSRNOG00000020144	143.1876264	-0.055035622	0.158519812	-0.347184504	0.728452711	NA	143.1876264	-0.060395536	0.163029336	-0.370458085	0.711041201	0.958103575	143.1876264	-0.193546422	0.159171552	-1.215961142	0.223999725	0.564832582
ENSRNOG00000020165	2.059642405	-0.203712863	1.174946092	-0.173380604	0.86235227	NA	2.059642405	-0.624200531	1.268195696	-0.49219575	0.622580969	NA	2.059642405	0.089586076	1.168606405	0.076660607	0.938893544	NA
ENSRNOG00000042592	10.74460341	-0.035880263	0.542931933	-0.066086117	0.947309264	NA	10.74460341	0.207825876	0.550297627	0.377660863	0.705682545	0.957781665	10.74460341	-0.130293348	0.541962055	-0.240410463	0.810012068	0.943983923
ENSRNOG00000020271	155.2485469	-0.129519735	0.172834416	-0.749386252	0.453624435	NA	155.2485469	-0.086490226	0.176476043	-0.490096135	0.624065873	0.937551803	155.2485469	0.161366277	0.170997159	0.943678116	0.34533416	0.692149893
ENSRNOG00000020298	71.3914675	0.261120637	0.230792097	1.131410651	0.25788229	NA	71.3914675	-0.077077166	0.241592172	-0.319038343	0.749697438	0.967510202	71.3914675	-0.274251528	0.22821331	-1.201733272	0.229466886	0.571118906
ENSRNOG00000020388	148.7017845	0.04010633	0.169498695	0.236617338	0.812953668	NA	148.7017845	-0.291897995	0.176354702	-1.655175574	0.097888888	0.528804117	148.7017845	-0.733873631	0.174655139	-4.201843917	2.65E-05	0.000579697
ENSRNOG00000020394	122.9668542	-0.089000229	0.170638154	-0.521572854	0.601967768	NA	122.9668542	-0.175027505	0.17708796	-0.988364792	0.322974024	0.80943879	122.9668542	0.317724513	0.166264621	1.910956828	0.056010129	0.255729356
ENSRNOG00000057948	0.843962263	0.386924112	1.562913364	0.247565938	0.804470268	NA	0.843962263	-0.465250806	1.752284616	-0.26551098	0.790615852	NA	0.843962263	-2.058013191	1.771002008	-1.162061467	0.245210498	NA
ENSRNOG00000020411	248.8518641	-0.267997747	0.199014111	-1.346626855	0.17810044	NA	248.8518641	-0.01516576	0.199973764	-0.075838751	0.939547386	0.992377468	248.8518641	0.518852336	0.197103696	2.632382586	0.008478832	0.068112176
ENSRNOG00000016374	340.4752463	0.074963563	0.134245787	0.558405333	0.576567632	NA	340.4752463	-0.434891064	0.139084967	-3.126801367	0.001767193	0.038783861	340.4752463	-0.760704923	0.137038272	-5.551039973	2.84E-08	1.31E-06
ENSRNOG00000024414	105.2127288	-0.143509906	0.177614248	-0.807986452	0.419098381	NA	105.2127288	-0.263177205	0.184949447	-1.422968328	0.154745337	0.635578691	105.2127288	-0.037852472	0.177540766	-0.213204395	0.831167541	0.950950933
ENSRNOG00000020457	69.47648685	0.035158053	0.21769718	0.16149981	0.871699761	NA	69.47648685	0.192237942	0.22181118	0.866673816	0.386120756	0.841976404	69.47648685	-0.144647502	0.216395975	-0.668438969	0.503853427	0.80345617
ENSRNOG00000020452	88.93202987	-0.100151818	0.187588596	-0.533890762	0.593417114	NA	88.93202987	-0.15186122	0.194771545	-0.779688941	0.43557399	0.8687423	88.93202987	0.085922149	0.185225956	0.463877473	0.642735533	0.880067899
ENSRNOG00000020497	110.6427028	-0.3004513	0.169600921	-1.771519265	0.076474392	NA	110.6427028	-0.349104743	0.176025375	-1.983263732	0.047337978	0.375084736	110.6427028	-0.100965426	0.172168723	-0.586433029	0.557584554	0.833741703
ENSRNOG00000020533	289.8960271	-0.158093802	0.166911731	-0.94717011	0.343552103	NA	289.8960271	0.0229497	0.168187479	0.136453081	0.891463114	0.986236611	289.8960271	0.154065947	0.166062114	0.927760967	0.353531576	0.701436958
ENSRNOG00000020560	54.75359855	0.707057219	0.265431195	2.663806031	0.00772621	NA	54.75359855	0.388114839	0.276602361	1.40315085	0.16057186	0.64744233	54.75359855	-0.326795189	0.254510686	-1.284013629	0.199137187	0.530771847
ENSRNOG00000020597	11.54719613	-1.157315424	0.527939458	-2.19213663	0.028369643	NA	11.54719613	0.23642095	0.478352246	0.494240284	0.621136493	0.936793006	11.54719613	1.083544569	0.523828943	2.068508402	0.038592241	0.199337194
ENSRNOG00000020605	62.74547733	-0.020263512	0.223475555	-0.090674401	0.927751312	NA	62.74547733	0.296226298	0.225407313	1.314182282	0.188784869	0.68194886	62.74547733	0.08135991	0.219070367	0.37138711	0.710349225	0.908553238
ENSRNOG00000025651	16.78208326	-0.509747824	0.418826087	-1.217087091	0.223571082	NA	16.78208326	0.111314744	0.411550293	0.270476649	0.786793579	0.970664873	16.78208326	0.712984294	0.406535544	1.753805552	0.079463831	0.318637707
ENSRNOG00000020624	463.7726961	-0.224843083	0.11339882	-1.982763878	0.047393811	NA	463.7726961	0.2317408	0.113273053	2.045859918	0.040770155	0.342636062	463.7726961	0.474060137	0.111501142	4.251616891	2.12E-05	0.000480196
ENSRNOG00000020430	324.7511446	-0.029226106	0.123237333	-0.237153024	0.812538078	NA	324.7511446	0.058541495	0.125287704	0.467256511	0.640316367	0.93992178	324.7511446	0.010022294	0.122251414	0.08198101	0.934661814	0.983969504
ENSRNOG00000020446	1.209254608	1.003746889	1.593332932	0.629966825	0.528716289	NA	1.209254608	0.129886802	1.718689712	0.075573154	0.939758696	NA	1.209254608	-1.915309919	1.726265426	-1.109510676	0.267209942	NA
ENSRNOG00000034038	17.96994972	0.887238811	0.470689452	1.884977043	0.059432937	NA	17.96994972	0.887401676	0.480797718	1.845686122	0.064937793	0.443707431	17.96994972	-0.474229281	0.447886756	-1.058815148	0.289683974	0.638182256
ENSRNOG00000020643	114.2308507	0.080128313	0.174511209	0.459158545	0.646120317	NA	114.2308507	0.071811318	0.179820413	0.3993502	0.689635183	0.955493991	114.2308507	0.088363615	0.17025012	0.519022333	0.603745168	0.85775554
ENSRNOG00000015902	2.472174524	0.260236341	1.045639316	0.248877731	0.803455361	NA	2.472174524	-0.122632413	1.109311719	-0.110548199	0.911974627	NA	2.472174524	-1.420225721	1.158968922	-1.225421747	0.220416357	NA
ENSRNOG00000016267	35.39191664	-0.131614694	0.280753565	-0.46879082	0.639219162	NA	35.39191664	0.104690194	0.285718779	0.366409915	0.714059222	0.958647954	35.39191664	0.333544905	0.27164439	1.227873342	0.219494518	0.558705005
ENSRNOG00000016807	2837.613202	0.235513025	0.147852411	1.592892688	0.111184267	0.484019837	2837.613202	0.556652182	0.147910829	3.763430869	0.000167598	0.006164402	2837.613202	0.1568406	0.147501342	1.063316426	0.287638479	0.635164817
ENSRNOG00000017006	4.061985233	0.925880042	0.768549535	1.204710952	0.228314907	NA	4.061985233	-0.022203793	0.857055126	-0.025907077	0.979331456	NA	4.061985233	-1.302396357	0.786552241	-1.65582944	0.097756364	NA
ENSRNOG00000017097	163.6630122	0.234556229	0.154467907	1.518478718	0.128893761	NA	163.6630122	0.232072686	0.158399498	1.465109981	0.142890914	0.615850657	163.6630122	-0.043499508	0.150720063	-0.288611266	0.772878873	0.931463431
ENSRNOG00000061348	54.80365649	0.413794164	0.268686153	1.540065088	0.123544489	NA	54.80365649	0.335474915	0.276331958	1.214028656	0.224736782	0.723639078	54.80365649	-0.206073366	0.261568213	-0.787837958	0.430791495	0.755790415
ENSRNOG00000017137	21.1292162	0.159392565	0.374071284	0.426102113	0.67003344	NA	21.1292162	-0.515726612	0.407684562	-1.265013836	0.205866368	0.701346344	21.1292162	-0.551918886	0.380252858	-1.451452301	0.146653955	0.451567042
ENSRNOG00000017222	176.0768985	-0.076447513	0.146912466	-0.520360967	0.60281201	NA	176.0768985	-0.195699521	0.152128413	-1.286410061	0.198299989	0.69442069	176.0768985	-0.060981398	0.146477591	-0.416318957	0.677176623	0.894175525
ENSRNOG00000017294	186.3106839	-0.031613113	0.155354171	-0.203490594	0.838751597	NA	186.3106839	0.241983327	0.156669536	1.544546143	0.122456082	0.580129749	186.3106839	0.2098247	0.15232933	1.377441231	0.168375873	0.48640495
ENSRNOG00000017326	30.55374832	0.235451016	0.320391061	0.734886344	0.462408716	NA	30.55374832	0.197903336	0.33164381	0.5967346	0.550684588	0.912749221	30.55374832	0.08013083	0.307668029	0.260445749	0.794519958	0.939246363
ENSRNOG00000026848	1.914104918	1.454791734	1.245977899	1.16759032	0.242972057	NA	1.914104918	0.519031781	1.342828268	0.38652134	0.699110602	NA	1.914104918	-2.672024207	1.446891207	-1.846734706	0.064785599	NA
ENSRNOG00000017728	198.8306303	-0.368095313	0.158456865	-2.3230001	0.020179147	NA	198.8306303	0.204810016	0.157270481	1.302278818	0.19282109	0.688472611	198.8306303	0.612057528	0.155389715	3.938854812	8.19E-05	0.001504874
ENSRNOG00000017756	2.105513014	1.375747025	1.426552451	0.964385869	0.334852504	NA	2.105513014	1.028291878	1.482168716	0.693775187	0.487823206	NA	2.105513014	-0.045756192	1.254987179	-0.036459489	0.97091598	NA
ENSRNOG00000017810	35.19780166	-0.082680517	0.291466157	-0.283671071	0.776662466	NA	35.19780166	-0.399233525	0.309244654	-1.29099572	0.196705162	0.69337027	35.19780166	-0.260185141	0.29491706	-0.882231568	0.377651594	0.720180277
ENSRNOG00000018066	52.36352039	0.111431642	0.241898525	0.460654492	0.64504651	NA	52.36352039	0.195840978	0.248675433	0.787536492	0.430967875	0.868113189	52.36352039	0.330158526	0.229981928	1.435584653	0.151120564	0.459758729
ENSRNOG00000018119	93.7551692	0.160843114	0.208353124	0.771973614	0.440130055	NA	93.7551692	-0.156835605	0.217074646	-0.72249619	0.469989467	0.882403142	93.7551692	-0.536393867	0.21080769	-2.544470108	0.010944368	0.082701775
ENSRNOG00000018384	3.439711704	-0.142242037	0.811933756	-0.175189215	0.860930958	NA	3.439711704	-0.785027566	0.905272735	-0.867172439	0.385847535	NA	3.439711704	-0.785586486	0.874622687	-0.898200444	0.369078697	NA
ENSRNOG00000018683	262.1053739	-0.215535407	0.172137906	-1.252108912	0.210530181	NA	262.1053739	-0.015319809	0.173421282	-0.088338691	0.929607488	0.991432998	262.1053739	0.194323581	0.17132352	1.134249285	0.256689996	0.600329397
ENSRNOG00000033881	14.6683766	-0.960884287	0.416943384	-2.304591759	0.021189448	NA	14.6683766	-0.81856638	0.43094529	-1.899467054	0.057503094	0.41768784	14.6683766	0.192199081	0.435995835	0.440827791	0.659337672	0.886978709
ENSRNOG00000015717	13.89992598	-0.019495932	0.464120681	-0.042006169	0.966493781	NA	13.89992598	0.106053116	0.475694123	0.222943928	0.823579147	0.977902439	13.89992598	0.175306978	0.451445994	0.388323256	0.697776829	0.903325221
ENSRNOG00000028137	41.12111077	-0.602573546	0.350025902	-1.721511301	0.085158083	NA	41.12111077	-1.027645674	0.366005028	-2.807736492	0.004989103	0.086669305	41.12111077	-0.703911177	0.368341388	-1.91102928	0.056000818	0.255729356
ENSRNOG00000016038	95.55544736	0.080972413	0.226816228	0.356995678	0.721095041	NA	95.55544736	-0.17192575	0.234482561	-0.733213374	0.463428299	0.879304347	95.55544736	-0.107757028	0.225118046	-0.478668991	0.632174129	0.874663118
ENSRNOG00000050554	10.78968656	-0.002122508	0.528097602	-0.004019158	0.996793184	NA	10.78968656	0.034363698	0.54307274	0.063276419	0.949546393	0.992598634	10.78968656	-0.757599304	0.555449744	-1.363938523	0.172586915	0.492104301
ENSRNOG00000016227	197.0781896	0.170053518	0.160809377	1.057485087	0.290290257	NA	197.0781896	0.172837345	0.163975363	1.054044594	0.291862501	0.788823015	197.0781896	-0.002831892	0.158078329	-0.017914488	0.985707071	0.99655515
ENSRNOG00000016935	27.23563126	-0.028133099	0.317727694	-0.088544686	0.929443769	NA	27.23563126	0.078828205	0.32708793	0.241000043	0.809555083	0.976365543	27.23563126	0.298004928	0.305380555	0.975847751	0.329139917	0.678582727
ENSRNOG00000016940	77.71240568	0.160729332	0.20989401	0.765764262	0.443816582	NA	77.71240568	0.272558818	0.214829356	1.268722413	0.204540086	0.700091919	77.71240568	0.474615467	0.197775397	2.399770009	0.016405376	0.112119733
ENSRNOG00000017243	332.769214	0.221041735	0.194911228	1.134063628	0.256767859	NA	332.769214	0.849225844	0.194052778	4.376262235	1.21E-05	0.000685124	332.769214	1.181209334	0.1886471	6.261476231	3.81E-10	2.41E-08
ENSRNOG00000036649	7.560243902	0.421385334	0.584378517	0.721082862	0.470858535	NA	7.560243902	0.342197407	0.607429462	0.563353325	0.573194314	0.921317573	7.560243902	-0.775492454	0.594906529	-1.303553441	0.192385884	0.520351032
ENSRNOG00000017635	72.29486279	0.084320269	0.212272541	0.397226457	0.691200474	NA	72.29486279	0.133491579	0.218108896	0.612040964	0.540510655	0.908500067	72.29486279	0.010912445	0.207787454	0.052517345	0.958116475	0.990606865
ENSRNOG00000027240	1.101620631	-1.777389213	1.569437878	-1.13250052	0.257424066	NA	1.101620631	-2.710411962	1.76073439	-1.53936447	0.123715343	NA	1.101620631	-0.385712091	1.798413313	-0.214473552	0.83017779	NA
ENSRNOG00000017897	2.578069238	-0.064692682	1.03279436	-0.062638493	0.950054377	NA	2.578069238	-1.000429988	1.174761787	-0.851602426	0.394434792	NA	2.578069238	-0.34078984	1.050642446	-0.32436329	0.745663009	NA
ENSRNOG00000018137	71.35836098	0.232509304	0.203987051	1.139823839	0.2543597	NA	71.35836098	0.08925215	0.212859552	0.419300657	0.674996416	0.950388306	71.35836098	-0.242358651	0.200896259	-1.206387076	0.227668277	0.568408304
ENSRNOG00000018272	15.89824306	0.208161864	0.416117867	0.500247359	0.616900915	NA	15.89824306	0.295603142	0.428348728	0.690099265	0.490131766	0.891795151	15.89824306	0.140374251	0.395663455	0.354781948	0.722752953	0.913932547
ENSRNOG00000018522	1.810616752	1.480169097	1.311051879	1.128993536	0.258900561	NA	1.810616752	1.122174923	1.367228818	0.820765996	0.411779571	NA	1.810616752	-1.605428667	1.298767333	-1.236117221	0.216414994	NA
ENSRNOG00000018838	100.6648684	0.094564937	0.206036116	0.458972625	0.646253825	NA	100.6648684	0.410120284	0.207409453	1.977346156	0.048002516	0.378138585	100.6648684	0.4205134	0.197749307	2.126497465	0.03346186	0.181463385
ENSRNOG00000018860	69.98636682	0.051434076	0.214956635	0.23927652	0.810891171	NA	69.98636682	0.22578639	0.219259313	1.029768754	0.303118572	0.795060353	69.98636682	0.426282004	0.204455092	2.084966435	0.037072347	0.193155625
ENSRNOG00000012458	12763.11342	0.21020487	0.177162647	1.186507839	0.235421808	0.640107102	12763.11342	0.458527818	0.177182381	2.587886082	0.009656691	0.140850453	12763.11342	0.464607922	0.177070718	2.623855185	0.008694074	0.069336944
ENSRNOG00000024073	5.205472974	0.397436172	0.914716789	0.434490956	0.663931961	NA	5.205472974	0.933872877	0.90774316	1.028785364	0.303580546	NA	5.205472974	1.698592727	0.774504748	2.193134041	0.028297723	0.16224382
ENSRNOG00000048275	509.5162881	0.00455267	0.115497308	0.039417977	0.968557147	0.990080639	509.5162881	-0.124139795	0.117746474	-1.054297345	0.291746804	0.788823015	509.5162881	-0.275733217	0.115862173	-2.379838135	0.017320244	0.115638658
ENSRNOG00000012858	0.89355803	0.773694444	2.030729029	0.380993443	0.703208114	NA	0.89355803	2.012246533	1.930011197	1.042608735	0.297129542	NA	0.89355803	0.570281683	1.845507542	0.309010757	0.757313344	NA
ENSRNOG00000013165	99.07999929	-0.305625886	0.262788813	-1.163009499	0.244825649	NA	99.07999929	-0.0308561	0.264459224	-0.11667621	0.907116643	0.988036814	99.07999929	0.692779164	0.258084879	2.684307448	0.007268024	0.060372017
ENSRNOG00000013256	192.4483433	0.011930851	0.154424461	0.077260112	0.938416622	NA	192.4483433	0.006018224	0.15804022	0.038080334	0.969623631	0.99464307	192.4483433	0.123837532	0.151904056	0.815235185	0.414937701	0.744888163
ENSRNOG00000013828	171.0139229	0.248165163	0.140405056	1.767494496	0.07714545	NA	171.0139229	-0.514986214	0.152480908	-3.377381615	0.000731794	0.019956052	171.0139229	-0.523197985	0.141280086	-3.703267747	0.00021284	0.003444344
ENSRNOG00000014109	226.0935557	0.064467647	0.141710071	0.454926361	0.649162217	NA	226.0935557	0.056310595	0.145004928	0.388335731	0.697767598	0.956854274	226.0935557	0.051526819	0.139473326	0.369438516	0.711800893	0.90858205
ENSRNOG00000014783	15.88962239	0.239889606	0.421052658	0.56973778	0.568855562	NA	15.88962239	0.2574798	0.434942473	0.591985875	0.553860047	0.913047469	15.88962239	-0.150146818	0.410258723	-0.365980805	0.714379399	0.909247955
ENSRNOG00000014923	1.054454029	0.480191997	2.006851503	0.239276297	0.810891344	NA	1.054454029	2.069863561	1.847283266	1.120490614	0.26250475	NA	1.054454029	1.78526468	1.730375765	1.031720807	0.302202927	NA
ENSRNOG00000014936	40.28011781	-0.212901072	0.308219229	-0.690745588	0.489725435	NA	40.28011781	-0.116362754	0.314742532	-0.369707752	0.711600255	0.958103575	40.28011781	-0.086192895	0.310340385	-0.277736638	0.781214533	0.933619807
ENSRNOG00000004273	120.0337662	0.049663571	0.233529878	0.212664742	0.83158847	NA	120.0337662	-0.22831389	0.239691099	-0.952533869	0.340826297	0.820033714	120.0337662	-0.205627281	0.233305154	-0.881366216	0.378119637	0.720180277
ENSRNOG00000015078	310.4032195	0.284104087	0.189822034	1.496686559	0.134474835	NA	310.4032195	0.061262358	0.192478945	0.318280827	0.750271926	0.967510202	310.4032195	-0.060713298	0.188149034	-0.322687267	0.746932096	0.922926808
ENSRNOG00000036645	1.195212856	-1.314878489	1.476849803	-0.890326482	0.373290606	NA	1.195212856	-2.314474541	1.689181673	-1.370175025	0.170632272	NA	1.195212856	0.807405337	1.505675355	0.536241318	0.591791781	NA
ENSRNOG00000053075	0.93782647	-1.197949826	1.814940241	-0.660049185	0.509222267	NA	0.93782647	-1.73839556	1.922724728	-0.904131275	0.365925797	NA	0.93782647	1.220953727	1.795571473	0.679980577	0.496516759	NA
ENSRNOG00000015152	37.27678973	0.173875073	0.302393107	0.574996812	0.565293453	NA	37.27678973	-0.245920092	0.320597884	-0.767067108	0.443041617	0.872863977	37.27678973	-0.186555731	0.298755305	-0.624443241	0.532336535	0.820196481
ENSRNOG00000015593	223.1237379	0.346490755	0.14996029	2.310550046	0.020857721	NA	223.1237379	0.414066723	0.152394773	2.717066441	0.006586338	0.105682657	223.1237379	-0.041025037	0.146137199	-0.280729596	0.778917807	0.9327954
ENSRNOG00000015830	4.401347861	0.125320188	0.807670791	0.155162461	0.876693242	NA	4.401347861	0.346507758	0.819356602	0.422902259	0.672366575	NA	4.401347861	-1.237839678	0.890942199	-1.389360252	0.164723231	NA
ENSRNOG00000018450	6.074952731	0.83617571	0.767345959	1.089698461	0.275845994	NA	6.074952731	1.258846337	0.767896388	1.639344	0.101141637	0.537842433	6.074952731	0.555285593	0.658218754	0.843618614	0.398882559	0.733637511
ENSRNOG00000019215	1.263637989	-1.56900074	1.649949527	-0.950938628	0.341635531	NA	1.263637989	-0.238603334	1.497354225	-0.159349959	0.873393162	NA	1.263637989	1.358926349	1.651944884	0.822622088	0.410722934	NA
ENSRNOG00000015912	143.3059989	0.388916065	0.180402518	2.155823936	0.031097416	NA	143.3059989	0.876630165	0.179889175	4.873167963	1.10E-06	8.28E-05	143.3059989	0.561045166	0.168395366	3.331713802	0.00086313	0.010996579
ENSRNOG00000016416	283.2212192	-0.072332257	0.126161826	-0.573329188	0.566421826	NA	283.2212192	-0.00262384	0.128643462	-0.02039622	0.983727299	0.997858908	283.2212192	0.109562465	0.124715671	0.878497982	0.379673532	0.721221816
ENSRNOG00000016611	136.3060403	-0.07967597	0.184276335	-0.432372234	0.665470895	NA	136.3060403	0.006923394	0.187626081	0.036899956	0.970564775	0.994858113	136.3060403	0.09428782	0.182425269	0.516857235	0.605255823	0.858488001
ENSRNOG00000016697	5.408269212	0.392044323	0.676589119	0.579442252	0.562290802	NA	5.408269212	-0.425127643	0.760105782	-0.559300631	0.575956565	NA	5.408269212	-0.255216993	0.655490232	-0.389352855	0.697015142	0.903184962
ENSRNOG00000017050	2.707243645	-0.401808208	1.006857636	-0.399071521	0.689840506	NA	2.707243645	-0.005837033	1.010230337	-0.005777923	0.99538991	NA	2.707243645	0.035176554	1.021765588	0.034427225	0.972536474	NA
ENSRNOG00000017109	48.73621058	0.065307405	0.24870965	0.262584925	0.792870521	NA	48.73621058	-0.137057293	0.260149536	-0.526840429	0.598304405	0.929505885	48.73621058	-0.779364721	0.260174073	-2.995551065	0.002739494	0.028127009
ENSRNOG00000017299	174.7359945	-0.237030355	0.169859684	-1.395447988	0.162880789	NA	174.7359945	0.054105809	0.171064125	0.316289629	0.751782683	0.967510202	174.7359945	0.34591922	0.167620371	2.063706325	0.039045569	0.200778015
ENSRNOG00000017414	112.3274409	0.714034993	0.30617433	2.332119064	0.019694428	NA	112.3274409	-0.130926121	0.314498315	-0.416301501	0.677189395	0.950388306	112.3274409	-0.901084474	0.306221083	-2.942594502	0.003254744	0.031864155
ENSRNOG00000017762	3.304730675	-0.035785086	0.929677117	-0.038491951	0.969295449	NA	3.304730675	-0.032550073	0.965396427	-0.033716795	0.973102986	NA	3.304730675	0.361005033	0.891786964	0.404810843	0.685616558	NA
ENSRNOG00000017960	31.01108505	0.179000008	0.319844174	0.559647549	0.575719865	NA	31.01108505	0.102575314	0.331034143	0.309863245	0.756664954	0.967510202	31.01108505	-0.451966461	0.32204709	-1.40341731	0.160492434	0.47444872
ENSRNOG00000018061	21.72984635	-0.199528621	0.389174137	-0.512697536	0.608162914	NA	21.72984635	-0.353395986	0.405918891	-0.87060739	0.38396856	0.83999259	21.72984635	-0.309203677	0.39801531	-0.776863778	0.437239144	0.760277223
ENSRNOG00000018336	242.6947326	0.110303602	0.165905278	0.66485891	0.506140739	NA	242.6947326	-0.299398225	0.171098676	-1.749857055	0.080142983	0.485331504	242.6947326	-0.178495647	0.165245056	-1.080187515	0.280058687	0.627633745
ENSRNOG00000018367	450.3721289	0.141448972	0.112700393	1.255088542	0.209446619	NA	450.3721289	0.059672861	0.115079788	0.518534682	0.604085269	0.93135372	450.3721289	-0.083810923	0.111543975	-0.751371137	0.452429328	0.770354315
ENSRNOG00000019534	510.0357366	0.156970175	0.104214491	1.506222148	0.132010156	0.520161125	510.0357366	0.155500372	0.106105149	1.465530877	0.142776135	0.615580028	510.0357366	-0.062261861	0.102921435	-0.604945525	0.545215193	0.826891662
ENSRNOG00000056817	4.722909348	-0.176533458	0.783895797	-0.225200159	0.821823566	NA	4.722909348	-1.153260149	0.908627734	-1.269232829	0.204358036	NA	4.722909348	0.450594854	0.759630888	0.593176055	0.553063336	NA
ENSRNOG00000019861	329.8523271	-0.005662707	0.129479722	-0.043734316	0.965116185	NA	329.8523271	0.26417858	0.130423424	2.025545495	0.042811382	0.34954222	329.8523271	0.415676909	0.1261972	3.29386792	0.000988189	0.012270016
ENSRNOG00000020021	1.642670547	-1.243060883	1.481856138	-0.838853956	0.401551268	NA	1.642670547	0.187638727	1.361646528	0.137802817	0.890396258	NA	1.642670547	0.658916702	1.518786672	0.433844143	0.664401624	NA
ENSRNOG00000020044	62.63667141	0.159613683	0.232379238	0.686867228	0.4921664	NA	62.63667141	0.136525323	0.23975661	0.569432987	0.569062336	0.920494721	62.63667141	0.036218949	0.225932646	0.160308613	0.872637974	0.96512446
ENSRNOG00000061253	3.467066608	-0.513893629	0.96094486	-0.534779518	0.592802328	NA	3.467066608	0.196142362	0.936103258	0.20953069	0.83403398	NA	3.467066608	1.158661965	0.906625164	1.27799449	0.201251369	NA
ENSRNOG00000029394	2.366654471	0.299508519	1.225842516	0.244328708	0.806976251	NA	2.366654471	1.162480931	1.188406726	0.978184409	0.327983126	NA	2.366654471	1.018632719	1.077988754	0.944938168	0.344690444	NA
ENSRNOG00000020206	811.6209249	-0.004479928	0.106885284	-0.041913424	0.966567715	0.990080639	811.6209249	-0.013260984	0.108092473	-0.122681843	0.902359042	0.987180228	811.6209249	-0.120921862	0.106730046	-1.132969271	0.257227158	0.600803177
ENSRNOG00000020300	22.75473284	0.043061765	0.345072322	0.12479055	0.900689369	NA	22.75473284	-0.446235836	0.373613695	-1.194377621	0.232330287	0.729009821	22.75473284	-0.293887216	0.346869656	-0.847255476	0.396852738	0.731973567
ENSRNOG00000020332	1.620666195	-0.105476577	1.287811111	-0.081903763	0.934723242	NA	1.620666195	-0.773199209	1.417224519	-0.545572843	0.585359596	NA	1.620666195	-0.739077464	1.362383271	-0.542488652	0.587481923	NA
ENSRNOG00000020354	80.13278063	0.212781483	0.200927996	1.058993703	0.289602648	NA	80.13278063	0.061447376	0.209255431	0.293647698	0.769027124	0.968080273	80.13278063	-0.169370709	0.197357549	-0.858192198	0.390786343	0.728505881
ENSRNOG00000020369	4.392188358	0.932811319	0.865621984	1.077619719	0.281203498	NA	4.392188358	1.551240386	0.856649716	1.810822273	0.070168367	NA	4.392188358	-0.496813926	0.802872977	-0.618795177	0.5360513	NA
ENSRNOG00000056268	4.848846757	0.401771741	0.703723222	0.570922954	0.568051871	NA	4.848846757	-0.792993325	0.822499563	-0.964126135	0.334982691	NA	4.848846757	-0.594678499	0.703888666	-0.844847384	0.398196054	NA
ENSRNOG00000020434	1.125032676	-1.6150599	1.662515666	-0.971455447	0.331321529	NA	1.125032676	-2.081655196	1.765875312	-1.178823432	0.238468492	NA	1.125032676	1.580009143	1.650212656	0.957457899	0.338336186	NA
ENSRNOG00000026039	1.36843787	-0.973391411	1.401359095	-0.694605269	0.487302709	NA	1.36843787	-0.19562556	1.349819037	-0.144927249	0.884768312	NA	1.36843787	0.490926284	1.434225772	0.342293587	0.732129961	NA
ENSRNOG00000020451	2337.994975	0.136864744	0.104328407	1.311864595	0.189565825	0.595663068	2337.994975	0.077524788	0.104790198	0.739809544	0.459415567	0.878607139	2337.994975	-0.288355237	0.104299894	-2.764674321	0.005697965	0.049720415
ENSRNOG00000032677	103.7819796	-0.102309909	0.181945716	-0.562310073	0.573904777	NA	103.7819796	-0.302323253	0.190413563	-1.587719111	0.11234987	0.561420984	103.7819796	0.033928942	0.180542126	0.187928116	0.850933002	0.957311983
ENSRNOG00000020484	1.264129283	-1.982041934	1.546452652	-1.281669976	0.199958441	NA	1.264129283	-1.696311722	1.580017116	-1.073603384	0.28300048	NA	1.264129283	0.909508104	1.624924885	0.559723168	0.575668277	NA
ENSRNOG00000020532	6.301998913	0.321914369	0.720241393	0.446953441	0.654908677	NA	6.301998913	0.419431956	0.737784927	0.56850166	0.569694379	0.920494721	6.301998913	0.327102881	0.673584246	0.485615398	0.627239877	0.871657964
ENSRNOG00000059500	2.241945038	-0.594169883	1.276669846	-0.46540606	0.641640695	NA	2.241945038	0.315458399	1.218390961	0.258913936	0.795701645	NA	2.241945038	1.809468066	1.170326227	1.546122803	0.122074913	NA
ENSRNOG00000020562	827.6316739	0.101653532	0.101125939	1.005217178	0.314792285	0.715672741	827.6316739	-0.112966106	0.102945982	-1.097333809	0.272495497	0.770056636	827.6316739	-0.296898599	0.10116551	-2.934780835	0.003337834	0.032443636
ENSRNOG00000020614	2.535480256	0.049013443	1.06479194	0.046031005	0.963285538	NA	2.535480256	0.735264334	1.044039359	0.704249632	0.481277327	NA	2.535480256	0.132006572	1.027544998	0.128467923	0.897778681	NA
ENSRNOG00000020615	170.3328961	-0.051105891	0.155410139	-0.328845283	0.742272634	NA	170.3328961	-0.138425209	0.160162591	-0.864279278	0.387434491	0.843215063	170.3328961	-0.064605359	0.15479546	-0.417359522	0.676415458	0.894113304
ENSRNOG00000052577	10.28981587	-0.423589597	0.517876074	-0.817936216	0.413393609	NA	10.28981587	-1.527096026	0.618614668	-2.468573904	0.013565264	0.174764593	10.28981587	0.428902374	0.511245977	0.83893545	0.401505534	0.735361207
ENSRNOG00000020651	171.252501	-0.163549848	0.181576902	-0.900719452	0.367737503	NA	171.252501	-0.288148647	0.186017693	-1.549038927	0.121372363	0.578326448	171.252501	-0.147655518	0.182525364	-0.808958903	0.418538786	0.746762944
ENSRNOG00000043486	7.216066671	-0.580402742	0.736568024	-0.787982539	0.430706919	NA	7.216066671	-0.326503633	0.747088572	-0.437034704	0.66208618	0.946085831	7.216066671	1.013412334	0.713622458	1.420095911	0.155579761	0.466704553
ENSRNOG00000020713	18.23659478	0.060239314	0.415275167	0.145058791	0.884664454	NA	18.23659478	-0.577097171	0.449513258	-1.283826808	0.199202561	0.695298537	18.23659478	-0.563752737	0.425146974	-1.326018463	0.184833582	0.509198806
ENSRNOG00000020736	141.200392	-0.127237721	0.208850103	-0.609229867	0.542372086	NA	141.200392	0.033804668	0.211169115	0.160083393	0.872815383	0.984043606	141.200392	0.294040426	0.206143935	1.426384074	0.153757508	0.464542343
ENSRNOG00000020776	920.916189	0.236210234	0.183017817	1.290640645	0.196828315	0.600214858	920.916189	-0.443236564	0.184520895	-2.402094158	0.016301512	0.198432193	920.916189	-1.261030016	0.184473724	-6.835824582	8.15E-12	6.73E-10
ENSRNOG00000050206	107.7612942	0.032476788	0.238025035	0.136442741	0.891471287	NA	107.7612942	0.110161948	0.241154425	0.45681081	0.647807035	0.942455177	107.7612942	-0.249682591	0.238355624	-1.047521291	0.294859218	0.643612268
ENSRNOG00000061963	3.132745835	0.237598933	1.016852817	0.233661086	0.815248101	NA	3.132745835	-0.26575364	1.081633904	-0.245696477	0.805917199	NA	3.132745835	-0.791447519	1.046468911	-0.756302944	0.449467583	NA
ENSRNOG00000020857	164.9233973	0.255355656	0.163696232	1.559936059	0.118774992	NA	164.9233973	0.459725149	0.165649489	2.775288661	0.005515273	0.092832642	164.9233973	0.194983228	0.157680886	1.236568574	0.216247293	0.553890902
ENSRNOG00000029588	1.808663671	-1.035494796	1.376693712	-0.75216062	0.451954472	NA	1.808663671	0.893619485	1.198259778	0.7457644	0.455809749	NA	1.808663671	0.845931004	1.376542822	0.614533011	0.538863166	NA
ENSRNOG00000047035	36.20778746	0.130544828	0.284858283	0.458279909	0.646751356	NA	36.20778746	-0.443441806	0.308826049	-1.435895085	0.151032197	0.630152757	36.20778746	-0.255258516	0.283438244	-0.900578949	0.367812231	0.713407822
ENSRNOG00000020865	14.87246427	-0.025895624	0.449717129	-0.057582028	0.954081565	NA	14.87246427	0.441497185	0.44863869	0.984081834	0.325075278	0.81053885	14.87246427	-0.553632434	0.466369996	-1.187109889	0.235184278	0.578630993
ENSRNOG00000020903	17.53009148	-0.462446861	0.417272546	-1.108260932	0.267749142	NA	17.53009148	-0.499940316	0.434174733	-1.151472618	0.249537854	0.746421336	17.53009148	0.059743107	0.423526336	0.141061138	0.887821644	0.969817152
ENSRNOG00000020918	231.4721912	0.097237771	0.461988463	0.210476621	0.833295697	NA	231.4721912	-0.740737115	0.465151129	-1.592465476	0.111280154	0.560361557	231.4721912	-0.564230192	0.462625312	-1.219626719	0.222606413	0.563339924
ENSRNOG00000013387	198.1730243	0.062952997	0.144651606	0.435204273	0.663414161	NA	198.1730243	-0.287846343	0.151315344	-1.902294472	0.057132668	0.417187503	198.1730243	-0.198689641	0.144246765	-1.377428754	0.168379728	0.48640495
ENSRNOG00000013426	0.903350789	-1.398254865	1.842338633	-0.758956492	0.447878584	NA	0.903350789	-0.9624864	1.8464934	-0.521250929	0.60219198	NA	0.903350789	1.196799814	1.843755093	0.64910997	0.516267298	NA
ENSRNOG00000013456	55.2199074	-0.190520202	0.236093221	-0.806970237	0.419683631	NA	55.2199074	0.155718051	0.237736773	0.655001953	0.512466496	0.900121066	55.2199074	0.251898552	0.231595384	1.087666546	0.276742342	0.624882264
ENSRNOG00000013845	51.20483067	-0.005239003	0.236054072	-0.022194079	0.982293141	NA	51.20483067	0.239436251	0.239625356	0.999210829	0.317692571	0.805101056	51.20483067	-0.036081655	0.233000284	-0.154856699	0.876934291	0.966789183
ENSRNOG00000014254	1745.039621	-0.445327169	0.201210432	-2.213240954	0.026881038	0.244051529	1745.039621	-0.074730383	0.201260943	-0.371310907	0.710405975	0.958103575	1745.039621	1.110089624	0.200721338	5.530501317	3.19E-08	1.46E-06
ENSRNOG00000014671	0.826319953	-2.145836837	1.766067243	-1.215036883	0.224352025	NA	0.826319953	-3.493852322	1.847201315	-1.891430183	0.058566943	NA	0.826319953	-0.73909452	2.051137993	-0.360333884	0.718597463	NA
ENSRNOG00000015540	815.0073804	0.004971319	0.097479151	0.050998796	0.95932648	0.988087556	815.0073804	0.020139032	0.098736949	0.203966518	0.838379663	0.981381795	815.0073804	-0.018193221	0.096973073	-0.187611058	0.851181557	0.957311983
ENSRNOG00000055435	1.173974351	1.105914484	1.810902057	0.610698121	0.54139945	NA	1.173974351	2.316409702	1.723866133	1.343729456	0.179035889	NA	1.173974351	1.13511902	1.500558777	0.756464217	0.449370919	NA
ENSRNOG00000015911	752.2534844	0.164067599	0.127525643	1.286545944	0.198252595	0.600214858	752.2534844	0.133659011	0.128612962	1.03923438	0.298695745	0.79298442	752.2534844	-0.303980713	0.127417256	-2.385710718	0.017046154	0.114371173
ENSRNOG00000025245	8.669482366	0.429513169	0.57009551	0.753405634	0.451206198	NA	8.669482366	0.196758908	0.600668568	0.327566512	0.743239446	0.967510202	8.669482366	-0.088857291	0.542574002	-0.163769902	0.869912286	0.964427094
ENSRNOG00000016790	212.6762124	-0.206534199	0.155798281	-1.325651336	0.184955213	NA	212.6762124	-0.097996822	0.158268038	-0.619182643	0.535796045	0.907215371	212.6762124	0.194052362	0.154633223	1.254920242	0.209507715	0.545198432
ENSRNOG00000016791	589.7697425	-0.377844673	0.432870951	-0.872880641	0.382728139	0.754723522	589.7697425	0.480225488	0.432458297	1.110455022	0.266803	0.763600431	589.7697425	0.288925808	0.432783489	0.667598962	0.50438962	0.803928814
ENSRNOG00000017220	324.5363692	0.419140069	0.162309741	2.582346979	0.009813087	NA	324.5363692	-0.014792648	0.165876697	-0.089178581	0.928939987	0.991432998	324.5363692	-0.797012758	0.1633298	-4.879775502	1.06E-06	3.43E-05
ENSRNOG00000017446	268.8841887	0.005516082	0.136738997	0.040340228	0.967821883	NA	268.8841887	-0.01389874	0.139637811	-0.099534219	0.92071412	0.989474337	268.8841887	-0.123589461	0.136304684	-0.906714704	0.364557686	0.711043596
ENSRNOG00000017703	96.17311076	0.222340849	0.239132896	0.929779434	0.352485297	NA	96.17311076	0.066955931	0.245008999	0.273279478	0.784638389	0.970481398	96.17311076	-0.210833802	0.237015818	-0.889534732	0.373715766	0.717189016
ENSRNOG00000017512	11.49716836	0.002082228	0.538723667	0.003865113	0.996916094	NA	11.49716836	-0.148067523	0.559901515	-0.2644528	0.791431031	0.972508455	11.49716836	-0.596974262	0.555544982	-1.074574123	0.282565442	0.630457373
ENSRNOG00000017901	202.8238439	0.380768175	0.20429323	1.863831583	0.062345359	NA	202.8238439	0.449296886	0.206449551	2.176303528	0.029532572	0.287532402	202.8238439	0.449137104	0.198208702	2.265980754	0.023452562	0.142914413
ENSRNOG00000017944	4.720006656	0.855584707	0.840957348	1.017393699	0.308966178	NA	4.720006656	0.957623638	0.861514404	1.111558476	0.266328035	NA	4.720006656	0.7165222	0.705644856	1.015414757	0.309908162	NA
ENSRNOG00000017955	70.45380678	0.129239338	0.241604582	0.534920892	0.592704561	NA	70.45380678	0.004601605	0.24972885	0.018426404	0.985298689	0.998089571	70.45380678	0.228396419	0.234227964	0.975103119	0.329509111	0.678638419
ENSRNOG00000018029	5.092074716	-0.286397122	0.705316123	-0.406054977	0.684702206	NA	5.092074716	-0.362409313	0.741634014	-0.488663284	0.625080101	NA	5.092074716	0.147401579	0.702273111	0.209892101	0.833751887	0.952430517
ENSRNOG00000018117	580.2337744	0.136262673	0.116389938	1.170742718	0.241702209	0.64892811	580.2337744	0.103679244	0.11798011	0.878785789	0.379517433	0.83750014	580.2337744	-0.158627643	0.115803684	-1.369797905	0.170749996	0.490004837
ENSRNOG00000018237	46.88612761	-0.216000795	0.291640681	-0.740640142	0.458911662	NA	46.88612761	-0.257714675	0.300519559	-0.857563734	0.391133408	0.846402183	46.88612761	0.105346153	0.290417239	0.362740702	0.716798592	0.910710019
ENSRNOG00000018287	1897.750067	-0.154805605	0.118896894	-1.302015549	0.19291107	0.595663068	1897.750067	-0.1888164	0.119401232	-1.581360562	0.113795619	0.563507852	1897.750067	-0.189908993	0.119071425	-1.594916599	0.110730887	0.386316315
ENSRNOG00000018339	389.6601599	-0.016628346	0.148930008	-0.111652086	0.911099272	NA	389.6601599	-0.333673659	0.152055656	-2.194417937	0.028205378	0.279172329	389.6601599	-0.400636848	0.149905481	-2.672596389	0.007526675	0.06192654
ENSRNOG00000018391	298.0387505	-0.146976024	0.146543332	-1.002952657	0.315883704	NA	298.0387505	-0.416503207	0.150471789	-2.767982013	0.005640457	0.094539134	298.0387505	-0.416661813	0.148615391	-2.803624918	0.005053165	0.045330083
ENSRNOG00000018553	85.03819367	-0.288339658	0.197723094	-1.458300358	0.144757772	NA	85.03819367	-0.103524815	0.201497615	-0.513776874	0.607407998	0.93135372	85.03819367	0.264603985	0.19555572	1.353087424	0.176027703	0.496653611
ENSRNOG00000022289	53.2331008	-0.231640792	0.25672791	-0.902281301	0.366907456	NA	53.2331008	0.089722415	0.258690958	0.346832437	0.728717207	0.963157577	53.2331008	0.056385419	0.256515204	0.219813165	0.826016666	0.949241158
ENSRNOG00000022153	113.3898373	0.065902275	0.200761376	0.328261722	0.742713783	NA	113.3898373	0.113499419	0.204770939	0.554275033	0.579390634	0.922932067	113.3898373	0.064169231	0.197448256	0.324992644	0.745186639	0.9222894
ENSRNOG00000022044	1.480022248	0.941866172	1.393051165	0.676117429	0.498966092	NA	1.480022248	1.183923725	1.408224576	0.840720823	0.400504352	NA	1.480022248	-1.793616812	1.530632216	-1.171814361	0.241271596	NA
ENSRNOG00000021912	0.784339848	0.192476182	1.843231966	0.104423201	0.916833512	NA	0.784339848	0.665022668	1.837886266	0.361841034	0.717470826	NA	0.784339848	-0.390778017	1.844472988	-0.211864321	0.832212886	NA
ENSRNOG00000021828	339.3552661	0.016020316	0.138558129	0.115621621	0.907952427	NA	339.3552661	-0.085385858	0.141288628	-0.604336383	0.545620022	0.91132644	339.3552661	-0.10043256	0.138062396	-0.727443263	0.46695446	0.781966622
ENSRNOG00000021724	6.349087156	0.14749388	0.656715875	0.224593139	0.822295803	NA	6.349087156	0.458641873	0.66224403	0.692557203	0.488587476	0.891191002	6.349087156	-1.278438796	0.729792953	-1.751782871	0.079811151	0.319192353
ENSRNOG00000021689	55.64390929	0.076414683	0.250440027	0.305121683	0.760273477	NA	55.64390929	0.418641568	0.252072803	1.66079626	0.096754373	0.526493999	55.64390929	0.546596821	0.236256548	2.313573213	0.020691144	0.130521949
ENSRNOG00000018603	2.308636083	0.08548072	1.092602575	0.078235876	0.937640424	NA	2.308636083	0.349123556	1.107752653	0.315163818	0.752637276	NA	2.308636083	-0.070325273	1.071600031	-0.065626419	0.947675255	NA
ENSRNOG00000021510	4.830139533	0.801834475	0.749363269	1.070021055	0.284609832	NA	4.830139533	0.071541113	0.819699992	0.087277191	0.930451184	NA	4.830139533	-0.409449108	0.706450125	-0.579586717	0.562193353	NA
ENSRNOG00000018708	427.3879951	0.122202156	0.109433935	1.116675144	0.264133249	NA	427.3879951	0.146849427	0.111433477	1.31782146	0.187563422	0.679458787	427.3879951	-0.125048148	0.108469594	-1.152840568	0.24897583	0.591365997
ENSRNOG00000018729	14.75736962	0.211376295	0.45135999	0.468309775	0.639563079	NA	14.75736962	0.127971562	0.469096189	0.272804523	0.785003482	0.970481398	14.75736962	-0.076514219	0.439368889	-0.174145736	0.86175093	0.961459146
ENSRNOG00000018752	6.811690746	0.005450865	0.631623985	0.008629921	0.993114405	NA	6.811690746	-0.077828998	0.660195489	-0.117887806	0.906156555	0.988036814	6.811690746	-0.082892253	0.625407968	-0.132541088	0.894556326	0.971311844
ENSRNOG00000018765	157.9524195	0.167069038	0.161992401	1.031338732	0.302382001	NA	157.9524195	0.236282517	0.165435464	1.428245866	0.153221103	0.634446104	157.9524195	0.277313251	0.156049418	1.777086095	0.075554076	0.30791184
ENSRNOG00000018878	55.99819025	-0.220131437	0.223384347	-0.985438055	0.324408945	NA	55.99819025	-0.412752902	0.235773626	-1.7506322	0.080009285	0.485331504	55.99819025	-0.195623184	0.227489211	-0.859922909	0.389831539	0.728218306
ENSRNOG00000028247	3.086693766	1.000694863	0.93701781	1.067957143	0.285539844	NA	3.086693766	-0.522381258	1.087074969	-0.480538392	0.630844611	NA	3.086693766	-1.667327326	0.988736133	-1.686321832	0.091733828	NA
ENSRNOG00000018985	125.5908801	-0.146136231	0.1839557	-0.794409911	0.426956836	NA	125.5908801	0.175328542	0.185111814	0.947149391	0.34356266	0.820757413	125.5908801	0.1881686	0.181621968	1.036045371	0.300180976	0.64855869
ENSRNOG00000019145	478.9046637	-0.030669138	0.117077267	-0.261956384	0.793355069	NA	478.9046637	-0.16288216	0.119533687	-1.362646502	0.172993946	0.66375695	478.9046637	-0.106782054	0.116888353	-0.913538872	0.360959199	0.708820643
ENSRNOG00000019220	132.9199142	0.386558333	0.165013757	2.342582462	0.019150801	NA	132.9199142	-0.327164503	0.176964372	-1.848759153	0.064492598	0.441954163	132.9199142	-0.712384894	0.16663053	-4.275236328	1.91E-05	0.000437681
ENSRNOG00000019306	11.04350253	-0.497107205	0.50775709	-0.979025631	0.327567315	NA	11.04350253	-0.211256664	0.513966368	-0.411032077	0.681049014	0.952042377	11.04350253	-0.481380666	0.542665552	-0.887066932	0.375042866	0.718224724
ENSRNOG00000036641	7.677183787	-1.138698087	0.678528187	-1.678188332	0.093310339	NA	7.677183787	-2.375347494	0.800797918	-2.966225862	0.00301479	0.059090875	7.677183787	-0.640661084	0.743186128	-0.862046613	0.388661868	0.727208377
ENSRNOG00000057099	3.817337576	0.29202933	0.880604698	0.331623634	0.740173471	NA	3.817337576	0.196559868	0.919219923	0.213833342	0.830677023	NA	3.817337576	0.269285906	0.825249632	0.326308424	0.744191016	NA
ENSRNOG00000019372	3048.302773	0.195103386	0.108401328	1.799824686	0.071888325	0.405726068	3048.302773	0.147349266	0.108724154	1.355257879	0.17533541	0.665648959	3048.302773	-0.416629007	0.108435395	-3.842186472	0.000121943	0.002119347
ENSRNOG00000019356	19.91535407	-0.04747876	0.457412814	-0.103798492	0.917329263	NA	19.91535407	-0.635329578	0.485377506	-1.308939063	0.190554993	0.685434305	19.91535407	-0.544292442	0.467928702	-1.163195248	0.244750294	0.58636832
ENSRNOG00000019468	50.96939898	0.286843515	0.239785063	1.196252639	0.231597985	NA	50.96939898	-0.101821662	0.254829873	-0.399567212	0.68947531	0.955493991	50.96939898	-0.458842333	0.239430702	-1.916388871	0.055315616	0.253600826
ENSRNOG00000026579	7.806456515	-0.496272112	0.559982198	-0.886228373	0.375494477	NA	7.806456515	-0.951058181	0.617977574	-1.538984941	0.123807973	0.583274093	7.806456515	0.095727195	0.569595665	0.168061663	0.866534769	0.963353373
ENSRNOG00000058842	511.3326181	0.010353438	0.160778919	0.064395497	0.948655315	0.983579515	511.3326181	-0.281794859	0.162937957	-1.729461104	0.083726602	0.499495996	511.3326181	-0.279032229	0.161033994	-1.732753581	0.083139477	0.326623191
ENSRNOG00000061795	50.87965006	-0.123550139	0.249012	-0.496161384	0.619780554	NA	50.87965006	0.010292886	0.254676715	0.040415499	0.967761874	0.99464307	50.87965006	0.016082693	0.247503355	0.064979698	0.948190164	0.988053945
ENSRNOG00000050741	92.47296807	-0.104989372	0.218209995	-0.481139151	0.630417604	NA	92.47296807	0.077274153	0.221150469	0.349418895	0.72677485	0.962760634	92.47296807	0.002180599	0.217230028	0.010038203	0.991990807	0.998081107
ENSRNOG00000045568	77.08918647	0.015905374	0.200678037	0.079258172	0.936827276	NA	77.08918647	-0.381181561	0.214388757	-1.777992307	0.075405118	0.476271611	77.08918647	0.042855859	0.197142934	0.217384706	0.827908549	0.949485287
ENSRNOG00000058291	1.806412446	2.729179618	1.547481363	1.763626809	0.077794831	NA	1.806412446	2.909086715	1.56234467	1.862000601	0.062603006	NA	1.806412446	-0.703631616	1.193231388	-0.589685809	0.555401311	NA
ENSRNOG00000047816	274.9541471	0.314327341	0.133020793	2.362994045	0.018127961	NA	274.9541471	-0.050362885	0.138154054	-0.36454149	0.715453697	0.958957847	274.9541471	-0.201745682	0.131026051	-1.539737173	0.123624432	0.410796222
ENSRNOG00000019708	254.4777471	-0.012316185	0.148685714	-0.082833681	0.933983788	NA	254.4777471	-0.00725162	0.151287598	-0.04793268	0.961769894	0.994396307	254.4777471	-0.279065275	0.149389081	-1.868043322	0.061756033	0.271513209
ENSRNOG00000019745	2.136098268	-1.279832166	1.106098021	-1.157069393	0.24724401	NA	2.136098268	-0.301222945	1.045643589	-0.288074204	0.773289938	NA	2.136098268	-1.245268221	1.434580201	-0.868036671	0.385374258	NA
ENSRNOG00000019825	15.55689242	-0.065437422	0.40374681	-0.16207539	0.871246486	NA	15.55689242	-0.201435385	0.423928858	-0.475163182	0.634670667	0.938444844	15.55689242	-0.617595811	0.423366126	-1.458774743	0.144627116	0.447922461
ENSRNOG00000019832	23.97225013	-0.354956836	0.355318905	-0.998981003	0.317803894	NA	23.97225013	-0.172479317	0.362301429	-0.476065792	0.634027507	0.938444844	23.97225013	-0.237925684	0.366494482	-0.649193087	0.516213579	0.810957885
ENSRNOG00000031485	294.1906003	0.050090474	0.123592602	0.40528699	0.685266568	NA	294.1906003	0.069044028	0.126216624	0.547028004	0.584359493	0.925115605	294.1906003	-0.160834863	0.123088405	-1.306661365	0.191327746	0.51843921
ENSRNOG00000019950	18.49203171	0.1155337	0.378213979	0.305471786	0.760006855	NA	18.49203171	-0.439754555	0.411085043	-1.069741073	0.284735873	0.782247172	18.49203171	-0.536860442	0.386089148	-1.390509019	0.164374363	0.481460461
ENSRNOG00000019970	87.07091661	-0.002888459	0.188755153	-0.015302677	0.987790706	NA	87.07091661	-0.152684006	0.197712254	-0.772253631	0.439964223	0.871213091	87.07091661	0.195341983	0.183525369	1.06438682	0.287153502	0.634437882
ENSRNOG00000020117	13.14300678	0.359447711	0.466005433	0.771338025	0.440506599	NA	13.14300678	0.09137533	0.49410127	0.184932393	0.853282063	0.98224319	13.14300678	0.225617696	0.435127037	0.518509945	0.604102523	0.85775554
ENSRNOG00000020201	175.966252	-0.003530778	0.144717786	-0.024397679	0.980535399	NA	175.966252	-0.08472005	0.149553759	-0.566485595	0.571063723	0.920560346	175.966252	-0.066845695	0.143641223	-0.465365677	0.641669609	0.87970369
ENSRNOG00000020247	5.205696896	-0.954034732	0.746372916	-1.278227962	0.20116906	NA	5.205696896	-0.439423658	0.740803146	-0.593171964	0.553066073	NA	5.205696896	-0.021390597	0.791455771	-0.027026901	0.978438278	0.994364198
ENSRNOG00000050510	71.92476932	0.062664884	0.206095517	0.30405748	0.7610841	NA	71.92476932	0.044481217	0.213293613	0.208544533	0.834803814	0.981033457	71.92476932	0.018850998	0.201747212	0.093438702	0.925555046	0.980745647
ENSRNOG00000020299	39.67931877	0.177174855	0.28228349	0.627648662	0.530234123	NA	39.67931877	0.21902075	0.290671992	0.75349795	0.451150743	0.876485719	39.67931877	0.238817068	0.269186636	0.887180251	0.374981863	0.718220474
ENSRNOG00000020350	17.97789727	-0.017155497	0.473436193	-0.036236133	0.971094075	NA	17.97789727	-0.353750696	0.495514692	-0.713905564	0.475285576	0.884942281	17.97789727	-0.215157857	0.474692413	-0.453257418	0.650363391	0.882904435
ENSRNOG00000020409	1.70823497	0.042993196	1.307060132	0.032893051	0.973759874	NA	1.70823497	0.21263524	1.338459256	0.15886568	0.873774701	NA	1.70823497	0.585404401	1.218738335	0.480336414	0.6309882	NA
ENSRNOG00000020412	324.4163973	0.01650554	0.118228681	0.139606903	0.888970586	NA	324.4163973	0.051316656	0.120772489	0.424903524	0.670907006	0.949831345	324.4163973	0.17254957	0.115946075	1.488188105	0.136701293	0.436315674
ENSRNOG00000020460	73.37835033	0.277456096	0.226327424	1.225905775	0.220234135	NA	73.37835033	0.228867168	0.232969717	0.982390204	0.32590765	0.810992163	73.37835033	-0.014329474	0.219546873	-0.065268403	0.9479603	0.988053945
ENSRNOG00000020463	111.2852138	-0.097766984	0.18944257	-0.516077163	0.605800517	NA	111.2852138	0.006577006	0.193375305	0.034011615	0.972867889	0.995375813	111.2852138	0.301391269	0.185240676	1.627025313	0.103731722	0.372106335
ENSRNOG00000020475	123.5374531	-0.138403951	0.179272679	-0.772030361	0.440096445	NA	123.5374531	0.069271113	0.181768531	0.381095188	0.703132618	0.956854274	123.5374531	0.196469352	0.176707217	1.111835474	0.266208896	0.611801517
ENSRNOG00000027564	3.161521509	-0.269042715	1.010865741	-0.266150789	0.790123081	NA	3.161521509	1.037869013	0.943108081	1.100477277	0.271124225	NA	3.161521509	0.543174942	0.969971818	0.559990436	0.575485961	NA
ENSRNOG00000020527	108.3228834	-0.20361369	0.188106448	-1.082438653	0.279057661	NA	108.3228834	-0.074788735	0.191818324	-0.389893591	0.696615233	0.956854274	108.3228834	0.150950185	0.186616899	0.808877365	0.41858569	0.746762944
ENSRNOG00000020551	57.79318002	-0.027722212	0.248374066	-0.11161476	0.911128869	NA	57.79318002	-0.031324016	0.255532208	-0.122583434	0.902436973	0.987180228	57.79318002	-0.083820955	0.247128532	-0.339179592	0.734474442	0.918174246
ENSRNOG00000020552	0.84844513	-1.245181966	1.847182079	-0.674098119	0.500248935	NA	0.84844513	-0.710557702	1.828302193	-0.388643466	0.697539908	NA	0.84844513	0.0291319	1.990618723	0.014634595	0.988323699	NA
ENSRNOG00000046560	4.517316324	-0.936643738	0.774080899	-1.210007558	0.226275993	NA	4.517316324	-0.885673681	0.809137636	-1.094589649	0.273696452	NA	4.517316324	0.728157136	0.775113327	0.939420225	0.347515033	NA
ENSRNOG00000020567	75.20258052	0.091777791	0.215683486	0.425520717	0.670457123	NA	75.20258052	-0.100920985	0.224907594	-0.448721995	0.653632216	0.943835814	75.20258052	-0.088376457	0.212899445	-0.41510891	0.678062177	0.894175525
ENSRNOG00000027096	2.07913722	0.001114791	1.194772871	0.000933057	0.999255528	NA	2.07913722	-0.147317872	1.253155651	-0.117557521	0.906418265	NA	2.07913722	0.238856279	1.156679759	0.20650165	0.836399076	NA
ENSRNOG00000020587	14.77198507	-0.396472696	0.507409053	-0.781367013	0.434586666	NA	14.77198507	-0.50840494	0.526131841	-0.966307113	0.333890528	0.815029377	14.77198507	-0.101326832	0.516531811	-0.19616765	0.844478947	0.955111662
ENSRNOG00000020617	23.52830394	-0.103145382	0.350354653	-0.294402774	0.768450147	NA	23.52830394	-0.214978985	0.367776055	-0.584537742	0.55885858	0.915069075	23.52830394	0.347570287	0.33879284	1.025908007	0.304934948	0.653286901
ENSRNOG00000020660	404.1981268	0.04216746	0.145983465	0.288850929	0.772695457	NA	404.1981268	0.059517885	0.147658239	0.403078663	0.686890357	0.95460881	404.1981268	-0.011632141	0.145122262	-0.080154076	0.936114715	0.984459424
ENSRNOG00000026527	3.857960719	0.108004534	0.807303675	0.133784271	0.893573165	NA	3.857960719	0.391024429	0.818166271	0.477927828	0.632701574	NA	3.857960719	-0.0412885	0.785846855	-0.052540135	0.958098317	NA
ENSRNOG00000020669	1.302557007	0.431622783	1.603993958	0.269092524	0.787858483	NA	1.302557007	1.391247388	1.561480717	0.890979551	0.372940141	NA	1.302557007	-2.056460984	1.801088002	-1.141788176	0.253542078	NA
ENSRNOG00000026114	32.70350645	0.289402986	0.314857031	0.919156817	0.358013555	NA	32.70350645	0.368142524	0.322984942	1.139813274	0.254364102	0.752172955	32.70350645	0.275077331	0.296550814	0.927589195	0.353620705	0.701499881
ENSRNOG00000020700	24.507545	-4.73E-05	0.350630949	-0.000134807	0.999892439	NA	24.507545	-0.280742419	0.372660627	-0.753346071	0.451241981	0.876520079	24.507545	0.346763355	0.337053754	1.028807277	0.303570246	0.652192944
ENSRNOG00000061012	58.89713183	-0.452449993	0.227309143	-1.990461036	0.046540172	NA	58.89713183	-0.379979617	0.234454822	-1.620694399	0.105083195	0.547323619	58.89713183	0.20424658	0.228268138	0.894766049	0.370912163	0.715244051
ENSRNOG00000030888	150.8988605	0.072382132	0.15233174	0.475161202	0.634672079	NA	150.8988605	-0.04391639	0.15795707	-0.278027376	0.780991344	0.969619605	150.8988605	-0.123839773	0.150913257	-0.820602351	0.411872808	0.742149843
ENSRNOG00000020726	72.11715856	0.098975782	0.248549359	0.398213787	0.690472604	NA	72.11715856	0.436916034	0.249725117	1.749587868	0.080189455	0.485331504	72.11715856	-0.005669705	0.244526159	-0.023186497	0.98150151	0.995823892
ENSRNOG00000020742	225.3830292	0.157774226	0.146799769	1.074758001	0.282483089	NA	225.3830292	0.158299017	0.149799167	1.056741635	0.290629518	0.788039127	225.3830292	-0.103787744	0.145005328	-0.715751242	0.474144964	0.78552867
ENSRNOG00000020773	136.3481684	-0.073509488	0.169131025	-0.434630417	0.663830713	NA	136.3481684	0.012275962	0.172750401	0.071061841	0.943348538	0.992501587	136.3481684	0.033999225	0.167629479	0.202823661	0.839272863	0.954058014
ENSRNOG00000056038	70.77028406	-0.221359343	0.218853907	-1.011447981	0.311802066	NA	70.77028406	-0.166923653	0.224842077	-0.742403979	0.45784261	0.878607139	70.77028406	-0.023153192	0.219700012	-0.105385484	0.916069934	0.977385991
ENSRNOG00000024239	23.31583134	-0.439488954	0.34477319	-1.274719052	0.202408701	NA	23.31583134	-0.695548388	0.36843716	-1.887834517	0.05904817	0.422493562	23.31583134	0.163284067	0.347000756	0.470558245	0.637956232	0.879032071
ENSRNOG00000012736	43.35913825	-0.354033009	0.278027452	-1.273374289	0.202885256	NA	43.35913825	-0.114659622	0.282665118	-0.40563768	0.685008839	0.954067304	43.35913825	0.8230929	0.266561128	3.087820445	0.002016303	0.022074538
ENSRNOG00000020813	18.30267823	0.147932063	0.40322351	0.366873604	0.713713301	NA	18.30267823	0.28025959	0.412008522	0.680227654	0.496360325	0.894774943	18.30267823	-0.357358148	0.403926674	-0.884710447	0.37631282	0.719332661
ENSRNOG00000023668	189.9411351	0.011623277	0.158322189	0.073415341	0.94147561	NA	189.9411351	0.127347251	0.160865412	0.791638488	0.428571498	0.866533739	189.9411351	0.152449416	0.155565695	0.979968087	0.327101872	0.676804516
ENSRNOG00000062155	6627.204014	0.003649477	0.140330803	0.02600624	0.979252362	0.99311555	6627.204014	-0.187498559	0.140502148	-1.334488913	0.182043678	0.675222835	6627.204014	0.039070672	0.140276645	0.278525855	0.78060872	0.933583675
ENSRNOG00000062127	9858.802595	-0.131470174	0.136316096	-0.964450845	0.334819941	0.737852287	9858.802595	-0.41540367	0.136461359	-3.04411206	0.002333682	0.048534883	9858.802595	0.132983627	0.136287158	0.975760511	0.329183158	0.678582727
ENSRNOG00000062158	2219.904485	0.055329672	0.135337876	0.40882622	0.682667196	0.916850932	2219.904485	-0.201374104	0.135935711	-1.48139222	0.138502087	0.609863344	2219.904485	0.124606289	0.135069028	0.922537835	0.356248105	0.705464668
ENSRNOG00000020881	33.02939817	0.007378126	0.303936798	0.024275199	0.980633095	NA	33.02939817	0.119309429	0.310933184	0.383714043	0.701190403	0.956854274	33.02939817	-0.43087353	0.309956464	-1.390109837	0.164495527	0.481460461
ENSRNOG00000030616	16.07317192	0.094136487	0.450834709	0.20880488	0.834600561	NA	16.07317192	0.32695955	0.456713853	0.715895846	0.474055664	0.884718462	16.07317192	-0.428386995	0.456240543	-0.938949862	0.347756487	0.69505787
ENSRNOG00000020892	120.1910009	-0.007765961	0.20368001	-0.038128244	0.969585432	NA	120.1910009	0.143240107	0.206371999	0.694086931	0.487627694	0.890988926	120.1910009	-0.018289112	0.202099384	-0.090495634	0.927893363	0.981423815
ENSRNOG00000020904	12.66173983	0.218720304	0.448247102	0.48794583	0.625588211	NA	12.66173983	-0.875086512	0.518452911	-1.687880409	0.091434188	0.515674974	12.66173983	-0.507401926	0.452254244	-1.121939558	0.26188814	0.606013124
ENSRNOG00000020906	11.99692983	-0.470957944	0.440592014	-1.068920743	0.285105384	NA	11.99692983	-0.451325642	0.46052474	-0.980024749	0.327073902	0.812178199	11.99692983	-0.105774982	0.456689199	-0.23161262	0.816838905	0.946051628
ENSRNOG00000020935	65.58465753	0.016302796	0.238801589	0.06826921	0.945571334	NA	65.58465753	0.131744011	0.243539915	0.540954492	0.58853895	0.92699163	65.58465753	-0.004361103	0.23572118	-0.018501108	0.985239094	0.996337687
ENSRNOG00000020950	248.2288583	-0.130714159	0.164102349	-0.796540454	0.425717972	NA	248.2288583	0.060583964	0.165563729	0.365925344	0.714420784	0.958647954	248.2288583	0.204012086	0.162643631	1.254350292	0.209714711	0.545285028
ENSRNOG00000020975	16.96466975	0.42496244	0.415024842	1.023944586	0.305861449	NA	16.96466975	0.315042524	0.43148382	0.730137514	0.465306133	0.879748245	16.96466975	-0.413866979	0.407184637	-1.016411085	0.309433669	0.658085305
ENSRNOG00000020982	593.7565958	0.067908002	0.145433645	0.466934611	0.640546661	0.906391992	593.7565958	-0.047025388	0.147020309	-0.319856409	0.749077183	0.967510202	593.7565958	0.122962848	0.144440128	0.851306694	0.394599007	0.730606745
ENSRNOG00000021794	19.70076808	0.301460834	0.368146047	0.818862068	0.412865114	NA	19.70076808	-0.019644716	0.394305896	-0.049821005	0.960265028	0.994225048	19.70076808	0.302286442	0.342307977	0.883083255	0.377191291	0.720180277
ENSRNOG00000020989	495.4904491	0.101775627	0.237449424	0.428620231	0.668199621	NA	495.4904491	-0.348074698	0.239210025	-1.455100799	0.145641358	0.619345669	495.4904491	-0.757981353	0.238504463	-3.178059417	0.001482644	0.01726877
ENSRNOG00000020996	71.45425837	-0.14475239	0.20595772	-0.702825754	0.482164345	NA	71.45425837	-0.079527734	0.21186571	-0.375368595	0.707386358	0.958103575	71.45425837	-0.146930363	0.207619583	-0.70769029	0.479137609	0.78832525
ENSRNOG00000050180	41.29711328	-0.192764096	0.283912253	-0.678956593	0.497165366	NA	41.29711328	-0.059086484	0.290501206	-0.203394969	0.838826332	0.981381795	41.29711328	0.373922982	0.276932516	1.350231409	0.176941766	0.498013015
ENSRNOG00000021000	1.451936214	-0.925306309	1.291133923	-0.716661759	0.473582827	NA	1.451936214	-1.932842847	1.540140912	-1.254977925	0.209486774	NA	1.451936214	-0.632551665	1.442936656	-0.438377986	0.661112302	NA
ENSRNOG00000021003	9.699641983	0.010846283	0.560268954	0.019359065	0.984554665	NA	9.699641983	0.574674445	0.554334863	1.036691869	0.299879483	0.79414751	9.699641983	0.607114078	0.522901267	1.161049164	0.245621907	0.587115324
ENSRNOG00000021007	35.13668678	-0.225051089	0.359290251	-0.626376833	0.531067801	NA	35.13668678	0.134163746	0.360732192	0.371920635	0.709951941	0.958103575	35.13668678	0.303569142	0.354431696	0.856495469	0.391723778	0.728994181
ENSRNOG00000021010	24.47785579	0.404106047	0.335879262	1.203128902	0.228926443	NA	24.47785579	-0.197300882	0.366205276	-0.538771271	0.590044689	0.928012618	24.47785579	-0.152697016	0.32286328	-0.472946369	0.636251442	0.877697513
ENSRNOG00000062164	5.205624921	-0.075403001	0.686875811	-0.10977676	0.912586423	NA	5.205624921	-0.407532724	0.736260517	-0.553517016	0.579909432	NA	5.205624921	-0.593952044	0.719146911	-0.825911973	0.408854028	0.740846181
ENSRNOG00000021018	1.237466088	2.344692889	1.677342278	1.397861915	0.162154537	NA	1.237466088	0.162605512	1.970696721	0.082511687	0.934239825	NA	1.237466088	0.218400597	1.309215467	0.166817917	0.867513321	NA
ENSRNOG00000021025	48.75655459	-0.179087617	0.258030729	-0.694055387	0.487647475	NA	48.75655459	0.053731507	0.261946309	0.205124122	0.83747515	0.98128579	48.75655459	0.201163881	0.254169753	0.79145484	0.428678619	0.753394041
ENSRNOG00000060707	216.4091991	0.147151753	0.136569907	1.077482999	0.281264542	NA	216.4091991	0.291719678	0.138912427	2.100025777	0.035726574	0.319155606	216.4091991	0.275959846	0.131547654	2.097793739	0.03592337	0.189512838
ENSRNOG00000035588	0.944231724	2.257461929	1.841887782	1.225624032	0.22034019	NA	0.944231724	0.162605466	2.107611215	0.077151547	0.938502986	NA	0.944231724	-0.505074419	1.584304929	-0.318798742	0.749879132	NA
ENSRNOG00000035530	3.206477493	0.67495518	0.914448325	0.738100952	0.460453105	NA	3.206477493	-0.22518453	1.008661466	-0.22325085	0.823340278	NA	3.206477493	-1.455207865	0.975815229	-1.491273985	0.135889576	NA
ENSRNOG00000043503	377.4439138	0.163344753	0.157344407	1.038135107	0.299207159	NA	377.4439138	0.400839043	0.158103972	2.535287618	0.011235503	0.153538786	377.4439138	0.176862073	0.155150402	1.139939508	0.254311504	0.597764131
ENSRNOG00000027456	107.059624	0.355480924	0.20461698	1.737299235	0.082334367	NA	107.059624	0.232284969	0.210178688	1.105178512	0.269082246	0.766457948	107.059624	-0.329273375	0.202071325	-1.629490851	0.10320915	0.370776065
ENSRNOG00000021054	108.1130353	-0.238317623	0.192816884	-1.235979019	0.216466362	NA	108.1130353	0.010828384	0.195030176	0.055521583	0.955722935	0.994225048	108.1130353	0.256636234	0.190582848	1.346586205	0.178113539	0.49960241
ENSRNOG00000021061	74.54004258	-0.065450739	0.203816559	-0.32112572	0.74811512	NA	74.54004258	0.055950406	0.20856764	0.268260242	0.788499007	0.970664873	74.54004258	-0.143275608	0.204137276	-0.701859113	0.48276703	0.790782621
ENSRNOG00000021085	330.8672182	-0.207591502	0.127891809	-1.623180585	0.104550807	NA	330.8672182	-0.030703811	0.129457227	-0.237173405	0.812522268	0.977137296	330.8672182	0.380007644	0.126015244	3.015568848	0.002564977	0.026582288
ENSRNOG00000021090	4.771586538	0.601206123	0.713909776	0.842131797	0.399714185	NA	4.771586538	-0.583670181	0.830808863	-0.702532444	0.482347176	NA	4.771586538	-0.450597579	0.689815008	-0.653215099	0.513617617	NA
ENSRNOG00000021098	36.96771879	0.234960373	0.292924151	0.802120179	0.422483443	NA	36.96771879	-0.232482243	0.312276065	-0.744476663	0.456588154	0.878456738	36.96771879	-0.384965579	0.292066688	-1.318074243	0.187478796	0.513591015
ENSRNOG00000021103	24.3670348	-0.000266672	0.390553296	-0.000682806	0.999455199	NA	24.3670348	0.616146643	0.38605052	1.596025935	0.110483003	0.559104228	24.3670348	0.343691137	0.376361172	0.91319499	0.361139998	0.708820643
ENSRNOG00000021108	1.49542085	0.833690087	1.544542528	0.539765058	0.589359067	NA	1.49542085	1.184084629	1.550623061	0.763618612	0.445094555	NA	1.49542085	-1.147683133	1.564483352	-0.733586031	0.463201077	NA
ENSRNOG00000021117	60.27118679	0.287841934	0.220484154	1.305499417	0.191722846	NA	60.27118679	0.172692364	0.229921168	0.751093803	0.452596205	0.877694272	60.27118679	-0.067101688	0.212725674	-0.315437655	0.75242938	0.925336595
ENSRNOG00000024931	24.9136529	0.145445343	0.357275958	0.407095244	0.683938037	NA	24.9136529	0.034397065	0.372289614	0.092393297	0.926385565	0.991215424	24.9136529	0.213776225	0.342846655	0.623533061	0.532934283	0.820473476
ENSRNOG00000021125	743.5827594	0.198601868	0.113504954	1.749719824	0.080166671	0.423358079	743.5827594	0.04098357	0.115187523	0.355798692	0.721991329	0.960800744	743.5827594	-0.006272286	0.112442486	-0.055782169	0.95551534	0.989757734
ENSRNOG00000021132	102.9043849	-0.01137256	0.180725169	-0.062927375	0.949824336	NA	102.9043849	-0.283580677	0.190554563	-1.488186228	0.136701788	0.6071842	102.9043849	0.200562224	0.176256419	1.137900253	0.255162136	0.598755895
ENSRNOG00000021139	89.23753229	0.176560688	0.211801507	0.83361394	0.404498568	NA	89.23753229	0.519711735	0.212932195	2.440738166	0.014657278	0.186216179	89.23753229	0.421425938	0.201376555	2.092725927	0.036373627	0.19106319
ENSRNOG00000051621	1.159767049	-0.965828762	1.985423458	-0.486459832	0.626641178	NA	1.159767049	1.563389862	1.75245729	0.892112961	0.372332388	NA	1.159767049	-0.650642514	2.146771269	-0.30307957	0.761829223	NA
ENSRNOG00000021145	16.24749626	0.125770897	0.402437043	0.312523163	0.754642963	NA	16.24749626	0.219349915	0.41409583	0.5297081	0.596314331	0.929206803	16.24749626	-0.121916411	0.3949464	-0.308691029	0.757556568	0.926678635
ENSRNOG00000021147	36.55773358	-0.007673058	0.288576642	-0.026589323	0.978787289	NA	36.55773358	0.033695271	0.297143481	0.113397307	0.909715574	0.988036814	36.55773358	-0.173682578	0.288401726	-0.602224474	0.547024727	0.828094178
ENSRNOG00000021150	137.6483216	-0.145072876	0.157712373	-0.91985729	0.357647341	NA	137.6483216	0.046106693	0.160422828	0.287407305	0.773800469	0.969049147	137.6483216	0.134073637	0.155814842	0.860467691	0.389531286	0.72783197
ENSRNOG00000021151	66.90616892	-0.288270889	0.241791587	-1.192228779	0.233171552	NA	66.90616892	0.088978157	0.242702461	0.366614153	0.71390685	0.958647954	66.90616892	0.59548217	0.23503007	2.533642481	0.011288384	0.084562522
ENSRNOG00000021153	162.0313965	-0.05255461	0.158771748	-0.331007313	0.740638962	NA	162.0313965	-0.10493029	0.163513744	-0.641721527	0.52105401	0.903416851	162.0313965	0.182767073	0.155989032	1.171666183	0.241331105	0.583646762
ENSRNOG00000021156	19.86837127	0.105108847	0.39283106	0.267567557	0.789032206	NA	19.86837127	-0.093066984	0.411666238	-0.22607388	0.82114396	0.977902439	19.86837127	-0.167835316	0.388997208	-0.43145635	0.666136585	0.889298163
ENSRNOG00000043060	31.74173247	0.009083694	0.301972348	0.03008121	0.976002286	NA	31.74173247	-0.373257179	0.323061284	-1.15537577	0.24793658	0.745275517	31.74173247	-0.094502272	0.299547663	-0.315483257	0.752394761	0.925336595
ENSRNOG00000021158	34.46858403	-0.228463797	0.329366606	-0.693645904	0.487904299	NA	34.46858403	0.121810573	0.331078233	0.367920815	0.712932279	0.95837721	34.46858403	0.003215359	0.330178508	0.009738246	0.992230127	0.998081107
ENSRNOG00000023023	13.7874218	0.073272803	0.456000615	0.160685754	0.87234091	NA	13.7874218	0.054277284	0.47449381	0.114389867	0.908928746	0.988036814	13.7874218	0.498922469	0.428402189	1.164612323	0.244175953	0.586261474
ENSRNOG00000021161	55.54214603	0.128478586	0.268563667	0.478391538	0.632371555	NA	55.54214603	0.058536396	0.276553708	0.211663753	0.832369368	0.98065702	55.54214603	-0.007613841	0.263593479	-0.028884784	0.976956481	0.994290236
ENSRNOG00000021164	268.822942	-0.012220058	0.127069428	-0.096168353	0.923386865	NA	268.822942	0.127155979	0.129162462	0.984465433	0.324886719	0.81053885	268.822942	0.210379352	0.124421124	1.690865228	0.090862546	0.343595971
ENSRNOG00000021174	177.1456228	0.27438721	0.156570085	1.752488093	0.079689916	NA	177.1456228	0.216029195	0.160687792	1.344403283	0.178818013	0.670328487	177.1456228	0.031014289	0.152171837	0.203810964	0.838501224	0.953626358
ENSRNOG00000022428	18.69793104	-0.161428425	0.482558573	-0.334526074	0.737982619	NA	18.69793104	-0.885187094	0.517303033	-1.71115775	0.087051996	0.506295087	18.69793104	-0.315831215	0.489611436	-0.645065028	0.518885046	0.812578504
ENSRNOG00000021175	149.043016	0.085132678	0.173582267	0.490445709	0.623818539	NA	149.043016	0.219793267	0.176314408	1.24659845	0.21254477	0.710091401	149.043016	0.163347196	0.169536695	0.963491684	0.335300835	0.684152573
ENSRNOG00000021177	310.3074852	0.020267465	0.164183546	0.123443949	0.901755557	NA	310.3074852	0.025587573	0.166183009	0.153972257	0.877631611	0.984953094	310.3074852	-0.032208666	0.163388409	-0.197129442	0.843726244	0.954961501
ENSRNOG00000021179	30.49964368	-0.3457345	0.310387138	-1.113881529	0.265330015	NA	30.49964368	-0.496809506	0.327267937	-1.518051266	0.129001475	0.593327125	30.49964368	0.283635634	0.307605978	0.922074518	0.356489708	0.705556158
ENSRNOG00000048337	3.932070906	0.695557762	0.865026746	0.804088157	0.421346064	NA	3.932070906	0.885713504	0.878955614	1.007688546	0.313604006	NA	3.932070906	-0.553731913	0.833533342	-0.664318852	0.506486258	NA
ENSRNOG00000057502	8.921206559	-0.158776625	0.582759888	-0.272456337	0.785271159	NA	8.921206559	0.242342379	0.584432395	0.414662809	0.678388762	0.950653677	8.921206559	0.685708664	0.551438428	1.243490895	0.213686994	0.550691351
ENSRNOG00000021184	69.03616777	0.038249046	0.232346448	0.16462075	0.869242498	NA	69.03616777	0.028963346	0.239039158	0.121165695	0.903559795	0.987597203	69.03616777	0.138317689	0.227056749	0.609176735	0.542407299	0.825277532
ENSRNOG00000025061	25.16026331	-0.251554601	0.347690896	-0.723500685	0.469372333	NA	25.16026331	-0.180941955	0.35818217	-0.5051674	0.613441266	0.933856174	25.16026331	0.175205496	0.344852067	0.508059869	0.611411358	0.862309472
ENSRNOG00000032042	22.9894555	-0.125140034	0.371201794	-0.337121308	0.736025455	NA	22.9894555	0.281756565	0.371946844	0.757518366	0.448739367	0.876132098	22.9894555	0.228010103	0.362994491	0.628136537	0.5299145	0.818520273
ENSRNOG00000021202	367.1002333	0.013528063	0.11964678	0.113066673	0.909977696	NA	367.1002333	0.241169057	0.120802832	1.996385797	0.045891946	0.36655115	367.1002333	0.392810693	0.116476143	3.372456224	0.000745009	0.009798195
ENSRNOG00000021203	659.6359872	0.27670049	0.121826241	2.271271668	0.023130537	0.228657006	659.6359872	0.074285971	0.123634154	0.600853149	0.547937801	0.912448952	659.6359872	-0.287294326	0.121289171	-2.368672518	0.017852052	0.1184128
ENSRNOG00000021206	119.7354068	0.357366377	0.213802596	1.671478195	0.094627262	NA	119.7354068	-0.062976989	0.221590754	-0.284204046	0.776254015	0.96923799	119.7354068	-0.300119845	0.211451973	-1.419328655	0.155803222	0.466765757
ENSRNOG00000017884	0.799162076	2.04216321	2.045354773	0.998439604	0.318066237	NA	0.799162076	1.988706587	2.118122208	0.938900777	0.34778169	NA	0.799162076	1.122465871	1.77942257	0.630803436	0.528169057	NA
ENSRNOG00000049826	251.3872359	-0.832079414	0.424107096	-1.961955888	0.04976762	NA	251.3872359	-0.161015898	0.423513157	-0.380191017	0.703803627	0.956854274	251.3872359	-0.062845202	0.425744505	-0.147612481	0.882648605	0.967699611
ENSRNOG00000061890	1727.455888	0.169551201	0.105068826	1.613715575	0.106589134	0.476537723	1727.455888	-0.167481384	0.106073141	-1.578923578	0.114353587	0.565124129	1727.455888	-0.398326305	0.105136096	-3.788673164	0.000151454	0.002562971
ENSRNOG00000017964	40.50580946	-0.187585266	0.282427817	-0.664188352	0.506569768	NA	40.50580946	0.047466066	0.286533967	0.165655984	0.868427687	0.983777087	40.50580946	-0.026325435	0.282963211	-0.093034834	0.925875887	0.980832916
ENSRNOG00000018086	1016.25909	0.221330667	0.18150011	1.219451975	0.222672693	0.630536833	1016.25909	0.020762157	0.182298804	0.1138908	0.909324359	0.988036814	1016.25909	-0.2823959	0.181340661	-1.557267403	0.119407011	0.404131541
ENSRNOG00000018215	3.237718226	-0.72416572	1.094326668	-0.661745475	0.508134356	NA	3.237718226	0.020135227	1.06907881	0.018834184	0.984973384	NA	3.237718226	0.851410046	1.075757504	0.791451645	0.428680483	NA
ENSRNOG00000018487	306.1840855	0.062682704	0.143905946	0.435581058	0.663140717	NA	306.1840855	0.246685839	0.145225039	1.698645361	0.089386024	0.512121755	306.1840855	0.08433539	0.142068813	0.593623527	0.552763941	0.831425561
ENSRNOG00000059148	2.51760861	-0.276495048	1.032209452	-0.267867192	0.788801548	NA	2.51760861	-0.201756363	1.067613235	-0.188978889	0.850109363	NA	2.51760861	0.139915976	1.027568808	0.136162148	0.891693098	NA
ENSRNOG00000060079	1.833192068	0.755890352	1.326505465	0.569835837	0.568789047	NA	1.833192068	1.209168994	1.324821674	0.91270321	0.361398655	NA	1.833192068	0.198992995	1.174696703	0.169399467	0.865482443	NA
ENSRNOG00000054315	4.750608305	-0.4581153	0.779701311	-0.587552301	0.556832835	NA	4.750608305	0.411478462	0.748879212	0.549459052	0.582690459	NA	4.750608305	0.736192508	0.75067272	0.980710352	0.326735597	NA
ENSRNOG00000060156	7.217836452	0.024377562	0.633833006	0.038460543	0.96932049	NA	7.217836452	0.934077912	0.611524288	1.527458402	0.126647064	0.588173444	7.217836452	-0.080513477	0.625131035	-0.128794561	0.897520209	0.971783901
ENSRNOG00000058132	8.762025969	-0.191363263	0.616538451	-0.310383338	0.756269463	NA	8.762025969	0.480806363	0.603666154	0.796477258	0.425754689	0.865459	8.762025969	1.265790073	0.561946889	2.252508375	0.024290164	0.145836474
ENSRNOG00000061138	4.494913951	-0.984726648	0.884291707	-1.113576709	0.265460823	NA	4.494913951	0.889528317	0.765977395	1.161298391	0.245520574	NA	4.494913951	1.47886135	0.842644974	1.755023048	0.079255366	NA
ENSRNOG00000056942	3.64554954	-0.136891934	0.879230715	-0.155695123	0.876273342	NA	3.64554954	-0.320528504	0.935746339	-0.342537812	0.731946193	NA	3.64554954	0.791594383	0.824159108	0.960487333	0.336810003	NA
ENSRNOG00000056397	55.90614798	-0.710926372	0.256836512	-2.768011312	0.00563995	NA	55.90614798	-0.783336668	0.268168062	-2.921066224	0.003488357	0.066069741	55.90614798	0.776381539	0.253556481	3.061966848	0.002198878	0.023422748
ENSRNOG00000042878	60.99411695	0.068183021	0.232620047	0.293108966	0.769438864	NA	60.99411695	0.402017059	0.234292875	1.715874027	0.086185101	0.503958711	60.99411695	0.30842362	0.222750836	1.384612626	0.166170949	0.48340648
ENSRNOG00000018847	219.1140552	-0.188284923	0.191517773	-0.983119844	0.325548459	NA	219.1140552	-0.456924426	0.195950256	-2.331838878	0.019709169	0.226057908	219.1140552	0.026208986	0.191416387	0.136921327	0.891092981	0.969984656
ENSRNOG00000046549	0.738397527	1.466052644	1.967143127	0.745269942	0.456108548	NA	0.738397527	1.559083186	2.005836534	0.777273302	0.436997543	NA	0.738397527	-0.820239181	1.888405029	-0.434355537	0.66403028	NA
ENSRNOG00000019069	229.5725731	-0.215344688	0.162344982	-1.326463469	0.184686228	NA	229.5725731	-0.390251078	0.166760026	-2.340195588	0.019273643	0.222777893	229.5725731	0.263971733	0.161023674	1.639334921	0.101143527	0.366480313
ENSRNOG00000019266	112.2964896	0.111832239	0.171773469	0.65104489	0.51501751	NA	112.2964896	-0.042936911	0.179006451	-0.239862365	0.810436957	0.976737179	112.2964896	-0.049190092	0.168688831	-0.291602539	0.770590534	0.930787405
ENSRNOG00000019341	77.79889963	-0.09405801	0.204827601	-0.459205742	0.646086428	NA	77.79889963	0.037669239	0.209273535	0.180000011	0.85715256	0.982347506	77.79889963	-0.046715562	0.204119879	-0.228863363	0.818975117	0.946380155
ENSRNOG00000019419	39.27064827	-0.247638423	0.266869984	-0.927936589	0.353440464	NA	39.27064827	-0.223701617	0.276470415	-0.809134016	0.418438064	0.861383919	39.27064827	-0.056778106	0.269377305	-0.210775387	0.833062545	0.952202675
ENSRNOG00000019439	71.80949867	-0.178538456	0.207996483	-0.858372474	0.390686822	NA	71.80949867	-0.122100478	0.214212473	-0.569997051	0.568679699	0.920494721	71.80949867	0.047525134	0.207115035	0.229462502	0.818509462	0.946380155
ENSRNOG00000019461	4.055838129	0.361592585	0.851414431	0.424696331	0.671058059	NA	4.055838129	-0.130043935	0.914277222	-0.142236875	0.886892906	NA	4.055838129	-0.240664865	0.829309159	-0.290199212	0.771663839	NA
ENSRNOG00000019464	74.8424201	-0.152375906	0.211445157	-0.720640325	0.471130837	NA	74.8424201	-0.454482673	0.223418719	-2.034219316	0.041929488	0.346123091	74.8424201	0.009072367	0.21084294	0.043029029	0.965678393	0.992897268
ENSRNOG00000019507	262.1622483	-0.097247032	0.154910304	-0.62776348	0.530158893	NA	262.1622483	-0.100227223	0.157708898	-0.635520407	0.525089061	0.903416851	262.1622483	0.351878545	0.152525918	2.307008207	0.021054363	0.131919078
ENSRNOG00000019570	13.80096254	0.697778541	0.439896426	1.586233714	0.112686303	NA	13.80096254	0.405266509	0.464619094	0.872255389	0.383069069	0.839778162	13.80096254	-0.488362413	0.42096033	-1.160115048	0.246001968	0.587741789
ENSRNOG00000052393	123.2432679	0.250547837	0.167875943	1.492458252	0.135579054	NA	123.2432679	-0.046805525	0.176046614	-0.265870067	0.790339279	0.971778084	123.2432679	-0.226493699	0.165367567	-1.369637972	0.17079994	0.490004837
ENSRNOG00000026302	1.088774647	0.716842298	1.681195851	0.426388334	0.669824901	NA	1.088774647	0.791791796	1.723934184	0.459293518	0.646023402	NA	1.088774647	0.041298793	1.52701311	0.027045474	0.978423465	NA
ENSRNOG00000019666	315.1816813	0.08661205	0.14541219	0.595631285	0.551421572	NA	315.1816813	0.075177067	0.147799852	0.508641019	0.611003871	0.933208087	315.1816813	0.200853226	0.143010445	1.404465427	0.1601803	0.474301345
ENSRNOG00000045561	45.25809104	0.05368169	0.269361938	0.199292039	0.842034306	NA	45.25809104	-0.291469007	0.284708226	-1.02374635	0.305955097	0.797477447	45.25809104	-0.242500385	0.269385583	-0.900198078	0.368014849	0.713407822
ENSRNOG00000054533	67.23289845	-0.345314645	0.365245527	-0.94543155	0.344438601	NA	67.23289845	-1.325599765	0.386527729	-3.429507549	0.000604678	0.017437122	67.23289845	0.600801054	0.361972831	1.659795993	0.0969555	0.35729781
ENSRNOG00000019701	57.60211732	0.124048618	0.222806768	0.556754265	0.577695336	NA	57.60211732	-0.274356463	0.238747192	-1.149150535	0.250493914	0.7474051	57.60211732	-0.038679569	0.217915505	-0.177498011	0.859117227	0.960444165
ENSRNOG00000026005	97.33049092	-0.300227686	0.213374317	-1.407046968	0.159413462	NA	97.33049092	0.192229588	0.212627229	0.904068538	0.36595906	0.833266193	97.33049092	0.469843223	0.209456208	2.243157306	0.024886672	0.148107824
ENSRNOG00000019724	1392.774952	-0.007274216	0.088756561	-0.081956942	0.934680953	0.978649253	1392.774952	0.169374113	0.089244317	1.897870017	0.057713207	0.418096223	1392.774952	0.051620433	0.088315552	0.584499924	0.558884016	0.834045118
ENSRNOG00000019804	127.6786896	-0.130318733	0.174875451	-0.745208842	0.456145478	NA	127.6786896	0.134317245	0.176723987	0.760039691	0.44723086	0.875558604	127.6786896	0.256196001	0.171610684	1.492890735	0.135465791	0.433959369
ENSRNOG00000019858	5.675918198	-0.49083849	0.682782188	-0.718880044	0.472214833	NA	5.675918198	0.031450324	0.676738474	0.04647338	0.962932951	NA	5.675918198	0.636466335	0.664002386	0.958530192	0.337795475	0.686034759
ENSRNOG00000019873	83.07377098	0.196669273	0.202466598	0.971366513	0.331365798	NA	83.07377098	0.204183921	0.208264183	0.980408236	0.326884646	0.811943317	83.07377098	-0.047077248	0.197449268	-0.238427057	0.811549884	0.944105954
ENSRNOG00000019913	292.2916019	-0.011743391	0.138059145	-0.085060584	0.932213226	NA	292.2916019	-0.139989381	0.141580919	-0.98875881	0.322781161	0.809187166	292.2916019	0.15135164	0.136244413	1.110883275	0.266618595	0.612136231
ENSRNOG00000020047	105.762699	-0.131701547	0.232864951	-0.5655705	0.571685786	NA	105.762699	0.259403838	0.233275102	1.112008249	0.266134604	0.763559309	105.762699	0.47675112	0.227860872	2.092290421	0.036412544	0.191185416
ENSRNOG00000020075	1140.691026	0.089622564	0.100682844	0.890147326	0.373386784	0.754723522	1140.691026	0.20382528	0.101333904	2.011422364	0.044280863	0.357280774	1140.691026	0.045862625	0.100009841	0.458581124	0.646534994	0.881330421
ENSRNOG00000057569	688.72276	-0.300485168	0.183361526	-1.638758	0.101263669	0.4752275	688.72276	-0.274845212	0.184177184	-1.492286966	0.135623932	0.605066307	688.72276	-0.049187193	0.183670199	-0.267801707	0.788851957	0.936435647
ENSRNOG00000020202	115.4169692	-0.048588445	0.194128483	-0.250290139	0.802362982	NA	115.4169692	-0.034098427	0.198581197	-0.171710249	0.863665328	0.983620208	115.4169692	-0.047858424	0.193191172	-0.247725728	0.804346624	0.942776962
ENSRNOG00000032929	12.22991226	-0.900166637	0.454521967	-1.980468936	0.047650861	NA	12.22991226	-1.00906203	0.482522729	-2.091221758	0.03650819	0.321688208	12.22991226	-0.103038106	0.484593586	-0.212627877	0.831617226	0.951198208
ENSRNOG00000020346	22.97861897	-0.168713707	0.365092353	-0.462112409	0.644000712	NA	22.97861897	-0.023241329	0.373408149	-0.062241086	0.950370844	0.992676014	22.97861897	0.080136728	0.362338188	0.221165561	0.824963524	0.949096453
ENSRNOG00000020349	14.87995537	0.041062649	0.445461402	0.092180038	0.926554998	NA	14.87995537	-0.186116472	0.467635718	-0.39799456	0.690634196	0.955565739	14.87995537	-0.624958443	0.460530651	-1.357039845	0.17476855	0.495525512
ENSRNOG00000020385	16.87265547	-0.172724846	0.410995052	-0.42026016	0.67429541	NA	16.87265547	-0.773687515	0.449229042	-1.722256225	0.085023114	0.501604159	16.87265547	-0.427965896	0.424333885	-1.008559324	0.313186023	0.661675327
ENSRNOG00000020440	1971.951335	-0.081705689	0.181997125	-0.44893945	0.653475337	0.914127551	1971.951335	-0.355029665	0.18245786	-1.945817324	0.051676687	0.394571079	1971.951335	-0.779205159	0.182498255	-4.269658137	1.96E-05	0.000445429
ENSRNOG00000020480	4000.144415	-0.074898122	0.197029788	-0.380136032	0.70384444	0.924172528	4000.144415	-0.281373996	0.197210688	-1.426768497	0.153646635	0.634773577	4000.144415	-1.102691879	0.197399691	-5.58608717	2.32E-08	1.10E-06
ENSRNOG00000020531	16.76497273	-0.371410879	0.448030074	-0.828986492	0.407112051	NA	16.76497273	-0.836699131	0.482869783	-1.732763492	0.083137714	0.497115493	16.76497273	0.210409395	0.447343081	0.470353525	0.638102462	0.879032071
ENSRNOG00000055023	51.13183678	-0.445103478	0.244610449	-1.819642127	0.068813522	NA	51.13183678	-0.10572763	0.246590997	-0.428757056	0.668100034	0.948429817	51.13183678	0.349902643	0.242969996	1.440106386	0.149837303	0.457678041
ENSRNOG00000028274	111.0773092	0.061154813	0.192535833	0.317628217	0.750766968	NA	111.0773092	-0.161319192	0.200121732	-0.806105314	0.420182128	0.863275475	111.0773092	0.031007991	0.189543272	0.163593203	0.870051396	0.964427094
ENSRNOG00000027264	7.870336808	-1.112359247	0.591607872	-1.880230639	0.060076652	NA	7.870336808	-0.177820675	0.561469915	-0.316705614	0.751466988	0.967510202	7.870336808	0.284624566	0.622139406	0.45749323	0.647316567	0.88141244
ENSRNOG00000026432	1.48619159	0.158760363	1.433295598	0.11076596	0.911801939	NA	1.48619159	0.849237867	1.403773292	0.604967962	0.545200285	NA	1.48619159	0.803494238	1.292016599	0.621891575	0.534013165	NA
ENSRNOG00000020646	202.0691905	0.12344963	0.138949462	0.888449855	0.374298818	NA	202.0691905	0.078321537	0.1428942	0.548108582	0.583617348	0.924739787	202.0691905	-0.103070974	0.137147199	-0.751535392	0.45233051	0.770354315
ENSRNOG00000020668	216.8824993	-0.062682819	0.150615263	-0.416178396	0.677279467	NA	216.8824993	-0.120960822	0.154261861	-0.784126556	0.432965854	0.868113189	216.8824993	-0.059530928	0.150170649	-0.396421862	0.691793841	0.901044126
ENSRNOG00000020692	34.87324028	0.12264777	0.297868912	0.411750825	0.680522068	NA	34.87324028	-0.230062708	0.316320054	-0.727309903	0.467036133	0.881045064	34.87324028	-0.105963922	0.293250703	-0.361342432	0.717843477	0.911327058
ENSRNOG00000020693	3.741598638	-0.815113682	0.915918168	-0.889941602	0.373497244	NA	3.741598638	0.066710305	0.881501358	0.075678051	0.939675239	NA	3.741598638	0.357592169	0.933595877	0.383026723	0.70169995	NA
ENSRNOG00000020702	51.55895561	0.085467008	0.241187046	0.354359862	0.723069211	NA	51.55895561	-0.002957751	0.250663546	-0.011799686	0.990585431	0.999081375	51.55895561	-0.311704036	0.241929035	-1.288411023	0.197602924	0.528411582
ENSRNOG00000020704	625.6298409	0.352648051	0.244250403	1.443797211	0.148796027	0.541790282	625.6298409	-0.086275254	0.245501717	-0.351424238	0.725270101	0.962155604	625.6298409	-0.913311122	0.244951326	-3.728541245	0.000192591	0.003171036
ENSRNOG00000020715	1305.459448	-0.027484378	0.089867327	-0.305832815	0.759731942	0.940046846	1305.459448	0.073613825	0.090544255	0.813014864	0.416209536	0.860747386	1305.459448	0.037510273	0.089479385	0.419205755	0.675065766	0.893582151
ENSRNOG00000060269	74.01232346	0.073291532	0.213876489	0.342681574	0.731838026	NA	74.01232346	-0.771569586	0.234467344	-3.290733686	0.000999265	0.025282881	74.01232346	-0.531124006	0.217818375	-2.43838017	0.014753249	0.103061863
ENSRNOG00000046439	7.979191208	-0.973295586	0.585400164	-1.662615842	0.096389358	NA	7.979191208	-0.493035296	0.582454703	-0.84647835	0.397285947	0.849613714	7.979191208	0.777632462	0.585658256	1.327792196	0.184246766	0.508743112
ENSRNOG00000020884	0.964479816	1.868683827	1.865315918	1.001805544	0.316437519	NA	0.964479816	1.562809341	1.942192835	0.804662294	0.421014584	NA	0.964479816	-0.241880383	1.625590572	-0.14879539	0.881715088	NA
ENSRNOG00000021644	25.69893162	0.006604463	0.385984371	0.017110701	0.986348302	NA	25.69893162	-0.000549629	0.396028825	-0.001387852	0.998892654	0.999718818	25.69893162	-0.358016402	0.390148364	-0.917641685	0.358806487	0.707463029
ENSRNOG00000021338	71.56966071	-0.165842857	0.231727937	-0.715679167	0.474189477	NA	71.56966071	0.164466342	0.233234915	0.705153181	0.480714914	0.887447419	71.56966071	0.249318869	0.227911929	1.093926369	0.273987273	0.621417579
ENSRNOG00000028017	65.11520662	-0.089619639	0.247178756	-0.36257015	0.716926012	NA	65.11520662	-0.058032118	0.253591562	-0.228840885	0.818992588	0.977887678	65.11520662	0.335247934	0.241155138	1.390175377	0.164475629	0.481460461
ENSRNOG00000020897	343.0944977	-0.07491482	0.144988618	-0.51669449	0.605369443	NA	343.0944977	0.050274965	0.146539852	0.343080492	0.731537906	0.963610793	343.0944977	0.285109041	0.14317967	1.991267622	0.046451473	0.226383764
ENSRNOG00000036631	1.961846477	0.497066843	1.211813322	0.410184336	0.68167073	NA	1.961846477	0.190451621	1.293713815	0.1472131	0.882963821	NA	1.961846477	0.603882817	1.076396009	0.561022906	0.574781922	NA
ENSRNOG00000020925	65.97571493	-0.416687441	0.27170411	-1.533607423	0.125126261	NA	65.97571493	0.30000228	0.267194544	1.122785954	0.261528412	0.760340105	65.97571493	0.989241044	0.262318634	3.771142866	0.000162502	0.00273101
ENSRNOG00000056620	5.152136977	0.341192908	0.816817773	0.417709946	0.6761592	NA	5.152136977	0.198502242	0.845682035	0.23472444	0.814422617	NA	5.152136977	-0.571162566	0.819502985	-0.696962154	0.485826479	0.793194844
ENSRNOG00000020945	1.631285847	0.874657588	1.348430328	0.648648707	0.516565466	NA	1.631285847	-0.875712931	1.626854051	-0.538286105	0.590379543	NA	1.631285847	-0.653197158	1.299819106	-0.502529279	0.615295262	NA
ENSRNOG00000020953	1.676968064	-1.461004259	1.334185668	-1.095053181	0.273493339	NA	1.676968064	-0.840538493	1.309832768	-0.641714357	0.521058665	NA	1.676968064	-0.253669924	1.489968793	-0.170251837	0.864812087	NA
ENSRNOG00000047349	1.958914287	-0.570084024	1.206636927	-0.472456968	0.63660065	NA	1.958914287	-0.965435265	1.306457325	-0.73897191	0.459924054	NA	1.958914287	0.011527034	1.238216192	0.009309388	0.992572291	NA
ENSRNOG00000030689	12.31417764	1.443954652	0.524808743	2.751392143	0.005934256	NA	12.31417764	1.105721692	0.547039826	2.021281887	0.043250593	0.351820695	12.31417764	-0.661318561	0.470099553	-1.406762795	0.159497738	0.473225684
ENSRNOG00000020991	94.19103249	0.561642667	0.296585843	1.893693446	0.058265712	NA	94.19103249	0.125959907	0.303606237	0.414879182	0.678230351	0.950543466	94.19103249	-0.381608756	0.29317602	-1.301637004	0.193040504	0.521461171
ENSRNOG00000020993	1.257384767	0.295177845	1.648667551	0.179040247	0.8579061	NA	1.257384767	1.744471679	1.539307881	1.133283147	0.257095367	NA	1.257384767	0.154505746	1.532475393	0.100821029	0.919692533	NA
ENSRNOG00000021001	1.08013539	-0.503590499	1.588586083	-0.317005483	0.751239442	NA	1.08013539	-0.763213021	1.679576055	-0.454408134	0.649535099	NA	1.08013539	-1.917352388	1.870383605	-1.025111845	0.305310417	NA
ENSRNOG00000021005	161.4816639	0.171557333	0.166492623	1.030420027	0.302812876	NA	161.4816639	0.155261692	0.170336896	0.911497717	0.362033188	0.833262681	161.4816639	-0.087673165	0.164006696	-0.534570642	0.592946789	0.853398043
ENSRNOG00000021013	30.2751939	0.203172148	0.335432456	0.605702114	0.54471258	NA	30.2751939	-0.095809938	0.352756857	-0.271603333	0.785927036	0.970481398	30.2751939	-0.031439518	0.327080591	-0.096121625	0.923423976	0.980307225
ENSRNOG00000021052	130.257189	-0.26407421	0.193190415	-1.366911555	0.17165303	NA	130.257189	-0.207638467	0.19696247	-1.054203204	0.291789894	0.788823015	130.257189	0.069031549	0.193286399	0.357146438	0.720982182	0.913600273
ENSRNOG00000056695	0.890891174	-2.025882485	1.929110168	-1.050164225	0.293642614	NA	0.890891174	-1.778337144	1.965429768	-0.904808288	0.36556696	NA	0.890891174	-1.788673444	2.191534755	-0.816173889	0.414400688	NA
ENSRNOG00000054191	1.771663894	0.05965244	1.242239139	0.048020094	0.961700229	NA	1.771663894	-0.568987889	1.379546271	-0.412445672	0.680012793	NA	1.771663894	0.458762989	1.175169272	0.390380348	0.696255317	NA
ENSRNOG00000021057	578.9679942	-0.018739086	0.106639329	-0.175723969	0.860510804	0.961043577	578.9679942	-0.148235628	0.108900976	-1.361196506	0.173451598	0.664291309	578.9679942	0.019138842	0.105956678	0.180628934	0.856658844	0.95909995
ENSRNOG00000060431	1.032121017	0.284329641	1.784807081	0.159305532	0.873428163	NA	1.032121017	0.781987251	1.776207093	0.4402568	0.659751126	NA	1.032121017	0.810923416	1.601219626	0.506441092	0.612547034	NA
ENSRNOG00000021084	1817.527184	0.277382208	0.126674684	2.189720945	0.028544481	0.252408496	1817.527184	0.336500628	0.127050263	2.64856302	0.008083478	0.123818513	1817.527184	0.052305202	0.126119299	0.41472798	0.678341047	0.894175525
ENSRNOG00000021086	43.0524146	0.375462798	0.259794216	1.445231554	0.148392856	NA	43.0524146	-0.244566444	0.280101427	-0.873135302	0.382589334	0.839778048	43.0524146	-0.948908036	0.269011883	-3.527383346	0.000419689	0.006061177
ENSRNOG00000060420	7.19901924	-0.197758865	0.63114626	-0.313332864	0.754027785	NA	7.19901924	0.051581125	0.641301956	0.080431884	0.935893769	0.992352171	7.19901924	0.228916331	0.619813638	0.369330904	0.711881093	0.90858205
ENSRNOG00000012067	5.53952215	-0.87494554	0.818210007	-1.06934104	0.284916024	NA	5.53952215	-1.779070809	0.916927673	-1.940252063	0.052349064	NA	5.53952215	-0.239114534	0.858104176	-0.278654435	0.780510033	0.933583675
ENSRNOG00000036622	836.3022495	-0.068781351	0.137768028	-0.499254814	0.617599883	0.892778422	836.3022495	0.019531841	0.138526741	0.140996898	0.887872393	0.986202821	836.3022495	0.291326609	0.136973137	2.126888648	0.033429336	0.181367509
ENSRNOG00000012142	1303.561194	0.136933015	0.133669158	1.024417423	0.305638156	0.70650026	1303.561194	0.516934084	0.133736003	3.865332254	0.000110938	0.004378009	1303.561194	0.419055516	0.132625114	3.159699575	0.001579319	0.018255552
ENSRNOG00000041469	21.09291634	0.176273473	0.437700679	0.402726066	0.687149756	NA	21.09291634	0.27488472	0.446046464	0.61626925	0.53771683	0.907282019	21.09291634	0.050627428	0.426560177	0.118687656	0.905522816	0.974233056
ENSRNOG00000050414	46.61760991	0.291560873	0.321566358	0.906689602	0.364570964	NA	46.61760991	1.077775152	0.316139816	3.409172452	0.000651603	0.018321841	46.61760991	0.442258198	0.303916715	1.455195375	0.145615181	0.449956065
ENSRNOG00000012387	437.3812285	0.288099083	0.182447031	1.579083428	0.114316922	NA	437.3812285	0.475444055	0.183222627	2.594898147	0.009461895	0.138692998	437.3812285	0.6119892	0.179133304	3.416389835	0.000634573	0.008605124
ENSRNOG00000012460	16.39248982	-0.209609134	0.414142641	-0.506127874	0.612766884	NA	16.39248982	0.478206455	0.405255148	1.180013277	0.237994934	0.734423586	16.39248982	0.300862925	0.40383345	0.745017347	0.456261233	0.773546723
ENSRNOG00000012524	511.1798398	0.054657002	0.107078878	0.51043682	0.609745467	0.891484599	511.1798398	0.200674415	0.108340119	1.85226319	0.063988039	0.44001469	511.1798398	0.205258004	0.105140453	1.952226752	0.050911289	0.239447395
ENSRNOG00000012611	22.18715913	-0.234367293	0.357391862	-0.655771209	0.511971344	NA	22.18715913	-0.23531645	0.369901208	-0.636160265	0.524671969	0.903416851	22.18715913	-0.619055868	0.378523636	-1.635448381	0.101955087	0.368110892
ENSRNOG00000013239	96.25605943	0.108458277	0.259119699	0.418564383	0.675534524	NA	96.25605943	0.607914428	0.258458189	2.352080352	0.018668742	0.218695071	96.25605943	0.413805815	0.251960379	1.642344791	0.100518569	0.364961238
ENSRNOG00000013971	18.70103532	0.197619844	0.366760191	0.538825773	0.590007078	NA	18.70103532	0.085778751	0.383459426	0.223697071	0.822993025	0.977902439	18.70103532	-0.725069984	0.38004117	-1.907872205	0.056407736	0.256927498
ENSRNOG00000014041	17.28751063	-0.22340835	0.428319373	-0.521592913	0.601953799	NA	17.28751063	0.092432131	0.43216837	0.213879907	0.83064071	0.980099518	17.28751063	0.176431689	0.423893288	0.416217227	0.677251055	0.894175525
ENSRNOG00000014183	63.80905161	-0.190151527	0.237996071	-0.798969183	0.424308281	NA	63.80905161	-0.03005583	0.242500535	-0.123941293	0.901361758	0.987163992	63.80905161	0.234315791	0.234546615	0.999015871	0.317787003	0.666104238
ENSRNOG00000013053	48.14504992	0.040245165	0.281422538	0.143006191	0.886285292	NA	48.14504992	-0.142283664	0.292157972	-0.48700935	0.626251705	0.937681288	48.14504992	-0.215312408	0.281222124	-0.765631115	0.443895825	0.765169187
ENSRNOG00000025644	27.44559315	-0.212961428	0.32585516	-0.65354628	0.513404164	NA	27.44559315	0.29014867	0.323933878	0.895703383	0.370411203	0.833955223	27.44559315	0.486495032	0.313769644	1.550484701	0.121025223	0.406455792
ENSRNOG00000012872	61.62877022	-0.035251474	0.229956606	-0.153296199	0.878164698	NA	61.62877022	0.225810985	0.233011057	0.969099871	0.332495362	0.814125176	61.62877022	0.44518701	0.220035313	2.023252557	0.043047116	0.214760987
ENSRNOG00000012665	20.55901783	0.379980998	0.382477322	0.993473276	0.320479368	NA	20.55901783	0.202147633	0.398882612	0.506784771	0.612305843	0.933458965	20.55901783	-0.539448683	0.381441503	-1.414236988	0.157292331	0.469992102
ENSRNOG00000012156	144.6495722	0.081497141	0.157690411	0.516817351	0.605283666	NA	144.6495722	0.065736082	0.162278687	0.405081428	0.685417658	0.954331373	144.6495722	-0.081435472	0.15569135	-0.52305714	0.60093449	0.857482514
ENSRNOG00000014840	41.11653505	0.003925269	0.30133601	0.013026219	0.989606875	NA	41.11653505	0.123280016	0.306815889	0.401804537	0.687827883	0.955009307	41.11653505	-0.602999569	0.310316312	-1.943177156	0.051994757	0.242933822
ENSRNOG00000046420	70.14939554	-0.127972136	0.216224971	-0.591847165	0.553952937	NA	70.14939554	-0.189210291	0.224202526	-0.84392578	0.398710881	0.850540775	70.14939554	-0.040343601	0.215931911	-0.186834827	0.85179014	0.957311983
ENSRNOG00000025539	442.0832569	-0.118652565	0.141684122	-0.83744433	0.402342857	NA	442.0832569	-0.076624489	0.143219277	-0.535015194	0.592639351	0.928147936	442.0832569	0.033913061	0.141325765	0.239963753	0.810358357	0.944105954
ENSRNOG00000012036	164.6796524	0.30857606	0.228285781	1.351709504	0.176468263	NA	164.6796524	0.018498892	0.232482738	0.079571036	0.936578432	0.992377468	164.6796524	-0.68308421	0.229666849	-2.974239478	0.002937157	0.029584658
ENSRNOG00000022273	186.5007489	0.21475206	0.145449587	1.476470745	0.139817563	NA	186.5007489	-0.034270729	0.151087767	-0.22682663	0.820558555	0.977902439	186.5007489	-0.424141063	0.14566311	-2.911794634	0.003593588	0.034248409
ENSRNOG00000058389	2.360327605	-0.885536856	1.188398899	-0.745151192	0.456180325	NA	2.360327605	-0.45356265	1.189108217	-0.381430927	0.702883516	NA	2.360327605	2.064873821	1.094928542	1.885852585	0.059314822	NA
ENSRNOG00000050534	28.7504346	0.016807468	0.355173484	0.047321856	0.962256709	NA	28.7504346	0.033586111	0.365275618	0.091947311	0.926739902	0.991215424	28.7504346	0.232462554	0.345255604	0.673305663	0.500752851	0.801696487
ENSRNOG00000015088	14.00735185	-0.19131981	0.496528091	-0.385315179	0.700003917	NA	14.00735185	-0.405296137	0.519113752	-0.780746292	0.434951728	0.868716116	14.00735185	-0.363426043	0.508909908	-0.714126484	0.475148971	0.786211151
ENSRNOG00000017469	40.47842162	-0.574458179	0.362589014	-1.584323177	0.113120194	NA	40.47842162	-0.413550801	0.367369672	-1.125707515	0.260289342	0.759369807	40.47842162	-0.053353514	0.369328861	-0.144460723	0.88513667	0.968586016
ENSRNOG00000017619	515.2777391	0.294247399	0.631733458	0.465777766	0.641374582	0.906391992	515.2777391	0.564832095	0.631851729	0.89393139	0.371358601	0.83452394	515.2777391	0.466035185	0.63101249	0.738551442	0.460179419	0.776247166
ENSRNOG00000018107	188.4702511	0.042843884	0.169902587	0.25216734	0.800911721	NA	188.4702511	-0.060159874	0.173892418	-0.345960305	0.729372547	0.963157577	188.4702511	-0.108575338	0.169023077	-0.642369903	0.520633036	0.813629958
ENSRNOG00000018282	249.1170874	-0.088284607	0.161368361	-0.547099858	0.58431013	NA	249.1170874	0.347005672	0.161338301	2.150795373	0.031492354	0.298089268	249.1170874	-0.004767914	0.160799955	-0.029651216	0.976345218	0.994247865
ENSRNOG00000027161	30.29564918	0.080725194	0.296727568	0.272051547	0.785582385	NA	30.29564918	-0.28780627	0.31745616	-0.906601626	0.364617502	0.833266193	30.29564918	-0.401480769	0.300214778	-1.337311813	0.181120877	0.504261328
ENSRNOG00000012514	167.7428353	-0.26111783	0.250856859	-1.040903689	0.297920249	NA	167.7428353	-0.468800407	0.254888574	-1.83923665	0.065880386	0.44616607	167.7428353	-0.007197289	0.25131476	-0.028638546	0.977152869	0.994325972
ENSRNOG00000012782	720.5797893	-0.282617617	0.139245586	-2.029634298	0.042393726	0.305132304	720.5797893	-0.114421386	0.13990755	-0.817835679	0.413451022	0.859464221	720.5797893	0.125048477	0.139194895	0.898369709	0.36898848	0.713976075
ENSRNOG00000027770	55.76482876	-0.234263193	0.353010467	-0.66361543	0.506936479	NA	55.76482876	0.380206208	0.350258739	1.085500991	0.277699825	0.776040472	55.76482876	1.189324765	0.339990762	3.498109063	0.000468569	0.006656956
ENSRNOG00000017878	12.61828084	0.306243437	1.763681631	0.173638729	0.862149393	NA	12.61828084	-1.62020013	1.798604516	-0.900809553	0.367689588	0.833266193	12.61828084	-1.190534556	1.771625293	-0.672001331	0.501582849	0.801823793
ENSRNOG00000014215	397.7087296	-0.02886301	0.183266214	-0.15749226	0.874856907	NA	397.7087296	1.768631266	0.176909347	9.99738736	1.56E-23	1.24E-20	397.7087296	2.109645767	0.173526735	12.15746823	5.24E-34	3.05E-31
ENSRNOG00000030572	123.7230497	-0.15089482	0.165710428	-0.910593389	0.362509655	NA	123.7230497	0.136897673	0.167422438	0.81767817	0.413540978	0.859464221	123.7230497	0.165430564	0.163380043	1.012550623	0.311274855	0.659926458
ENSRNOG00000024620	26.37012481	-0.246355728	0.378826954	-0.650312036	0.515490684	NA	26.37012481	0.042471306	0.382225019	0.111115976	0.91152438	0.988036814	26.37012481	-0.005524274	0.380361434	-0.014523748	0.988412133	0.997492459
ENSRNOG00000036615	34.74816053	-0.688761889	0.301643206	-2.283366163	0.022408809	NA	34.74816053	-1.090421682	0.324042443	-3.365058205	0.000765275	0.020522384	34.74816053	-0.376754399	0.319738451	-1.178320586	0.238668824	0.581804187
ENSRNOG00000014891	67.53957802	-0.332340796	0.217698818	-1.526608179	0.126858472	NA	67.53957802	0.08039063	0.218044482	0.368689126	0.712359455	0.958103575	67.53957802	0.138261805	0.217789642	0.634841048	0.525532089	0.816395558
ENSRNOG00000014928	7.250743967	0.068111271	0.69961978	0.097354697	0.922444721	NA	7.250743967	0.45416883	0.701959727	0.647001263	0.517631126	0.901843586	7.250743967	0.61669716	0.657879512	0.937401376	0.348552133	0.696192572
ENSRNOG00000015030	174.8398945	0.182464593	0.166414292	1.096447855	0.272882831	NA	174.8398945	-0.296556774	0.173455715	-1.70969734	0.087321855	0.506923231	174.8398945	-0.833211366	0.170610758	-4.883697699	1.04E-06	3.39E-05
ENSRNOG00000015213	38.43329276	-0.018516884	0.260342638	-0.071125053	0.943298229	NA	38.43329276	-0.258976954	0.275912436	-0.938620084	0.347925837	0.823549652	38.43329276	-0.424353317	0.266430223	-1.592737161	0.111219167	0.387186036
ENSRNOG00000015232	3.420448906	0.240480568	0.891404183	0.269777249	0.787331627	NA	3.420448906	0.138726126	0.931810164	0.148878099	0.881649823	NA	3.420448906	0.009609906	0.856086691	0.011225389	0.991043624	NA
ENSRNOG00000051051	19.865316	0.439020109	0.400776635	1.09542341	0.273331183	NA	19.865316	0.613259405	0.408274335	1.502076796	0.133077277	0.600895979	19.865316	0.298876182	0.369656813	0.808523395	0.418789344	0.746762944
ENSRNOG00000025476	22.49113555	0.208695919	0.349882081	0.596475015	0.55085794	NA	22.49113555	0.439010155	0.355371785	1.23535456	0.216698576	0.714156713	22.49113555	-0.348316761	0.34808426	-1.000667946	0.316987369	0.665227014
ENSRNOG00000015406	25.98429786	-0.384489006	0.354573864	-1.084369281	0.278201098	NA	25.98429786	-0.155915576	0.360648241	-0.432320357	0.665508594	0.946853572	25.98429786	0.550380711	0.346395661	1.588878767	0.112087766	0.389169742
ENSRNOG00000015516	40.32570631	0.083920224	0.284629832	0.294839876	0.768116203	NA	40.32570631	0.141933455	0.292242956	0.48566938	0.627201597	0.937681288	40.32570631	-0.010855575	0.279058152	-0.038900763	0.968969508	0.99328473
ENSRNOG00000015894	350.9703068	0.202931812	0.126039276	1.610068059	0.107382999	NA	350.9703068	0.263044932	0.128019171	2.054730788	0.039905014	0.339334589	350.9703068	0.120616485	0.123213185	0.978925141	0.327616969	0.677413302
ENSRNOG00000062156	2.826283157	0.069547781	0.920540959	0.07555099	0.939776329	NA	2.826283157	-0.1882353	0.979341054	-0.192206075	0.847580788	NA	2.826283157	-0.62448767	0.955787654	-0.653374907	0.513514612	NA
ENSRNOG00000062136	2.196841862	0.807756852	1.01503741	0.795790229	0.426153972	NA	2.196841862	-1.393899856	1.371624401	-1.0162402	0.309515017	NA	2.196841862	-0.754233086	0.987942724	-0.763438069	0.445202184	NA
ENSRNOG00000062078	2.600693708	-0.325745284	1.047819681	-0.310879142	0.755892502	NA	2.600693708	-0.112526926	1.072051654	-0.10496409	0.916404303	NA	2.600693708	1.044417931	0.978778893	1.067062172	0.285943762	NA
ENSRNOG00000030351	3.656922153	-0.201393271	0.890062282	-0.226268739	0.82099241	NA	3.656922153	0.568905403	0.866841498	0.656296918	0.5116331	NA	3.656922153	-0.054199468	0.895379279	-0.060532413	0.951731601	NA
ENSRNOG00000053785	1.15801866	-0.207468899	1.501848037	-0.138142404	0.890127873	NA	1.15801866	-0.224165299	1.561765102	-0.1435333	0.885869014	NA	1.15801866	-0.460796509	1.568987554	-0.293690353	0.768994527	NA
ENSRNOG00000062086	0.951076515	1.106075428	1.694887094	0.652595345	0.514017187	NA	0.951076515	0.138597362	1.878391204	0.073785142	0.94118135	NA	0.951076515	-0.791806281	1.601397557	-0.494447039	0.6209905	NA
ENSRNOG00000016023	375.7722913	0.238204092	0.18414157	1.293592166	0.19580633	NA	375.7722913	-0.624685477	0.188689039	-3.310661193	0.000930758	0.023904841	375.7722913	-1.002547759	0.186361389	-5.379589422	7.47E-08	3.15E-06
ENSRNOG00000011931	343.4258614	0.102559409	0.132347025	0.774927957	0.438382231	NA	343.4258614	-0.424424966	0.137667677	-3.082967456	0.002049476	0.044085923	343.4258614	-0.242772678	0.132129618	-1.837382721	0.066153416	0.284399168
ENSRNOG00000027491	11.01332113	-0.326327763	0.533066056	-0.612171342	0.5404244	NA	11.01332113	0.226275144	0.528061556	0.428501453	0.668286076	0.948429817	11.01332113	0.218630609	0.529715578	0.412732073	0.679802923	0.894874199
ENSRNOG00000012566	0.933178899	1.736341583	1.894192931	0.916665644	0.359317874	NA	0.933178899	0.162605462	2.11933696	0.076724686	0.938842566	NA	0.933178899	0.363510291	1.61178197	0.225533166	0.821564527	NA
ENSRNOG00000012574	138.7274141	-0.14524875	0.174456911	-0.83257665	0.405083533	NA	138.7274141	0.167280273	0.175779941	0.951645975	0.341276557	0.820288973	138.7274141	0.67079373	0.167818066	3.997148492	6.41E-05	0.00124548
ENSRNOG00000014486	22.10906023	-0.534813096	0.364572656	-1.466958881	0.142387241	NA	22.10906023	-0.235740848	0.369011024	-0.638845001	0.52292377	0.903416851	22.10906023	0.275381181	0.366477193	0.751427883	0.452395187	0.770354315
ENSRNOG00000014768	2.084922374	0.225550435	1.049926498	0.214824977	0.829903779	NA	2.084922374	-1.115812952	1.267975342	-0.879995781	0.378861595	NA	2.084922374	-0.492903662	1.057620135	-0.466049809	0.641179848	NA
ENSRNOG00000014816	0.990553021	-2.118748141	1.637084486	-1.294220402	0.195589302	NA	0.990553021	-1.646480571	1.628899023	-1.010793516	0.312115267	NA	0.990553021	-0.747276364	1.940190847	-0.385156112	0.700121757	NA
ENSRNOG00000053929	7.427285761	-0.312677818	0.64888162	-0.481871897	0.629896951	NA	7.427285761	-0.697963031	0.701689282	-0.9946896	0.319887254	0.806511052	7.427285761	0.73028859	0.624368025	1.16964444	0.242144085	0.584687043
ENSRNOG00000015268	58.25088694	-0.077992189	0.234160309	-0.333071771	0.739080107	NA	58.25088694	-0.016481041	0.240759736	-0.068454308	0.945423992	0.992501587	58.25088694	0.067089697	0.231123667	0.290276189	0.771604954	0.931200052
ENSRNOG00000010967	423.9502177	-0.078308034	0.166490583	-0.470345125	0.638108463	NA	423.9502177	0.494580236	0.165881875	2.981520649	0.002868207	0.056872584	423.9502177	1.274398698	0.161963026	7.868454463	3.59E-15	4.43E-13
ENSRNOG00000052506	356.9883981	0.254171175	0.122483669	2.075143372	0.037973249	NA	356.9883981	0.185832003	0.125185839	1.484449076	0.137689823	0.607947249	356.9883981	0.059926035	0.119685055	0.500697728	0.616583871	0.865278188
ENSRNOG00000015491	645.5576106	0.054890269	0.102692434	0.534511321	0.592987819	0.879876376	645.5576106	0.127764342	0.10404267	1.227999444	0.219447177	0.715891597	645.5576106	0.29938706	0.100801793	2.970056889	0.002977446	0.029909471
ENSRNOG00000035532	11.12624828	-0.022840349	0.505082399	-0.045221035	0.963931128	NA	11.12624828	-1.259767556	0.595534116	-2.115357497	0.034399489	0.312981337	11.12624828	-0.080281813	0.501999119	-0.159924211	0.872940777	0.96512446
ENSRNOG00000059968	154.1396348	0.121653242	0.169904003	0.716011631	0.473984167	NA	154.1396348	-0.210250747	0.176804093	-1.189173527	0.23437139	0.730579087	154.1396348	-0.324623322	0.170067814	-1.908787524	0.056289507	0.256717132
ENSRNOG00000015932	29.41536909	0.177143672	0.330188836	0.536492009	0.591618557	NA	29.41536909	-0.089924184	0.346687851	-0.259380833	0.795341417	0.9733405	29.41536909	-0.344385416	0.329653417	-1.044689355	0.296166566	0.645019628
ENSRNOG00000016112	26.63951663	-0.094203635	0.326811293	-0.288250855	0.773154723	NA	26.63951663	-0.37328701	0.344715089	-1.082885612	0.278859199	0.777166762	26.63951663	-1.095218795	0.357921687	-3.059939741	0.002213815	0.023540814
ENSRNOG00000016172	331.008908	0.003100552	0.128805671	0.024071549	0.980795537	NA	331.008908	0.11000559	0.130671923	0.841845647	0.399874358	0.850944431	331.008908	0.202376322	0.126660463	1.597786054	0.110090599	0.385080716
ENSRNOG00000010915	317.8807647	-0.062383206	0.145736154	-0.428055801	0.668610495	NA	317.8807647	0.03456922	0.147410714	0.234509552	0.814589419	0.977314539	317.8807647	-0.21060726	0.146215805	-1.440386419	0.149758104	0.457550516
ENSRNOG00000026942	193.5509841	0.029114506	0.155590817	0.187122266	0.851564771	NA	193.5509841	-0.198823402	0.16088634	-1.235800387	0.216532771	0.714156713	193.5509841	-0.174478885	0.15528331	-1.123616472	0.261175765	0.605340086
ENSRNOG00000053859	128.4168395	-0.062927542	0.178920842	-0.351706048	0.725058724	NA	128.4168395	0.212737801	0.180552421	1.178260586	0.238692736	0.735393312	128.4168395	0.16972303	0.175858245	0.965112721	0.334488356	0.683180378
ENSRNOG00000016456	433.2991616	0.0930254	0.195186872	0.476596602	0.633649403	NA	433.2991616	-0.263085654	0.197442417	-1.332467758	0.182706529	0.675222835	433.2991616	-0.38128937	0.195498916	-1.950340067	0.0511356	0.240021038
ENSRNOG00000011308	196.7587907	-0.146130244	0.138131338	-1.057907974	0.2900974	NA	196.7587907	0.015519785	0.140700726	0.110303517	0.912168668	0.988036814	196.7587907	0.413461567	0.134383319	3.076732802	0.002092828	0.022729043
ENSRNOG00000011599	885.1004749	0.194576549	0.176603531	1.101770436	0.270561486	0.672186058	885.1004749	-0.392166614	0.178288343	-2.19962005	0.027833863	0.277337919	885.1004749	-0.214092457	0.176366951	-1.21390349	0.22478458	0.565238735
ENSRNOG00000011637	32.64968202	0.040945828	0.290920508	0.140745761	0.888070793	NA	32.64968202	-0.459226548	0.313194338	-1.466267082	0.14257554	0.615575883	32.64968202	-0.814384798	0.306291055	-2.658859227	0.007840572	0.063906674
ENSRNOG00000036288	1.358159713	-0.021949679	1.266290111	-0.017333847	0.986170284	NA	1.358159713	-0.852436192	1.416537416	-0.601774568	0.547324206	NA	1.358159713	-3.622969479	1.626935151	-2.226867787	0.025956111	NA
ENSRNOG00000050305	439.2230404	0.303978315	0.13950471	2.178982453	0.029332972	NA	439.2230404	0.022545192	0.14205805	0.158704081	0.873902023	0.984616659	439.2230404	-0.641475016	0.140183251	-4.575974742	4.74E-06	0.000130144
ENSRNOG00000050289	224.3046289	-0.215310377	0.149031767	-1.444728071	0.148534282	NA	224.3046289	-0.037802411	0.150921732	-0.250476925	0.802218547	0.974624853	224.3046289	0.132654652	0.14833263	0.894305264	0.371158584	0.715244051
ENSRNOG00000053728	6.497092816	0.574199675	0.720425413	0.797028623	0.425434408	NA	6.497092816	0.103691366	0.771577324	0.13438882	0.893095121	0.986452525	6.497092816	0.466931815	0.654500448	0.713417105	0.475587692	0.786229092
ENSRNOG00000052057	2.460996331	0.097329409	1.036734119	0.093880782	0.92520386	NA	2.460996331	-0.400730693	1.148436176	-0.348935972	0.727137379	NA	2.460996331	0.84448238	0.940658787	0.89775633	0.369315471	NA
ENSRNOG00000033195	1642.695804	0.018528323	0.127064208	0.145818583	0.884064606	0.968215205	1642.695804	0.051295539	0.127523226	0.402244677	0.687503965	0.954925358	1642.695804	-0.014917849	0.126854672	-0.117597944	0.906386234	0.974233056
ENSRNOG00000012196	23.41240212	-0.069286523	0.372575861	-0.185966215	0.852471256	NA	23.41240212	-0.021427726	0.38281512	-0.055974086	0.955362451	0.994225048	23.41240212	-0.241459171	0.376023609	-0.642138326	0.520783373	0.813674073
ENSRNOG00000061760	0.759644412	2.595387753	1.920763752	1.351226953	0.176622743	NA	0.759644412	1.972742301	2.060172021	0.957561932	0.338283703	NA	0.759644412	-0.003472046	1.688615647	-0.00205615	0.998359431	NA
ENSRNOG00000012536	229.4099299	-0.038702948	0.156544041	-0.247233606	0.804727438	NA	229.4099299	0.669459505	0.154518444	4.332554012	1.47E-05	0.000808196	229.4099299	0.878198898	0.149523958	5.873298904	4.27E-09	2.25E-07
ENSRNOG00000011287	173.8682218	-0.069163468	0.177999331	-0.388560271	0.697601461	NA	173.8682218	0.216730581	0.179133458	1.209883312	0.226323672	0.723982114	173.8682218	0.197945868	0.175578915	1.127389742	0.259577734	0.603984147
ENSRNOG00000011068	1693.864667	0.539000358	0.155065896	3.475943924	0.000509059	0.033626223	1693.864667	0.42805028	0.155508766	2.752579744	0.005912774	0.097757539	1693.864667	-0.393561696	0.154724556	-2.543627883	0.010970789	0.082792526
ENSRNOG00000036287	1.961111451	-2.067125085	1.318530307	-1.567749391	0.11693963	NA	1.961111451	-1.650280042	1.322171799	-1.248158555	0.211972998	NA	1.961111451	1.551991698	1.338424252	1.15956633	0.246225416	NA
ENSRNOG00000010861	341.5279223	-0.015714082	0.115465402	-0.136093422	0.891747428	NA	341.5279223	0.159355849	0.117035804	1.361599129	0.17332443	0.664153968	341.5279223	0.16447582	0.113447394	1.449798132	0.147114821	0.452188397
ENSRNOG00000020723	580.5488998	0.138967307	0.112857934	1.231347252	0.218193016	0.624665989	580.5488998	0.129959017	0.114417116	1.135835452	0.256025437	0.754294046	580.5488998	-0.118588708	0.112091401	-1.057964372	0.290071686	0.63854905
ENSRNOG00000020705	143.5603088	0.093124669	0.168537594	0.552545382	0.580574751	NA	143.5603088	-0.148633054	0.175140276	-0.848651478	0.396075254	0.849384816	143.5603088	-0.217802453	0.16793268	-1.296962884	0.194643958	0.523391687
ENSRNOG00000025444	118.6271898	-0.238073956	0.236858172	-1.005132962	0.31483283	NA	118.6271898	-0.806156855	0.246932716	-3.264682246	0.001095869	0.026651991	118.6271898	-0.024146133	0.237456638	-0.101686495	0.919005522	0.978562182
ENSRNOG00000019190	1.013930992	-0.515792451	1.516942534	-0.340021088	0.733840647	NA	1.013930992	-1.161318937	1.690138322	-0.68711473	0.492010433	NA	1.013930992	-1.86474898	1.806705692	-1.032126587	0.30201282	NA
ENSRNOG00000050224	18.75158081	-0.396943888	0.384003858	-1.033697657	0.301277529	NA	18.75158081	-0.51534652	0.40233699	-1.280882776	0.200234843	0.696496973	18.75158081	-0.626802689	0.411956143	-1.521527716	0.128127462	0.419582237
ENSRNOG00000058039	16.83302777	-1.301131251	0.517157722	-2.51592734	0.011871966	NA	16.83302777	-0.802891582	0.514801387	-1.559614256	0.118851066	0.573625589	16.83302777	0.347600092	0.535033259	0.64967941	0.515899326	0.810604163
ENSRNOG00000019142	35.98303194	-0.270368914	0.300036877	-0.901118944	0.367525082	NA	35.98303194	-0.64868357	0.317902415	-2.04051161	0.041299396	0.343974901	35.98303194	-0.892170714	0.322725911	-2.764484297	0.005701285	0.049720415
ENSRNOG00000019077	1323.880366	0.12200594	0.104178972	1.171118678	0.241551077	0.64892811	1323.880366	0.335621554	0.104529828	3.210773035	0.001323784	0.030751538	1323.880366	-0.161412115	0.103914218	-1.553320794	0.120346515	0.405356005
ENSRNOG00000036604	107.7672989	-0.033816432	0.196352519	-0.172223062	0.863262168	NA	107.7672989	-0.385210889	0.205373197	-1.875662915	0.060701581	0.42905145	107.7672989	-0.337917283	0.198417069	-1.703065592	0.088555794	0.338752252
ENSRNOG00000022839	28.348963	0.64306548	0.374748176	1.715993622	0.08616321	NA	28.348963	-0.559175419	0.412561689	-1.355374078	0.175298404	0.665648959	28.348963	-0.722435051	0.372202874	-1.940971176	0.052261774	0.243622415
ENSRNOG00000036603	11.21668509	-0.549228395	0.509033878	-1.07896236	0.280604507	NA	11.21668509	-0.277771698	0.516497671	-0.537798549	0.590716134	0.928147936	11.21668509	0.128957583	0.518024009	0.248941325	0.803406168	0.942397904
ENSRNOG00000019050	3.492710809	-1.149200374	0.868940453	-1.322530641	0.185991513	NA	3.492710809	-1.149059267	0.91920938	-1.250051721	0.211280654	NA	3.492710809	0.827193385	0.876681036	0.943551133	0.345399074	NA
ENSRNOG00000021916	843.5887307	-0.000770174	0.109748973	-0.007017595	0.994400815	0.995844068	843.5887307	0.404648011	0.109810277	3.684973947	0.000228726	0.008077494	843.5887307	0.293132998	0.10849564	2.701795194	0.006896623	0.058032327
ENSRNOG00000041852	12.15800694	-0.795121642	0.507540033	-1.566618573	0.117203874	NA	12.15800694	-0.197223376	0.499291416	-0.395006543	0.692838059	0.956017629	12.15800694	1.092686672	0.491958151	2.221096795	0.026344406	0.154748055
ENSRNOG00000018944	863.7872293	0.151649002	0.097031621	1.562882283	0.118080286	0.496571575	863.7872293	-0.11074246	0.098988376	-1.118742057	0.263250198	0.76181462	863.7872293	-0.286806067	0.096895514	-2.959951965	0.00307687	0.030638304
ENSRNOG00000035639	1.099673763	2.516622278	1.717176884	1.465557976	0.142768747	NA	1.099673763	1.01589571	1.932597273	0.525663429	0.599122077	NA	1.099673763	-0.807641674	1.442507522	-0.559887322	0.575556297	NA
ENSRNOG00000053699	3.128652941	0.776572659	0.957227648	0.8112727	0.417209084	NA	3.128652941	0.142571809	1.049274786	0.135876522	0.891918896	NA	3.128652941	0.448474721	0.835025758	0.537078907	0.59121311	NA
ENSRNOG00000018929	9.378814863	-0.88246686	0.569666536	-1.549093732	0.121359189	NA	9.378814863	-1.143552849	0.608596015	-1.87900154	0.060244283	0.427370951	9.378814863	-0.034240409	0.597126011	-0.057342015	0.954272752	0.989670188
ENSRNOG00000018925	4.737311968	-0.44997934	0.689782764	-0.652349354	0.514175828	NA	4.737311968	-1.561433168	0.842635391	-1.85303535	0.063877292	NA	4.737311968	0.083433697	0.699956883	0.119198339	0.905118223	NA
ENSRNOG00000018718	15.26338957	-0.339272854	0.424388663	-0.799439013	0.424035896	NA	15.26338957	-0.702062301	0.459259421	-1.528683504	0.126342924	0.588173444	15.26338957	0.332949949	0.418748352	0.795107486	0.426550981	0.751600791
ENSRNOG00000018598	3.387435066	-1.102125027	1.036131851	-1.063691871	0.287468308	NA	3.387435066	-0.546195837	1.026018765	-0.532344881	0.594487153	NA	3.387435066	0.328840642	1.070491105	0.307186712	0.75870126	NA
ENSRNOG00000018532	37.70152204	0.028337421	0.279415743	0.101416695	0.919219684	NA	37.70152204	0.219854052	0.284823218	0.771896523	0.440175717	0.871213091	37.70152204	0.116319802	0.271683431	0.42814463	0.668545826	0.890568349
ENSRNOG00000056753	62.75132075	-0.398003695	0.234659705	-1.696088787	0.089869067	NA	62.75132075	-0.476094464	0.243372753	-1.956235681	0.050437397	0.389037192	62.75132075	-0.270478485	0.242125142	-1.117102019	0.263950707	0.608414672
ENSRNOG00000018494	1830.710086	0.008926897	0.385469413	0.023158511	0.981523833	0.99311555	1830.710086	0.809891941	0.385306405	2.101942585	0.035558306	0.31836839	1830.710086	1.510474258	0.384879035	3.924542835	8.69E-05	0.001577531
ENSRNOG00000061638	6.782524059	-0.36723106	0.623060937	-0.589398304	0.555594114	NA	6.782524059	-0.742039532	0.681065924	-1.089526735	0.275921672	0.773953405	6.782524059	0.616411173	0.602822716	1.022541383	0.306524737	0.655199306
ENSRNOG00000052664	568.8821163	0.075754342	0.122482302	0.618492144	0.536250975	0.857341466	568.8821163	0.37269439	0.122956347	3.031111441	0.002436553	0.050149227	568.8821163	0.447046761	0.120050987	3.723807459	0.000196241	0.003214032
ENSRNOG00000022796	3.539118227	0.089147181	0.854007235	0.104386915	0.916862306	NA	3.539118227	-0.528884816	0.929509304	-0.568993569	0.569360504	NA	3.539118227	-1.380634805	0.956091077	-1.444041094	0.148727416	NA
ENSRNOG00000017938	436.2184089	-0.133172692	0.130294326	-1.022091261	0.306737709	NA	436.2184089	-0.021175522	0.131711329	-0.160772212	0.872272812	0.983777087	436.2184089	0.219496385	0.129217321	1.698660708	0.089383131	0.340531055
ENSRNOG00000020492	1.804989265	-0.289718406	1.456330254	-0.198937298	0.842311793	NA	1.804989265	1.627131024	1.291256095	1.260114884	0.207627922	NA	1.804989265	1.343986905	1.309259745	1.026524271	0.304644529	NA
ENSRNOG00000020689	37.90444099	-0.074752854	0.27909101	-0.267844006	0.788819396	NA	37.90444099	-0.207268649	0.291286755	-0.711562215	0.476735912	0.885663255	37.90444099	-0.517867362	0.288547431	-1.794739119	0.072695275	0.299753496
ENSRNOG00000022718	2.786012642	-0.591452043	1.038565771	-0.56948925	0.569024164	NA	2.786012642	-0.408368142	1.064883935	-0.383486058	0.701359406	NA	2.786012642	0.770768358	1.012888462	0.760960744	0.446680515	NA
ENSRNOG00000059763	1.964331585	-1.428428032	1.167804291	-1.22317416	0.221263923	NA	1.964331585	-0.406145227	1.091441331	-0.372118239	0.709804817	NA	1.964331585	0.078061714	1.285005232	0.060748169	0.95155977	NA
ENSRNOG00000014105	2.22830882	-0.907754683	1.225339585	-0.740818867	0.458803274	NA	2.22830882	-0.313701692	1.209410288	-0.259384011	0.795338965	NA	2.22830882	0.15500041	1.270970739	0.121954349	0.902935172	NA
ENSRNOG00000017396	320.3626043	0.149088507	0.127575172	1.168632612	0.242551683	NA	320.3626043	0.017110696	0.130716435	0.130899346	0.895854932	0.986452525	320.3626043	-0.327312821	0.127537524	-2.566404073	0.010275904	0.078863693
ENSRNOG00000016833	665.4618707	0.17280892	0.105717097	1.634635504	0.10212548	0.4752275	665.4618707	0.012777767	0.107683985	0.118659863	0.905544837	0.988036814	665.4618707	-0.198521048	0.10516972	-1.887625525	0.059076241	0.263857076
ENSRNOG00000056069	19.13533547	-0.499077067	0.391178123	-1.275830722	0.202015365	NA	19.13533547	-1.33843962	0.442538019	-3.024462451	0.002490754	0.05108832	19.13533547	-0.16604592	0.403970403	-0.411034865	0.68104697	0.895408574
ENSRNOG00000016595	302.7491051	0.011184166	0.747285427	0.014966391	0.988058994	NA	302.7491051	1.348356916	0.746356399	1.806585858	0.070826876	0.460974267	302.7491051	0.436780598	0.746448299	0.585145146	0.558450125	0.834045118
ENSRNOG00000036601	102.0133873	-0.03195502	0.184146287	-0.173530623	0.862234359	NA	102.0133873	0.20380797	0.186542253	1.092556601	0.274588526	0.772308584	102.0133873	-0.102031683	0.183431369	-0.556239007	0.578047477	0.84379738
ENSRNOG00000030698	1.729138176	-1.326400788	1.512843838	-0.876759884	0.380617073	NA	1.729138176	1.334508846	1.204293423	1.108125993	0.267807407	NA	1.729138176	1.406450364	1.483111713	0.948310469	0.342971423	NA
ENSRNOG00000016750	3.650839056	0.960488475	1.210966828	0.79315837	0.427685559	NA	3.650839056	2.569122809	1.140956646	2.251726933	0.024339534	NA	3.650839056	1.445184583	0.940180768	1.537134807	0.124260301	NA
ENSRNOG00000016117	44.31765284	0.01134576	0.300080074	0.037809107	0.969839883	NA	44.31765284	-0.083017068	0.309253478	-0.268443443	0.788358003	0.970664873	44.31765284	-0.294278175	0.301857107	-0.974892319	0.329613676	0.678638419
ENSRNOG00000016377	2.266532648	-1.492413654	1.004708611	-1.485419391	0.137432762	NA	2.266532648	-1.882148436	1.113769347	-1.689890677	0.091048872	NA	2.266532648	-3.559132106	1.505705859	-2.363763204	0.018090371	NA
ENSRNOG00000021763	2.001871964	-0.32643927	1.187335521	-0.274934308	0.783366709	NA	2.001871964	-0.149024267	1.216488764	-0.122503612	0.902500186	NA	2.001871964	0.561705866	1.149414758	0.48868858	0.62506219	NA
ENSRNOG00000015518	19472.59598	0.095119282	0.096640622	0.98425776	0.324988793	0.724954217	19472.59598	0.027124468	0.096705159	0.280486256	0.779104469	0.969372254	19472.59598	-0.008552916	0.09660709	-0.088533009	0.92945305	0.982272931
[truncated: 13,766 more rows]
