# Supplementary material for: Corticosterone pattern-dependent glucocorticoid receptor binding and transcriptional regulation within the liver
Source: PLoS Genet. 2021 Aug 10;17(8):e1009737. doi: 10.1371/journal.pgen.1009737 (PMC8378686; doi:10.1371/journal.pgen.1009737)
Supplement: S7 Data — Raw, normalised count output from DESeq2 (R) of exonic RNA-Seq count data in response to CORT infused treatments and compared to VEH. Results were filtered for log2 fold change > 0.585 or < -0.585 and adjusted p-value < 0.05 in enrichment. Any results that did not meet these criteria were removed from the data or assigned 0 values in cases where 1 or more CORT infused treatments were significantly occupied. Spreadsheet columns detail’s Ensembl ID and gene name (A, B) followed by the baseMEAN (average normalised count values divided by the size of factors over all samples), log2 fold change value and adjusted p-value of the observation for VEH (C, D), PULS (E, F) and CONS (G, H). (CSV) [file pgen.1009737.s016.csv]

Ensemble	Gene	VEH exon log2_FC	padj	PULS exon log2_FC	padj.1	CONS exon log2_FC	padj.2
ENSRNOG00000023549	Samd5	0	0	0	0	-1.34270159	0.01542673
ENSRNOG00000014258	Rab32	0	0	0	0	-0.89921209	0.001596082
ENSRNOG00000056940	Cited2	0	0	0.793481464	0.017469722	0.754804382	0.008670523
ENSRNOG00000031700	Map3k5	0	0	1.521772518	7.04E-15	2.201491234	2.30E-34
ENSRNOG00000047821	Smlr1	0	0	0	0	-0.641152804	7.47E-05
ENSRNOG00000013304	Arg1	0	0	1.082478956	1.23E-09	1.118115607	1.02E-10
ENSRNOG00000015036	Ctgf	0	0	1.718284988	0.020656927	2.035908502	0.001408568
ENSRNOG00000016372	Slc12a7	0	0	0	0	-0.717148559	0.000381231
ENSRNOG00000025327	Tert	0	0	0	0	-0.693399225	0.023199065
ENSRNOG00000017613	Papd7	0	0	0	0	1.030001224	2.65E-05
ENSRNOG00000019358	Esr1	0	0	0	0	0	0
ENSRNOG00000018960	AABR07001382.1	0	0	0.92636296	2.85E-16	1.100470159	2.95E-24
ENSRNOG00000019189	Acat2	0	0	0	0	-1.100898068	0.001225447
ENSRNOG00000010529	Thbs2	0	0	-0.982963217	0.010492686	0	0
ENSRNOG00000015597	LOC100125364	0	0	0	0	-0.63428147	0.003676385
ENSRNOG00000059984	Dll1	0	0	-1.032023433	0.006041573	-1.545828623	4.68E-07
ENSRNOG00000053450	Myadm	0	0	0.614493257	0.025836387	0	0
ENSRNOG00000060745	Nlrp12	0	0	0.979544284	0.000222656	1.663453976	1.52E-13
ENSRNOG00000060612	Mir295-1	0	0	0	0	2.565754286	0.001126606
ENSRNOG00000057399	Mir294	0	0	0	0	2.134478394	0.007234635
ENSRNOG00000057453	Mir293	0	0	2.358484148	0.030195015	0	0
ENSRNOG00000056886	Mir291b	0	0	0	0	3.684643111	1.63E-05
ENSRNOG00000060727	Mir292	0	0	0	0	2.828584634	0.000799849
ENSRNOG00000051974	Mir291a	0	0	0	0	2.259594637	0.005851672
ENSRNOG00000056469	Mir290	0	0	0	0	2.602903302	7.19E-05
ENSRNOG00000046683	Lilrb3	0	0	0	0	-1.44626918	0.046351484
ENSRNOG00000018556	Tomm40	0	0	0	0	0.643971002	0.019791189
ENSRNOG00000018730	Nectin2	0	0	0	0	-0.619621496	3.47E-05
ENSRNOG00000019202	PVR	0	0	0	0	1.35965163	0.013326804
ENSRNOG00000019982	Ethe1	0	0	0.798199586	0.00148284	0	0
ENSRNOG00000058388	Zfp36	0	0	0.892221743	0.001610852	1.845876608	7.92E-18
ENSRNOG00000019578	Rps16	0	0	0	0	0.754582802	0.00146505
ENSRNOG00000020308	Ech1	0	0	0	0	0	0
ENSRNOG00000011451	Lrp3	0	0	0.697182683	8.19E-05	0	0
ENSRNOG00000011885	Rhpn2	0	0	-0.853633943	0.025537486	0	0
ENSRNOG00000014966	LOC690000	0	0	0	0	-0.660610125	0.000219029
ENSRNOG00000027724	Plekhf1	0	0	0	0	0.732624229	0.02203444
ENSRNOG00000014380	Zfp788	0	0	0.737296518	0.016165799	0.85098897	0.001412244
ENSRNOG00000019132	Fv1	0	0	0	0	0.898367845	0.045581285
ENSRNOG00000020938	Ppp1r15a	0	0	0.883814118	0.017095067	0.96990742	0.001764298
ENSRNOG00000020942	Plekha4	0	0	1.403510741	0.00312851	0	0
ENSRNOG00000020990	Fgf21	0	0	-2.671529946	0.00426988	0	0
ENSRNOG00000013663	Tmem86a	0	0	1.308558892	0.007793779	0	0
ENSRNOG00000014530	Nav2	0	0	-0.659096832	0.04477043	-0.961366237	0.000186976
ENSRNOG00000015822	Klf13	0	0	1.859661938	0.001812018	2.072470575	4.52E-05
ENSRNOG00000023985	Fan1	0	0	0	0	0.728212838	0.039768803
ENSRNOG00000016266	Mphosph10	0	0	0.816781641	0.001533872	1.204130594	1.32E-08
ENSRNOG00000010959	Klhl25	0	0	0.74520975	0.006784032	0	0
ENSRNOG00000018421	Aen	0	0	0	0	0.597616646	0.032443636
ENSRNOG00000028113	Whamm	0	0	0	0	0.792126152	0.003987855
ENSRNOG00000025142	Mex3b	0	0	0	0	-2.225617428	0.02297148
ENSRNOG00000025088	Tmc3	0	0	0	0	-0.993260767	0.000561866
ENSRNOG00000056445	AABR07004530.1	0	0	0	0	-1.444618282	0.000156113
ENSRNOG00000054930	AABR07004572.1	0	0	0	0	-1.090691287	9.62E-05
ENSRNOG00000016769	Rab38	0	0	0	0	-0.895092895	0.001915698
ENSRNOG00000017311	Me3	0	0	0	0	-1.839405902	2.54E-05
ENSRNOG00000010224	Rab30	0	0	0	0	0	0
ENSRNOG00000012404	Thrsp	0	0	0	0	-1.375348458	0.0072475
ENSRNOG00000029784	Pak1	0	0	0	0	-0.704100263	0.022513905
ENSRNOG00000027784	Tsku	0	0	2.349350696	0.008077494	2.502596048	0.001576428
ENSRNOG00000018411	Pold3	0	0	-0.604721915	0.013076327	0	0
ENSRNOG00000017227	Ppme1	0	0	0	0	1.014253813	4.39E-05
ENSRNOG00000019283	P2ry2	0	0	-0.971796134	0.001393481	-1.592629489	9.44E-11
ENSRNOG00000019413	Atg16l2	0	0	-1.051847118	0.017991836	0	0
ENSRNOG00000020150	Il18bp	0	0	0	0	-0.683741735	0.047932101
ENSRNOG00000042686	Trim34	0	0	0	0	-0.802742152	0.002856116
ENSRNOG00000017191	Trim5	0	0	0	0	-0.972991886	1.96E-07
ENSRNOG00000017914	Cavin3	0	0	0	0	-0.917255026	0.000132074
ENSRNOG00000019667	Ppfibp2	0	0	-0.598767619	0.020656927	-1.176190255	2.16E-09
ENSRNOG00000057923	RF00319	0	0	-1.487624766	0.014630083	0	0
ENSRNOG00000016244	Mical2	0	0	0.87596955	0.000243604	0	0
ENSRNOG00000024712	Insc	0	0	0	0	1.110017439	3.58E-06
ENSRNOG00000046181	Anks4b	0	0	0	0	-1.281898356	1.74E-10
ENSRNOG00000025793	Usp31	0	0	0	0	0.943193612	0.034389344
ENSRNOG00000014652	Aqp8	0	0	0	0	-0.759620578	2.59E-07
ENSRNOG00000015441	Il4r	0	0	0	0	-0.906113108	1.07E-08
ENSRNOG00000019245	Sgf29	0	0	-0.623629379	0.036834948	0	0
ENSRNOG00000019342	Sult1a1	0	0	0.809046155	6.44E-05	0	0
ENSRNOG00000031003	Zfp764	0	0	0	0	1.163188001	0.010757322
ENSRNOG00000020388	Inpp5f	0	0	0	0	-0.733873631	0.000579697
ENSRNOG00000016374	Fgfr2	0	0	0	0	-0.760704923	1.31E-06
ENSRNOG00000017728	Edrf1	0	0	0	0	0.612057528	0.001504874
ENSRNOG00000017243	Bnip3	0	0	0.849225844	0.000685124	1.181209334	2.41E-08
ENSRNOG00000015912	Ptdss2	0	0	0.876630165	8.28E-05	0	0
ENSRNOG00000017109	Rassf7	0	0	0	0	-0.779364721	0.028127009
ENSRNOG00000017414	Irf7	0	0	0	0	-0.901084474	0.031864155
ENSRNOG00000020776	Dhcr7	0	0	0	0	-1.261030016	6.73E-10
ENSRNOG00000014254	Cpt1a	0	0	0	0	1.110089624	1.46E-06
ENSRNOG00000017220	Tcirg1	0	0	0	0	-0.797012758	3.43E-05
ENSRNOG00000019220	Rhod	0	0	0	0	-0.712384894	0.000437681
ENSRNOG00000012736	Sssca1	0	0	0	0	0.8230929	0.022074538
ENSRNOG00000020989	Tm7sf2	0	0	0	0	-0.757981353	0.01726877
ENSRNOG00000056397	RF00099	0	0	0	0	0.776381539	0.023422748
ENSRNOG00000054533	RF00191	0	0	-1.325599765	0.017437122	0	0
ENSRNOG00000020440	Fads2	0	0	0	0	-0.779205159	0.000445429
ENSRNOG00000020480	Fads1	0	0	0	0	-1.102691879	1.10E-06
ENSRNOG00000020704	Tkfc	0	0	0	0	-0.913311122	0.003171036
ENSRNOG00000060269	Vwce	0	0	-0.771569586	0.025282881	0	0
ENSRNOG00000020925	Ccdc86	0	0	0	0	0.989241044	0.00273101
ENSRNOG00000021086	Dtx4	0	0	0	0	-0.948908036	0.006061177
ENSRNOG00000050414	AABR07006333.1	0	0	1.077775152	0.018321841	0	0
ENSRNOG00000012387	Glyatl2	0	0	0	0	0.6119892	0.008605124
ENSRNOG00000012036	Pcsk5	0	0	0	0	-0.68308421	0.029584658
ENSRNOG00000027770	Trpm3	0	0	0	0	1.189324765	0.006656956
ENSRNOG00000014215	Klf9	0	0	1.768631266	1.24E-20	2.109645767	3.05E-31
ENSRNOG00000036615	RGD1560242	0	0	-1.090421682	0.020522384	0	0
ENSRNOG00000015030	Tjp2	0	0	0	0	-0.833211366	3.39E-05
ENSRNOG00000016023	Kank1	0	0	-0.624685477	0.023904841	-1.002547759	3.15E-06
ENSRNOG00000012574	Pum3	0	0	0	0	0.67079373	0.00124548
ENSRNOG00000010967	Cdc37l1	0	0	0	0	1.274398698	4.43E-13
ENSRNOG00000016112	Cd274	0	0	0	0	-1.095218795	0.023540814
ENSRNOG00000050305	LOC100911854	0	0	0	0	-0.641475016	0.000130144
ENSRNOG00000012536	Sgms1	0	0	0.669459505	0.000808196	0.878198898	2.25E-07
ENSRNOG00000025444	Lipo1	0	0	-0.806156855	0.026651991	0	0
ENSRNOG00000019142	Fas	0	0	0	0	-0.892170714	0.049720415
ENSRNOG00000018494	Ppp1r3c	0	0	0	0	1.510474258	0.001577531
ENSRNOG00000013965	Noc3l	0	0	0	0	0.611167302	0.039163964
ENSRNOG00000052810	Cyp2c11	0	0	0	0	-0.595991842	0.002816744
ENSRNOG00000047945	Cyp2c12	0	0	0	0	-1.469083677	0.000174734
ENSRNOG00000021924	Cyp2c22	0.624607806	0.005862412	1.0905933	1.97E-10	0	0
ENSRNOG00000013309	Pik3ap1	0	0	0	0	-0.594185994	0.000139183
ENSRNOG00000048495	Rrp12	0	0	0	0	0.920549539	0.008627628
ENSRNOG00000014828	Avpi1	0	0	0	0	-0.960354557	0.000586165
ENSRNOG00000042620	Marveld1	0	0	0	0	-1.213953744	4.06E-05
ENSRNOG00000015727	Loxl4	0	0	0	0	-1.459624843	2.39E-05
ENSRNOG00000016356	Got1	0	0	1.44045472	3.52E-15	2.869995013	2.20E-63
ENSRNOG00000013552	Scd	0	0	0	0	-3.745861829	0.004301882
ENSRNOG00000018561	Pprc1	0	0	0	0	1.110513461	0.001331257
ENSRNOG00000018704	Nolc1	0	0	0	0	0.881878051	6.50E-07
ENSRNOG00000020035	Cyp17a1	0	0	0	0	2.756735713	1.26E-07
ENSRNOG00000052176	AC115255.1	0	0	0	0	-0.853555369	0.000938507
ENSRNOG00000015124	Gpam	0	0	0	0	-1.113131924	5.16E-07
ENSRNOG00000027089	Ell2	0	0	1.000035665	9.15E-12	1.434160951	1.67E-27
ENSRNOG00000049523	AC097153.2	0	0	0	0	1.565167768	0.018373818
ENSRNOG00000045649	Arrdc3	0	0	-1.420940974	1.28E-09	-2.458604758	3.41E-29
ENSRNOG00000016306	Adgrv1	0	0	-0.942728117	0.002537774	-1.095130019	0.000105656
ENSRNOG00000061414	Acot12	0	0	0.629706123	0.006044646	0.649908435	0.001596082
ENSRNOG00000023803	Cmya5	0	0	0	0	-2.402224431	1.09E-13
ENSRNOG00000011200	Bhmt	0	0	1.302099722	1.49E-07	0	0
ENSRNOG00000014549	Arhgef26	0	0	1.158178605	4.15E-06	1.013301904	3.40E-05
ENSRNOG00000055451	Gcnt4	0	0	1.460191792	0.001354557	0	0
ENSRNOG00000017428	Map1b	0	0	-1.763009928	0.03078382	1.56097666	0.021796884
ENSRNOG00000018903	Pik3r1	0	0	1.3565302	8.07E-08	1.273498347	2.85E-07
ENSRNOG00000011951	Plk2	0	0	0	0	-0.699235471	0.00978859
ENSRNOG00000013963	Il6st	0	0	0.636220227	0.007793779	1.031441437	1.04E-07
ENSRNOG00000011631	Fst	0	0	0	0	-3.082285837	0.001457377
ENSRNOG00000016552	Hmgcs1	0	0	0	0	-1.630920961	0.000402882
ENSRNOG00000012799	Prkaa1	0	0	0.623828991	0.018917461	0	0
ENSRNOG00000057557	Prlr	0	0	0	0	0	0
ENSRNOG00000018021	Brix1	0	0	0	0	0.696918936	0.01963157
ENSRNOG00000018662	Amacr	0	0	-0.971186354	0.000844265	-1.021588615	0.000146661
ENSRNOG00000010589	LOC103690028	0	0	2.140822434	0.044871273	2.587575773	9.31E-06
ENSRNOG00000010960	Ankh	0	0	0.968424747	2.31E-05	1.019804175	1.80E-06
ENSRNOG00000010888	Ankrd33b	0	0	1.694738042	6.51E-05	2.022395572	1.55E-08
ENSRNOG00000032426	Slc10a5	0	0	0	0	-1.054863217	1.21E-05
ENSRNOG00000061328	Pag1	0	0	0	0	-1.280128938	0.00838316
ENSRNOG00000008971	Hnf4g	0	0	0	0	-0.994966453	0.001504874
ENSRNOG00000013253	Armc1	0	0	0.590744411	0.04977922	0.680206253	0.004194676
ENSRNOG00000024089	Fndc3b	0	0	-0.72553359	0.000500888	0	0
ENSRNOG00000028156	Pld1	0	0	0	0	-1.005884433	3.15E-06
ENSRNOG00000017462	Spata5	0	0	0	0	0.78876616	0.030946772
ENSRNOG00000010819	Hspa4l	0	0	0	0	-1.128286255	0.029909471
ENSRNOG00000014066	Jade1	0	0	-0.670103185	0.018456458	0	0
ENSRNOG00000009949	Pcdh18	0	0	-0.95606608	0.024490897	-1.253846792	0.000482251
ENSRNOG00000010799	Noct	0	0	3.030315693	5.38E-09	3.170299467	5.11E-13
ENSRNOG00000013397	Foxo1	0	0	1.166018095	8.07E-08	1.445714813	1.24E-13
ENSRNOG00000038044	Tsc22d2	0	0	0	0	0.709669928	0.000124681
ENSRNOG00000010268	Vom2r44	0	0	0	0	1.224840138	0.005130047
ENSRNOG00000009310	Nmd3	0	0	0	0	0.821706954	0.001287946
ENSRNOG00000024213	Golim4	0	0	0	0	0.670014588	0.000149914
ENSRNOG00000027833	Fnip2	0	0	0	0	-0.61247028	0.00040299
ENSRNOG00000011612	Tdo2	0	0	2.089192304	4.33E-30	1.983088186	9.03E-28
ENSRNOG00000059197	RF00026	0	0	0	0	2.145512834	0.018454363
ENSRNOG00000061427	RF00181	0	0	1.687148358	0.00350725	2.795731399	1.74E-11
ENSRNOG00000012060	Gucy1b3	0	0	-1.007489262	0.001840005	0	0
ENSRNOG00000062224	AABR07012058.1	0	0	-2.088896854	0.02520038	0	0
ENSRNOG00000048256	Fam160a1	0	0	0.960962991	0.008077494	0	0
ENSRNOG00000018969	Gpatch4	0	0	2.041157325	2.69E-06	3.200468219	6.38E-17
ENSRNOG00000019414	Tmem79	0	0	0	0	-1.453425344	0.030913589
ENSRNOG00000043377	Fdps	0	0	-0.697137114	0.036636561	-0.951822491	0.000407452
ENSRNOG00000020420	Pklr	0	0	0	0	-1.705392123	2.11E-05
ENSRNOG00000020444	Hcn3	0	0	0	0	-2.44552915	0.000393135
ENSRNOG00000020573	Efna1	0	0	-1.260454122	1.50E-08	-1.460189035	1.22E-12
ENSRNOG00000020642	Flad1	0	0	0	0	0.683770117	5.02E-05
ENSRNOG00000042561	Cks1b	0	0	0	0	0.745227978	0.010570075
ENSRNOG00000020696	Pmvk	0	0	0	0	-0.781603482	0.004653317
ENSRNOG00000020811	Il6r	0	0	1.388094056	9.26E-18	1.945620785	1.97E-36
ENSRNOG00000022863	Lingo4	0	0	0	0	-2.270437931	0.03213041
ENSRNOG00000020952	Cgn	0	0	0	0	-1.104401801	2.65E-08
ENSRNOG00000021200	Hfe2	0	0	-0.715068697	0.000937493	-1.307223793	3.72E-13
ENSRNOG00000021218	Pias3	0	0	-1.154766872	0.026459571	0	0
ENSRNOG00000017669	Chd1l	0	0	0.687056753	0.001029087	1.082089425	1.56E-10
ENSRNOG00000018220	Pde4dip	0	0	0	0	0.599132715	5.82E-06
ENSRNOG00000018835	Notch2	0	0	0	0	-1.034498128	4.89E-13
ENSRNOG00000019470	Hao2	0	0	0	0	-0.929599851	3.90E-12
ENSRNOG00000053190	AABR07012635.1	0	0	0	0	-2.357439219	5.27E-05
ENSRNOG00000019670	Wdr3	0	0	0	0	0.748778449	0.000141348
ENSRNOG00000015222	Fam46c	0	0	0	0	0.874610862	0.001049745
ENSRNOG00000016044	Mab21l3	0	0	0	0	-1.358485055	1.13E-11
ENSRNOG00000019367	Dclre1b	0	0	1.020325146	0.00984382	1.554972501	6.57E-08
ENSRNOG00000019785	Phtf1	0	0	0	0	0	0
ENSRNOG00000019885	Magi3	0	0	0	0	-0.779410222	0.001421949
ENSRNOG00000019996	Slc16a1	0	0	0	0	-0.610206389	3.38E-05
ENSRNOG00000018285	Kcna2	0	0	0	0	1.278569678	0.008789736
ENSRNOG00000018131	Slc16a4	0	0	0	0	-0.733738872	3.15E-06
ENSRNOG00000018659	Csf1	0	0	-1.510138831	4.32E-05	-1.066307862	0.003987855
ENSRNOG00000047108	AC097845.1	0	0	0	0	-0.801740144	0.02307841
ENSRNOG00000020272	5330417C22Rik	0	0	-1.102995374	0.00012615	-1.227678741	1.29E-06
ENSRNOG00000012149	Gpsm2	0	0	0	0	-0.819877581	0.024370818
ENSRNOG00000028025	Aknad1	0	0	0	0	-1.041877097	0.006141765
ENSRNOG00000013683	S1pr1	0	0	0	0	-1.174346377	1.30E-11
ENSRNOG00000058609	Palmd	0	0	0	0	-0.966454173	1.11E-07
ENSRNOG00000013409	Gclm	0	0	0	0	-0.645401626	0.016741512
ENSRNOG00000061146	Gar1	0	0	0	0	1.533984389	0.017164732
ENSRNOG00000057470	Pla2g12a	0	0	1.303436795	3.47E-05	2.233031811	3.89E-17
ENSRNOG00000045743	Etnppl	0	0	2.488821329	2.65E-39	3.288087388	2.39E-71
ENSRNOG00000011053	Cyp2u1	0	0	0	0	-1.092667763	0.003444344
ENSRNOG00000042721	Gimd1	0	0	0	0	-2.924839568	0.011714151
ENSRNOG00000032240	Gbp5	0	0	0	0	-1.327930341	0.001504874
ENSRNOG00000029191	Gbp7	0	0	0	0	-0.893698929	0.011714151
ENSRNOG00000036885	Gbp3	0	0	0	0	-2.060621997	0.011908573
ENSRNOG00000030049	Znhit6	0	0	0	0	0.949312941	0.005815844
ENSRNOG00000015425	Ssx2ip	0	0	-0.879753671	7.78E-06	-1.020160884	1.52E-08
ENSRNOG00000007131	Paxip1	0	0	0	0	0.850946335	0.001973503
ENSRNOG00000010077	Smarcd3	0	0	-1.632917464	0.047962073	0	0
ENSRNOG00000012932	Ccdc146	0	0	0	0	-1.450652448	0.001631617
ENSRNOG00000013517	Phtf2	0	0	0	0	0.681963843	0.005039109
ENSRNOG00000007234	Cyp51	0	0	0	0	-0.905012726	0.00015346
ENSRNOG00000052444	Samd9	0	0	0	0	-0.940728509	0.045689399
ENSRNOG00000009565	Pdk4	0	0	0	0	-1.095227402	0.000851493
ENSRNOG00000051922	AABR07059663.1	0	0	0	0	-0.8371419	0.029891527
ENSRNOG00000053787	Mdfic	0	0	0	0	0.796164742	0.000465207
ENSRNOG00000057713	Cav2	0	0	-0.657154516	0.012212648	0	0
ENSRNOG00000039494	Aass	0	0	0.904818494	2.04E-05	0.83925065	4.36E-05
ENSRNOG00000006975	Wasl	0	0	1.041763877	2.30E-11	1.317063067	9.36E-20
ENSRNOG00000005468	Rbm28	0	0	0	0	0.721851311	0.031458531
ENSRNOG00000048088	Mest	0	0	0	0	-1.292889408	0.012749858
ENSRNOG00000054990	AABR07060133.1	0	0	0	0	0	0
ENSRNOG00000011184	Slc13a4	0	0	0	0	-1.391071006	2.23E-11
ENSRNOG00000008218	Atp6v0e2	0	0	0	0	-0.625665203	0.02604386
ENSRNOG00000008234	Lrrc61	0	0	0	0	-1.799373523	1.62E-06
ENSRNOG00000009052	Igf2bp3	0	0	0	0	-0.829178442	0.04514881
ENSRNOG00000008393	Tax1bp1	0	0	0	0	0.588563448	3.75E-05
ENSRNOG00000010205	Mturn	0	0	0	0	-0.627834974	0.030369594
ENSRNOG00000012098	Adcyap1r1	0	0	1.165521937	0.039201416	1.125809924	0.00723428
ENSRNOG00000006893	Ppm1k	0	0	-1.151961995	9.53E-06	0	0
ENSRNOG00000007304	Herc3	0	0	0	0	-0.662472461	0.005848917
ENSRNOG00000007947	Fam13a	0	0	0.974577935	0.001895653	1.037536237	0.000184492
ENSRNOG00000007118	Eva1a	0	0	-0.862498923	0.01133587	-1.197232341	2.62E-05
ENSRNOG00000037871	Sfxn5	0	0	0	0	-0.82918375	0.001103115
ENSRNOG00000014508	Mgll	0	0	0	0	-0.713645546	0.001360592
ENSRNOG00000017808	Klf15	0	0	1.305799239	9.97E-11	1.710584073	2.67E-20
ENSRNOG00000013390	Kbtbd8	0	0	0	0	1.286932276	0.001628804
ENSRNOG00000057556	Pdzrn3	0	0	0	0	-0.759141593	0.033302114
ENSRNOG00000007104	Itpr1	0	0	0.841041418	1.97E-09	1.189786397	1.11E-20
ENSRNOG00000055860	Arl8b	0	0	0.653321868	0.000571306	0.904176436	1.76E-08
ENSRNOG00000055365	Edem1	0	0	2.451875598	2.30E-49	2.918377944	2.39E-71
ENSRNOG00000030269	Atp2b2	0	0	0	0	-0.726488456	0.004899236
ENSRNOG00000010153	Raf1	0	0	0	0	-0.610288726	1.09E-05
ENSRNOG00000013589	Cxcl12	0	0	0	0	-0.811628766	5.06E-06
ENSRNOG00000007508	Lrtm2	0	0	0	0	-0.868899211	0.033097094
ENSRNOG00000007990	Adipor2	0	0	0	0	-1.019119765	3.66E-09
ENSRNOG00000011153	Il17ra	0	0	0	0	-0.597948246	0.000526457
ENSRNOG00000037198	Usp18	0	0	0	0	-1.27772847	6.03E-05
ENSRNOG00000012876	Slc6a13	0	0	0	0	0.602631261	0.026308393
ENSRNOG00000011718	C1rl	0	0	0	0	-0.734006453	2.04E-05
ENSRNOG00000012269	Lpcat3	0	0	0	0	-0.696029166	4.19E-05
ENSRNOG00000052563	RF01294	0	0	0	0	0	0
ENSRNOG00000018453	Nop2	0	0	0	0	0.885167657	0.003366104
ENSRNOG00000019716	Ntf3	0	0	0	0	-1.65759301	0.028587382
ENSRNOG00000045951	AC118427.1	0	0	-2.93428123	0.009395669	0	0
ENSRNOG00000037076	LOC689757	0	0	0	0	-2.579335297	0.007918292
ENSRNOG00000005480	Ybx3	0	0	0.608577227	0.034977941	0	0
ENSRNOG00000013463	Kcnj8	0	0	-1.137469501	0.010951456	-1.336012979	0.00030887
ENSRNOG00000009338	Kras	0	0	0.762085641	0.011434661	0.632470781	0.020650114
ENSRNOG00000001828	Stk38l	0	0	0	0	-0.601374628	0.022574642
ENSRNOG00000036913	RGD1309621	0	0	0	0	0.596930215	0.005533372
ENSRNOG00000005871	Il1rn	0	0	0	0	0.894223226	0.020113818
ENSRNOG00000008190	Pnpla7	0	0	0	0	0.897660665	9.36E-11
ENSRNOG00000010896	Tprn	0	0	0	0	-1.284282555	0.000412364
ENSRNOG00000018574	Qsox2	0	0	0	0	1.003772699	0.001414262
ENSRNOG00000027742	Adamtsl2	0	0	0	0	1.532885721	4.78E-06
ENSRNOG00000010219	Ralgds	0	0	0	0	-1.081687265	0.031458531
ENSRNOG00000025296	Lrrc8a	0	0	0.64584513	0.000915191	1.301212813	5.13E-17
ENSRNOG00000008837	Ass1	0	0	0.888103786	1.86E-13	0.753926124	4.65E-10
ENSRNOG00000014338	Slc25a25	0	0	0	0	1.813552049	0.001302061
ENSRNOG00000050834	Fam102a	0	0	0	0	-1.608225167	0.000520427
ENSRNOG00000048914	Traf1	0	0	0	0	-1.632813218	0.014797594
ENSRNOG00000022033	AABR07051507.1	0	0	0.853369063	1.88E-05	0.859714748	4.44E-06
ENSRNOG00000006763	Rbm18	0	0	0	0	0.738311859	0.000990798
ENSRNOG00000014493	Golga1	0	0	-0.60190256	0.025537486	0	0
ENSRNOG00000039025	AABR07051947.1	0	0	0	0	-1.476269751	0.031465125
ENSRNOG00000004677	Zeb2	0	0	0	0	-0.725862252	0.000125104
ENSRNOG00000004624	Rnd3	0	0	-0.637832167	0.013641962	-0.732942988	0.001083463
ENSRNOG00000005341	Upp2	0	0	2.064806686	0.000250579	3.475902005	2.52E-13
ENSRNOG00000007012	Ly75	0	0	0	0	2.100876747	9.03E-07
ENSRNOG00000027016	Cobll1	0	0	0	0	0.781692734	9.51E-05
ENSRNOG00000058327	AABR07052458.1	0	0	0	0	-1.213783857	0.000876249
ENSRNOG00000024595	Cers6	0	0	0	0	-0.848369533	5.62E-06
ENSRNOG00000056184	Lrp2	0	0	-0.6553828	0.002611764	-0.711984386	0.000266776
ENSRNOG00000001516	Rapgef4	0	0	0.917000284	1.11E-05	0.878915495	7.72E-06
ENSRNOG00000001548	Nfe2l2	0	0	-0.944125888	1.71E-06	-1.320045826	2.72E-13
ENSRNOG00000012580	Ccdc141	0	0	0.819058788	0.008663677	0	0
ENSRNOG00000019065	Zfp385b	0	0	0	0	-1.033187003	0.000606081
ENSRNOG00000008243	Slc43a1	0	0	0.639768666	0.026720453	0	0
ENSRNOG00000021513	Rtn4rl2	0	0	2.124860917	5.60E-07	1.137020988	0.00442187
ENSRNOG00000014204	Pacsin3	0	0	-0.894123854	7.82E-05	-0.80530542	0.000136195
ENSRNOG00000007478	Cry2	0	0	0	0	-1.134310793	5.82E-06
ENSRNOG00000008663	Nat10	0	0	0	0	0.901442989	0.0049815
ENSRNOG00000042576	Tcp11l1	0	0	0	0	-0.978694277	0.007706994
ENSRNOG00000012262	Depdc7	0	0	0	0	-0.881375874	2.30E-11
ENSRNOG00000022710	Prrg4	0	0	0	0	-1.315006165	3.40E-05
ENSRNOG00000005715	Lgr4	0	0	0.743310025	0.000583698	0.705419217	0.000526457
ENSRNOG00000007529	Bmf	0	0	0	0	-1.355571828	4.57E-10
ENSRNOG00000052528	RF00045	0	0	-1.507902613	4.85E-06	0	0
ENSRNOG00000017291	Sord	0	0	0	0	-0.640213769	3.26E-08
ENSRNOG00000008452	Eid1	0	0	0	0	0	0
ENSRNOG00000013887	Adra2b	0	0	-0.894137777	0.005963608	-0.83483775	0.003728084
ENSRNOG00000016551	Bcl2l11	0	0	0	0	1.514421484	0.019862253
ENSRNOG00000018349	Polr1b	0	0	0	0	0.966693081	0.000747319
ENSRNOG00000004763	Sirpa	0.00E+00	0	0	0	-0.754709549	0.013645002
ENSRNOG00000007128	Nop56	0	0	0	0	0.942399769	0.003083807
ENSRNOG00000021237	RGD1565616	0	0	0	0	-0.704689001	0.000961274
ENSRNOG00000024852	Tmx4	0	0	0	0	0.619196188	0.012736066
ENSRNOG00000004777	Esf1	0	0	0	0	0.94679108	1.43E-05
ENSRNOG00000054946	AABR07054126.1	0	0	0	0	-1.14478061	0.001083463
ENSRNOG00000013133	Foxa2	0	0	0	0	-0.784328412	0.013027418
ENSRNOG00000007319	Trib3	0	0	1.210931409	0.007747203	0	0
ENSRNOG00000008165	Tpx2	0	0	-1.667391295	0.020337668	0	0
ENSRNOG00000016975	Pxmp4	0	0	1.377236221	2.16E-08	2.156511041	2.09E-22
ENSRNOG00000017777	Ahcy	0	0	0.790556478	3.56E-08	0.91328048	2.05E-11
ENSRNOG00000025181	Pigu	0	0	1.307205053	2.72E-08	1.325397956	1.92E-09
ENSRNOG00000018755	Acss2	0	0	0	0	-1.122312557	8.30E-06
ENSRNOG00000006418	Samhd1	0	0	0	0	-0.989217125	0.020656712
ENSRNOG00000012956	Tgm2	0	0	0	0	-0.586180951	0.000100007
ENSRNOG00000058944	RF00056	0	0	0	0	0	0
ENSRNOG00000016037	Mafb	0	0	2.030047975	9.15E-12	2.87459034	4.95E-25
ENSRNOG00000027988	Zhx3	0	0	0	0	0.948147038	8.13E-09
ENSRNOG00000033573	Sgk2	0	0	-1.416928709	0.001560073	-1.685357616	1.45E-05
ENSRNOG00000009076	Ttpal	0	0	1.005874788	0.001365904	1.060298451	0.000180058
ENSRNOG00000014297	Sdc4	0	0	1.517416717	2.34E-22	2.090914852	6.52E-44
ENSRNOG00000014480	Sys1	0	0	0	0	0.769971123	0.008789736
ENSRNOG00000008194	Znfx1	0	0	0	0	-0.762203241	0.000403808
ENSRNOG00000008283	B4galt5	0	0	0	0	-0.875611421	0.020318691
ENSRNOG00000057347	Cebpb	0	0	0	0	1.275543747	0.001143959
ENSRNOG00000010883	Pard6b	0	0	0	0	-0.839684328	0.032173798
ENSRNOG00000028616	Pck1	0	0	0.916693143	1.03E-06	1.019740909	9.66E-09
ENSRNOG00000010275	Slc17a9	0	0	-0.600916802	0.035174364	-0.874129577	8.12E-05
ENSRNOG00000012987	Ptk6	0	0	0	0	-1.10262178	0.042763764
ENSRNOG00000013003	Srms	0	0	-1.092053446	0.011592974	-1.493821435	2.06E-05
ENSRNOG00000013267	Helz2	0	0	0	0	-0.709811579	0.005670144
ENSRNOG00000007829	Lactb2	0	0	0	0	-0.68665243	0.000630804
ENSRNOG00000008966	Slco5a1	0	0	1.339399359	0.017834503	0	0
ENSRNOG00000021669	Mybl1	0	0	-1.467499512	0.015504453	-1.927250476	0.000876977
ENSRNOG00000007240	Rrs1	0	0	1.274559615	0.000428722	1.018324458	0.003752402
ENSRNOG00000008807	Rp1	0	0	0	0	-2.237311173	7.34E-06
ENSRNOG00000009137	Ubxn2b	0	0	0.786988985	0.016165799	0.92379394	0.000554444
ENSRNOG00000009488	Cyp7a1	0	0	0	0	-0.950105559	0.000164859
ENSRNOG00000006689	Chd7	0	0	0	0	0.95979189	4.42E-09
ENSRNOG00000007964	Tp53inp1	0	0	1.491371448	8.08E-11	2.285117409	3.40E-28
ENSRNOG00000006636	Otud6b	0	0	0.721618961	0.02182406	0.624457731	0.029368833
ENSRNOG00000007506	Ndufaf4	0	0	0.887265698	0.003387753	0.965884752	0.000253652
ENSRNOG00000047513	AABR07047789.1	0	0	0	0	0.926629188	8.55E-06
ENSRNOG00000009453	Mob3b	0	0	0	0	-0.758476596	0.005563299
ENSRNOG00000010409	Nol6	0	0	0	0	0.636191322	0.019031417
ENSRNOG00000023208	Myorg	0	0	0	0	-0.870781795	0.010530666
ENSRNOG00000014604	Sigmar1	0	0	0	0	-0.586349876	0.000438078
ENSRNOG00000045843	Rusc2	0	0	0	0	-0.712218224	0.0334408
ENSRNOG00000011497	Aldh1b1	0	0	0	0	-1.651997911	8.23E-10
ENSRNOG00000007395	Baat	0	0	0	0	-0.589850775	3.86E-09
ENSRNOG00000006972	Zfp189	0	0	1.712523552	8.19E-05	1.793345355	1.08E-05
ENSRNOG00000028063	Tmem38b	0	0	0.865984996	1.17E-05	0.830502006	7.59E-06
ENSRNOG00000011425	Ptpn3	0	0	-0.756541133	7.03E-07	-0.902801509	1.94E-10
ENSRNOG00000016692	Hsdl2	0	0	0	0	0.610456818	0.047906714
ENSRNOG00000051164	AABR07048473.1	0	0	1.195783656	0.000695742	1.644657613	6.05E-08
ENSRNOG00000047520	AABR07048475.1	0	0	0.757133598	0.002162471	1.017950793	1.53E-06
ENSRNOG00000033415	AABR07048482.1	0	0	0	0	1.299439988	0.005915566
ENSRNOG00000015105	Bspry	0	0	0	0	-0.899035929	0.029199144
ENSRNOG00000015195	Hdhd3	0	0	0	0	-0.890817104	4.68E-07
ENSRNOG00000007886	Orm1	2.103956523	0.047494618	0	0	-1.854636315	0.032222647
ENSRNOG00000005932	Megf9	0	0	1.486187288	2.05E-22	1.485210184	8.43E-25
ENSRNOG00000005882	Tle1	0	0	0.802206931	3.66E-05	1.605786793	2.36E-22
ENSRNOG00000033740	Lurap1l	0	0	0	0	0.905674346	0.01192748
ENSRNOG00000007060	Plin2	0	0	0	0	-0.872733911	1.50E-05
ENSRNOG00000007637	Acer2	0	0	1.200138673	0.00019589	1.751329927	1.90E-10
ENSRNOG00000042224	Cyp2j10	0	0	1.089664343	2.50E-08	0.844131687	1.79E-05
ENSRNOG00000030963	LOC108351137	0	0	0	0	-1.317647904	0.002831695
ENSRNOG00000029449	Ror1	0	0	0	0	-1.02987986	0.00276036
ENSRNOG00000005905	Pde4b	0	0	-0.944549684	0.005147623	0	0
ENSRNOG00000008116	Plpp3	0	0	0	0	0.662114617	9.20E-05
ENSRNOG00000006280	Pcsk9	0	0	0	0	-1.294193845	3.85E-06
ENSRNOG00000010620	Ndc1	0	0	0	0	0.871370048	0.00600743
ENSRNOG00000012443	Cpt2	0	0	0	0	0.753030849	0.00055594
ENSRNOG00000052062	Zcchc11	0	0	0	0	0.601509059	0.000930913
ENSRNOG00000055078	Cyp4b1	0	0	0	0	1.158581942	0.000250597
ENSRNOG00000018484	Plk3	0	0	1.805529545	0.000614763	2.862224576	4.97E-10
ENSRNOG00000020259	RGD1305347	0	0	0	0	-0.743334049	0.008520839
ENSRNOG00000006924	Tmem125	0	0	0	0	-0.811310961	0.002455767
ENSRNOG00000007284	Slc2a1	0	0	0	0	1.552702895	1.31E-05
ENSRNOG00000008572	Ppcs	0	0	0	0	0.97272307	0.000121757
ENSRNOG00000009963	Ctps1	0	0	0	0	0.854023924	0.042017085
ENSRNOG00000028662	AABR07049821.2	0	0	-1.332871684	3.68E-06	-2.185353424	7.11E-17
ENSRNOG00000014008	Mfsd2a	0	0	2.275284909	7.69E-09	4.011255038	5.65E-28
ENSRNOG00000009430	Gnl2	0	0	0	0	0.793036825	0.00012352
ENSRNOG00000014357	Gja4	0	0	1.286483121	0.034023114	0	0
ENSRNOG00000021492	Rbbp4	0	0	0	0	0.662954585	1.07E-05
ENSRNOG00000010007	Srsf4	0	0	1.177298429	3.23E-15	1.291150166	1.10E-20
ENSRNOG00000061536	RF00045	0	0	-1.516812053	0.046949572	0	0
ENSRNOG00000042785	Sesn2	0	0	0.990731491	0.000781161	0.948300978	0.000422625
ENSRNOG00000009912	Fgr	0	0	0	0	-0.800675992	0.004164335
ENSRNOG00000008936	Map3k6	0	0	0	0	2.261303883	0.02458308
ENSRNOG00000014665	Dhdds	0	0	0.674181732	0.00984382	0.7020636	0.001384969
ENSRNOG00000016776	Extl1	0	0	0	0	-1.259878423	5.00E-07
ENSRNOG00000022054	Paqr7	0	0	0	0	-1.489527224	3.50E-09
ENSRNOG00000026124	Id3	0	0	0	0	-1.049184014	0.000353232
ENSRNOG00000049714	Asap3	0	0	0.752789909	0.026589001	0	0
ENSRNOG00000011794	Tcea3	0	0	0	0	-0.669570413	0.001617359
ENSRNOG00000013954	Alpl	0	0	1.950352122	3.60E-06	1.898190689	1.12E-06
ENSRNOG00000018867	Klhdc7a	0	0	-1.654184601	0.026651991	-2.069984372	0.000318733
ENSRNOG00000047967	Arhgef19	0	0	0	0	-2.031925884	6.49E-09
ENSRNOG00000016575	Tnfrsf1b	0	0	-0.941159435	1.49E-06	-1.383595287	6.48E-15
ENSRNOG00000016949	Slc25a33	0	0	0	0	1.489459983	0.000418316
ENSRNOG00000017212	Spsb1	0	0	2.227916661	0.010745289	2.349847463	9.36E-05
ENSRNOG00000017523	H6pd	0	0	0.713047597	0.009986203	0.989817156	1.59E-05
ENSRNOG00000017693	Slc2a5	0	0	0	0	-1.644646597	0.009247777
ENSRNOG00000058186	Errfi1	0	0	1.085142952	0.015996489	1.299350935	0.000722376
ENSRNOG00000018118	Atad3a	0	0	0	0	0.727487218	0.000607256
ENSRNOG00000003228	Mid1ip1	0	0	0	0	-2.450577565	5.79E-05
ENSRNOG00000003749	Xk	0	0	1.10265358	0.000876147	1.500905576	6.81E-08
ENSRNOG00000027850	AABR07037173.1	0	0	0	0	1.839140067	0.048492616
ENSRNOG00000003049	Hsd17b10	0	0	0.631524658	0.001812018	0	0
ENSRNOG00000000165	Pfkfb1	0	0	2.008992976	4.10E-16	2.525118998	2.04E-26
ENSRNOG00000000166	Apex2	0	0	0	0	1.054252533	0.001772484
ENSRNOG00000034116	Gk	0	0	0	0	-0.620073779	3.48E-05
ENSRNOG00000038299	LOC100363193	0	0	0	0	-1.965029002	4.46E-06
ENSRNOG00000030330	AABR07040095.1	0	0	-1.78115401	0.013485154	0	0
ENSRNOG00000002419	Plp1	0	0	-1.878716317	0.022213082	0	0
ENSRNOG00000061101	Ripply1	0	0	0	0	-1.951278652	0.00996884
ENSRNOG00000054495	Cldn2	0	0	-1.155085167	4.69E-16	-1.523396647	1.01E-28
ENSRNOG00000060846	Morc4	0	0	1.074435016	0.00350725	1.149968657	0.000141948
ENSRNOG00000056135	Tsc22d3	0	0	2.208315089	7.12E-21	2.562399597	1.54E-29
ENSRNOG00000060899	AABR07040840.1	0	0	1.638291713	0.000288043	1.954390438	1.08E-07
ENSRNOG00000019180	Acsl4	0	0	0	0	0.706234308	1.41E-06
ENSRNOG00000009746	Akap17b	0	0	0	0	-1.066202315	0.01368167
ENSRNOG00000006967	Xiap	0	0	-1.343328532	7.89E-13	-1.24464353	1.43E-11
ENSRNOG00000004009	Xpnpep2	0	0	0.658998104	0.000462608	0	0
ENSRNOG00000005012	Utp14a	0	0	0	0	0.675538177	0.032657455
ENSRNOG00000006797	Zfp280c	0	0	0	0	0.813056141	0.014842329
ENSRNOG00000057814	Nsdhl	0	0	0	0	-0.803171053	5.37E-06
ENSRNOG00000056524	Abcd1	0	0	0	0	-0.590502771	0.000579832
ENSRNOG00000005087	Cebpz	0	0	0	0	0.686994497	0.001706023
ENSRNOG00000006523	Atl2	0	0	0	0	0.812220323	2.09E-08
ENSRNOG00000004205	Pkdcc	0	0	1.494359197	8.58E-09	2.116382172	1.33E-18
ENSRNOG00000026316	Wdr43	0	0	0	0	1.086562891	6.87E-08
ENSRNOG00000007744	Ehd3	0	0	0	0	0.7855548	1.24E-06
ENSRNOG00000052357	Fosl2	0	0	0	0	1.690645784	0.029244669
ENSRNOG00000051056	AABR07063279.1	0	0	1.000897558	0.029542332	0	0
ENSRNOG00000008047	Khk	0	0	0	0	-0.651864542	2.89E-05
ENSRNOG00000060052	Tdrd15	0	0	-0.873139125	0.005482469	-0.911208406	0.001307101
ENSRNOG00000059947	Sdc1	0	0	0	0	0	0
ENSRNOG00000004667	Gen1	0	0	0	0	-1.411399283	0.000419473
ENSRNOG00000052758	Fam49a	0	0	0.835879395	0.000283592	0.624927967	0.006737835
ENSRNOG00000004377	Lpin1	0	0	3.46235515	3.19E-21	4.369633631	7.77E-35
ENSRNOG00000007237	Id2	0	0	-0.863072941	0.000288043	-1.885555016	1.15E-20
ENSRNOG00000007539	Rsad2	0	0	0	0	-1.103842751	0.028127342
ENSRNOG00000005522	Sh3yl1	0	0	0	0	-0.996323223	0.001223292
ENSRNOG00000009754	Nampt	0	0	1.53226713	0.003142052	1.66413396	0.000388047
ENSRNOG00000010415	Atxn7l1	0	0	1.096913726	0.001311135	0	0
ENSRNOG00000010750	Twistnb	0	0	0	0	0.794851377	0.001517905
ENSRNOG00000004282	Arl4a	0	0	0.961680436	0.002995222	0.982082518	0.000554444
ENSRNOG00000050997	Ifrd1	0	0	0.748851685	0.004562718	0.957113684	1.39E-05
ENSRNOG00000004067	Nrcam	0	0	-1.544763429	0.004052649	0	0
ENSRNOG00000006828	Baz1a	0	0	0	0	0.711980601	0.000706152
ENSRNOG00000007390	Nfkbia	0	0	0.696426777	0.012212648	1.307186092	3.47E-10
ENSRNOG00000061096	Rn7sl1	0	0	0	0	-0.703382961	0.044686618
ENSRNOG00000058083	RF00017	0	0	0	0	-0.788069531	3.12E-06
ENSRNOG00000006410	Akap5	0	0	0	0	-1.328220669	0.004455424
ENSRNOG00000058646	Zfp36l1	0	0	0	0	-0.814851085	0.001383426
ENSRNOG00000045941	Susd6	0	0	0	0	0.76457983	0.006852966
ENSRNOG00000033206	Entpd5	0	0	0	0	-0.843550789	1.59E-07
ENSRNOG00000012264	Alkbh1	0	0	0.747065113	0.018672736	0.765401628	0.005659389
ENSRNOG00000004458	Ston2	0	0	0	0	-1.253152761	0.000318733
ENSRNOG00000027300	Ttc7b	0	0	0	0	0.694031505	0.029585079
ENSRNOG00000026605	Ifi27l2b	0	0	0	0	-1.087316176	0.006613364
ENSRNOG00000059389	RF00231	0	0	-0.822929764	0.029931046	0	0
ENSRNOG00000004519	Atg2b	0	0	0	0	0.66958276	0.000143246
ENSRNOG00000042427	Gskip	0	0	0	0	0.975267023	0.00253769
ENSRNOG00000004351	Slc25a29	0	0	1.711481882	0.000622345	1.648421193	9.15E-05
ENSRNOG00000003020	Slc25a47	0	0	0	0	0	0
ENSRNOG00000010165	Tnfaip2	0	0	-1.602233752	8.00E-17	-2.161151295	4.37E-30
ENSRNOG00000012185	Zfyve21	0	0	0	0	-0.679410731	0.001973503
ENSRNOG00000028650	Inf2	0	0	0.886295929	0.009305039	0	0
ENSRNOG00000005271	Rapgef5	0	0	0	0	0.73114456	0.003988437
ENSRNOG00000002597	Hsd17b6	0	0	0.734528816	0.025537486	0	0
ENSRNOG00000061821	AC109891.1	0	0	0	0	0.952312319	0.022960635
ENSRNOG00000029571	Coq10a	0	0	0	0	-0.823757358	0.019442245
ENSRNOG00000020501	Tjp3	0	0	0	0	-0.925099967	0.002382844
ENSRNOG00000019822	Gadd45b	0	0	0	0	2.514480415	1.58E-05
ENSRNOG00000029028	Mknk2	0	0	1.307508791	1.01E-15	0.912339902	3.62E-08
ENSRNOG00000009028	Rnf126	0	0	0	0	0.658875942	0.030960259
ENSRNOG00000029478	Cyp4f39	0	0	0	0	-0.806667548	0.002119347
ENSRNOG00000006901	Cd320	0	0	0	0	0.950631786	0.002310296
ENSRNOG00000010309	Nfyb	0	0	-0.812210641	0.015996489	0	0
ENSRNOG00000005823	Utp20	0	0	0	0	0.971633221	6.97E-06
ENSRNOG00000007197	Nr1h4	0	0	0	0	-0.759909655	7.80E-06
ENSRNOG00000005266	Amdhd1	0	0	0	0	0	0
ENSRNOG00000007713	Tmcc3	0	0	-0.650977003	0.025537486	-0.942578709	4.75E-05
ENSRNOG00000009094	Nudt4	0	0	1.182736934	1.36E-19	1.398520847	6.62E-29
ENSRNOG00000004284	Btg1	0	0	0.735952978	4.32E-05	0.609940246	0.000561866
ENSRNOG00000004610	Lum	0	0	0	0	2.824395189	0.004094252
ENSRNOG00000004527	Lin7a	0	0	0	0	-0.821274065	0.031077196
ENSRNOG00000003889	Tbc1d15	0	0	0	0	0.60485914	0.001001203
ENSRNOG00000003985	Tmem19	0	0	0	0	-0.672666852	0.000520427
ENSRNOG00000005689	Yeats4	0	0	0	0	-0.691109736	0.002297068
ENSRNOG00000005388	Rassf3	0	0	0	0	-0.853241096	2.60E-09
ENSRNOG00000004400	Avpr1a	0	0	1.426321253	2.79E-09	0	0
ENSRNOG00000004839	B4galnt1	0	0	0.823297334	0.000276635	0.780644477	9.62E-05
ENSRNOG00000007601	Inhbe	0	0	-1.117395203	2.72E-05	-1.178188348	2.93E-06
ENSRNOG00000008050	Stac3	0	0	0	0	-1.300180216	9.81E-10
ENSRNOG00000029651	LOC100365958	0	0	0.723620339	9.23E-05	0.915593326	3.00E-08
ENSRNOG00000004306	Zbtb39	0	0	0	0	0.833615858	5.27E-06
ENSRNOG00000005333	Azin1	0	0	0	0	1.354110714	1.68E-14
ENSRNOG00000004403	Slc25a32	0	0	2.188364217	1.87E-07	3.246215367	1.95E-17
ENSRNOG00000004301	Dcaf13	0	0	1.059342392	2.82E-05	1.798920326	5.13E-17
ENSRNOG00000024886	Ext1	0	0	0	0	0.722509538	5.76E-05
ENSRNOG00000008336	Tnfrsf11b	0	0	0	0	-1.082931966	0.002198523
ENSRNOG00000006103	Tbc1d31	0	0	0	0	-0.702471848	0.029368833
ENSRNOG00000009001	Mtss1	0	0	1.208202697	6.57E-10	1.505713185	3.04E-16
ENSRNOG00000004100	Trib1	0	0	0	0	1.341805628	0.03054591
ENSRNOG00000029292	LOC500877	0	0	0	0	-1.12392727	5.84E-05
ENSRNOG00000055178	AABR07058124.4	0	0	0	0	-1.011507309	0.001732994
ENSRNOG00000004744	Fam84b	0	0	0	0	-0.792098911	0.01077313
ENSRNOG00000008209	St3gal1	0	0	0.672884203	4.11E-07	0.863344308	2.39E-12
ENSRNOG00000005929	Them6	0	0	0.959832191	0.025890554	0	0
ENSRNOG00000029535	Nrbp2	0	0	0.817080379	0.000203321	0.73441582	0.000203782
ENSRNOG00000021773	Bop1	0	0	0	0	0.642472211	0.006636155
ENSRNOG00000033915	Gpt	0.728054223	1.68E-05	0.955848356	2.42E-11	0.657182933	3.58E-06
ENSRNOG00000052981	AABR07058464.1	0	0	0	0	-0.900759218	0.000146661
ENSRNOG00000042771	Apol3	0	0	0	0	-1.079145803	0.000933093
ENSRNOG00000023410	Apol9a	0	0	-1.195109649	2.63E-05	-1.574562013	4.37E-10
ENSRNOG00000008401	Card10	0	0	0.95998199	0.001365904	1.007134425	7.52E-05
ENSRNOG00000012886	Maff	0	0	0	0	2.323196033	0.022792753
ENSRNOG00000015177	Sun2	0	0	0	0	0.748692825	0.00044232
ENSRNOG00000050500	Tob2	0	0	1.469061141	2.15E-09	1.495796491	9.06E-11
ENSRNOG00000022268	Pnpla3	0	0	0	0	-2.387955289	0.030102086
ENSRNOG00000021463	Ppara	0	0	0.718878922	0.030505336	1.356720874	4.19E-08
ENSRNOG00000053803	AABR07058656.1	0	0	0	0	2.31369785	0.020399002
ENSRNOG00000029698	Pim3	0	0	1.04036638	0.002995222	1.76828412	4.37E-10
ENSRNOG00000014844	Kif21a	0	0	0	0	0.590770446	0.024873442
ENSRNOG00000006305	Slc38a2	0	0	1.448231653	8.31E-12	2.850066424	7.51E-48
ENSRNOG00000056457	Gpd1	0	0	0	0	-0.81342426	8.57E-09
ENSRNOG00000059801	Lima1	0	0	0	0	-1.112506037	4.14E-10
ENSRNOG00000057943	AABR07058884.2	0	0	0	0	0.605762912	0.04436666
ENSRNOG00000055307	AABR07058886.1	0	0	0	0	0.677269184	0.000238608
ENSRNOG00000056106	Dip2b	0	0	0	0	0.989591087	7.51E-10
ENSRNOG00000028879	Slc4a8	0	0	0	0	2.280230035	0.010958778
ENSRNOG00000047393	Krt18	0	0	-0.827117155	3.72E-08	-0.889600221	6.46E-10
ENSRNOG00000012192	Znf740	0	0	0	0	0.685915376	4.34E-06
ENSRNOG00000036837	Nfe2	0	0	0	0	-3.941648166	2.85E-07
ENSRNOG00000036833	Zfp385a	0	0	0	0	-0.680703605	0.040025255
ENSRNOG00000057451	Itga5	0	0	-0.913644147	0.000583698	-1.256560983	5.45E-08
ENSRNOG00000033697	Casp4	0	0	0	0	-0.881888425	0.006737835
ENSRNOG00000033434	Casp12	0	0	0	0	-1.011562876	0.000706152
ENSRNOG00000008173	Sesn3	0	0	0	0	-0.7786294	0.019442245
ENSRNOG00000010887	RGD1309534	0	0	0	0	-0.662822368	0.00586978
ENSRNOG00000020580	LOC500956	0	0	0	0	-0.641883131	0.001244498
ENSRNOG00000020608	Ppan	0	0	0	0	1.082646144	0.003710687
ENSRNOG00000020653	S1pr2	0	0	-1.702295014	0.000257399	-2.043422903	1.17E-06
ENSRNOG00000020679	Icam1	0	0	0	0	-0.978859007	4.17E-05
ENSRNOG00000009946	Ldlr	0	0	0	0	-1.40098744	9.91E-08
ENSRNOG00000010643	Kank2	0	0	-0.828337578	9.23E-05	-1.415410018	5.78E-15
ENSRNOG00000011490	Angptl8	0	0	0	0	-2.354111712	0.000953156
ENSRNOG00000006931	Eepd1	0	0	-0.762499315	0.016891033	-1.79236618	4.10E-13
ENSRNOG00000009149	Jam3	0	0	0	0	0.694666066	0.021610279
ENSRNOG00000009373	RGD1562690	0	0	0	0	-0.6383548	0.010530666
ENSRNOG00000009243	Oaf	0	0	-1.739250031	2.19E-33	-2.263180591	2.84E-58
ENSRNOG00000006403	Nectin1	0	0	0	0	-0.595358551	0.029909471
ENSRNOG00000006663	Usp2	0	0	3.971606923	5.63E-23	3.261412188	1.59E-21
ENSRNOG00000045679	Apoa1	-0.959505126	9.89E-05	-0.599325315	0.025537486	0.592780316	0.013947323
ENSRNOG00000055909	Apoa4	0	0	0	0	-0.728518321	0.001102542
ENSRNOG00000018665	Bud13	0	0	0	0	0.830797775	0.011310721
ENSRNOG00000005930	Nnmt	0	0	0.657215879	0.010675201	0.885511794	2.00E-05
ENSRNOG00000029980	Zbtb16	0	0	3.376794663	1.65E-43	3.772305119	5.42E-64
ENSRNOG00000011381	Acsbg1	0	0	0	0	1.804409801	0.047986964
ENSRNOG00000015149	Nrg4	0	0	1.497244556	0.003387753	1.167769585	0.008119029
ENSRNOG00000042519	Peak1	0	0	0	0	0.7973635	4.33E-06
ENSRNOG00000017600	Ptpn9	0	0	0	0	0.80217813	1.18E-06
ENSRNOG00000019579	Edc3	0	0	0	0	0.750758068	0.010436109
ENSRNOG00000013013	Tle3	0	0	0	0	-1.054418788	0.000260767
ENSRNOG00000011739	Dennd4a	0	0	0	0	-0.616421595	4.59E-06
ENSRNOG00000029127	Parp16	0	0	-1.19207449	0.030800159	-1.192931429	0.005533372
ENSRNOG00000015953	Oaz2	0	0	0	0	-0.82719718	2.39E-05
ENSRNOG00000017766	Car12	0	0	2.144617687	0.000863726	0	0
ENSRNOG00000009381	Mapk6	0	0	0	0	0.614803764	0.00180924
ENSRNOG00000010642	Lysmd2	0	0	1.046467711	0.044741383	1.062392289	0.011650953
ENSRNOG00000006331	Elovl5	0	0	0	0	-0.608524992	6.55E-05
ENSRNOG00000010240	Fam46a	0	0	-0.663945378	0.00521871	-0.763089448	0.000238522
ENSRNOG00000009715	Me1	0	0	0	0	-1.286028434	1.05E-05
ENSRNOG00000011071	Nt5e	0	0	0	0	-0.619107073	8.78E-06
ENSRNOG00000043223	Zfp949	0	0	0	0	0.614681364	0.003710687
ENSRNOG00000028036	Adamts7	0	0	0	0	-0.99471165	0.000151729
ENSRNOG00000008519	RGD1309079	0	0	-1.508410052	1.71E-13	-2.398695802	4.45E-34
ENSRNOG00000032374	Paqr9	0	0	0	0	-1.263258914	3.86E-06
ENSRNOG00000033654	LOC501038	0	0	0	0	-1.143544871	0.018584248
ENSRNOG00000012480	Pxylp1	0	0	0	0	-1.065070499	3.69E-05
ENSRNOG00000012862	Spsb4	0	0	2.48365687	0.003135127	2.557596687	0.000282071
ENSRNOG00000013585	Nmnat3	0	0	0	0	-0.806067641	0.005961864
ENSRNOG00000013794	Rbp1	0	0	-0.68760867	0.025537486	0	0
ENSRNOG00000011820	Acpp	0	0	0	0	-0.783124107	0.005533372
ENSRNOG00000046630	AABR07071431.1	0	0	0	0	-0.900538068	0.041897141
ENSRNOG00000012927	Rrp9	0	0	0	0	0.883771252	0.024371583
ENSRNOG00000015858	Hyal1	0	0	0	0	-0.752495262	0.022635325
ENSRNOG00000054063	Nat6	0	0	0	0	-0.612855966	0.025806609
ENSRNOG00000016150	Ifrd2	0	0	0	0	0.82518927	0.018733764
ENSRNOG00000017589	Gnat1	0	0	0	0	-1.202442415	0.006558117
ENSRNOG00000029195	Uba7	0	0	0	0	-0.808478696	0.000706152
ENSRNOG00000020284	Prkar2a	0	0	0.924563041	0.000808682	0.833654791	0.001383926
ENSRNOG00000020361	Ip6k2	0	0	1.388192093	1.76E-10	1.338519219	3.79E-11
ENSRNOG00000037167	Rtp3	0	0	0	0	-0.997137018	0.007380754
ENSRNOG00000010951	Cmtm6	0	0	0	0	-0.593279203	7.82E-06
ENSRNOG00000026455	Gpd1l	0	0	1.202366417	0.000214496	1.193047426	4.78E-05
ENSRNOG00000046257	Ctdspl	0	0	0	0	2.068449394	3.49E-10
ENSRNOG00000019262	Trak1	0	0	1.008116608	0.00312851	0.705391604	0.046838752
ENSRNOG00000019481	Cyp8b1	0	0	-1.089662126	0.013641962	-1.081927829	0.006604044
ENSRNOG00000000221	Abhd5	0	0	-0.619028323	0.008848099	-0.935746043	9.52E-07
ENSRNOG00000047322	Crb3	0	0	0	0	-0.699218981	0.019911764
ENSRNOG00000047781	Slc25a23	0	0	0	0	-0.610882599	4.78E-05
ENSRNOG00000049511	AABR07066522.1	0	0	0	0	0.901570431	4.70E-06
ENSRNOG00000050646	Fem1a	0	0	0	0	0.990060831	1.11E-06
ENSRNOG00000045999	Tnfaip8l1	0	0	-1.029995112	0.020661093	-1.615951129	1.62E-06
ENSRNOG00000045998	Sema6b	0	0	0	0	1.776705822	0.002174409
ENSRNOG00000046601	Unc5cl	0	0	-1.202544596	0.033377603	0	0
ENSRNOG00000049121	Bysl	0	0	0	0	1.014522358	0.00124548
ENSRNOG00000010174	Enpp4	0	0	0	0	-0.606529034	0.042631238
ENSRNOG00000011154	Adgrf5	0	0	0	0	0.735804754	0.000370071
ENSRNOG00000049127	Smap1	0	0	0	0	0.85982909	8.03E-05
ENSRNOG00000011771	Ptp4a1	0	0	2.059682186	0.004061555	2.785318431	2.94E-07
ENSRNOG00000017265	Tmem131	0	0	0	0	0.596366916	0.001498625
ENSRNOG00000017660	Inpp4a	0	0	0	0	0.586387323	0.038469612
ENSRNOG00000014013	Map4k4	0	0	0	0	-0.953867062	3.05E-06
ENSRNOG00000014504	Il1r1	0	0	0	0	0.916329369	0.001576587
ENSRNOG00000014079	Stat1	0	0	0	0	-0.603804747	0.001133341
ENSRNOG00000048152	Myo1b	0	0	1.021295998	9.25E-16	1.312794325	8.67E-28
ENSRNOG00000015416	Nabp1	0	0	0	0	-0.666223845	0.012736066
ENSRNOG00000014456	Coq10b	0	0	1.432462033	3.01E-08	2.496201655	2.03E-26
ENSRNOG00000014980	Mob4	0	0	0	0	0.634623455	0.002562971
ENSRNOG00000062125	Aox3	0	0	0	0	-0.634254618	0.017358
ENSRNOG00000025079	Fam126b	0	0	0.91779833	1.17E-05	1.149401028	7.51E-10
ENSRNOG00000012473	Cflar	0	0	0	0	0.867319553	2.70E-08
ENSRNOG00000016119	Fzd7	0	0	0	0	0.80950847	0.035380893
ENSRNOG00000016486	Nop58	0	0	0	0	0.860814943	0.002098506
ENSRNOG00000058881	RF00554	0	0	-1.720492514	0.001728895	0	0
ENSRNOG00000017340	Wdr12	0	0	0	0	1.037242545	0.002245706
ENSRNOG00000014722	Raph1	0	0	0	0	-0.622971388	0.010073892
ENSRNOG00000011841	Map2	0	0	-2.161262541	0.008140976	0	0
ENSRNOG00000013704	Cps1	0	0	0.699509829	8.83E-08	0.753616216	2.07E-09
ENSRNOG00000051933	AABR07068043.1	0	0	0	0	-2.365214535	0.002858473
ENSRNOG00000060393	AABR07068044.2	0	0	0	0	-2.148918704	0.007234635
ENSRNOG00000059671	AABR07068044.1	0	0	0	0	-2.718315118	0.015208672
ENSRNOG00000014182	Tns1	0	0	0.94614384	7.11E-06	0.812986804	7.49E-05
ENSRNOG00000017188	Cyp27a1	0	0	0.718117256	0.000122139	0.702453016	6.55E-05
ENSRNOG00000018059	Ihh	0	0	0	0	-2.343414922	1.00E-06
ENSRNOG00000013213	Epha4	0	0	0	0	-2.186929289	0.002480728
ENSRNOG00000025970	AABR07068127.1	0	0	0	0	-1.445067187	0.000934333
ENSRNOG00000014718	Acsl3	0	0	0	0	-0.775748213	0.000344853
ENSRNOG00000016388	Sphkap	0	0	0	0	-1.827806788	0.040443814
ENSRNOG00000017557	LOC100362216	0	0	-1.089764961	6.31E-05	-1.97185351	7.42E-17
ENSRNOG00000016653	Ngef	0	0	1.129602742	3.13E-09	1.055322188	3.73E-09
ENSRNOG00000042182	Mroh2a	0	0	0	0	-1.192434986	0.023236659
ENSRNOG00000019622	Ackr3	0	0	0	0	-1.377023347	0.022513905
ENSRNOG00000019892	Lrrfip1	0	0	0.915295918	0.000299205	0.58876507	0.023579076
ENSRNOG00000020083	Scly	0	0	0	0	-0.995908364	5.08E-08
ENSRNOG00000020194	Hes6	0	0	0	0	-1.121585045	0.000186248
ENSRNOG00000020254	Per2	0	0	0	0	-1.28403535	0.000314107
ENSRNOG00000046386	Olfr12	0	0	0	0	-1.5987705	0.000323927
ENSRNOG00000057499	AABR07068587.1	0	0	-1.455402093	0.000550567	0	0
ENSRNOG00000034177	Efna5	0	0	-1.214317475	0.018530224	0	0
ENSRNOG00000057701	Myom1	0	0	1.60431443	0.020656927	1.967296673	4.15E-05
ENSRNOG00000000073	Tmed5	0	0	0.649285641	0.003820246	0	0
ENSRNOG00000002093	Tgfbr3	0	0	0	0	0.594120214	0.022960635
ENSRNOG00000002121	Lrrc8d	0	0	0	0	-0.618784086	0.001083463
ENSRNOG00000002129	Lrrc8b	0	0	0	0	-0.620063332	0.004899236
ENSRNOG00000002134	Gbp6	0	0	0	0	-0.954481792	0.028288158
ENSRNOG00000002232	Aff1	0	0	0.701161935	5.27E-05	0.992464653	2.81E-11
ENSRNOG00000002061	Ptpn13	0	0	0	0	-0.633068221	0.036158172
ENSRNOG00000056944	Arhgap24	0	0	0	0	-0.928393898	0.000692156
ENSRNOG00000002159	Gpat3	0	0	3.609027277	3.32E-16	3.183272578	3.25E-19
ENSRNOG00000002165	Abraxas1	0	0	0	0	0.901067972	0.017609527
ENSRNOG00000002258	Tmem150c	0	0	0	0	1.103154527	0.000124681
ENSRNOG00000002345	Rasgef1b	0	0	2.250427978	6.49E-18	2.900967937	3.26E-33
ENSRNOG00000000081	Antxr2	0	0	0.753785972	3.59E-05	0.609335277	0.000483913
ENSRNOG00000002035	Paqr3	0	0	1.264548383	3.47E-05	1.133902039	7.98E-05
ENSRNOG00000002053	Fras1	0	0	0	0	-1.5000018	0.034270785
ENSRNOG00000002208	Shroom3	0	0	0	0	-0.851404693	0.028713836
ENSRNOG00000022298	Cxcl11	0	0	0	0	-1.066318604	0.000337976
ENSRNOG00000022256	Cxcl10	0	0	0	0	-1.769543206	0.041911565
ENSRNOG00000022229	Sdad1	0	0	0	0	1.2543469	5.34E-05
ENSRNOG00000002802	Cxcl1	0	0	-4.779442407	1.00E-05	-2.926409313	0.013051329
ENSRNOG00000003599	Utp3	0	0	0	0	0.609956391	0.045689399
ENSRNOG00000001967	Sult1b1	0	0	0.963869665	3.58E-17	0.818700168	5.46E-13
ENSRNOG00000001973	Ugt2a3	0	0	0	0	0.68401614	0.015695395
ENSRNOG00000042588	AC114845.1	0	0	0	0	-1.570771899	0.004194288
ENSRNOG00000058588	Nfxl1	0	0	0	0	0.684183604	0.032540009
ENSRNOG00000002408	Rbm47	0	0	0	0	-0.815185498	0.001336394
ENSRNOG00000002834	AABR07015003.1	0	0	0	0	-1.137580589	9.62E-05
ENSRNOG00000002192	Rell1	0	0	0.937634054	0.005541065	1.296830158	1.32E-06
ENSRNOG00000060518	AABR07015057.1	-6.002164339	0.000187909	0	0	0	0
ENSRNOG00000002956	Stim2	0	0	0.992547637	4.17E-05	0.632704267	0.014263621
ENSRNOG00000004626	Slc34a2	0	0	-1.676522336	1.90E-14	-3.084636078	2.00E-43
ENSRNOG00000004473	Ppargc1a	0	0	1.183085252	0.018672736	2.942989227	7.30E-18
ENSRNOG00000003289	Lap3	0	0	0	0	-0.666473743	1.14E-09
ENSRNOG00000028534	Zfp518b	0	0	0	0	-0.689566153	0.02834935
ENSRNOG00000013747	Sh3bp2	0	0	0	0	-0.877057296	0.031458531
ENSRNOG00000006033	Spon2	0	0	0	0	-1.093044536	0.004901795
ENSRNOG00000019451	Smtn	0	0	0	0	-1.013160107	0.000469299
ENSRNOG00000004515	Pes1	0	0	0	0	0.65391606	0.003861443
ENSRNOG00000010298	Xbp1	0	0	1.116847026	0.046327576	1.181146503	0.014344779
ENSRNOG00000061527	Gck	0	0	0	0	0	0
ENSRNOG00000059479	Adcy1	0	0	0	0	1.275267923	5.50E-07
ENSRNOG00000058780	Igfbp1	0	0	0	0	3.124122125	0.000133551
ENSRNOG00000061910	Igfbp3	0	0	0	0	0.672647416	0.003731682
ENSRNOG00000004281	Cobl	0	0	0	0	-0.627502247	0.004458167
ENSRNOG00000005248	Slc1a4	0	0	0	0	0	0
ENSRNOG00000001531	Chac2	0	0	0	0	-0.62353115	0.023237219
ENSRNOG00000002781	Kdsr	0	0	0.802436961	0.000808196	0.83462318	3.23E-05
ENSRNOG00000002396	Serpinb8	0	0	0	0	-1.533189276	0.011650953
ENSRNOG00000002478	Insig2	0.681114751	0.040569303	0	0	-1.108509547	1.63E-06
ENSRNOG00000003953	Rab3gap1	0	0	0	0	0.783214219	3.14E-07
ENSRNOG00000004162	Pfkfb2	0	0	0	0	0.802492467	0.000393203
ENSRNOG00000025704	Yod1	0	0	0.755048895	0.006044646	1.543441874	2.32E-14
ENSRNOG00000047287	Nucks1	0	0	0	0	0.8865517	6.41E-11
ENSRNOG00000007591	Slc45a3	0	0	1.277516407	1.14E-06	0.825415554	0.001331257
ENSRNOG00000002907	Plekha6	0	0	0.645653691	0.033143509	0	0
ENSRNOG00000003300	Btg2	0	0	0.786120692	0.043023183	1.12602948	0.000180058
ENSRNOG00000008937	Csrp1	0	0	0	0	-1.445409128	1.03E-16
ENSRNOG00000009068	Phlda3	0	0	-0.81392725	0.027396413	-1.777175647	2.73E-10
ENSRNOG00000000657	Nek7	0	0	0	0	0.608478986	0.045986341
ENSRNOG00000002618	Ivns1abp	0	0	0.671869898	6.54E-05	1.079571071	2.08E-13
ENSRNOG00000059406	Ier5	0	0	-1.084539609	0.011674278	-0.928863893	0.023004183
ENSRNOG00000049537	AABR07021544.1	0	0	0.686576795	0.020522384	0	0
ENSRNOG00000003042	Mettl13	0	0	0	0	0.686822754	0.013724616
ENSRNOG00000003400	Fmo4	0	0	0.897564637	0.000608088	0.74539217	0.001134599
ENSRNOG00000034191	Fmo1	0	0	0	0	0.968905219	5.39E-08
ENSRNOG00000003510	Fmo2	0	0	2.02947298	1.15E-05	3.00362337	2.27E-13
ENSRNOG00000003620	Fmo3	0	0	1.336067093	2.48E-27	1.715151066	2.93E-46
ENSRNOG00000002839	Slc19a2	0	0	-0.974378949	1.92E-05	-1.890942929	2.23E-21
ENSRNOG00000002934	Atp1b1	0	0	1.146923617	0.000128185	1.217194166	7.59E-06
ENSRNOG00000002773	Rgs4	0	0	-4.178506282	0.000233489	0	0
ENSRNOG00000003260	Nr1i3	0	0	0	0	1.179208321	0.01864839
ENSRNOG00000003616	Grem2	0	0	1.001890342	0.015849061	0	0
ENSRNOG00000004127	AABR07021840.1	0	0	-0.792346844	0.000520746	0	0
ENSRNOG00000056279	AC115369.1	0	0	1.977167476	0.00091319	1.135419816	0.036259301
ENSRNOG00000043201	Coq8a	0	0	0	0	-0.732614411	3.63E-10
ENSRNOG00000037928	AABR07021930.1	0	0	-1.509110713	0.027164465	0	0
ENSRNOG00000002322	RGD1310587	0	0	-0.612284755	0.00577483	0	0
ENSRNOG00000002418	Tgfb2	0	0	0	0	1.284708501	0.039144273
ENSRNOG00000003738	Ush2a	0	0	0	0	-2.102776863	0.018899417
ENSRNOG00000000068	Ppp2r5a	0	0	0	0	-0.791109179	1.64E-10
ENSRNOG00000004749	Slc30a1	0	0	0	0	-0.595947926	0.000403808
ENSRNOG00000003841	Kcnh1	0	0	0	0	2.053394049	0.000581715
ENSRNOG00000004789	Diexf	0	0	0	0	0.743662927	0.009176426
ENSRNOG00000005082	Irf6	0	0	0	0	-0.60598279	4.12E-05
ENSRNOG00000007324	Plxna2	0	0	0	0	-1.029556906	6.49E-09
ENSRNOG00000003326	Rrn3	0	0	0	0	0.591774371	0.022454853
ENSRNOG00000002545	RGD1309748	0	0	0	0	0.824535416	8.31E-08
ENSRNOG00000002930	Ppl	0	0	1.33670943	0.001147882	0	0
ENSRNOG00000004141	Vasn	0	0	0	0	0.833079807	0.024372573
ENSRNOG00000007483	Ccnf	0	0	0	0	-2.085667189	0.004158029
ENSRNOG00000053534	RF01225	0	0	0	0	0	0
ENSRNOG00000014711	Meiob	0	0	-1.591220086	0.024490897	-1.809151962	0.001117916
ENSRNOG00000014727	Fahd1	0	0	0	0	-1.035378299	8.45E-08
ENSRNOG00000015061	Igfals	0	0	0	0	-0.894630016	1.02E-10
ENSRNOG00000020769	Crebrf	0	0	0.718134249	0.008663677	1.063155352	1.63E-06
ENSRNOG00000003269	Atp6v0e1	0	0	0	0	0.716970274	0.000159328
ENSRNOG00000003977	Dusp1	0	0	1.442401047	3.21E-06	1.296110071	1.36E-05
ENSRNOG00000004063	Sh3pxd2b	0	0	1.775405694	0.041702091	2.636370887	3.86E-06
ENSRNOG00000027341	Tenm2	0	0	0	0	1.26268024	0.003728084
ENSRNOG00000031138	Irgm	0	0	-0.971545936	0.001365904	-1.535794605	1.69E-09
ENSRNOG00000002470	Ifi47	0	0	-1.397989848	0.015553064	-1.31561778	0.010646879
ENSRNOG00000002823	Mapk9	0	0	0	0	-0.587504876	0.000154694
ENSRNOG00000003147	Sqstm1	0	0	0	0	-0.602573909	2.52E-06
ENSRNOG00000003244	Ltc4s	0	0	0	0	-1.462427599	0.010765789
ENSRNOG00000003634	Zfp354a	0	0	4.154597408	4.16E-60	4.443235084	2.05E-74
ENSRNOG00000004820	Sar1b	0	0	0.602612479	0.000119497	0	0
ENSRNOG00000004956	Jade2	0	0	0	0	-0.603431879	0.031458531
ENSRNOG00000005064	Ube2b	0	0	0	0	0.664128796	0.006014015
ENSRNOG00000007218	Leap2	0	0	0	0	0	0
ENSRNOG00000008144	Irf1	0	0	-1.003860382	0.002004081	-1.696484236	5.25E-10
ENSRNOG00000027259	AABR07029661.1	0	0	0	0	1.673793235	0.001301488
ENSRNOG00000027008	Igtp	0	0	-1.202160507	2.24E-11	-1.484022446	3.33E-18
ENSRNOG00000003348	Rasd1	0	0	-0.975593935	0.018032425	0	0
ENSRNOG00000003463	Srebf1	0	0	0	0	-1.457417225	0.002136443
ENSRNOG00000003384	Hs3st3b1	0	0	0.67633983	0.021629389	0.853653667	0.000286312
ENSRNOG00000007387	Per1	0	0	2.83842621	1.65E-23	3.145349547	9.09E-33
ENSRNOG00000060816	RF00554	0	0	-1.520321822	0.008345631	0	0
ENSRNOG00000005015	Rabep1	0	0	-0.640215579	0.001087481	-0.659983104	0.000209022
ENSRNOG00000015157	Smtnl2	0	0	0	0	-2.985254899	2.33E-06
ENSRNOG00000015236	Mybbp1a	0	0	0.617621716	0.007654329	0.759058867	9.20E-05
ENSRNOG00000059449	RF00017	0	0	0	0	-0.753467964	3.95E-06
ENSRNOG00000019659	Aspa	0	0	1.541699133	0.039613038	1.595375642	0.008149116
ENSRNOG00000027194	Sgsm2	0	0	0.811715587	0.000435726	0.897150894	4.59E-06
ENSRNOG00000002980	Tsr1	0	0	0	0	0.822804438	3.98E-06
ENSRNOG00000003121	Rtn4rl1	0	0	0	0	-1.035310598	0.001150843
ENSRNOG00000015002	Abhd15	0	0	1.001346722	0.000680998	0	0
ENSRNOG00000022615	Tp53i13	0	0	0.864331326	0.008190249	0.953219591	0.000173761
ENSRNOG00000003784	Rilp	0	0	0	0	-0.901485241	0.004509177
ENSRNOG00000009350	Sez6	0	0	0.787399074	0.044709957	0	0
ENSRNOG00000008798	Pipox	0	0	0	0	0.731133634	0.009327218
ENSRNOG00000009979	Sebox	0	0	0	0	-2.866071002	0.000395254
ENSRNOG00000012929	Wsb1	0	0	0	0	0.839231274	0.003785076
ENSRNOG00000054016	AABR07030091.1	0	0	0	0	-2.449358457	0.001328588
ENSRNOG00000007596	Rffl	0	0	0	0	-0.655691907	0.009977621
ENSRNOG00000021780	Rad51d	0	0	-1.037809355	0.002762258	-1.25324187	1.43E-05
ENSRNOG00000029668	Wfdc21	0	0	0	0	-1.989441862	0.002562971
ENSRNOG00000053814	AC105531.1	0	0	0.696813054	0.000472378	0.892375972	3.28E-07
ENSRNOG00000028116	LOC102552988	0	0	1.754873961	2.11E-06	1.74924325	2.60E-07
ENSRNOG00000035480	Mir21	0	0	0	0	3.348630603	0.000763928
ENSRNOG00000003967	Vmp1	0	0	0	0	1.086409179	4.30E-11
ENSRNOG00000005447	Ypel2	0	0	0	0	-0.785647563	0.000387995
ENSRNOG00000006796	LOC102555183	0	0	0	0	0.631373943	0.044223474
ENSRNOG00000007606	Rnf43	0	0	0	0	-0.992557033	0.016921619
ENSRNOG00000002456	Hlf	0	0	1.224191372	0.001737423	0	0
ENSRNOG00000004132	Lasp1	0	0	0	0	-0.600837039	1.29E-06
ENSRNOG00000009329	Nr1d1	0	0	0	0	1.106887009	0.004349087
ENSRNOG00000009972	Rara	0	0	0	0	-0.609336739	0.028208896
ENSRNOG00000016924	Acly	0	0	0	0	-1.783837909	4.85E-05
ENSRNOG00000020951	Slc4a1	0	0	1.461101233	0.020004286	-1.75477806	0.001301488
ENSRNOG00000009857	Ftsj3	0	0	0	0	0.96344992	3.05E-07
ENSRNOG00000010557	Smarcd2	0	0	0.675894924	0.001246452	0.863914584	1.51E-06
ENSRNOG00000013728	Polg2	0	0	1.37127521	1.04E-05	2.118416416	9.14E-15
ENSRNOG00000003969	Fam20a	0	0	0.673480843	0.00984382	0.672027609	0.002027736
ENSRNOG00000028946	Cdc42ep4	0	0	0	0	0.859045499	4.22E-06
ENSRNOG00000023764	Kctd2	0	0	0	0	-0.967442622	0.003230097
ENSRNOG00000004834	Llgl2	0	0	0.794124279	0.000839249	0	0
ENSRNOG00000008215	Trim47	0	0	-1.165103073	0.008158	-1.432429432	0.000174734
ENSRNOG00000024145	Trim65	0	0	0	0	-0.631731406	0.008055816
ENSRNOG00000043381	Cyth1	0	0	0	0	0.772173394	0.008886935
ENSRNOG00000003217	Lgals3bp	0	0	0	0	-0.975866441	0.00404616
ENSRNOG00000036701	Actg1	0	0	0.601150196	0.030198764	0	0
ENSRNOG00000036692	Gcgr	0	0	0	0	-0.595540503	4.46E-05
ENSRNOG00000045636	Fasn	0	0	0	0	-2.432637145	2.85E-05
ENSRNOG00000036676	Csnk1d	0	0	0.639537262	0.000435726	0	0
ENSRNOG00000053066	RF00100	0	0	0	0	2.173949175	2.61E-06
ENSRNOG00000057354	AABR07016883.1	0	0	1.922624699	0.000285175	2.08433669	2.75E-05
ENSRNOG00000047005	Kcnk5	0	0	0	0	-1.041792348	0.008091087
ENSRNOG00000046912	Nr1d2	0	0	0	0	0.738597258	0.026309106
ENSRNOG00000024061	Rarb	0	0	0	0	-0.931433586	0.010624671
ENSRNOG00000009481	Ddhd1	0	0	0	0	-1.434379494	1.21E-05
ENSRNOG00000009663	Apex1	0	0	0	0	0.636776545	0.011988866
ENSRNOG00000014887	Homez	0	0	0	0	-0.843787316	0.030742627
ENSRNOG00000020544	Sdr39u1	0	0	0	0	-0.655083447	0.000115796
ENSRNOG00000053891	AABR07018078.1	0	0	-0.688698981	0.049385558	-1.68898105	1.46E-12
ENSRNOG00000021712	Rcbtb1	0	0	-0.724246666	5.01E-05	-1.040469991	3.31E-11
ENSRNOG00000013707	Spata13	0	0	-0.900590603	3.80E-06	-0.957343058	1.26E-07
ENSRNOG00000024703	Dock5	0	0	-0.661125986	0.00036453	0	0
ENSRNOG00000009440	Gucy1b2	0	0	-1.29260425	9.90E-10	-1.887921974	1.77E-21
ENSRNOG00000021314	Fdft1	0	0	0	0	-1.323317043	7.03E-08
ENSRNOG00000010708	Gata4	0	0	0	0	-0.729788659	0.003958741
ENSRNOG00000052066	AABR07018269.2	0	0	0	0	-1.872824804	0.018192173
ENSRNOG00000015075	Stc1	0	0	0	0	-2.531681071	0.014687073
ENSRNOG00000010028	Polr3d	0	0	0	0	0.634421002	0.048204624
ENSRNOG00000013922	Dok2	0	0	0	0	-1.660555812	0.001675414
ENSRNOG00000016029	Rb1	0	0	0	0	-1.020517778	9.79E-06
ENSRNOG00000015577	Lpar6	0	0	0	0	-1.229166342	1.19E-09
ENSRNOG00000001030	Tsc22d1	0	0	-1.476380856	6.35E-11	-2.626985627	3.41E-35
ENSRNOG00000017505	Npepo	0	0	0	0	-0.706879673	0.019453946
ENSRNOG00000027229	Slc35d2	0	0	-0.912576227	0.000808196	-0.782675584	0.002110453
ENSRNOG00000018999	Cdc14b	0	0	0	0	-0.626260292	0.014140463
ENSRNOG00000018886	Aaed1	0	0	0	0	-0.668406054	0.032657455
ENSRNOG00000014616	Iars	0	0	0	0	0.588375064	0.010092011
ENSRNOG00000026564	Ptpdc1	0	0	1.332604048	0.01181532	2.095162285	5.56E-07
ENSRNOG00000016099	Id4	0	0	-0.945907938	5.75E-05	-1.598085041	6.56E-15
ENSRNOG00000016123	Rnf144b	0	0	0	0	-0.859751078	3.61E-05
ENSRNOG00000023799	Pak1ip1	0	0	0	0	0.980427207	0.016921619
ENSRNOG00000014460	Hivep1	0	0	0	0	0.757002601	0.003171036
ENSRNOG00000018092	Cd83	0	0	0	0	-1.533990543	0.021898829
ENSRNOG00000016390	Eef1e1	0	0	0	0	0.785652053	0.009482404
ENSRNOG00000014320	Inhba	0	0	0	0	-1.928142776	1.46E-07
ENSRNOG00000016855	B3galnt2	0	0	0	0	0.616535808	0.004782904
ENSRNOG00000016066	Bambi	0	0	0	0	-1.181534217	0.021111389
ENSRNOG00000016690	Idi1	0	0	0	0	-0.942336849	0.042612434
ENSRNOG00000016217	Gtpbp4	0	0	0	0	0.957751525	0.000481454
ENSRNOG00000038331	Akr1c1	0	0	0	0	0	0
ENSRNOG00000050040	Akr1c13	0	0	0	0	-1.039079984	2.21E-07
ENSRNOG00000038319	Akr1c19	0	0	0	0	-0.937495985	0.001219792
ENSRNOG00000017531	Akr1c3	0	0	0	0	-0.917027634	0.01092366
ENSRNOG00000017672	Akr1c14	0	0	0.632307368	3.68E-08	0	0.00E+00
ENSRNOG00000045553	Proser2	0	0	1.470484927	3.48E-09	1.294013762	1.01E-08
ENSRNOG00000017882	Camk1d	0	0	0.58860656	0.020931591	0	0
ENSRNOG00000017981	Mcm10	0	0	1.115085186	0.028940685	1.965134639	2.53E-07
ENSRNOG00000018044	Phyh	0	0	0	0	0.974190616	1.18E-08
ENSRNOG00000018714	Arl5b	0	0	0	0	2.018204043	2.65E-14
ENSRNOG00000033330	Skida1	0	0	0	0	-1.484896053	0.016307134
ENSRNOG00000058094	AABR07028902.1	0	0	0	0	-0.739669301	0.000259154
ENSRNOG00000015148	Erc2	0	0	-2.586384169	0.001486263	0	0
ENSRNOG00000011276	Tmem254	0	0	0	0	-0.781168195	0.003988437
ENSRNOG00000028461	Gnl3	0	0	0.81444115	0.003744994	1.370482096	3.32E-09
ENSRNOG00000052391	Sh3bp5	0	0	1.040193411	7.90E-09	1.519540566	1.72E-21
ENSRNOG00000019630	Hacl1	0	0	1.379711324	5.31E-16	2.058623024	4.39E-37
ENSRNOG00000019768	Ncoa4	0	0	0	0	0.63540017	4.54E-06
ENSRNOG00000061440	RF00090	0	0	0	0	0	0
ENSRNOG00000059057	Fam35a	0	0	1.034993099	3.38E-10	1.051853586	1.02E-11
ENSRNOG00000022781	Ccser2	0	0	0	0	-0.893018561	0.001006711
ENSRNOG00000011351	Mat1a	0	0	1.090843609	1.13E-19	1.352588116	4.16E-31
ENSRNOG00000051532	RF00263	0	0	-1.324222902	0.001124556	0	0
ENSRNOG00000022753	Mast3	0	0	0	0	0.625201252	0.035874464
ENSRNOG00000019639	Pgpep1	0	0	0	0	-1.271490032	8.80E-09
ENSRNOG00000019657	Mk1	0	0	0	0	-1.310036709	5.05E-08
ENSRNOG00000012181	Lpl	0	0	-1.347956403	0.000524559	0	0
ENSRNOG00000014055	Nat1	0	0	0	0	-0.66351379	0.034338226
ENSRNOG00000032297	Msmo1	0	0	0	0	-1.721396535	3.01E-05
ENSRNOG00000010633	Acsl1	0	0	0	0	-0.682854638	7.44E-06
ENSRNOG00000021726	Tlr3	0	0	0	0	-0.742988806	0.002104882
ENSRNOG00000021693	Fam149a	0	0	0	0	-0.705420385	0.006896981
ENSRNOG00000011016	Slc7a2	0	0	1.19982969	2.44E-10	1.790858897	4.72E-24
ENSRNOG00000010780	Dlc1	0	0	-0.810298604	3.64E-06	0	0
ENSRNOG00000062284	AABR07026015.1	0	0	-1.755070911	0.016913566	0	0
ENSRNOG00000010392	Nrg1	0	0	0	0	-1.515959797	0.001305057
ENSRNOG00000010783	Mak16	0	0	0	0	0.697270614	0.020318691
ENSRNOG00000025365	Ido2	0	0	0	0	-0.822378663	0.001889779
ENSRNOG00000018077	Gpat4	0	0	0.718978336	0.000308251	0.806722475	5.84E-06
ENSRNOG00000011839	Mrps31	0	0	0	0	0.987954017	1.14E-05
ENSRNOG00000011881	Slc25a15	0	0	1.591230821	4.18E-25	2.053993011	2.88E-43
ENSRNOG00000012333	Kbtbd11	0	0	0	0	-1.171817495	0.025431796
ENSRNOG00000018233	Gas6	0	0	-0.665990925	0.00984382	-1.099090307	1.21E-07
ENSRNOG00000037753	Slc10a2	0	0	-1.554052884	0.000795249	-2.104878744	2.14E-06
ENSRNOG00000030285	Epha3	0	0	1.171882415	0.029289018	1.145972258	0.014506154
ENSRNOG00000051232	Gbe1	0	0	0	0	-0.956824275	4.19E-08
ENSRNOG00000060979	Hspa13	0	0	0	0	0.61811121	0.019271707
ENSRNOG00000001585	Nrip1	0	0	0	0	-0.981480012	1.44E-09
ENSRNOG00000001554	RGD1563888	0	0	0	0	1.139018847	3.58E-06
ENSRNOG00000001607	Adamts1	0	0	0	0	1.242561406	5.28E-05
ENSRNOG00000001582	Bach1	0	0	0	0	1.507276917	5.30E-11
ENSRNOG00000059467	AABR07033564.1	0	0	0	0	1.242272018	0.000387986
ENSRNOG00000002080	Urb1	0	0	0	0	0.802755287	0.000204899
ENSRNOG00000028292	Gart	0	0	0.677189068	0.007613203	0.785676445	0.000138038
ENSRNOG00000001979	Rcan1	0	0	0	0	-0.776416976	0.005528839
ENSRNOG00000001647	Ets2	0	0	-0.662938869	0.025072959	-0.643579263	0.014891881
ENSRNOG00000001976	Tmprss2	0	0	0	0	-1.118571964	0.020345048
ENSRNOG00000001618	Ripk4	0	0	0	0	-0.973980766	0.000392724
ENSRNOG00000039567	Trmt10c	0	0	0	0	0.591460163	0.033548956
ENSRNOG00000001613	Zbtb11	0	0	0	0	0.60813115	0.025805721
ENSRNOG00000031163	Nfkbiz	0	0	0	0	0.822809416	0.006123329
ENSRNOG00000001982	Cblb	0	0	0	0	0.821529113	0.002002477
ENSRNOG00000042289	Plcxd2	0	0	-1.210341247	0.000422787	-1.586122377	1.43E-08
ENSRNOG00000002171	Phldb2	0	0	0	0	-0.796580301	0.004503421
ENSRNOG00000039024	Spice1	0	0	0	0	0.833726817	0.011951509
ENSRNOG00000002013	Sidt1	0	0	0	0	1.686210205	0.011134754
ENSRNOG00000053406	Gramd1c	0	0	0	0	-0.980720584	9.65E-09
ENSRNOG00000060348	Zdhhc23	0	0	-0.886053436	0.000795249	0	0
ENSRNOG00000060729	Qtrt2	0	0	1.067664882	0.029674392	1.944425856	1.06E-06
ENSRNOG00000003075	Tmem39a	0	0	0	0	0.956692144	0.009541915
ENSRNOG00000002906	Nr1i2	0	0	0.836019794	1.21E-07	1.316462214	1.62E-20
ENSRNOG00000023463	Parp9	0	0	0	0	-0.69604997	0.001576587
ENSRNOG00000023400	Dtx3l	0	0	0	0	-0.634505666	0.008984105
ENSRNOG00000023334	Parp14	0	0	0	0	-1.061529511	1.09E-13
ENSRNOG00000002240	Dirc2	0	0	0	0	0.936046504	0.000221455
ENSRNOG00000001706	Kalrn	0	0	0.630104229	0.028809285	0	0
ENSRNOG00000001782	Osbpl11	0	0	-0.794395027	0.000747103	-1.229822666	9.71E-10
ENSRNOG00000001769	Tnk2	0	0	0.98999478	0.049397013	1.555410731	1.40E-05
ENSRNOG00000001766	Tfrc	0	0	0.969811853	6.92E-09	0.660271354	0.000148819
ENSRNOG00000001762	Pcyt1a	0	0	1.000117302	3.23E-11	1.079290669	1.80E-14
ENSRNOG00000028895	Rtp4	0	0	0	0	-1.466723019	2.46E-06
ENSRNOG00000001770	Ehhadh	0.623448796	0.004601159	0	0	0	0
ENSRNOG00000001889	Comt	0	0	0	0	-1.136825167	8.78E-07
ENSRNOG00000000281	Prodh1	0	0	0.983818922	1.11E-06	0	0
ENSRNOG00000023492	Greb1l	0	0	0	0	-0.982263414	0.021494188
ENSRNOG00000012016	Npc1	0	0	0	0	-0.757619805	3.11E-08
ENSRNOG00000057832	Rnf125	0.714387533	0.012461075	-1.41496085	9.43E-11	-2.195820737	1.13E-27
ENSRNOG00000061749	RF00100	0	0	0	0	-2.598519358	0.01290952
ENSRNOG00000049681	AABR07031491.2	0	0	0.79707723	0.031788106	0	0
ENSRNOG00000030131	AABR07031494.1	0	0	0	0	0.768480287	0.039529559
ENSRNOG00000015113	Mocos	0	0	0	0	-0.624971927	0.011060503
ENSRNOG00000016021	Lims2	0	0	-0.747688322	0.007793779	-1.641826868	6.32E-14
ENSRNOG00000020467	Nrep	0	0	0	0	-1.451496247	1.23E-07
ENSRNOG00000061695	Slc23a1	0	0	0	0	-0.602012479	0.00641691
ENSRNOG00000060829	AC125248.1	0	0	2.487269035	4.40E-09	2.145283353	4.24E-08
ENSRNOG00000017819	Cd14	0	0	1.087673866	2.41E-06	0	0
ENSRNOG00000014096	AABR07031756.1	0	0	0	0	-0.787236787	0.000253341
ENSRNOG00000027250	Rbm27	0	0	0	0	0.656376591	0.001367454
ENSRNOG00000016612	Trim36	0	0	4.690195505	3.32E-05	4.306440588	0.00504005
ENSRNOG00000003578	Fem1c	0	0	0	0	0.78966117	4.15E-05
ENSRNOG00000031421	Eif1a	0	0	0	0	1.158660353	3.04E-06
ENSRNOG00000000158	Cdo1	0	0	1.107901373	1.67E-17	0.789742824	3.25E-09
ENSRNOG00000014808	Srfbp1	0	0	0	0	0.848135822	0.025951601
ENSRNOG00000023197	Zfp608	0	0	0	0	-1.057044117	0.001414262
ENSRNOG00000015225	Gramd3	0	0	0	0	-0.842066865	0.002341132
ENSRNOG00000014645	Aldh7a1	0	0	0.609232415	0.005463558	0	0
ENSRNOG00000013774	Lmnb1	0	0	-1.033170788	0.021894382	0	0
ENSRNOG00000016433	Prrc1	0	0	-0.710261229	0.018487298	0	0
ENSRNOG00000019542	MGC108823	0	0	0	0	-2.275929434	2.43E-16
ENSRNOG00000019181	Synpo	0	0	0	0	-1.624836305	0.002942818
ENSRNOG00000019014	Ndst1	0	0	0	0	-0.866718194	6.15E-05
ENSRNOG00000018461	Pdgfrb	0	0	0	0	-1.194921721	4.69E-09
ENSRNOG00000017503	Ppargc1b	0	0	1.185423666	0.018672736	1.233466675	0.000982661
ENSRNOG00000025502	Arhgef37	0	0	0	0	-1.792547753	0.00184285
ENSRNOG00000019365	Ablim3	0	0	1.547538327	1.88E-05	2.807220757	2.02E-18
ENSRNOG00000017610	Nedd4l	0	0	0	0	0.847369818	0.000266554
ENSRNOG00000021381	Ccdc68	0	0	3.356806836	0.012029224	0	0
ENSRNOG00000024104	Mbd1	0	0	0	0	0.85371062	0.017681494
ENSRNOG00000051481	RF00283	0	0	0	0	1.31196622	0.026941431
ENSRNOG00000016516	Mbp	0	0	0	0	-1.583257319	0.000340714
ENSRNOG00000038225	Fbxo15	0	0	0	0	1.432136223	0.022960635
ENSRNOG00000011635	Ces2e	0	0	0.806667027	0.020181131	0	0
ENSRNOG00000012343	Pdp2	0	0	0	0	-1.080117469	5.89E-06
ENSRNOG00000042179	Cfap20	0	0	1.168609689	2.85E-05	1.419120683	1.21E-08
ENSRNOG00000014087	Kifc3	0	0	0	0	-0.806276106	0.0301527
ENSRNOG00000018796	Herpud1	0	0	0.826960382	0.010482662	1.779794213	8.74E-13
ENSRNOG00000057072	Slc12a3	0	0	0	0	5.259251202	0.001841888
ENSRNOG00000043098	Mt2A	0	0	0	0	2.555952854	0.047864696
ENSRNOG00000019288	Ogfod1	0	0	0	0	1.181377448	0.000864753
ENSRNOG00000042983	Nudt21	0	0	0	0	0.705225753	0.000992222
ENSRNOG00000016695	Mmp2	0	0	-0.836863833	0.021894382	0	0
ENSRNOG00000015459	Heatr3	0	0	0	0	0.77823936	0.001678521
ENSRNOG00000059579	Gpt2	0	0	0.627020864	0.004636813	0.604470732	0.002977057
ENSRNOG00000013907	Sall1	0	0	0	0	0.782824352	0.000123747
ENSRNOG00000019859	Pla2g15	0	0	0	0	0.616878441	0.048845304
ENSRNOG00000000258	Prmt7	0	0	0	0	0.592185761	0.015763197
ENSRNOG00000021890	Nob1	0	0	0	0	0.749831158	0.020650114
ENSRNOG00000012772	Nqo1	0	0	0	0	-0.815676014	0.013930155
ENSRNOG00000020391	Nip7	0	0	0	0	0.864719374	0.010760403
ENSRNOG00000016348	Tat	0	0	1.379456898	0.004913526	1.89065026	5.69E-06
ENSRNOG00000019253	Bcar1	0	0	0	0	-0.62443087	7.26E-05
ENSRNOG00000012027	Bco1	0	0	0	0	-0.605165334	0.007020145
ENSRNOG00000058847	AABR07044001.4	0	0	-3.162377713	0.026459571	0	0
ENSRNOG00000056389	AABR07044001.3	0	0	0	0	-3.497720139	0.013354592
ENSRNOG00000014948	Osgin1	0	0	-2.439759742	2.72E-08	-3.966714731	3.34E-22
ENSRNOG00000042274	Fbxo31	0	0	0.943265743	0.000674806	1.115776302	9.43E-07
ENSRNOG00000017905	Map1lc3b	0	0	1.054213726	7.04E-08	1.492136355	6.27E-17
ENSRNOG00000017489	Gse1	0	0	0	0	-0.921085393	0.046696399
ENSRNOG00000043077	Zfpm1	0	0	-0.880361925	0.000131074	-0.688970782	0.001301488
ENSRNOG00000013376	Mvd	0	0	-0.957814467	0.032323737	-1.683626166	2.10E-06
ENSRNOG00000053560	Rhou	0	0	0	0	-0.71183175	0.005454727
ENSRNOG00000057601	AABR07044080.2	0	0	0	0	-0.694487861	0.044686618
ENSRNOG00000026853	Urb2	0	0	0	0	0.745364496	0.020979355
ENSRNOG00000019022	Fam89a	0	0	1.77314465	0.015504453	1.711182373	0.009638558
ENSRNOG00000019791	Sipa1l2	0	0	0.815323518	0.00415744	0	0
ENSRNOG00000049900	Irf2bp2	0	0	1.180447969	3.87E-07	1.481196637	8.70E-13
ENSRNOG00000053462	RF00397	0	0	0	0	0	0
ENSRNOG00000026051	AABR07044362.1	0	0	0	0	4.224828256	0.008902783
ENSRNOG00000000795	RT1-N3	0	0	0	0	-1.283130522	0.04492912
ENSRNOG00000045924	RT1-T24-3	0	0	0	0	-1.025110697	0.005332693
ENSRNOG00000000804	Mrps18b	0	0	0	0	0.740050373	0.00150696
ENSRNOG00000000826	Flot1	0	0	0	0	-0.686161788	0.008327405
ENSRNOG00000028841	Mt1m	0	0	0	0	2.427167469	0.028587382
ENSRNOG00000000459	Psmb9	0	0	0	0	-0.826114047	0.006189716
ENSRNOG00000000457	Tap1	0	0	0	0	-1.355358675	4.82E-06
ENSRNOG00000000456	Psmb8	0	0	0	0	-1.263922157	1.80E-08
ENSRNOG00000032708	RT1-Bb	0	0	0	0	-0.892793747	0.026582288
ENSRNOG00000061639	AABR07044404.1	0	0	0	0	-1.083749228	0.034689395
ENSRNOG00000054091	RF00428	0	0	-1.584298905	0.018321841	0	0
ENSRNOG00000000512	Slc26a8	0	0	0	0	0.739823969	0.002832536
ENSRNOG00000000521	Cdkn1a	0	0	1.867869241	6.92E-09	2.666276417	7.59E-19
ENSRNOG00000022523	Fkbp5	0	0	1.861768157	1.76E-10	2.938306899	4.98E-28
ENSRNOG00000047171	Rnf8	0	0	0	0	0.76600416	0.000149158
ENSRNOG00000001194	Rrp1b	0	0	0	0	0.751251956	0.01324734
ENSRNOG00000001210	Pwp2	0	0	0	0	0.900567864	0.001884185
ENSRNOG00000001222	Ube2g2	0	0	0	0	1.133505721	4.67E-08
ENSRNOG00000054549	Lss	0	0	0	0	-1.113034919	8.30E-06
ENSRNOG00000001242	Gstt3	0.756510163	0.010803081	0	0	0	0
ENSRNOG00000024019	Ccdc6	0	0	0.902994743	0.041702091	0.859118101	0.018341599
ENSRNOG00000000633	Rhobtb1	0	0	0	0	0.62740464	0.00507024
ENSRNOG00000000641	Nrbf2	0	0	1.150852237	3.98E-05	1.083600232	3.37E-05
ENSRNOG00000051960	Dnajc12	0	0	0	0	-0.835276224	0.008522066
ENSRNOG00000028598	Edar	0	0	-2.373553629	5.00E-14	-2.442114226	4.50E-16
ENSRNOG00000000572	Chst3	0	0	0	0	2.119463861	0.049975494
ENSRNOG00000000567	Unc5b	0	0	1.099986452	0.011546734	1.670648851	3.15E-07
ENSRNOG00000000565	Sgpl1	0	0	0	0	-1.113860752	6.23E-18
ENSRNOG00000000561	Pald1	0	0	0.969040372	2.21E-09	0.945627555	1.18E-09
ENSRNOG00000043099	Ddx21	0	0	0	0	0.967084149	4.99E-06
ENSRNOG00000000414	Cep85l	0	0	0.587008181	0.047023614	0.948631844	1.50E-05
ENSRNOG00000000413	Pln	0	0	0	0	1.13757701	0.010290703
ENSRNOG00000000588	Slc16a10	0	0	1.587285893	1.48E-11	1.904039511	2.70E-19
ENSRNOG00000000585	Amd1	0	0	0	0	0.626887397	0.001532722
ENSRNOG00000000299	Foxo3	0	0	1.935680009	8.92E-13	1.718193461	5.16E-11
ENSRNOG00000059487	AABR07045405.1	0	0	1.694039954	0.001105225	1.595813851	0.000809124
ENSRNOG00000026110	Scml4	0	0	0	0	-1.13009575	0.039695241
ENSRNOG00000000279	Rtn4ip1	0	0	0.689936543	0.005518796	0.948148656	3.04E-06
ENSRNOG00000059322	N4bp2l1	0	0	1.658359817	0.000141272	2.094985234	1.04E-09
ENSRNOG00000001090	Stard13	0	0	0	0	-1.011388148	5.35E-08
ENSRNOG00000050360	Urad	0	0	0	0	-0.635399288	0.000535608
ENSRNOG00000062027	AABR07035343.1	0	0	0	0	-0.683089536	4.36E-05
ENSRNOG00000047745	AABR07035348.1	0.643019895	0.001047621	0.587295997	0.001069918	0	0
ENSRNOG00000000978	AABR07035374.1	0.604155238	0.007625973	0	0	0	0
ENSRNOG00000001007	Baiap2l1	0	0	0.796796368	0.000339618	1.382255782	1.80E-14
ENSRNOG00000001253	Eif3b	0	0	0	0	0.605231836	0.000939004
ENSRNOG00000001289	LOC498154	0	0	0	0	1.045350736	0.009719862
ENSRNOG00000001288	Gpr146	0	0	1.147618191	1.21E-06	1.574924986	1.17E-13
ENSRNOG00000001379	Cyp3a62	0	0	0	0	1.209190747	1.63E-05
ENSRNOG00000046643	Cyp3a9	0	0	1.178867955	0.000191691	0	0
ENSRNOG00000046007	Cldn3	0	0	0.673895819	0.002242935	1.082127344	2.17E-09
ENSRNOG00000001404	Agfg2	0	0	0.839101439	5.30E-07	0.976965687	8.20E-11
ENSRNOG00000001389	Irs3	0	0	0	0	-2.126911775	1.91E-06
ENSRNOG00000001442	Por	0	0	1.743694965	1.11E-16	2.5142457	1.08E-36
ENSRNOG00000055795	AABR07035832.1	0	0	0	0	1.706211468	0.005851672
ENSRNOG00000001443	Rhbdd2	0	0	1.610509317	0.000533055	2.960636969	5.25E-15
ENSRNOG00000001449	Pom121	0	0	0	0	0.68740817	0.031458531
ENSRNOG00000061095	RF00601	0	0	0	0	0	0
ENSRNOG00000053902	RF00017	0	0	0	0	-0.64920969	0.002173514
ENSRNOG00000000895	Rabgef1	0	0	0	0	0.915235824	0.00101234
ENSRNOG00000000903	Asl	0	0	0	0	0.958769009	8.20E-10
ENSRNOG00000000936	Stx2	0	0	0	0	-0.788188036	0.000106634
ENSRNOG00000000961	Glt1d1	0	0	1.813860371	3.81E-05	1.983845941	9.50E-09
ENSRNOG00000000967	Aacs	0	0	0	0	-2.850105694	4.60E-06
ENSRNOG00000000979	Bri3bp	0	0	0	0	-1.215427927	0.00799683
ENSRNOG00000057823	Ubc	0	0	-0.655465959	0.025890554	-0.621213873	0.018873839
ENSRNOG00000001043	Ddx55	0	0	0	0	0.785467376	0.043935038
ENSRNOG00000029260	Pitpnm2	0	0	0.678677478	0.002466432	0.733704219	0.000159328
ENSRNOG00000001082	Abcb9	0	0	-1.625256322	0.009700136	-2.295806067	3.65E-06
ENSRNOG00000042607	Rhof	0	0	0	0	1.586478117	9.55E-05
ENSRNOG00000021440	Pptc7	0	0	1.540209507	1.55E-12	1.851482172	2.14E-21
ENSRNOG00000046497	Brap	0	0	0	0	0.866420337	0.001693808
ENSRNOG00000001369	Oas1a	0	0	0	0	-1.038861363	0.032411185
ENSRNOG00000001388	Sds	0	0	2.841479154	1.51E-06	4.188989911	6.56E-15
ENSRNOG00000001397	Rbm19	0	0	0	0	0.82071157	0.033548956
ENSRNOG00000008706	Tbx3	0	0	-1.538787071	2.99E-07	-1.539330101	6.81E-08
ENSRNOG00000001120	Med13l	0	0	0	0	0.591260395	0.000852062
ENSRNOG00000001123	RGD1562310	0	0	1.552335243	0.0001042	2.327068718	6.27E-13
ENSRNOG00000022698	Vsig10	0	0	0	0	-0.602279057	0.028896188
ENSRNOG00000001198	Fam222a	0	0	0	0	2.063251024	0.026415269
ENSRNOG00000049426	Mmab	0	0	0	0	-0.720220035	0.048204624
ENSRNOG00000000658	Acacb	0	0	0	0	-0.643788916	0.011030783
ENSRNOG00000000661	Hps4	0	0	0	0	0.783008963	0.001287946
ENSRNOG00000054746	RF00562	0	0	-1.951918859	7.82E-05	0	0
ENSRNOG00000037443	Pgam5	0	0	0	0	0.763277816	0.005851672
ENSRNOG00000029707	Mt-nd4	0	0	0	0	0	0
