# Supplementary material for: Corticosterone pattern-dependent glucocorticoid receptor binding and transcriptional regulation within the liver
Source: PLoS Genet. 2021 Aug 10;17(8):e1009737. doi: 10.1371/journal.pgen.1009737 (PMC8378686; doi:10.1371/journal.pgen.1009737)
Supplement: S8 Data — Gene Ontology, KEGG, Reactome and WIKI pathway analysis of unfiltered RNA-Seq DESeq2 data in response to pulsatile or constant CORT infusion compared to pulsatile or constant VEH respectively. Results for pulsatile and constant infusion are on separate sheets, and each spreadsheet details process ID, brief description of pathway and rank (BD) as well further detailed information (E-J) for each analysis. (XLSX) [file pgen.1009737.s017.xlsx]

## Sheet: Exon Pulsatile ORA
	ID	Description	GeneRatio	BgRatio	pvalue	p.adjust	qvalue	geneID	Count
GO: Molecular function
– No enriched terms
GO: Biological Process
1	GO:0051384	response to glucocorticoid	26/351	223/11924	1.96386e-09	4.26911e-06	3.858e-06	Pfkfb1/Alpl/Foxo3/Cdkn1a/Klf9/Dusp1/Got1/Avpr1a/Il6r/Tat/Pik3r1/Ppargc1b/Cyp3a9/Foxo1/Cdo1/Errfi1/Arg1/Pck1/Zfp36/Ass1/Sult1a1/Kras/Crebrf/Cps1/Lmnb1/Cxcl1	26
2	GO:0031960	response to corticosteroid	27/351	240/11924	2.10457e-09	4.26911e-06	3.858e-06	Pfkfb1/Alpl/Foxo3/Cdkn1a/Klf9/Ccn2/Dusp1/Got1/Avpr1a/Il6r/Tat/Pik3r1/Ppargc1b/Cyp3a9/Foxo1/Cdo1/Errfi1/Arg1/Pck1/Zfp36/Ass1/Sult1a1/Kras/Crebrf/Cps1/Lmnb1/Cxcl1	27
3	GO:0043434	response to peptide hormone	34/351	450/11924	4.30279e-07	0.000581881	0.000525846	Lpin1/Pfkfb1/Foxo3/Por/Ccn2/Got1/Il6r/Pik3r1/Klf15/Trib3/Srsf4/Foxo1/Xbp1/Cdo1/Errfi1/Arg1/Sesn2/Pck1/Ass1/Baiap2l1/Btg2/Btg1/Ppara/Cps1/Prkaa1/Kank1/Cav2/Fdps/Dlc1/Nfe2l2/Irf1/Lpl/Map1b/Fgf21	34
4	GO:0048545	response to steroid hormone	32/351	419/11924	7.56738e-07	0.000767522	0.00069361	Per1/Pfkfb1/Alpl/Foxo3/Cdkn1a/Klf9/Ccn2/Dusp1/Got1/Avpr1a/Il6r/Tat/Pik3r1/Ppargc1b/Cyp3a9/Foxo1/Cdo1/Errfi1/Arg1/Pck1/Zfp36/Ass1/Nr1i2/Sult1a1/Kras/Ppara/Crebrf/Cps1/Kank2/Lmnb1/Map2/Cxcl1	32
5	GO:0009410	response to xenobiotic stimulus	25/351	301/11924	2.93308e-06	0.0023799	0.00215072	Tdo2/Fmo2/Foxo3/Pik3r1/Ppargc1a/Cyp3a9/Foxo1/Cdo1/Cyp2c22/Cyp2j10/Errfi1/Arg1/Sult1b1/Prkar2a/Pck1/Ass1/Ppp1r15a/Tmem38b/Nr1i2/Sult1a1/Cps1/Kalrn/Prkaa1/Rgs4/Cxcl1	25
6	GO:0033762	response to glucagon	7/351	24/11924	4.05208e-06	0.00273988	0.00247603	Pfkfb1/Cdo1/Arg1/Pck1/Ass1/Cps1/Fgf21	7
7	GO:0042594	response to starvation	19/351	200/11924	6.92398e-06	0.00401294	0.0036265	Pfkfb1/Foxo3/Cdkn1a/Map3k5/Slc38a2/Ppargc1a/Foxo1/Xbp1/Map1lc3b/Sesn2/Pck1/Zfp36/Ppp1r15a/Cps1/Prkaa1/Mybbp1a/Gas6/Nfe2l2/RGD1310209	19
8	GO:0008610	lipid biosynthetic process	31/351	447/11924	8.36262e-06	0.0042409	0.0038325	Gpat3/Lpin1/Por/Avpr1a/Pik3r1/Pigu/Slc45a3/Trib3/Acer2/Ppargc1a/Pcyt1a/Pck1/Ptdss2/Tmem38b/B4galnt1/Kdsr/Rdh16/Gpat4/Cyp27a1/Dhdds/Sgms1/Acot12/Prkaa1/Apoa1/Abhd5/Rbp1/Fdps/Mvd/Amacr/Lpl/Plp1	31
9	GO:0032922	circadian regulation of gene expression	10/351	61/11924	1.01823e-05	0.00458995	0.00414794	Usp2/Noct/Per1/Nampt/Ppargc1a/Lgr4/Ppara/Csnk1d/Mybbp1a/Id2	10
10	GO:0045598	regulation of fat cell differentiation	13/351	107/11924	1.48767e-05	0.00603548	0.00545427	Lpin1/Zbtb16/Noct/Sh3pxd2b/Trib3/Foxo1/Xbp1/Zfp36/Fndc3b/Id2/Zfpm1/Id4/Lpl	13
11	GO:1901605	alpha-amino acid metabolic process	17/351	176/11924	1.69806e-05	0.00626275	0.00565965	Sds/Slc25a32/Tdo2/Got1/Tat/Bhmt/Cdo1/Mat1a/Arg1/Prodh1/Gpt/Aass/Ass1/Ahcy/Cps1/Gart/Gpt2	17
12	GO:0071375	cellular response to peptide hormone stimulus	23/351	295/11924	2.05791e-05	0.00679686	0.00614233	Lpin1/Foxo3/Por/Got1/Pik3r1/Trib3/Foxo1/Xbp1/Errfi1/Arg1/Pck1/Ass1/Baiap2l1/Cps1/Prkaa1/Kank1/Cav2/Dlc1/Nfe2l2/Irf1/Lpl/Map1b/Fgf21	23
13	GO:1901653	cellular response to peptide	26/351	359/11924	2.17794e-05	0.00679686	0.00614233	Lpin1/Foxo3/Klf9/Por/Nampt/Got1/Pik3r1/Klf15/Trib3/Foxo1/Xbp1/Errfi1/Arg1/Pck1/Ass1/Baiap2l1/Cps1/Prkaa1/Kank1/Cav2/Dlc1/Nfe2l2/Irf1/Lpl/Map1b/Fgf21	26
14	GO:1901606	alpha-amino acid catabolic process	11/351	81/11924	2.3569e-05	0.00682995	0.00617224	Sds/Tdo2/Got1/Tat/Cdo1/Mat1a/Arg1/Prodh1/Gpt/Aass/Ahcy	11
15	GO:0009750	response to fructose	5/351	14/11924	3.45431e-05	0.00934275	0.00844306	Pik3r1/Ppargc1a/Xbp1/Pck1/Slc34a2	5
16	GO:0030968	endoplasmic reticulum unfolded protein response	9/351	59/11924	5.13107e-05	0.0130105	0.0117576	Pik3r1/Xbp1/Ppp1r15a/Herpud1/Yod1/Crebrf/Nfe2l2/Parp16/Fgf21	9
17	GO:0007623	circadian rhythm	17/351	193/11924	5.5583e-05	0.0132647	0.0119873	Usp2/Noct/Per1/Spsb4/Klf9/Nampt/Slc4a1/Ppargc1a/Ass1/Ahcy/Lgr4/Ppara/Csnk1d/Prkaa1/Mybbp1a/Id2/Id4	17
18	GO:0045444	fat cell differentiation	17/351	194/11924	5.93165e-05	0.0133693	0.0120818	Lpin1/Zbtb16/Noct/Sh3pxd2b/Trib3/Ppargc1a/Foxo1/Xbp1/Arl4a/Zfp36/Bnip3/Fndc3b/Osbpl11/Id2/Zfpm1/Id4/Lpl	17
19	GO:0009063	cellular amino acid catabolic process	11/351	92/11924	7.83058e-05	0.0167203	0.0151102	Sds/Tdo2/Got1/Tat/Cdo1/Mat1a/Arg1/Prodh1/Gpt/Aass/Ahcy	11
20	GO:0071356	cellular response to tumor necrosis factor	16/351	182/11924	9.38396e-05	0.0190354	0.0172023	Foxo3/Map3k5/Ppargc1a/Pck1/Zfp36/Ass1/Nfkbia/Sgms1/Ybx3/Apoa1/Gas6/Krt18/Tnfrsf1b/Nfe2l2/Irf1/Pias3	16
21	GO:1903707	negative regulation of hemopoiesis	13/351	130/11924	0.000116933	0.0216747	0.0195875	Zbtb16/Mafb/Klf13/Tob2/Pik3r1/Zfp36/Nfkbia/Id2/Zfpm1/Nfe2l2/Irf1/Dll1/Pias3	13
22	GO:0034612	response to tumor necrosis factor	17/351	205/11924	0.000117536	0.0216747	0.0195875	Foxo3/Map3k5/Ppargc1a/Cd14/Pck1/Zfp36/Ass1/Nfkbia/Sgms1/Ybx3/Apoa1/Gas6/Krt18/Tnfrsf1b/Nfe2l2/Irf1/Pias3	17
23	GO:0010889	regulation of sequestering of triglyceride	4/351	10/11924	0.00013467	0.0227397	0.0205499	Ppara/Abhd5/Osbpl11/Lpl	4
24	GO:0032868	response to insulin	20/351	270/11924	0.00014397	0.0227397	0.0205499	Lpin1/Pfkfb1/Foxo3/Got1/Pik3r1/Klf15/Trib3/Srsf4/Foxo1/Xbp1/Errfi1/Sesn2/Pck1/Baiap2l1/Ppara/Prkaa1/Kank1/Cav2/Dlc1/Lpl	20
25	GO:0045600	positive regulation of fat cell differentiation	8/351	53/11924	0.000144996	0.0227397	0.0205499	Zbtb16/Noct/Sh3pxd2b/Xbp1/Zfp36/Fndc3b/Id2/Lpl	8
26	GO:0009267	cellular response to starvation	14/351	151/11924	0.000145731	0.0227397	0.0205499	Cdkn1a/Map3k5/Slc38a2/Foxo1/Xbp1/Map1lc3b/Sesn2/Pck1/Ppp1r15a/Prkaa1/Mybbp1a/Gas6/Nfe2l2/RGD1310209	14
27	GO:0014074	response to purine-containing compound	16/351	190/11924	0.000155443	0.0233568	0.0211075	Per1/Pfkfb1/Dusp1/Il6r/Pik3r1/Ppargc1b/Ppargc1a/Cdo1/Pck1/Ass1/Ppp1r15a/Tmem38b/Itpr1/Cps1/Prkaa1/P2ry2	16
28	GO:0006641	triglyceride metabolic process	10/351	84/11924	0.000171158	0.0247995	0.0224113	Gpat3/Lpin1/Pck1/Gpat4/Cps1/Il6st/Apoa1/Abhd5/Lpl/Fgf21	10
29	GO:0016053	organic acid biosynthetic process	19/351	254/11924	0.000185444	0.0255591	0.0230977	Sds/Got1/Avpr1a/Bhmt/Slc45a3/Trib3/Cdo1/Aass/Ass1/Rdh16/Cyp27a1/Cps1/Gart/Acot12/Prkaa1/Rbp1/Amacr/Lpl/Plp1	19
30	GO:0045638	negative regulation of myeloid cell differentiation	10/351	85/11924	0.000189	0.0255591	0.0230977	Zbtb16/Mafb/Klf13/Tob2/Pik3r1/Zfp36/Nfkbia/Zfpm1/Dll1/Pias3	10
31	GO:0048511	rhythmic process	20/351	279/11924	0.000223241	0.0280311	0.0253317	Usp2/Noct/Per1/Spsb4/Foxo3/Klf9/Nampt/Slc4a1/Hlf/Ppargc1a/Ass1/Ahcy/Lgr4/Ppara/Csnk1d/Prkaa1/Mybbp1a/Mmp2/Id2/Id4	20
32	GO:0046165	alcohol biosynthetic process	12/351	121/11924	0.000230113	0.0280311	0.0253317	Por/Got1/Ip6k2/Acer2/Adcyap1r1/Pck1/Cyp27a1/Dhdds/Prkaa1/Apoa1/Fdps/Mvd	12
33	GO:0071498	cellular response to fluid shear stress	5/351	20/11924	0.000231216	0.0280311	0.0253317	Mtss1/Xbp1/Ass1/Mmp2/Nfe2l2	5
34	GO:0071466	cellular response to xenobiotic stimulus	14/351	158/11924	0.000234917	0.0280311	0.0253317	Fmo2/Ppargc1a/Foxo1/Cdo1/Cyp2c22/Cyp2j10/Errfi1/Arg1/Sult1b1/Pck1/Ass1/Tmem38b/Nr1i2/Sult1a1	14
35	GO:0045637	regulation of myeloid cell differentiation	15/351	178/11924	0.000246446	0.0285666	0.0258156	Zbtb16/Mafb/Foxo3/Klf13/Tob2/Pik3r1/Ppargc1b/Zfp36/Nfkbia/Rbp1/Id2/Zfpm1/Dll1/Pias3/Csf1	15
36	GO:0031331	positive regulation of cellular catabolic process	22/351	327/11924	0.000269757	0.0304001	0.0274726	Edem1/Foxo3/Plk3/Tp53inp1/Avpr1a/Trib3/Foxo1/Xbp1/Sesn2/Zfp36/Bnip3/Herpud1/Btg2/Csnk1d/Prkaa1/Abhd5/Lrp2/Pacsin3/Tnfrsf1b/Irgm/RGD1310209/Fgf21	22
37	GO:0030730	sequestering of triglyceride	4/351	12/11924	0.000302912	0.0332139	0.0300155	Ppara/Abhd5/Osbpl11/Lpl	4
38	GO:0008654	phospholipid biosynthetic process	13/351	144/11924	0.000325067	0.0344103	0.0310967	Gpat3/Pik3r1/Pigu/Pcyt1a/Ptdss2/Tmem38b/Gpat4/Dhdds/Sgms1/Apoa1/Abhd5/Fdps/Mvd	13
39	GO:0071385	cellular response to glucocorticoid stimulus	10/351	91/11924	0.000332149	0.0344103	0.0310967	Foxo3/Klf9/Foxo1/Errfi1/Arg1/Pck1/Zfp36/Ass1/Crebrf/Lmnb1	10
40	GO:0034620	cellular response to unfolded protein	9/351	75/11924	0.000339269	0.0344103	0.0310967	Pik3r1/Xbp1/Ppp1r15a/Herpud1/Yod1/Crebrf/Nfe2l2/Parp16/Fgf21	9
41	GO:0046942	carboxylic acid transport	18/351	248/11924	0.000393355	0.038923	0.0351747	Mfsd2a/Slc25a32/Slc25a29/Slc25a15/Slc16a10/Slc38a2/Avpr1a/Pla2g12a/Slc7a2/Xk/Arg1/Lrrc8a/Slc43a1/Lrp2/Slc35d2/P2ry2/Slc10a2/Rgs4	18
42	GO:0006865	amino acid transport	11/351	111/11924	0.000419446	0.0390523	0.0352916	Slc25a29/Slc25a15/Slc16a10/Slc38a2/Avpr1a/Slc7a2/Xk/Arg1/Lrrc8a/Slc43a1/Rgs4	11
43	GO:0009068	aspartate family amino acid catabolic process	4/351	13/11924	0.000427427	0.0390523	0.0352916	Sds/Got1/Mat1a/Aass	4
44	GO:0015711	organic anion transport	23/351	361/11924	0.000428484	0.0390523	0.0352916	Mfsd2a/Slc25a32/Slc25a29/Slc25a15/Slc16a10/Slc4a1/Slc38a2/Avpr1a/Slco5a1/Pla2g12a/Slc7a2/Xk/Arg1/Ankh/Pitpnm2/Lrrc8a/Slc43a1/Apoa1/Lrp2/Slc35d2/P2ry2/Slc10a2/Rgs4	23
45	GO:0015849	organic acid transport	18/351	250/11924	0.000433166	0.0390523	0.0352916	Mfsd2a/Slc25a32/Slc25a29/Slc25a15/Slc16a10/Slc38a2/Avpr1a/Pla2g12a/Slc7a2/Xk/Arg1/Lrrc8a/Slc43a1/Lrp2/Slc35d2/P2ry2/Slc10a2/Rgs4	18
46	GO:0017144	drug metabolic process	27/351	457/11924	0.000458996	0.0398215	0.0359868	Slc25a32/Fmo2/Por/Tat/Fmo3/Bhmt/Slc7a2/Ppargc1a/Cyp3a9/Mat1a/Cyp2c22/Cyp2j10/Sult1b1/Pck1/Aass/Fmo4/Ass1/Nr1i2/Sult1a1/Ethe1/Ahcy/Rdh16/Cyp27a1/Cps1/Gart/St3gal1/Akr1c14	27
47	GO:0055081	anion homeostasis	7/351	48/11924	0.000469569	0.0398215	0.0359868	Ca12/Got1/Xbp1/Cps1/Prkaa1/Apoa1/Slc34a2	7
48	GO:0046394	carboxylic acid biosynthetic process	18/351	252/11924	0.00047642	0.0398215	0.0359868	Sds/Got1/Avpr1a/Bhmt/Slc45a3/Trib3/Aass/Ass1/Rdh16/Cyp27a1/Cps1/Gart/Acot12/Prkaa1/Rbp1/Amacr/Lpl/Plp1	18
49	GO:0001101	response to acid chemical	26/351	435/11924	0.000490553	0.0398215	0.0359868	Zfp354a/Sds/Ccn2/Slc4a1/Dusp1/Avpr1a/Pik3r1/Acer2/Ppargc1a/Epha3/Foxo1/Xbp1/Cdo1/Arg1/Sesn2/Tfrc/Pck1/Ass1/Cps1/Prkaa1/Lrp2/Fdps/Mmp2/Irf1/Lpl/Fgf21	26
50	GO:0006094	gluconeogenesis	8/351	63/11924	0.000490775	0.0398215	0.0359868	Sds/Tat/Ppargc1a/Foxo1/Sesn2/Pck1/Ppara/Prkaa1	8
51	GO:0071384	cellular response to corticosteroid stimulus	10/351	96/11924	0.00051203	0.0407315	0.0368091	Foxo3/Klf9/Foxo1/Errfi1/Arg1/Pck1/Zfp36/Ass1/Crebrf/Lmnb1	10
52	GO:0045843	negative regulation of striated muscle tissue development	7/351	49/11924	0.000534208	0.0416785	0.0376649	Usp2/Tsc22d3/Cited2/Ppara/Ybx3/Dll1/Rgs4	7
53	GO:0071548	response to dexamethasone	9/351	81/11924	0.000603861	0.0448351	0.0405176	Foxo3/Pik3r1/Cyp3a9/Foxo1/Errfi1/Arg1/Pck1/Ass1/Cps1	9
54	GO:0048635	negative regulation of muscle organ development	7/351	50/11924	0.000605733	0.0448351	0.0405176	Usp2/Tsc22d3/Cited2/Ppara/Ybx3/Dll1/Rgs4	7
55	GO:0019319	hexose biosynthetic process	8/351	65/11924	0.000607822	0.0448351	0.0405176	Sds/Tat/Ppargc1a/Foxo1/Sesn2/Pck1/Ppara/Prkaa1	8
56	GO:0042737	drug catabolic process	11/351	117/11924	0.000657589	0.04764	0.0430523	Por/Tat/Cyp3a9/Cyp2c22/Cyp2j10/Sult1b1/Pck1/Aass/Fmo4/Nr1i2/Sult1a1	11
57	GO:0006520	cellular amino acid metabolic process	17/351	238/11924	0.000679842	0.0478906	0.0432788	Sds/Slc25a32/Tdo2/Got1/Tat/Bhmt/Cdo1/Mat1a/Arg1/Prodh1/Gpt/Aass/Ass1/Ahcy/Cps1/Gart/Gpt2	17
58	GO:1901862	negative regulation of muscle tissue development	7/351	51/11924	0.000684657	0.0478906	0.0432788	Usp2/Tsc22d3/Cited2/Ppara/Ybx3/Dll1/Rgs4	7
59	GO:0019433	triglyceride catabolic process	5/351	25/11924	0.000702019	0.0482727	0.0436241	Cps1/Apoa1/Abhd5/Lpl/Fgf21	5
GO: Cellular Compartment
– No enriched terms
KEGG
1	rno00220	Arginine biosynthesis	6/201	18/5789	2.12916e-05	0.00551453	0.00533411	Got1/Arg1/Gpt/Ass1/Cps1/Gpt2	6
REACTOME
1	R-RNO-71291	Metabolism of amino acids and derivatives	19/177	187/5730	3.94317e-06	0.00229098	0.00224138	Sds/Tdo2/Slc25a15/Aspa/Got1/Tat/Bhmt/Cdo1/Mat1a/Arg1/Gpt/Aass/Ass1/Ethe1/Ahcy/Cps1/Hsd17b10/Aldh7a1/Ppm1k	19
WIKI PATHWAYS
– No enriched terms

## Sheet: Exon Constant ORA
	ID	Description		GeneRatio	BgRatio	pvalue	p.adjust	qvalue	geneID	Count
			GO: Molecular function
	GO:0004497	monooxygenase activity	1	22/804	99/11179	1.504e-06	0.000861458	0.00082102	Fmo2/Cyp17a1/Fmo3/Faxdc2/Cyp3a62/Cyp4b1/Fmo1/Cyp2j10/Fmo4/Cyp27a1/Cyp2c11/Bco1/Cyp4f39/Cyp51/Akr1c3/Akr1c19/Cyp7a1/Akr1c12/Cyp8b1/Cyp2u1/Cyp2c12/Msmo1	22
	GO:0016709	oxidoreductase activity, acting on paired donors, with incorporation or reduction of molecular oxygen, NAD(P)H as one donor, and incorporation of one atom of oxygen	2	12/804	35/11179	3.13933e-06	0.000861458	0.00082102	Fmo2/Fmo3/Faxdc2/Fmo1/Fmo4/Cyp27a1/Cyp51/Akr1c3/Akr1c19/Cyp7a1/Akr1c12/Msmo1	12
	GO:0016705	oxidoreductase activity, acting on paired donors, with incorporation or reduction of molecular oxygen	3	28/804	153/11179	3.73784e-06	0.000861458	0.00082102	Fmo2/Cyp17a1/Por/Fmo3/Faxdc2/Cyp3a62/Ogfod1/Cyp4b1/Phyh/Fmo1/Cyp2j10/Alkbh1/Fmo4/Cyp27a1/Cyp2c11/Fads2/Cyp4f39/Cyp51/Akr1c3/Akr1c19/Cyp7a1/Akr1c12/Cyp8b1/Cyp2u1/Fads1/Cyp2c12/Msmo1/Scd	28
	GO:0030515	snoRNA binding	4	10/804	25/11179	4.23321e-06	0.000861458	0.00082102	Gar1/Nudt4/Bysl/Ddx21/Nop56/Rrp9/Nolc1/Nop58/Tsr1/Utp25	10
	GO:0016829	lyase activity	5	27/804	156/11179	1.61451e-05	0.00262842	0.00250504	Sds/Etnppl/Got1/Cyp17a1/Hacl1/Azin1/Adcy1/Apex2/Pck1/Asl/Alkbh1/Apex1/Amd1/Chac2/Mocos/Urad/Tkfc/Scly/Fahd1/Sgpl1/Cry2/Me1/Ltc4s/Mvd/Acly/Gucy1b2/Fasn	27
	GO:0016831	carboxy-lyase activity	6	9/804	26/11179	5.03757e-05	0.00645005	0.00614727	Got1/Azin1/Pck1/Amd1/Urad/Fahd1/Sgpl1/Me1/Mvd	9
	GO:0048037	cofactor binding	7	58/804	479/11179	5.54673e-05	0.00645005	0.00614727	Sds/Etnppl/Fmo2/Got1/Cyp17a1/Por/Coq10b/Hacl1/Tdo2/Tat/Fmo3/Cyp3a62/Gpd1l/Ogfod1/Cyp4b1/Nr1d1/H6pd/Phyh/Fmo1/Cd320/Ahcy/Cyp2j10/Fmo4/Cyp27a1/Gpt/Acot12/Gpt2/Cyp2c11/Naa80/Mocos/Aox3/Sord/Acacb/Sdr39u1/Mmab/Cyp4f39/Gpd1/Ido2/Coq10a/Cyp51/Hao2/Cyp7a1/Parp14/Cyp8b1/Cyp2u1/Rsad2/Sgpl1/Cry2/Dhcr7/Me1/LOC108351137/Ltc4s/Cyp2c12/Acly/Me3/Gucy1b2/Pnpla3/Fasn	58
	GO:0016830	carbon-carbon lyase activity	8	11/804	41/11179	0.00010625	0.010811	0.0103035	Got1/Cyp17a1/Hacl1/Azin1/Pck1/Amd1/Urad/Fahd1/Sgpl1/Me1/Mvd	11
	GO:0003707	steroid hormone receptor activity	9	11/804	45/11179	0.000261896	0.023687	0.0225751	Ppara/Nr1i2/Nr1i3/Nr1d1/Nr1d2/Rara/Nr1h4/Nr3c1/Rarb/Hnf4g/Paqr7	11
	GO:0004879	nuclear receptor activity	10	9/804	34/11179	0.000501813	0.0340396	0.0324417	Ppara/Nr1i2/Nr1i3/Nr1d2/Rara/Nr1h4/Nr3c1/Rarb/Srebf1	9
	GO:0008374	O-acyltransferase activity	11	9/804	34/11179	0.000501813	0.0340396	0.0324417	Gpat3/Cpt1a/Gpat4/Cpt2/Pla2g15/Lpcat3/Abhd5/Gpam/Pnpla3	9
	GO:0098531	ligand-activated transcription factor activity	12	9/804	34/11179	0.000501813	0.0340396	0.0324417	Ppara/Nr1i2/Nr1i3/Nr1d2/Rara/Nr1h4/Nr3c1/Rarb/Srebf1	9
			GO: Biological Process
	GO:0008610	lipid biosynthetic process	1	76/831	447/11924	1.78338e-13	9.07561e-10	8.21668e-10	Lpin1/Gpat3/Ppargc1a/Cyp17a1/Por/Acsbg1/Acer2/Faxdc2/Pigu/Pik3r1/Nr1d1/Pcyt1a/Pck1/Rdh16/Sgms1/Kdsr/Tmem38b/Slc45a3/Gpat4/B4galnt1/Adgrf5/Acsl4/Cyp27a1/Dhdds/Acot12/Apoa1/Inpp4a/Mapk9/Baat/Abcd1/Elovl5/Nt5e/Acacb/Acsl1/Lpcat3/Mgll/Apoa4/Tm7sf2/Nr1h4/Acsl3/Fads2/Pmvk/Nr3c1/Nsdhl/Cers6/B4galt5/Rab38/Cyp51/Akr1c3/Abhd5/Idi1/Cyp7a1/Fdps/Sh3yl1/Pld1/Amacr/Pdk4/Acat2/Fads1/Insig2/Lss/Gpam/Acss2/Dhcr7/F…	76
	GO:0016126	sterol biosynthetic process	2	20/831	50/11924	3.72236e-11	7.44872e-08	6.74376e-08	Por/Faxdc2/Apoa1/Apoa4/Tm7sf2/Pmvk/Nsdhl/Cyp51/Idi1/Cyp7a1/Fdps/Acat2/Insig2/Lss/Dhcr7/Fdft1/Srebf1/Hmgcs1/Mvd/Msmo1	20
	GO:0043434	response to peptide hormone	3	71/831	450/11924	4.39107e-11	7.44872e-08	6.74376e-08	Lpin1/Igfbp1/Got1/Pfkfb1/Por/Ccn2/Il6r/Foxo3/Klf15/Fosl2/Map1b/Slc2a1/Slc25a33/Foxo1/Baiap2l1/Ppara/Errfi1/Srsf4/Pik3r1/Xbp1/Pln/Btg2/Arg1/Pck1/Asl/Sesn2/Nucks1/Cflar/Cdo1/Ass1/Cps1/Igfbp3/Ube2b/Rbbp4/Apex1/Btg1/Tgfbr3/Gcgr/Stat1/Bcar1/Khk/Pcsk5/Pak1/Inpp5f/Nr1h4/Sesn3/Foxa2/Nr3c1/Cxcl12/Zfp36l1/Fas/Igfals/Akr1c3/Fdps/Icam1/Scly/Kank1/Pld1/Pdk4/Fads1/Insig2/Gpam/Cry2/Pcsk9/Nfe2l2/Ldlr/Srebf1/Irf1…	71
	GO:0006695	cholesterol biosynthetic process	4	18/831	44/11924	2.29587e-10	2.92092e-07	2.64448e-07	Por/Apoa1/Apoa4/Tm7sf2/Pmvk/Nsdhl/Cyp51/Idi1/Cyp7a1/Fdps/Acat2/Insig2/Lss/Dhcr7/Fdft1/Srebf1/Hmgcs1/Mvd	18
	GO:1902653	secondary alcohol biosynthetic process	5	18/831	45/11924	3.57975e-10	3.64347e-07	3.29864e-07	Por/Apoa1/Apoa4/Tm7sf2/Pmvk/Nsdhl/Cyp51/Idi1/Cyp7a1/Fdps/Acat2/Insig2/Lss/Dhcr7/Fdft1/Srebf1/Hmgcs1/Mvd	18
	GO:0006694	steroid biosynthetic process	6	29/831	119/11924	1.76514e-09	1.49713e-06	1.35544e-06	Ppargc1a/Cyp17a1/Por/Faxdc2/Nr1d1/Cyp27a1/Apoa1/Baat/Apoa4/Tm7sf2/Nr1h4/Pmvk/Nr3c1/Nsdhl/Cyp51/Akr1c3/Idi1/Cyp7a1/Fdps/Amacr/Acat2/Insig2/Lss/Dhcr7/Fdft1/Srebf1/Hmgcs1/Mvd/Msmo1	29
	GO:0008202	steroid metabolic process	7	43/831	243/11924	1.12072e-08	8.1476e-06	7.3765e-06	Ppargc1a/Cyp17a1/Por/Faxdc2/Cyp3a62/Nr1d1/Rdh16/Sult1b1/Cyp27a1/Ugt2a1/Apoa1/Baat/Apoa4/Tm7sf2/Nr1h4/Pmvk/Foxa2/Nr3c1/Nsdhl/Cyp51/Akr1c3/Akr1c19/Idi1/Cyp7a1/Fdps/Amacr/Akr1c12/Acat2/Insig2/Lima1/Lss/Sgpl1/Comt/Dhcr7/Pcsk9/Fdft1/Ldlr/Srebf1/Hmgcs1/Mvd/Msmo1/Slc10a2/Scd	43
	GO:0042254	ribosome biogenesis	8	42/831	238/11924	1.80519e-08	1.14833e-05	1.03965e-05	Dcaf13/Gar1/Sdad1/Mphosph10/Wdr43/Ppan/Wdr12/Rrs1/Bysl/Pak1ip1/Utp20/Ddx21/Ftsj3/Gtpbp4/Znhit6/Esf1/Mdn1/Nat10/Pwp2/Nop2/Rrp9/Nip7/Nop58/Srfbp1/Tsr1/Nmd3/Urb1/Heatr3/Mybbp1a/Rps16/Rrp1b/Nob1/Urb2/Utp25/Brix1/Cebpz/Utp14a/Pes1/Bop1/Nol6/Utp3/Rrn3	42
	GO:0006641	triglyceride metabolic process	9	22/831	84/11924	3.99984e-08	2.03552e-05	1.84287e-05	Lpin1/Gpat3/Cpt1a/Il6st/Pck1/Gpat4/Cps1/Acsl4/Apoa1/Gk/Acsl1/Mgll/Apoa4/Abhd5/Insig2/Gpam/Pcsk9/Thrsp/Ldlr/Srebf1/Pnpla3/Scd	22
	GO:0046889	positive regulation of lipid biosynthetic process	10	22/831	84/11924	3.99984e-08	2.03552e-05	1.84287e-05	Ppargc1a/Cyp17a1/Por/Nr1d1/Rdh16/Slc45a3/Adgrf5/Apoa1/Mapk9/Abcd1/Elovl5/Nt5e/Apoa4/Nr1h4/Acsl3/Rab38/Cyp7a1/Fdps/Gpam/Ldlr/Srebf1/Mid1ip1	22
	GO:0032787	monocarboxylic acid metabolic process	11	66/831	476/11924	4.60594e-08	2.13087e-05	1.9292e-05	Lpin1/Sds/Ppargc1a/Por/Hacl1/Acsbg1/Ppara/Cpt1a/Nr1d1/Pck1/Phyh/Sesn2/Rdh16/Cyp2j10/Slc45a3/Gpat4/Pfkfb2/Cpt2/Acsl4/Cyp27a1/Ugt2a1/Acot12/Pla2g15/Mapk9/Baat/Abcd1/Cyp2c11/Elovl5/Gk/Acacb/Prxl2c/Acsl1/Mgll/Apoa4/Nr1h4/Acsl3/Fads2/Gpd1/Entpd5/Akr1c3/Hao2/Abhd5/Cyp7a1/Amacr/Pdk4/Acat2/Fads1/Insig2/Gpam/Sgpl1/Acss2/Per2/Me1/LOC108351137/Srebf1/Cyp2c12/Pklr/Slc4a1/Acly/Me3/Slc10a2/Pnpla3/Fasn/Mid1ip1/…	66
	GO:0006631	fatty acid metabolic process	12	50/831	320/11924	5.02874e-08	2.13261e-05	1.93077e-05	Lpin1/Ppargc1a/Por/Hacl1/Acsbg1/Ppara/Cpt1a/Pck1/Phyh/Sesn2/Cyp2j10/Slc45a3/Gpat4/Cpt2/Acsl4/Acot12/Pla2g15/Mapk9/Baat/Abcd1/Cyp2c11/Elovl5/Gk/Acacb/Acsl1/Mgll/Apoa4/Acsl3/Fads2/Akr1c3/Hao2/Abhd5/Cyp7a1/Amacr/Pdk4/Acat2/Fads1/Insig2/Gpam/Sgpl1/Acss2/Per2/Srebf1/Cyp2c12/Acly/Pnpla3/Fasn/Mid1ip1/Aacs/Scd	50
	GO:1901617	organic hydroxy compound biosynthetic process	13	34/831	180/11924	7.60525e-08	2.97716e-05	2.6954e-05	Got1/Por/Acer2/Faxdc2/Ip6k2/Tgfb2/Adcyap1r1/Nr1d1/Pck1/Cyp27a1/Dhdds/Apoa1/Baat/Apoa4/Tm7sf2/Nr1h4/Pmvk/Nsdhl/Cyp51/Akr1c3/Idi1/Cyp7a1/Fdps/Amacr/Acat2/Insig2/Lss/Dhcr7/Per2/Fdft1/Srebf1/Hmgcs1/Mvd/Msmo1	34
	GO:0032868	response to insulin	14	44/831	270/11924	9.4259e-08	3.42631e-05	3.10204e-05	Lpin1/Igfbp1/Got1/Pfkfb1/Foxo3/Klf15/Slc2a1/Slc25a33/Foxo1/Baiap2l1/Ppara/Errfi1/Srsf4/Pik3r1/Xbp1/Pln/Pck1/Sesn2/Nucks1/Cflar/Igfbp3/Ube2b/Stat1/Bcar1/Khk/Pak1/Inpp5f/Nr1h4/Sesn3/Foxa2/Nr3c1/Zfp36l1/Icam1/Scly/Kank1/Pdk4/Fads1/Insig2/Gpam/Cry2/Pcsk9/Srebf1/Pklr/Irs3	44
	GO:0048545	response to steroid hormone	15	58/831	419/11924	3.28503e-07	0.00011145	0.000100902	Per1/Got1/Cyp17a1/Cdkn1a/Pfkfb1/Klf9/Ccn2/Il6r/Alpl/Tat/Zfp36/Acsbg1/Foxo3/Fosl2/Foxo1/Ppara/Nr1i2/Errfi1/Dusp1/Tgfb2/Pik3r1/Ppargc1b/Nr1i3/Arg1/Nr1d1/Crebrf/Pck1/Asl/Safb2/Il1rn/Cflar/Cdo1/Ass1/Cps1/Nr1d2/Kras/Rara/Pak1/Npc1/Nr1h4/Nr3c1/Zfp36l1/Fas/RT1-Bb/Igfals/Akr1c3/Rarb/Icam1/Hnf4g/Cry2/Kank2/Srebf1/Paqr7/Nrg1/Mbp/Orm1/Stc1/Cxcl1	58
	GO:0072330	monocarboxylic acid biosynthetic process	16	30/831	158/11924	3.93415e-07	0.000125131	0.000113288	Sds/Acsbg1/Nr1d1/Rdh16/Slc45a3/Cyp27a1/Acot12/Mapk9/Baat/Abcd1/Elovl5/Acacb/Mgll/Apoa4/Nr1h4/Acsl3/Fads2/Akr1c3/Cyp7a1/Amacr/Pdk4/Fads1/Insig2/Acss2/Per2/Pklr/Acly/Fasn/Mid1ip1/Scd	30
	GO:0006364	rRNA processing	17	30/831	160/11924	5.21726e-07	0.000149961	0.000135768	Dcaf13/Gar1/Mphosph10/Wdr43/Wdr12/Rrs1/Bysl/Utp20/Ddx21/Ftsj3/Gtpbp4/Znhit6/Esf1/Mdn1/Nat10/Pwp2/Nop2/Rrp9/Srfbp1/Tsr1/Urb1/Rps16/Rrp1b/Nob1/Utp25/Utp14a/Pes1/Bop1/Nol6/Utp3	30
	GO:0046890	regulation of lipid biosynthetic process	18	29/831	152/11924	5.52066e-07	0.000149961	0.000135768	Ppargc1a/Cyp17a1/Por/Nr1d1/Rdh16/Slc45a3/Adgrf5/Apoa1/Mapk9/Abcd1/Elovl5/Nt5e/Apoa4/Nr1h4/Acsl3/Nr3c1/Rab38/Cyp51/Akr1c3/Cyp7a1/Fdps/Pdk4/Insig2/Gpam/Dhcr7/Thrsp/Ldlr/Srebf1/Mid1ip1	29
	GO:0006637	acyl-CoA metabolic process	19	19/831	75/11924	5.89354e-07	0.000149961	0.000135768	Tdo2/Aass/Gpat4/Pipox/Acsl4/Acot12/Baat/Abcd1/Elovl5/Acacb/Acsl1/Pmvk/Pdk4/Gpam/Acss2/Hmgcs1/Mvd/Acly/Fasn	19
	GO:0035383	thioester metabolic process	20	19/831	75/11924	5.89354e-07	0.000149961	0.000135768	Tdo2/Aass/Gpat4/Pipox/Acsl4/Acot12/Baat/Abcd1/Elovl5/Acacb/Acsl1/Pmvk/Pdk4/Gpam/Acss2/Hmgcs1/Mvd/Acly/Fasn	19
	GO:0046165	alcohol biosynthetic process	21	25/831	121/11924	7.0975e-07	0.000171996	0.000155718	Got1/Por/Acer2/Ip6k2/Adcyap1r1/Pck1/Cyp27a1/Dhdds/Apoa1/Apoa4/Tm7sf2/Pmvk/Nsdhl/Cyp51/Idi1/Cyp7a1/Fdps/Acat2/Insig2/Lss/Dhcr7/Fdft1/Srebf1/Hmgcs1/Mvd	25
	GO:0016125	sterol metabolic process	22	24/831	114/11924	8.25158e-07	0.000190874	0.000172809	Por/Faxdc2/Cyp27a1/Apoa1/Apoa4/Tm7sf2/Pmvk/Nsdhl/Cyp51/Idi1/Cyp7a1/Fdps/Acat2/Insig2/Lima1/Lss/Dhcr7/Pcsk9/Fdft1/Ldlr/Srebf1/Hmgcs1/Mvd/Msmo1	24
	GO:0045834	positive regulation of lipid metabolic process	23	27/831	139/11924	9.35634e-07	0.000207019	0.000187427	Ppargc1a/Cyp17a1/Por/Ppara/Cpt1a/Nr1d1/Rdh16/Slc45a3/Adgrf5/Apoa1/Mapk9/Abcd1/Elovl5/Nt5e/Apoa4/Nr1h4/Acsl3/Fgr/Rab38/Abhd5/Cyp7a1/Fdps/Gpam/Pdgfrb/Ldlr/Srebf1/Mid1ip1	27
	GO:0009750	response to fructose	24	8/831	14/11924	1.10804e-06	0.00022826	0.000206657	Ppargc1a/Pik3r1/Xbp1/Pck1/Khk/Gpam/Slc2a5/Slc34a2	8
	GO:0019216	regulation of lipid metabolic process	25	45/831	304/11924	1.12134e-06	0.00022826	0.000206657	Ppargc1a/Cyp17a1/Por/Ppara/Pik3r1/Cpt1a/Nr1d1/Nrbf2/Rdh16/Slc45a3/Nr1d2/Adgrf5/Apoa1/Mapk9/Abcd1/Elovl5/Rara/Nt5e/Gk/Acacb/Apoa4/Nr1h4/Acsl3/Foxa2/Nr3c1/Ppp2r5a/Fgr/Rab38/Cyp51/Akr1c3/Abhd5/Cyp7a1/Fdps/Rb1/Pdk4/Insig2/Gpam/Pdgfrb/Dhcr7/Thrsp/Ldlr/Srebf1/Id2/Angptl8/Mid1ip1	45
	GO:0006084	acetyl-CoA metabolic process	26	12/831	34/11924	1.58806e-06	0.000310832	0.000281414	Tdo2/Aass/Pipox/Acot12/Acacb/Pmvk/Pdk4/Acss2/Hmgcs1/Mvd/Acly/Fasn	12
	GO:0016072	rRNA metabolic process	27	30/831	169/11924	1.7352e-06	0.000317081	0.000287072	Dcaf13/Gar1/Mphosph10/Wdr43/Wdr12/Rrs1/Bysl/Utp20/Ddx21/Ftsj3/Gtpbp4/Znhit6/Esf1/Mdn1/Nat10/Pwp2/Nop2/Rrp9/Srfbp1/Tsr1/Urb1/Rps16/Rrp1b/Nob1/Utp25/Utp14a/Pes1/Bop1/Nol6/Utp3	30
	GO:1901615	organic hydroxy compound metabolic process	28	53/831	389/11924	1.7446e-06	0.000317081	0.000287072	Got1/Cyp17a1/Por/Acer2/Faxdc2/Nudt4/Ip6k2/Tgfb2/Cyp3a62/Adcyap1r1/Nr1d1/Pck1/Rdh16/Sult1b1/Pfkfb2/Cyp27a1/Dhdds/Apoa1/Baat/Bco1/Gk/Sord/Atp2b2/Apoa4/Tm7sf2/Nr1h4/Pmvk/Nsdhl/Gpd1/Cyp51/Tkfc/Akr1c3/Hao2/Idi1/Cyp7a1/Fdps/Amacr/Acat2/Insig2/Lima1/Lss/Comt/Dhcr7/Per2/Pcsk9/Fdft1/Ldlr/Srebf1/Hmgcs1/Aldh1b1/Mvd/Msmo1/Slc10a2	53
	GO:0006639	acylglycerol metabolic process	29	22/831	103/11924	1.82294e-06	0.000319886	0.000289611	Lpin1/Gpat3/Cpt1a/Il6st/Pck1/Gpat4/Cps1/Acsl4/Apoa1/Gk/Acsl1/Mgll/Apoa4/Abhd5/Insig2/Gpam/Pcsk9/Thrsp/Ldlr/Srebf1/Pnpla3/Scd	22
	GO:0033762	response to glucagon	30	10/831	24/11924	2.04331e-06	0.000319886	0.000289611	Pfkfb1/Arg1/Pck1/Asl/Cdo1/Ass1/Cps1/Gcgr/Ldlr/Srebf1	10
	GO:0033865	nucleoside bisphosphate metabolic process	31	21/831	96/11924	2.07432e-06	0.000319886	0.000289611	Tdo2/Ppcs/Aass/Sult1b1/Gpat4/Pipox/Acsl4/Acot12/Baat/Abcd1/Elovl5/Acacb/Acsl1/Pmvk/Pdk4/Gpam/Acss2/Hmgcs1/Mvd/Acly/Fasn	21
	GO:0033875	ribonucleoside bisphosphate metabolic process	32	21/831	96/11924	2.07432e-06	0.000319886	0.000289611	Tdo2/Ppcs/Aass/Sult1b1/Gpat4/Pipox/Acsl4/Acot12/Baat/Abcd1/Elovl5/Acacb/Acsl1/Pmvk/Pdk4/Gpam/Acss2/Hmgcs1/Mvd/Acly/Fasn	21
	GO:0034032	purine nucleoside bisphosphate metabolic process	33	21/831	96/11924	2.07432e-06	0.000319886	0.000289611	Tdo2/Ppcs/Aass/Sult1b1/Gpat4/Pipox/Acsl4/Acot12/Baat/Abcd1/Elovl5/Acacb/Acsl1/Pmvk/Pdk4/Gpam/Acss2/Hmgcs1/Mvd/Acly/Fasn	21
	GO:0008203	cholesterol metabolic process	34	22/831	104/11924	2.16278e-06	0.000323717	0.00029308	Por/Cyp27a1/Apoa1/Apoa4/Tm7sf2/Pmvk/Nsdhl/Cyp51/Idi1/Cyp7a1/Fdps/Acat2/Insig2/Lima1/Lss/Dhcr7/Pcsk9/Fdft1/Ldlr/Srebf1/Hmgcs1/Mvd	22
	GO:0016053	organic acid biosynthetic process	35	39/831	254/11924	2.34848e-06	0.000341469	0.000309152	Sds/Got1/Acsbg1/Nr1d1/Asl/Rdh16/Aass/Slc45a3/Cdo1/Gart/Ass1/Cps1/Cyp27a1/Acot12/Mapk9/Baat/Abcd1/Elovl5/Acacb/Mgll/Apoa4/Hyal1/Nr1h4/Acsl3/Fads2/Akr1c3/Cyp7a1/Amacr/Pdk4/Fads1/Insig2/Acss2/Per2/Ltc4s/Pklr/Acly/Fasn/Mid1ip1/Scd	39
	GO:0006638	neutral lipid metabolic process	36	22/831	105/11924	2.55946e-06	0.000361807	0.000327565	Lpin1/Gpat3/Cpt1a/Il6st/Pck1/Gpat4/Cps1/Acsl4/Apoa1/Gk/Acsl1/Mgll/Apoa4/Abhd5/Insig2/Gpam/Pcsk9/Thrsp/Ldlr/Srebf1/Pnpla3/Scd	22
	GO:0006732	coenzyme metabolic process	37	33/831	201/11924	3.21907e-06	0.000442753	0.00040085	Coq10b/Tdo2/Nampt/Mat1a/Ppcs/Ahcy/Aass/Gpat4/Gart/Pipox/Acsl4/Flad1/Acot12/Amd1/Baat/Abcd1/Elovl5/Mocos/Acacb/Acsl1/Coq8a/Pmvk/Nmnat3/Ido2/Coq10a/Pdk4/Gpam/Acss2/Comt/Hmgcs1/Mvd/Acly/Fasn	33
	GO:0071383	cellular response to steroid hormone stimulus	38	36/831	230/11924	3.64934e-06	0.000488723	0.00044247	Per1/Klf9/Zfp36/Foxo3/Foxo1/Ppara/Nr1i2/Errfi1/Ppargc1b/Nr1i3/Arg1/Nr1d1/Crebrf/Pck1/Asl/Safb2/Cflar/Ass1/Nr1d2/Rara/Pak1/Npc1/Nr1h4/Nr3c1/Zfp36l1/RT1-Bb/Igfals/Akr1c3/Rarb/Icam1/Hnf4g/Cry2/Kank2/Paqr7/Orm1/Stc1	36
	GO:1901653	cellular response to peptide	39	49/831	359/11924	4.09119e-06	0.000533847	0.000483323	Lpin1/Igfbp1/Got1/Por/Klf9/Foxo3/Klf15/Nampt/Map1b/Bcl2l11/Slc25a33/Foxo1/Baiap2l1/Errfi1/Pik3r1/Xbp1/Arg1/Pck1/Asl/Nucks1/Cflar/Ass1/Cps1/Ube2b/Apex1/Mapk9/Gcgr/Stat1/Bcar1/Pak1/Inpp5f/Nr1h4/Sesn3/Zfp36l1/Casp4/Igfals/Akr1c3/Icam1/Kank1/Pdk4/Gpam/Pcsk9/Nfe2l2/Srebf1/Irf1/Pklr/Orm1/Irs3/Epha4	49
	GO:0046394	carboxylic acid biosynthetic process	40	38/831	252/11924	4.90321e-06	0.000619612	0.00056097	Sds/Got1/Acsbg1/Nr1d1/Asl/Rdh16/Aass/Slc45a3/Gart/Ass1/Cps1/Cyp27a1/Acot12/Mapk9/Baat/Abcd1/Elovl5/Acacb/Mgll/Apoa4/Hyal1/Nr1h4/Acsl3/Fads2/Akr1c3/Cyp7a1/Amacr/Pdk4/Fads1/Insig2/Acss2/Per2/Ltc4s/Pklr/Acly/Fasn/Mid1ip1/Scd	38
	GO:0034612	response to tumor necrosis factor	41	33/831	205/11924	4.99196e-06	0.000619612	0.00056097	Ppargc1a/Map3k5/Zfp36/Foxo3/Nfkbia/Nr1d1/Pck1/Asl/Sgms1/Ass1/Apoa1/Mapk9/Stat1/Rffl/Il18bp/Hyal1/Nr1h4/Nmnat3/Gpd1/Zfp36l1/Tjp2/Casp4/Krt18/Fas/Icam1/Adamts7/Gas6/Nfe2l2/Tnfrsf1b/Mbp/Irf1/Wfdc21/Gbp3	33
	GO:0042273	ribosomal large subunit biogenesis	42	16/831	64/11924	5.48772e-06	0.000664928	0.000601999	Sdad1/Ppan/Wdr12/Rrs1/Pak1ip1/Ftsj3/Gtpbp4/Znhit6/Mdn1/Nop2/Nip7/Urb1/Heatr3/Brix1/Pes1/Bop1	16
	GO:0071356	cellular response to tumor necrosis factor	43	30/831	182/11924	8.23865e-06	0.000960821	0.000869887	Ppargc1a/Map3k5/Zfp36/Foxo3/Nfkbia/Nr1d1/Pck1/Asl/Sgms1/Ass1/Apoa1/Mapk9/Stat1/Rffl/Il18bp/Hyal1/Nr1h4/Gpd1/Zfp36l1/Tjp2/Casp4/Krt18/Fas/Icam1/Adamts7/Gas6/Nfe2l2/Tnfrsf1b/Irf1/Gbp3	30
	GO:0042180	cellular ketone metabolic process	44	29/831	173/11924	8.30736e-06	0.000960821	0.000869887	Ppargc1a/Cyp17a1/Coq10b/Tdo2/Ppara/Cyp3a62/Cpt1a/Nr1d1/Rdh16/Kdsr/Slc45a3/Mapk9/Abcd1/Elovl5/Gk/Acacb/Apoa4/Coq8a/Nr1h4/Gpd1/Ido2/Coq10a/Akr1c3/Cyp7a1/Pdk4/Insig2/Comt/Srebf1/Mid1ip1	29
	GO:0031960	response to corticosteroid	45	36/831	240/11924	9.78313e-06	0.00110636	0.00100166	Got1/Cdkn1a/Pfkfb1/Klf9/Ccn2/Il6r/Alpl/Tat/Zfp36/Acsbg1/Foxo3/Foxo1/Errfi1/Dusp1/Pik3r1/Ppargc1b/Arg1/Crebrf/Pck1/Asl/Il1rn/Cflar/Cdo1/Ass1/Cps1/Kras/Nr3c1/Zfp36l1/Fas/RT1-Bb/Igfals/Akr1c3/Icam1/Orm1/Stc1/Cxcl1	36
	GO:1902652	secondary alcohol metabolic process	46	22/831	114/11924	1.04799e-05	0.0011594	0.00104967	Por/Cyp27a1/Apoa1/Apoa4/Tm7sf2/Pmvk/Nsdhl/Cyp51/Idi1/Cyp7a1/Fdps/Acat2/Insig2/Lima1/Lss/Dhcr7/Pcsk9/Fdft1/Ldlr/Srebf1/Hmgcs1/Mvd	22
	GO:0001101	response to acid chemical	47	55/831	435/11924	1.09281e-05	0.00115989	0.00105012	Zfp354a/Sds/Ppargc1a/Cyp17a1/Ccn2/Acer2/Foxo1/Dusp1/Tgfb2/Cebpb/Pik3r1/Adamts1/Xbp1/Epha3/Arg1/Cpt1a/Pck1/Sesn2/Cdo1/Ass1/Cps1/Atp6v0e1/Tfrc/Tgfbr3/Mapk9/Rara/Gclm/Nat1/Acsl1/Lrp2/Gata4/Nr1h4/Fgfr2/Sesn3/Nqo1/Fas/Akr1c3/Rarb/Fdps/Icam1/Id3/Pdk4/Acat2/Ptk6/Insig2/Pdgfrb/Mest/Ldlr/Srebf1/Mbp/Irf1/Slc4a1/Orm1/Aacs/Scd	55
	GO:0019432	triglyceride biosynthetic process	48	11/831	34/11924	1.13961e-05	0.00115989	0.00105012	Lpin1/Gpat3/Pck1/Gpat4/Acsl4/Acsl1/Gpam/Thrsp/Ldlr/Srebf1/Pnpla3	11
	GO:0046460	neutral lipid biosynthetic process	49	11/831	34/11924	1.13961e-05	0.00115989	0.00105012	Lpin1/Gpat3/Pck1/Gpat4/Acsl4/Acsl1/Gpam/Thrsp/Ldlr/Srebf1/Pnpla3	11
	GO:0046463	acylglycerol biosynthetic process	50	11/831	34/11924	1.13961e-05	0.00115989	0.00105012	Lpin1/Gpat3/Pck1/Gpat4/Acsl4/Acsl1/Gpam/Thrsp/Ldlr/Srebf1/Pnpla3	11
	GO:0051384	response to glucocorticoid	51	34/831	223/11924	1.20725e-05	0.00120464	0.00109063	Got1/Cdkn1a/Pfkfb1/Klf9/Il6r/Alpl/Tat/Zfp36/Acsbg1/Foxo3/Foxo1/Errfi1/Dusp1/Pik3r1/Ppargc1b/Arg1/Crebrf/Pck1/Asl/Il1rn/Cflar/Cdo1/Ass1/Cps1/Kras/Nr3c1/Zfp36l1/Fas/RT1-Bb/Igfals/Icam1/Orm1/Stc1/Cxcl1	34
	GO:0062012	regulation of small molecule metabolic process	52	40/831	282/11924	1.25798e-05	0.00121282	0.00109804	Ppargc1a/Pfkfb1/Por/Ppp1r3c/Foxo1/Ppara/Adcyap1r1/Cpt1a/Nr1d1/Cd320/Sesn2/Rdh16/Slc45a3/Pfkfb2/Igfbp3/Mapk9/Abcd1/Gcgr/Elovl5/Gk/Acacb/Khk/Prxl2c/Apoa4/Nr1h4/Foxa2/Nr3c1/Gpd1/Entpd5/Cyp51/Akr1c3/Cyp7a1/Fdps/Pdk4/Insig2/Comt/Dhcr7/Ldlr/Srebf1/Mid1ip1	40
	GO:0070542	response to fatty acid	53	21/831	107/11924	1.2631e-05	0.00121282	0.00109804	Ppargc1a/Ccn2/Pik3r1/Adamts1/Cpt1a/Ass1/Cps1/Tgfbr3/Acsl1/Nr1h4/Akr1c3/Fdps/Id3/Pdk4/Acat2/Insig2/Ldlr/Srebf1/Mbp/Aacs/Scd	21
	GO:0008299	isoprenoid biosynthetic process	54	10/831	29/11924	1.51431e-05	0.0014271	0.00129203	Rdh16/Dhdds/Pmvk/Akr1c3/Idi1/Fdps/Acat2/Fdft1/Hmgcs1/Mvd	10
	GO:0071375	cellular response to peptide hormone stimulus	55	41/831	295/11924	1.61475e-05	0.00149408	0.00135268	Lpin1/Igfbp1/Got1/Por/Foxo3/Map1b/Slc25a33/Foxo1/Baiap2l1/Errfi1/Pik3r1/Xbp1/Arg1/Pck1/Asl/Nucks1/Cflar/Ass1/Cps1/Ube2b/Apex1/Gcgr/Stat1/Bcar1/Pak1/Inpp5f/Nr1h4/Sesn3/Zfp36l1/Igfals/Akr1c3/Kank1/Pdk4/Gpam/Pcsk9/Nfe2l2/Srebf1/Irf1/Pklr/Orm1/Irs3	41
	GO:0090407	organophosphate biosynthetic process	56	50/831	389/11924	1.76247e-05	0.00160164	0.00145006	Upp2/Gpat3/Ppargc1a/Nampt/Ip6k2/Pigu/Adcy1/Pik3r1/Adcyap1r1/Pcyt1a/Ppcs/Sgms1/Ctps1/Tmem38b/Gpat4/Gart/Cps1/Adgrf5/Acsl4/Dhdds/Flad1/Apoa1/Inpp4a/Elovl5/Gk/Mocos/Acacb/Acsl1/Lpcat3/Nr1h4/Acsl3/Pmvk/Nmnat3/Ido2/Rab38/Abhd5/Idi1/Fdps/Sh3yl1/Pld1/Oas1a/Pdk4/Gpam/Acss2/Hmgcs1/Mvd/Pklr/Acly/Gucy1b2/Pnpla3	50
	GO:0008654	phospholipid biosynthetic process	57	25/831	144/11924	1.8582e-05	0.00164056	0.00148529	Gpat3/Pigu/Pik3r1/Pcyt1a/Sgms1/Tmem38b/Gpat4/Adgrf5/Dhdds/Apoa1/Inpp4a/Lpcat3/Nr1h4/Acsl3/Pmvk/Rab38/Abhd5/Idi1/Fdps/Sh3yl1/Pld1/Gpam/Hmgcs1/Mvd/Pnpla3	25
	GO:0048566	embryonic digestive tract development	58	9/831	24/11924	1.86977e-05	0.00164056	0.00148529	Pkdcc/Tgfb2/Sall1/Pcsk5/Gata4/Fgfr2/Rarb/Id2/Ihh	9
	GO:0046942	carboxylic acid transport	59	36/831	248/11924	2.04238e-05	0.00176164	0.00159491	Mfsd2a/Slc25a32/Slc38a2/Pla2g12a/Slc25a15/Slc16a10/Slc7a2/Slc25a29/Xk/Lrrc8a/Arg1/Il1rn/Rab3gap1/Cpt2/Slc26a8/Acsl4/Slc6a13/Mapk9/Abcd1/Slc23a1/Slc16a1/Lrrc8d/Acsl1/Pak1/Lrp2/Slc16a4/Aqp8/Acsl3/Slc35d2/Nr3c1/Sfxn5/Plin2/Per2/Slc13a4/P2ry2/Slc10a2	36
	GO:0042594	response to starvation	60	31/831	200/11924	2.08358e-05	0.00176722	0.00159997	Ppargc1a/Slc38a2/Cdkn1a/Pfkfb1/Map3k5/Zfp36/Foxo3/Slc2a1/Map1lc3b/Foxo1/Xbp1/Pck1/Ppp1r15a/Sesn2/Il1rn/Mybbp1a/Cps1/Gcgr/Sesn3/Fas/Akr1c3/Pdk4/Gas6/Fads1/Comt/RGD1310209/Pcsk9/Nfe2l2/Bmf/Srebf1/Aacs	31
	GO:0015849	organic acid transport	61	36/831	250/11924	2.4381e-05	0.00203401	0.00184151	Mfsd2a/Slc25a32/Slc38a2/Pla2g12a/Slc25a15/Slc16a10/Slc7a2/Slc25a29/Xk/Lrrc8a/Arg1/Il1rn/Rab3gap1/Cpt2/Slc26a8/Acsl4/Slc6a13/Mapk9/Abcd1/Slc23a1/Slc16a1/Lrrc8d/Acsl1/Pak1/Lrp2/Slc16a4/Aqp8/Acsl3/Slc35d2/Nr3c1/Sfxn5/Plin2/Per2/Slc13a4/P2ry2/Slc10a2	36
	GO:0007584	response to nutrient	62	41/831	301/11924	2.61556e-05	0.00214687	0.00194369	Zfp354a/Sds/Por/Alpl/Map1b/Tgfb2/Pik3r1/Adamts1/Xbp1/Arg1/Il6st/Asl/Ahcy/Ass1/Acsl4/Tfrc/Apoa1/Stat1/Rara/Slc16a1/Gclm/Acsl1/Lrp2/Gata4/Acsl3/Foxa2/Nqo1/Akr1c3/Adipor2/Tnfrsf11b/Gas6/Acat2/Fads1/Kank2/Ltc4s/Hmgcs1/Pklr/Cxcl10/Orm1/Stc1/Aacs	41
	GO:0032354	response to follicle-stimulating hormone	63	9/831	25/11924	2.74186e-05	0.00221482	0.0020052	Ppargc1a/Por/Epha3/Tgfbr3/Gclm/Gata4/Akr1c3/Hmgcs1/Inhba	9
	GO:0071384	cellular response to corticosteroid stimulus	64	19/831	96/11924	2.86327e-05	0.00227675	0.00206127	Klf9/Zfp36/Foxo3/Foxo1/Errfi1/Arg1/Crebrf/Pck1/Asl/Cflar/Ass1/Nr3c1/Zfp36l1/RT1-Bb/Igfals/Akr1c3/Icam1/Orm1/Stc1	19
	GO:0006066	alcohol metabolic process	65	38/831	272/11924	2.91509e-05	0.00228229	0.00206629	Got1/Por/Acer2/Nudt4/Ip6k2/Adcyap1r1/Pck1/Rdh16/Sult1b1/Cyp27a1/Dhdds/Apoa1/Bco1/Gk/Sord/Apoa4/Tm7sf2/Pmvk/Nsdhl/Gpd1/Cyp51/Tkfc/Akr1c3/Idi1/Cyp7a1/Fdps/Acat2/Insig2/Lima1/Lss/Dhcr7/Pcsk9/Fdft1/Ldlr/Srebf1/Hmgcs1/Aldh1b1/Mvd	38
	GO:0000463	maturation of LSU-rRNA from tricistronic rRNA transcript (SSU-rRNA, 5.8S rRNA, LSU-rRNA)	66	7/831	15/11924	3.05135e-05	0.00235277	0.0021301	Wdr12/Ftsj3/Gtpbp4/Znhit6/Urb1/Pes1/Bop1	7
	GO:0062013	positive regulation of small molecule metabolic process	67	22/831	122/11924	3.18341e-05	0.00238463	0.00215894	Ppargc1a/Por/Foxo1/Ppara/Adcyap1r1/Cpt1a/Nr1d1/Rdh16/Slc45a3/Mapk9/Abcd1/Elovl5/Prxl2c/Apoa4/Nr1h4/Gpd1/Entpd5/Cyp7a1/Fdps/Comt/Srebf1/Mid1ip1	22
	GO:0071372	cellular response to follicle-stimulating hormone stimulus	68	8/831	20/11924	3.18638e-05	0.00238463	0.00215894	Ppargc1a/Por/Epha3/Gclm/Gata4/Akr1c3/Hmgcs1/Inhba	8
	GO:0006820	anion transport	69	54/831	443/11924	3.69162e-05	0.0027227	0.00246502	Slc12a3/Mfsd2a/Slc25a32/Slc38a2/Slc4a8/Pla2g12a/Slc25a15/Slc16a10/Slc25a25/Slc7a2/Slc25a29/Slc2a1/Xk/Ip6k2/Lrrc8a/Cebpb/Arg1/Ankh/Il1rn/Rab3gap1/Cpt2/Slc26a8/Pitpnm2/Acsl4/Slc6a13/Apoa1/Mapk9/Abcd1/Slc23a1/Slc16a1/Slc25a23/Lrrc8d/Lrrc8b/Acsl1/Pak1/Lrp2/Slc12a7/Apoa4/Slc16a4/Aqp8/Acsl3/Slc35d2/Nr3c1/Sfxn5/Plin2/Cry2/Per2/Slc13a4/Ldlr/P2ry2/Slc4a1/Slc10a2/Stc1/Slc34a2	54
	GO:0051591	response to cAMP	70	22/831	124/11924	4.12586e-05	0.0029995	0.00271562	Per1/Cyp17a1/Pfkfb1/Il6r/Fosl2/Dusp1/Pik3r1/Ppargc1b/Itpr1/Pck1/Asl/Cdo1/Ass1/Cps1/Apex1/Stat1/Aqp8/Gpd1/Zfp36l1/Srebf1/Pklr/Stc1	22
	GO:0046486	glycerolipid metabolic process	71	39/831	287/11924	4.32113e-05	0.00309721	0.00280409	Lpin1/Gpat3/Nudt4/Ip6k2/Pigu/Pik3r1/Fam126b/Cpt1a/Pcyt1a/Il6st/Pck1/Gpat4/Cps1/Acsl4/Ttc7b/Pla2g15/Apoa1/Inpp4a/Gk/Acsl1/Mgll/Apoa4/Inpp5f/Nr1h4/Acsl3/Gpd1/Rab38/Abhd5/Sh3yl1/Pld1/Insig2/Gpam/Pdgfrb/Pcsk9/Thrsp/Ldlr/Srebf1/Pnpla3/Scd	39
	GO:0071385	cellular response to glucocorticoid stimulus	72	18/831	91/11924	4.65569e-05	0.00329067	0.00297923	Klf9/Zfp36/Foxo3/Foxo1/Errfi1/Arg1/Crebrf/Pck1/Asl/Cflar/Ass1/Nr3c1/Zfp36l1/RT1-Bb/Igfals/Icam1/Orm1/Stc1	18
	GO:0015711	organic anion transport	73	46/831	361/11924	4.72711e-05	0.00329538	0.0029835	Mfsd2a/Slc25a32/Slc38a2/Slc4a8/Pla2g12a/Slc25a15/Slc16a10/Slc25a25/Slc7a2/Slc25a29/Slc2a1/Xk/Lrrc8a/Arg1/Ankh/Il1rn/Rab3gap1/Cpt2/Slc26a8/Pitpnm2/Acsl4/Slc6a13/Apoa1/Mapk9/Abcd1/Slc23a1/Slc16a1/Slc25a23/Lrrc8d/Acsl1/Pak1/Lrp2/Apoa4/Slc16a4/Aqp8/Acsl3/Slc35d2/Nr3c1/Sfxn5/Plin2/Per2/Slc13a4/Ldlr/P2ry2/Slc4a1/Slc10a2	46
	GO:0019218	regulation of steroid metabolic process	74	17/831	84/11924	5.54732e-05	0.00381491	0.00345386	Ppargc1a/Cyp17a1/Por/Nr1d1/Apoa1/Apoa4/Nr1h4/Foxa2/Nr3c1/Cyp51/Akr1c3/Cyp7a1/Fdps/Insig2/Dhcr7/Ldlr/Srebf1	17
	GO:0032496	response to lipopolysaccharide	75	46/831	364/11924	5.79836e-05	0.00393438	0.00356202	Noct/Ppargc1a/Cyp17a1/Il6r/Alpl/Zfp36/Trib1/Nfkbia/Cebpb/Xbp1/Epha3/Arg1/Nr1d1/Pck1/Bysl/Fmo1/Asl/Il1rn/Sgms1/Ass1/Cps1/Igfbp3/Tut4/Mapk9/Stat1/Rara/Il18bp/Sirpa/Nr1h4/Fgfr2/Fas/Trim5/Icam1/Cxcl11/Spon2/Cd274/Comt/Kcnj8/Tnfrsf1b/Ltc4s/Irgm/P2ry2/Cxcl10/Orm1/Wfdc21/Cxcl1	46
	GO:0032922	circadian regulation of gene expression	76	14/831	61/11924	5.89444e-05	0.00394695	0.0035734	Usp2/Noct/Per1/Ppargc1a/Nampt/Ppara/Nr1d1/Mybbp1a/Lgr4/Cavin3/Nrip1/Cry2/Per2/Id2	14
	GO:0022613	ribonucleoprotein complex biogenesis	77	45/831	354/11924	6.04391e-05	0.00399448	0.00361643	Dcaf13/Gar1/Sdad1/Mphosph10/Wdr43/Ppan/Wdr12/Rrs1/Bysl/Pak1ip1/Utp20/Ddx21/Ftsj3/Gtpbp4/Znhit6/Esf1/Mdn1/Nat10/Pwp2/Nop2/Rrp9/Nip7/Nop58/Srfbp1/Tsr1/Nmd3/Urb1/Heatr3/Mybbp1a/Rps16/Rrp1b/Nob1/Urb2/Utp25/Nudt21/Brix1/Cebpz/Utp14a/Pes1/Bop1/Nol6/Utp3/Eif3b/Prmt7/Rrn3	45
	GO:0072521	purine-containing compound metabolic process	78	43/831	334/11924	6.52637e-05	0.00425804	0.00385505	Ppargc1a/Tdo2/Nudt4/Adcy1/Ppcs/Ahcy/Aass/Sult1b1/Gpat4/Pfkfb2/Gart/Pipox/Acsl4/Acot12/Amd1/Baat/Abcd1/Enpp4/Elovl5/Nt5e/Aox3/Acacb/Prxl2c/Acsl1/Atp2b2/Pmvk/Acpp/Gpd1/Entpd5/Samhd1/Oas1a/Pdk4/Gpam/Acss2/Comt/LOC108351137/Hmgcs1/Mvd/Pklr/Slc4a1/Acly/Gucy1b2/Fasn	43
	GO:0007623	circadian rhythm	79	29/831	193/11924	6.81144e-05	0.00438778	0.00397251	Usp2/Noct/Per1/Ppargc1a/Spsb4/Klf9/Fosl2/Nampt/Ppara/Kcna2/Adcy1/Nr1d1/Ahcy/Mybbp1a/Ass1/Nr1d2/Lgr4/Mapk9/Nr3c1/Fas/Cavin3/Nrip1/Id3/Cry2/Per2/Srebf1/Id4/Slc4a1/Id2	29
	GO:0010565	regulation of cellular ketone metabolic process	80	20/831	111/11924	7.28085e-05	0.00463153	0.0041932	Ppargc1a/Ppara/Cpt1a/Nr1d1/Rdh16/Slc45a3/Mapk9/Abcd1/Elovl5/Gk/Acacb/Apoa4/Nr1h4/Akr1c3/Cyp7a1/Pdk4/Insig2/Comt/Srebf1/Mid1ip1	20
	GO:0030490	maturation of SSU-rRNA	81	11/831	41/11924	8.01915e-05	0.0050382	0.00456138	Dcaf13/Rrs1/Bysl/Nat10/Pwp2/Srfbp1/Tsr1/Rps16/Nob1/Utp25/Utp3	11
	GO:0071466	cellular response to xenobiotic stimulus	82	25/831	158/11924	9.1341e-05	0.00566871	0.00513222	Fmo2/Ppargc1a/Cyp17a1/Foxo1/Nr1i2/Errfi1/Arg1/Pck1/Asl/Cflar/Cyp2j10/Tmem38b/Sult1b1/Cdo1/Ass1/Baat/Cyp2c11/Acsl1/Nr3c1/RT1-Bb/Igfals/Icam1/Rb1/Cyp2u1/Cyp2c12	25
	GO:0045940	positive regulation of steroid metabolic process	83	9/831	29/11924	0.000104326	0.00632041	0.00572224	Ppargc1a/Cyp17a1/Por/Nr1d1/Apoa1/Apoa4/Cyp7a1/Fdps/Srebf1	9
	GO:0071371	cellular response to gonadotropin stimulus	84	9/831	29/11924	0.000104326	0.00632041	0.00572224	Ppargc1a/Cyp17a1/Por/Epha3/Gclm/Gata4/Akr1c3/Hmgcs1/Inhba	9
	GO:0006633	fatty acid biosynthetic process	85	20/831	114/11924	0.000107079	0.00635701	0.00575537	Acsbg1/Slc45a3/Acot12/Mapk9/Abcd1/Elovl5/Acacb/Mgll/Apoa4/Acsl3/Fads2/Cyp7a1/Pdk4/Fads1/Insig2/Acss2/Acly/Fasn/Mid1ip1/Scd	20
	GO:0006006	glucose metabolic process	86	26/831	169/11924	0.000107428	0.00635701	0.00575537	Sds/Igfbp1/Ppargc1a/Pfkfb1/Tat/Ppp1r3c/Foxo1/Ppara/Pik3r1/Cpt1a/Pck1/H6pd/Sesn2/Slc45a3/Pfkfb2/Igfbp3/Gcgr/Acacb/Khk/Foxa2/Nr3c1/Gpd1/Oas1a/Pdk4/Per2/LOC108351137	26
	GO:0071222	cellular response to lipopolysaccharide	87	30/831	208/11924	0.000110437	0.00645991	0.00584853	Ppargc1a/Cyp17a1/Zfp36/Trib1/Nfkbia/Cebpb/Xbp1/Arg1/Nr1d1/Bysl/Il1rn/Sgms1/Ass1/Tut4/Mapk9/Stat1/Rara/Sirpa/Nr1h4/Trim5/Icam1/Cxcl11/Spon2/Cd274/Tnfrsf1b/Ltc4s/Irgm/P2ry2/Cxcl10/Cxcl1	30
	GO:0006644	phospholipid metabolic process	88	40/831	311/11924	0.000118902	0.00687607	0.00622531	Gpat3/Pla2g12a/Nudt4/Ip6k2/Pigu/Pik3r1/Fam126b/Pcyt1a/Sgms1/Tmem38b/Gpat4/Adgrf5/Dhdds/Ttc7b/Plpp3/Pla2g15/Apoa1/Inpp4a/Rara/Lpcat3/Apoa4/Inpp5f/Nr1h4/Acsl3/Pmvk/Fgr/Rab38/Abhd5/Idi1/Fdps/Sh3yl1/Pld1/Gpam/Pdgfrb/Pcsk9/Fdft1/Ldlr/Hmgcs1/Mvd/Pnpla3	40
	GO:0071398	cellular response to fatty acid	89	14/831	65/11924	0.000123039	0.00703532	0.00636949	Ppargc1a/Pik3r1/Adamts1/Cpt1a/Ass1/Cps1/Nr1h4/Akr1c3/Fdps/Id3/Pdk4/Acat2/Ldlr/Srebf1	14
	GO:0000470	maturation of LSU-rRNA	90	7/831	18/11924	0.000125354	0.00704517	0.0063784	Wdr12/Ftsj3/Gtpbp4/Znhit6/Urb1/Pes1/Bop1	7
	GO:0009117	nucleotide metabolic process	91	46/831	376/11924	0.00012676	0.00704517	0.0063784	Upp2/Gpat3/Ppargc1a/Tdo2/Nampt/Nudt4/Adcy1/Pck1/Ppcs/Ctps1/Aass/Sult1b1/Gpat4/Pfkfb2/Gart/Pipox/Acsl4/Flad1/Acot12/Baat/Abcd1/Elovl5/Nt5e/Acacb/Prxl2c/Acsl1/Atp2b2/Pmvk/Acpp/Nmnat3/Gpd1/Ido2/Entpd5/Samhd1/Oas1a/Pdk4/Gpam/Acss2/LOC108351137/Hmgcs1/Mvd/Pklr/Slc4a1/Acly/Gucy1b2/Fasn	46
	GO:0014074	response to purine-containing compound	92	28/831	190/11924	0.000127364	0.00704517	0.0063784	Per1/Ppargc1a/Cyp17a1/Pfkfb1/Il6r/Fosl2/Dusp1/Pik3r1/Ppargc1b/Itpr1/Pck1/Ppp1r15a/Asl/Tmem38b/Cdo1/Ass1/Cps1/Apex1/Stat1/Aqp8/Gpd1/Zfp36l1/Srebf1/P2ry2/Hmgcs1/Pklr/Stc1/Aacs	28
	GO:0048565	digestive tract development	93	19/831	107/11924	0.000133919	0.00730688	0.00661534	Cdkn1a/Pkdcc/Tgfb2/Asl/Sall1/Ass1/Cps1/Lgr4/Cobl/Pcsk5/Gata4/Nr1h4/Fgfr2/Stx2/Rarb/Rb1/Ptk6/Id2/Ihh	19
	GO:0002237	response to molecule of bacterial origin	94	46/831	377/11924	0.000134967	0.00730688	0.00661534	Noct/Ppargc1a/Cyp17a1/Il6r/Alpl/Zfp36/Trib1/Nfkbia/Cebpb/Xbp1/Epha3/Arg1/Nr1d1/Pck1/Bysl/Fmo1/Asl/Il1rn/Sgms1/Ass1/Cps1/Igfbp3/Tut4/Mapk9/Stat1/Rara/Il18bp/Sirpa/Nr1h4/Fgfr2/Fas/Trim5/Icam1/Cxcl11/Spon2/Cd274/Comt/Kcnj8/Tnfrsf1b/Ltc4s/Irgm/P2ry2/Cxcl10/Orm1/Wfdc21/Cxcl1	46
	GO:0055086	nucleobase-containing small molecule metabolic process	95	52/831	445/11924	0.000153526	0.00821136	0.00743422	Upp2/Gpat3/Ppargc1a/Tdo2/Nampt/Nudt4/Adcy1/Pck1/Ppcs/Ahcy/Ctps1/Aass/Sult1b1/Gpat4/Pfkfb2/Gart/Cps1/Pipox/Acsl4/Flad1/Acot12/Amd1/Baat/Abcd1/Enpp4/Elovl5/Nt5e/Aox3/Acacb/Prxl2c/Acsl1/Atp2b2/Pmvk/Acpp/Nmnat3/Gpd1/Ido2/Entpd5/Samhd1/Oas1a/Pdk4/Gpam/Acss2/Comt/LOC108351137/Hmgcs1/Mvd/Pklr/Slc4a1/Acly/Gucy1b2/Fasn	52
	GO:0042737	drug catabolic process	96	20/831	117/11924	0.000154901	0.00821136	0.00743422	Por/Tat/Nr1i2/Cyp3a62/Cyp4b1/Pck1/Cyp2j10/Aass/Sult1b1/Fmo4/Pipox/Cyp2c11/Nt5e/Apoa4/Akr1c3/Cyp2u1/Acat2/Comt/Cyp2c12/Aldh1b1	20
	GO:0001959	regulation of cytokine-mediated signaling pathway	97	17/831	91/11924	0.000157423	0.00825904	0.00747739	Arg1/Crebrf/Il6st/Il1r1/Rabgef1/Il1rn/Apoa1/Rffl/Parp9/Nr1h4/Casp4/Irf7/Samhd1/Parp14/Csf1/Gas6/Irgm	17
	GO:0050810	regulation of steroid biosynthetic process	98	13/831	59/11924	0.000167383	0.00869193	0.00786931	Ppargc1a/Cyp17a1/Por/Nr1d1/Nr1h4/Nr3c1/Cyp51/Akr1c3/Cyp7a1/Fdps/Insig2/Dhcr7/Srebf1	13
	GO:0055123	digestive system development	99	20/831	118/11924	0.000174575	0.00897385	0.00812455	Cdkn1a/Pkdcc/Tgfb2/Xbp1/Asl/Sall1/Ass1/Cps1/Lgr4/Cobl/Pcsk5/Gata4/Nr1h4/Fgfr2/Stx2/Rarb/Rb1/Ptk6/Id2/Ihh	20
	GO:0006753	nucleoside phosphate metabolic process	100	46/831	382/11924	0.000183693	0.0092929	0.0084134	Upp2/Gpat3/Ppargc1a/Tdo2/Nampt/Nudt4/Adcy1/Pck1/Ppcs/Ctps1/Aass/Sult1b1/Gpat4/Pfkfb2/Gart/Pipox/Acsl4/Flad1/Acot12/Baat/Abcd1/Elovl5/Nt5e/Acacb/Prxl2c/Acsl1/Atp2b2/Pmvk/Acpp/Nmnat3/Gpd1/Ido2/Entpd5/Samhd1/Oas1a/Pdk4/Gpam/Acss2/LOC108351137/Hmgcs1/Mvd/Pklr/Slc4a1/Acly/Gucy1b2/Fasn	46
	GO:0071219	cellular response to molecule of bacterial origin	101	30/831	214/11924	0.000185053	0.0092929	0.0084134	Ppargc1a/Cyp17a1/Zfp36/Trib1/Nfkbia/Cebpb/Xbp1/Arg1/Nr1d1/Bysl/Il1rn/Sgms1/Ass1/Tut4/Mapk9/Stat1/Rara/Sirpa/Nr1h4/Trim5/Icam1/Cxcl11/Spon2/Cd274/Tnfrsf1b/Ltc4s/Irgm/P2ry2/Cxcl10/Cxcl1	30
	GO:0034698	response to gonadotropin	102	12/831	52/11924	0.00018626	0.0092929	0.0084134	Ppargc1a/Cyp17a1/Por/Epha3/Tgfbr3/Gclm/Pcsk5/Gata4/Akr1c3/Icam1/Hmgcs1/Inhba	12
	GO:0045017	glycerolipid biosynthetic process	103	22/831	137/11924	0.000190302	0.00940241	0.00851255	Lpin1/Gpat3/Pigu/Pik3r1/Pcyt1a/Pck1/Gpat4/Acsl4/Apoa1/Inpp4a/Acsl1/Nr1h4/Acsl3/Rab38/Abhd5/Sh3yl1/Pld1/Gpam/Thrsp/Ldlr/Srebf1/Pnpla3	22
	GO:0048732	gland development	104	54/831	476/11924	0.000245929	0.012034	0.010895	Mafb/Cyp17a1/Mir290/Bcl2l11/Nfkbia/Tgfb2/Cebpb/Itpr1/Xbp1/Arg1/Pck1/Asl/Cflar/Gpat4/Cdo1/Sall1/Cited2/Rps16/Ass1/Cps1/Kras/Tgfbr3/Apoa1/Tgm2/Baat/Irf6/Rara/Raf1/Cobl/Nat1/Atp2b2/Fgfr2/Nr3c1/Psmb9/Fas/Ptpn3/Rarb/Hnf4g/Notch2/Csf1/Acat2/Comt/Pdgfrb/Pcsk9/Tbx3/Id4/Hmgcs1/Lims2/Id2/Ihh/Fasn/Edar/Aacs/Scd	54
	GO:0030855	epithelial cell differentiation	105	53/831	465/11924	0.000249459	0.0120904	0.0109462	Cdkn1a/Maff/Zfp36/Klf15/Fosl2/Mtss1/Errfi1/Cebpb/Xbp1/Cpt1a/Insc/Cldn3/Pck1/Arhgef26/Safb2/Tmem38b/Sult1b1/Fzd7/Gpat4/Sall1/Cps1/Btg1/Irf6/Rara/Zeb2/Atp2b2/Gata4/Fgfr2/Foxa2/Stx2/Zfp36l1/Gpsm2/Tjp2/Shroom3/Akr1c3/Rarb/Icam1/Hnf4g/Notch2/Id3/Ptk6/Cgn/S1pr1/Tmem79/Nrg1/Tbx3/Dll1/Id2/S1pr2/Ush2a/Ihh/Fasn/Stc1	53
	GO:0006790	sulfur compound metabolic process	106	33/831	249/11924	0.000263575	0.0126541	0.0114565	Chst3/Tdo2/Mat1a/Ahcy/Hs3st3b1/Aass/Sult1b1/Gpat4/Cdo1/Cps1/Pipox/Acsl4/Acot12/Amd1/Baat/Abcd1/Elovl5/Chac2/Acacb/Gclm/Acsl1/Pmvk/Acpp/Ndst1/Pdk4/Gpam/Acss2/Comt/Nfe2l2/Hmgcs1/Mvd/Acly/Fasn	33
	GO:0019221	cytokine-mediated signaling pathway	107	37/831	291/11924	0.000266615	0.0126804	0.0114803	Il6r/Foxo3/Nfkbia/Arg1/Crebrf/Il6st/Il1r1/Rabgef1/Il1rn/Kras/Tut4/Apoa1/Il17ra/Stat1/Rffl/Acsl1/Parp9/Nr1h4/Cxcl12/Tjp2/Casp4/Krt18/Fas/Irf7/Il4r/Samhd1/Adipor2/Parp14/Csf1/Cxcl11/Gas6/Ackr3/Tnfrsf1b/Irgm/Irf1/Cxcl10/Cxcl1	37
	GO:0031099	regeneration	108	34/831	261/11924	0.000296807	0.0139856	0.012662	Lpin1/Igfbp1/Cdkn1a/Pfkfb1/Chst3/Map1b/Nfkbia/Cebpb/Itpr1/Ifrd1/Nnmt/Cflar/Fzd7/Rps16/Jam3/Tgfbr3/Apoa1/Baat/Lrp2/Apoa4/Gata4/Inpp5f/Cxcl12/Fas/Ptpn3/Map4k4/Notch2/Rtn4rl1/Gas6/Nrep/Nrg1/Orm1/Epha4/Ihh	34
	GO:0019627	urea metabolic process	109	5/831	10/11924	0.000304583	0.0140057	0.0126802	Arg1/Asl/Ass1/Cps1/Nr1h4	5
	GO:0030299	intestinal cholesterol absorption	110	5/831	10/11924	0.000304583	0.0140057	0.0126802	Apoa1/Apoa4/Acat2/Lima1/Ldlr	5
	GO:0009267	cellular response to starvation	111	23/831	151/11924	0.000305489	0.0140057	0.0126802	Slc38a2/Cdkn1a/Map3k5/Slc2a1/Map1lc3b/Foxo1/Xbp1/Pck1/Ppp1r15a/Sesn2/Mybbp1a/Sesn3/Fas/Akr1c3/Pdk4/Gas6/Fads1/Comt/RGD1310209/Pcsk9/Nfe2l2/Bmf/Srebf1	23
	GO:0009108	coenzyme biosynthetic process	112	18/831	105/11924	0.000313871	0.0142615	0.0129118	Coq10b/Nampt/Mat1a/Ppcs/Gart/Acsl4/Flad1/Elovl5/Mocos/Acacb/Acsl1/Coq8a/Nmnat3/Ido2/Coq10a/Pdk4/Acss2/Acly	18
	GO:0001889	liver development	113	30/831	222/11924	0.000353236	0.0159081	0.0144025	Nfkbia/Cebpb/Itpr1/Xbp1/Arg1/Pck1/Asl/Cflar/Cited2/Rps16/Ass1/Cps1/Kras/Tgfbr3/Baat/Rara/Cobl/Nat1/Psmb9/Fas/Ptpn3/Rarb/Hnf4g/Notch2/Acat2/Pcsk9/Hmgcs1/Lims2/Ihh/Aacs	30
	GO:0009259	ribonucleotide metabolic process	114	37/831	296/11924	0.000373366	0.0166672	0.0150898	Upp2/Ppargc1a/Tdo2/Nudt4/Adcy1/Ppcs/Ctps1/Aass/Sult1b1/Gpat4/Pfkfb2/Gart/Pipox/Acsl4/Acot12/Baat/Abcd1/Elovl5/Nt5e/Acacb/Prxl2c/Acsl1/Atp2b2/Pmvk/Gpd1/Entpd5/Pdk4/Gpam/Acss2/LOC108351137/Hmgcs1/Mvd/Pklr/Slc4a1/Acly/Gucy1b2/Fasn	37
	GO:0001960	negative regulation of cytokine-mediated signaling pathway	115	10/831	41/11924	0.000394201	0.0174443	0.0157933	Arg1/Il6st/Rabgef1/Il1rn/Apoa1/Rffl/Nr1h4/Samhd1/Parp14/Gas6	10
	GO:0006163	purine nucleotide metabolic process	116	37/831	297/11924	0.000398803	0.0174958	0.0158399	Ppargc1a/Tdo2/Nudt4/Adcy1/Ppcs/Aass/Sult1b1/Gpat4/Pfkfb2/Gart/Pipox/Acsl4/Acot12/Baat/Abcd1/Elovl5/Nt5e/Acacb/Prxl2c/Acsl1/Atp2b2/Pmvk/Gpd1/Entpd5/Samhd1/Oas1a/Pdk4/Gpam/Acss2/LOC108351137/Hmgcs1/Mvd/Pklr/Slc4a1/Acly/Gucy1b2/Fasn	37
	GO:0019217	regulation of fatty acid metabolic process	117	15/831	81/11924	0.000416393	0.0181113	0.0163972	Ppargc1a/Ppara/Cpt1a/Slc45a3/Mapk9/Abcd1/Elovl5/Gk/Acacb/Apoa4/Cyp7a1/Pdk4/Insig2/Srebf1/Mid1ip1	15
	GO:0045444	fat cell differentiation	118	27/831	194/11924	0.000428721	0.0184895	0.0167396	Lpin1/Zbtb16/Noct/Ppargc1a/Sh3pxd2b/Zfp36/Foxo1/Cebpb/Bnip3/Xbp1/Nr1d1/Arl4a/Adgrf5/Noc3l/Zfp385a/Zfpm1/Zfp36l1/Osbpl11/Psmb8/Per2/Srebf1/Id4/Id2/Wfdc21/Angptl8/Aacs/Scd	27
	GO:0061008	hepaticobiliary system development	119	30/831	225/11924	0.000444945	0.0190279	0.0172271	Nfkbia/Cebpb/Itpr1/Xbp1/Arg1/Pck1/Asl/Cflar/Cited2/Rps16/Ass1/Cps1/Kras/Tgfbr3/Baat/Rara/Cobl/Nat1/Psmb9/Fas/Ptpn3/Rarb/Hnf4g/Notch2/Acat2/Pcsk9/Hmgcs1/Lims2/Ihh/Aacs	30
	GO:0033209	tumor necrosis factor-mediated signaling pathway	120	12/831	57/11924	0.000462584	0.0196174	0.0177608	Foxo3/Nfkbia/Apoa1/Stat1/Rffl/Nr1h4/Tjp2/Casp4/Krt18/Fas/Gas6/Tnfrsf1b	12
	GO:0071216	cellular response to biotic stimulus	121	31/831	236/11924	0.000467414	0.0196584	0.0177979	Ppargc1a/Cyp17a1/Zfp36/Bcl2l11/Trib1/Nfkbia/Cebpb/Xbp1/Arg1/Nr1d1/Bysl/Il1rn/Sgms1/Ass1/Tut4/Mapk9/Stat1/Rara/Sirpa/Nr1h4/Trim5/Icam1/Cxcl11/Spon2/Cd274/Tnfrsf1b/Ltc4s/Irgm/P2ry2/Cxcl10/Cxcl1	31
	GO:0035458	cellular response to interferon-beta	122	8/831	28/11924	0.00047671	0.0198851	0.0180031	Ube2g2/Stat1/Tlr3/Ifi47/Igtp/Irgm/Irf1/MGC108823	8
	GO:0045923	positive regulation of fatty acid metabolic process	123	9/831	35/11924	0.000503695	0.0204818	0.0185434	Ppargc1a/Ppara/Cpt1a/Slc45a3/Mapk9/Abcd1/Elovl5/Apoa4/Mid1ip1	9
	GO:0060759	regulation of response to cytokine stimulus	124	17/831	100/11924	0.000504674	0.0204818	0.0185434	Arg1/Crebrf/Il6st/Il1r1/Rabgef1/Il1rn/Apoa1/Rffl/Parp9/Nr1h4/Casp4/Irf7/Samhd1/Parp14/Csf1/Gas6/Irgm	17
	GO:0019318	hexose metabolic process	125	27/831	196/11924	0.000505096	0.0204818	0.0185434	Sds/Igfbp1/Ppargc1a/Pfkfb1/Tat/Ppp1r3c/Foxo1/Ppara/Pik3r1/Cpt1a/Pck1/H6pd/Sesn2/Slc45a3/Pfkfb2/Igfbp3/Gcgr/Sord/Acacb/Khk/Foxa2/Nr3c1/Gpd1/Oas1a/Pdk4/Per2/LOC108351137	27
	GO:1901605	alpha-amino acid metabolic process	126	25/831	176/11924	0.000507115	0.0204818	0.0185434	Sds/Slc25a32/Got1/Tdo2/Tat/Azin1/Mat1a/Arg1/Asl/Ahcy/Ctps1/Aass/Cdo1/Gart/Ass1/Cps1/Pipox/Gpt/Gpt2/Baat/Gclm/Nr1h4/Ido2/Scly/Comt	25
	GO:0010893	positive regulation of steroid biosynthetic process	127	7/831	22/11924	0.000525081	0.0209298	0.018949	Ppargc1a/Cyp17a1/Por/Nr1d1/Cyp7a1/Fdps/Srebf1	7
	GO:0071941	nitrogen cycle metabolic process	128	5/831	11/11924	0.000526432	0.0209298	0.018949	Arg1/Asl/Ass1/Cps1/Nr1h4	5
	GO:0033002	muscle cell proliferation	129	27/831	197/11924	0.000547583	0.021602	0.0195575	Ppargc1a/Cdkn1a/Map3k5/Il6r/Nampt/Trib1/Tgfb2/Pik3r1/Adamts1/Xbp1/Cflar/Cited2/Igfbp3/Tgfbr3/Tgm2/Stat1/Pcsk5/Tert/Pak1/Gata4/Fgfr2/Comt/S1pr1/Pdgfrb/Nrg1/Id2/Dipk2a	27
	GO:0009150	purine ribonucleotide metabolic process	130	35/831	281/11924	0.000568512	0.0222551	0.0201488	Ppargc1a/Tdo2/Nudt4/Adcy1/Ppcs/Aass/Sult1b1/Gpat4/Pfkfb2/Gart/Pipox/Acsl4/Acot12/Baat/Abcd1/Elovl5/Nt5e/Acacb/Prxl2c/Acsl1/Atp2b2/Pmvk/Gpd1/Entpd5/Pdk4/Gpam/Acss2/LOC108351137/Hmgcs1/Mvd/Pklr/Slc4a1/Acly/Gucy1b2/Fasn	35
	GO:0032869	cellular response to insulin stimulus	131	28/831	208/11924	0.00058372	0.0226759	0.0205299	Lpin1/Igfbp1/Got1/Foxo3/Slc25a33/Foxo1/Baiap2l1/Errfi1/Pik3r1/Xbp1/Pck1/Nucks1/Cflar/Ube2b/Stat1/Bcar1/Pak1/Inpp5f/Nr1h4/Sesn3/Zfp36l1/Kank1/Pdk4/Gpam/Pcsk9/Srebf1/Pklr/Irs3	28
	GO:0045646	regulation of erythrocyte differentiation	132	10/831	43/11924	0.000593778	0.0228919	0.0207254	Mafb/Klf13/Zfp36/Foxo3/Smap1/Stat1/Zfpm1/Zfp36l1/Id2/Inhba	10
	GO:0032526	response to retinoic acid	133	18/831	111/11924	0.000628517	0.0240491	0.021773	Cyp17a1/Acer2/Dusp1/Tgfb2/Epha3/Pck1/Tfrc/Rara/Lrp2/Gata4/Fgfr2/Rarb/Ptk6/Pdgfrb/Mest/Srebf1/Irf1/Orm1	18
	GO:0019693	ribose phosphate metabolic process	134	37/831	305/11924	0.000664494	0.0252359	0.0228475	Upp2/Ppargc1a/Tdo2/Nudt4/Adcy1/Ppcs/Ctps1/Aass/Sult1b1/Gpat4/Pfkfb2/Gart/Pipox/Acsl4/Acot12/Baat/Abcd1/Elovl5/Nt5e/Acacb/Prxl2c/Acsl1/Atp2b2/Pmvk/Gpd1/Entpd5/Pdk4/Gpam/Acss2/LOC108351137/Hmgcs1/Mvd/Pklr/Slc4a1/Acly/Gucy1b2/Fasn	37
	GO:0009648	photoperiodism	135	7/831	23/11924	0.000709845	0.0265349	0.0240236	Usp2/Per1/Fosl2/Nr1d1/Cry2/Per2/Id2	7
	GO:0060142	regulation of syncytium formation by plasma membrane fusion	136	7/831	23/11924	0.000709845	0.0265349	0.0240236	Cflar/Stat1/Flot1/Cxcl12/Il4r/Cxcl10/Nfe2	7
	GO:0034505	tooth mineralization	137	6/831	17/11924	0.000714622	0.0265349	0.0240236	Alpl/Foxo1/Ppara/Fam20a/Nectin1/Tcirg1	6
	GO:0060761	negative regulation of response to cytokine stimulus	138	10/831	44/11924	0.000721197	0.0265349	0.0240236	Arg1/Il6st/Rabgef1/Il1rn/Apoa1/Rffl/Nr1h4/Samhd1/Parp14/Gas6	10
	GO:0060411	cardiac septum morphogenesis	139	13/831	68/11924	0.000724769	0.0265349	0.0240236	Tgfb2/Chd7/Cited2/Tgfbr3/Rara/Zfpm1/Lrp2/Gata4/Fgfr2/Rarb/Notch2/Tbx3/Id2	13
	GO:0031214	biomineral tissue development	140	19/831	122/11924	0.000751319	0.0271167	0.0245504	Pkdcc/Alpl/Mtss1/Foxo1/Ppara/Cebpb/Ankh/Tmem38b/Lgr4/Fam20a/Nectin1/Atp2b2/Fgfr2/Tcirg1/Fgr/Adgrv1/Gas6/S1pr1/Nfe2	19
	GO:0110148	biomineralization	141	19/831	122/11924	0.000751319	0.0271167	0.0245504	Pkdcc/Alpl/Mtss1/Foxo1/Ppara/Cebpb/Ankh/Tmem38b/Lgr4/Fam20a/Nectin1/Atp2b2/Fgfr2/Tcirg1/Fgr/Adgrv1/Gas6/S1pr1/Nfe2	19
	GO:0000462	maturation of SSU-rRNA from tricistronic rRNA transcript (SSU-rRNA, 5.8S rRNA, LSU-rRNA)	142	8/831	30/11924	0.00079263	0.0284063	0.0257179	Dcaf13/Rrs1/Bysl/Pwp2/Tsr1/Rps16/Utp25/Utp3	8
	GO:0042593	glucose homeostasis	143	32/831	255/11924	0.000847752	0.029863	0.0270367	Ppargc1a/Pim3/Foxo3/Klf15/Foxo1/Pik3r1/Xbp1/Nr1d1/Pck1/Sesn2/Il1r1/Nucks1/Adgrf5/Gcgr/Slc16a1/Raf1/Gk/Gclm/Gata4/Nr1h4/Sesn3/Foxa2/Fas/Cyp7a1/Map4k4/Icam1/Adipor2/Oas1a/Pdk4/Gas6/Cry2/Aacs	32
	GO:0044241	lipid digestion	144	5/831	12/11924	0.00085088	0.029863	0.0270367	Apoa1/Apoa4/Acat2/Lima1/Ldlr	5
	GO:0070166	enamel mineralization	145	5/831	12/11924	0.00085088	0.029863	0.0270367	Foxo1/Ppara/Fam20a/Nectin1/Tcirg1	5
	GO:0033500	carbohydrate homeostasis	146	32/831	256/11924	0.000906195	0.0315865	0.0285971	Ppargc1a/Pim3/Foxo3/Klf15/Foxo1/Pik3r1/Xbp1/Nr1d1/Pck1/Sesn2/Il1r1/Nucks1/Adgrf5/Gcgr/Slc16a1/Raf1/Gk/Gclm/Gata4/Nr1h4/Sesn3/Foxa2/Fas/Cyp7a1/Map4k4/Icam1/Adipor2/Oas1a/Pdk4/Gas6/Cry2/Aacs	32
	GO:0001961	positive regulation of cytokine-mediated signaling pathway	147	9/831	38/11924	0.000962998	0.0333381	0.0301829	Crebrf/Il1r1/Parp9/Casp4/Irf7/Parp14/Csf1/Gas6/Irgm	9
	GO:0048511	rhythmic process	148	34/831	279/11924	0.000998151	0.0337911	0.0305931	Usp2/Noct/Per1/Ppargc1a/Spsb4/Klf9/Foxo3/Fosl2/Nampt/Ppara/Kcna2/Adcy1/Adamts1/Nr1d1/Ahcy/Mybbp1a/Ass1/Nr1d2/Lgr4/Mapk9/Nr3c1/Fas/Cavin3/Nrip1/Casp12/Id3/Sgpl1/Cry2/Per2/Srebf1/Id4/Slc4a1/Id2/Inhba	34
	GO:0006699	bile acid biosynthetic process	149	6/831	18/11924	0.00100926	0.0337911	0.0305931	Nr1d1/Cyp27a1/Baat/Nr1h4/Cyp7a1/Amacr	6
	GO:0045540	regulation of cholesterol biosynthetic process	150	6/831	18/11924	0.00100926	0.0337911	0.0305931	Por/Cyp51/Cyp7a1/Fdps/Dhcr7/Srebf1	6
	GO:0106118	regulation of sterol biosynthetic process	151	6/831	18/11924	0.00100926	0.0337911	0.0305931	Por/Cyp51/Cyp7a1/Fdps/Dhcr7/Srebf1	6
	GO:0014910	regulation of smooth muscle cell migration	152	14/831	79/11924	0.00101104	0.0337911	0.0305931	Ppargc1a/Trib1/Adamts1/Xbp1/Il6st/Rapgef4/Igfbp3/Apex1/Pcsk5/Tert/Pak1/Pdgfrb/Nfe2l2/P2ry2	14
	GO:0055088	lipid homeostasis	153	19/831	125/11924	0.00101592	0.0337911	0.0305931	Got1/Xbp1/Nr1d1/Sesn2/Nr1d2/Apoa1/Abcd1/Apoa4/Npc1/Nr1h4/Abhd5/Cyp7a1/Hnf4g/Lima1/Gpam/Pcsk9/Ldlr/Angptl8/Pnpla3	19
	GO:0060612	adipose tissue development	154	10/831	46/11924	0.00104382	0.0344935	0.031229	Ppargc1a/Sh3pxd2b/Slc25a25/Xbp1/Paxip1/Nr1h4/Csf1/Id2/Arrdc3/Aacs	10
	GO:0060537	muscle tissue development	155	41/831	357/11924	0.00105172	0.0345304	0.0312624	Usp2/Ppargc1a/Tsc22d3/Maff/Myom1/Xk/Ppara/Tgfb2/Pln/Btg2/Syne1/Chd7/Ifrd1/Cflar/Fzd7/Cited2/Nr1d2/Tgfbr3/Rara/Flot1/Zfpm1/Pak1/Lrp2/Gata4/Fgfr2/Rcan1/Nr3c1/Myorg/Rarb/Fdps/Rb1/S1pr1/Pdgfrb/Stac3/Csrp1/Nrg1/Tbx3/Dll1/Id2/Ihh/Dipk2a	41
	GO:0005996	monosaccharide metabolic process	156	28/831	216/11924	0.00106072	0.0346024	0.0313276	Sds/Igfbp1/Ppargc1a/Pfkfb1/Tat/Ppp1r3c/Foxo1/Ppara/Pik3r1/Cpt1a/Pck1/H6pd/Sesn2/Slc45a3/Pfkfb2/Ugt2a1/Igfbp3/Gcgr/Sord/Acacb/Khk/Foxa2/Nr3c1/Gpd1/Oas1a/Pdk4/Per2/LOC108351137	28
	GO:0009755	hormone-mediated signaling pathway	157	22/831	155/11924	0.00108555	0.0351871	0.0318569	Per1/Klf9/Ppara/Nr1i2/Ppargc1b/Nr1i3/Nr1d1/Crebrf/Safb2/Nr1d2/Gcgr/Rara/Acsl1/Pak1/Nr1h4/Nr3c1/Rarb/Hnf4g/Adipor2/Cry2/Kank2/Paqr7	22
	GO:0009743	response to carbohydrate	158	34/831	281/11924	0.00113055	0.0364138	0.0329676	Ppargc1a/Got1/Ccn2/Pim3/Foxo3/Nampt/Map1b/Pik3r1/Xbp1/Nr1d1/Pck1/Ppp1r15a/Sesn2/Il1r1/Pfkfb2/Raf1/Gclm/Khk/Gata4/Nr1h4/Foxa2/Zfp36l1/Fas/Cyp7a1/Map4k4/Icam1/Gas6/Fads1/Gpam/Srebf1/Slc2a5/Pklr/Aacs/Slc34a2	34
	GO:0061448	connective tissue development	159	28/831	218/11924	0.00122307	0.039146	0.0354411	Zbtb16/Ppargc1a/Lum/Sh3pxd2b/Por/Pkdcc/Ccn2/Il6r/Slc25a25/Tgfb2/Xbp1/Cflar/Paxip1/Rara/Mbl2/Hyal1/Nr1h4/Foxa2/Rarb/Adamts7/Csf1/Pdgfrb/Id4/Id2/Ihh/Arrdc3/Stc1/Aacs	28
	GO:0019433	triglyceride catabolic process	160	7/831	25/11924	0.00123125	0.0391616	0.0354553	Cps1/Apoa1/Mgll/Apoa4/Abhd5/Ldlr/Pnpla3	7
	GO:0044242	cellular lipid catabolic process	161	24/831	177/11924	0.00126492	0.0399703	0.0361874	Lpin1/Hacl1/Acer2/Cpt1a/Pck1/Phyh/Sesn2/Cps1/Cpt2/Pla2g15/Apoa1/Abcd1/Bco1/Acacb/Mgll/Apoa4/Inpp5f/Akr1c3/Abhd5/Pld1/Acat2/Sgpl1/Ldlr/Pnpla3	24
	GO:0010876	lipid localization	162	37/831	316/11924	0.00128024	0.0399703	0.0361874	Mfsd2a/Pla2g12a/Ppara/Nfkbia/B4galnt1/Cpt2/Pitpnm2/Acsl4/Igfbp3/Apoa1/Sigmar1/Mapk9/Abcd1/Acacb/Acsl1/Apoa4/Npc1/Aqp8/Acsl3/Plin2/Abhd5/Gramd1c/Nrip1/Apol3/Acat2/Lima1/Cry2/Osbpl11/Mest/Pcsk9/Ldlr/Nrg1/Apol9a/P2ry2/Slc4a1/Inhba/Slc10a2	37
	GO:0071548	response to dexamethasone	163	14/831	81/11924	0.0013017	0.0399703	0.0361874	Foxo3/Foxo1/Errfi1/Pik3r1/Arg1/Pck1/Asl/Cflar/Ass1/Cps1/Nr3c1/RT1-Bb/Igfals/Icam1	14
	GO:0009068	aspartate family amino acid catabolic process	164	5/831	13/11924	0.00130381	0.0399703	0.0361874	Sds/Got1/Mat1a/Aass/Pipox	5
	GO:0055089	fatty acid homeostasis	165	5/831	13/11924	0.00130381	0.0399703	0.0361874	Got1/Xbp1/Abcd1/Nr1h4/Gpam	5
	GO:0098856	intestinal lipid absorption	166	5/831	13/11924	0.00130381	0.0399703	0.0361874	Apoa1/Apoa4/Acat2/Lima1/Ldlr	5
	GO:0045637	regulation of myeloid cell differentiation	167	24/831	178/11924	0.00136832	0.0416968	0.0377505	Zbtb16/Mafb/Klf13/Zfp36/Foxo3/Tob2/Trib1/Nfkbia/Cebpb/Pik3r1/Ppargc1b/Smap1/Stat1/Rara/Zfpm1/Zfp36l1/Tjp2/Fas/Rb1/Notch2/Csf1/Dll1/Id2/Inhba	24
	GO:0031669	cellular response to nutrient levels	168	30/831	241/11924	0.00138143	0.0418244	0.0378661	Slc38a2/Cdkn1a/Map3k5/Nampt/Slc2a1/Map1lc3b/Foxo1/Adamts1/Xbp1/Pck1/Ppp1r15a/Sesn2/Mybbp1a/Sesn3/Foxa2/Fas/Akr1c3/Icam1/Pdk4/Gas6/Acat2/Fads1/Comt/RGD1310209/Pcsk9/Nfe2l2/Bmf/Kank2/Srebf1/Ltc4s	30
	GO:0060333	interferon-gamma-mediated signaling pathway	169	6/831	19/11924	0.00138894	0.0418244	0.0378661	Arg1/Stat1/Parp9/Parp14/Irgm/Irf1	6
	GO:0042304	regulation of fatty acid biosynthetic process	170	9/831	40/11924	0.00142488	0.0424046	0.0383914	Slc45a3/Mapk9/Abcd1/Elovl5/Apoa4/Cyp7a1/Pdk4/Insig2/Mid1ip1	9
	GO:0045661	regulation of myoblast differentiation	171	9/831	40/11924	0.00142488	0.0424046	0.0383914	Map3k5/Pik3r1/Igfbp3/Btg1/Zfp36l1/Id3/Tbx3/Dll1/Cxcl10	9
	GO:0034470	ncRNA processing	172	35/831	296/11924	0.00144382	0.0427187	0.0386758	Qtrt2/Dcaf13/Gar1/Mphosph10/Wdr43/Wdr12/Tent4a/Rrs1/Bysl/Utp20/Ddx21/Ftsj3/Gtpbp4/Znhit6/Esf1/Mdn1/Nat10/Pwp2/Nop2/Rrp9/Srfbp1/Tsr1/Urb1/Alkbh1/Rps16/Rrp1b/Nob1/Utp25/Utp14a/Pes1/Bop1/Nol6/Utp3/Tut4/Trmt10c	35
	GO:0044272	sulfur compound biosynthetic process	173	14/831	82/11924	0.0014714	0.0431635	0.0390784	Chst3/Mat1a/Cdo1/Acsl4/Amd1/Elovl5/Acacb/Gclm/Acsl1/Ndst1/Pdk4/Acss2/Nfe2l2/Acly	14
	GO:0055081	anion homeostasis	174	10/831	48/11924	0.00147582	0.0431635	0.0390784	Slc12a3/Got1/Xbp1/Cps1/Apoa1/Abcd1/Slc12a7/Nr1h4/Gpam/Slc34a2	10
	GO:0035384	thioester biosynthetic process	175	7/831	26/11924	0.00158487	0.0455672	0.0412546	Acsl4/Elovl5/Acacb/Acsl1/Pdk4/Acss2/Acly	7
	GO:0051180	vitamin transport	176	7/831	26/11924	0.00158487	0.0455672	0.0412546	Slc25a32/Slc2a1/Cd320/Apoa1/Slc23a1/Lrp2/Slc19a2	7
	GO:0071616	acyl-CoA biosynthetic process	177	7/831	26/11924	0.00158487	0.0455672	0.0412546	Acsl4/Elovl5/Acacb/Acsl1/Pdk4/Acss2/Acly	7
	GO:0006720	isoprenoid metabolic process	178	13/831	74/11924	0.00164264	0.0469628	0.0425181	Cyp3a62/Phyh/Rdh16/Dhdds/Bco1/Pmvk/Akr1c3/Idi1/Fdps/Acat2/Fdft1/Hmgcs1/Mvd	13
	GO:0071347	cellular response to interleukin-1	179	17/831	111/11924	0.00168453	0.0478914	0.0433589	Cebpb/Nr1d1/Pck1/Bysl/Il1r1/Il1rn/Mapk9/Hyal1/Sirpa/Psmb9/Fas/Igfals/Icam1/Adamts7/P2ry2/Irf1/Gbp3	17
	GO:0060416	response to growth hormone	180	9/831	41/11924	0.00171475	0.0484799	0.0438917	Pik3r1/Asl/Ass1/Cps1/Igfbp3/Rbbp4/Igfals/Irf1/Orm1	9
			GO: Cellular Compartment
	GO:0030684	preribosome	1	25/836	71/12181	2.76232e-12	1.36458e-09	1.36458e-09	Dcaf13/Mphosph10/Ppan/Wdr12/Rrs1/Bysl/Utp20/Ftsj3/Nop56/Pwp2/Rrp9/Nip7/Nop58/Srfbp1/Tsr1/Rrp1b/Nob1/Wdr3/Utp25/Mak16/Utp14a/Pes1/Bop1/Nol6/Utp3	25
	GO:0032040	small-subunit processome	2	12/836	35/12181	1.92938e-06	0.000476556	0.000476556	Dcaf13/Mphosph10/Utp20/Nop56/Pwp2/Rrp9/Nop58/Wdr3/Utp25/Utp14a/Nol6/Utp3	12
	GO:0030687	preribosome, large subunit precursor	3	9/836	23/12181	1.10022e-05	0.0018117	0.0018117	Ppan/Wdr12/Rrs1/Ftsj3/Nip7/Rrp1b/Mak16/Pes1/Bop1	9
	GO:0030686	90S preribosome	4	9/836	28/12181	6.80555e-05	0.00840486	0.00840486	Mphosph10/Wdr12/Utp20/Pwp2/Srfbp1/Wdr3/Pes1/Bop1/Nol6	9
			KEGG
	rno03320	PPAR signaling pathway	1	20/466	71/5789	4.0834e-07	0.000123319	0.000116484	Acsbg1/Ppara/Cpt1a/Pck1/Cpt2/Acsl4/Cyp27a1/Apoa1/Gk/Ubc/Acsl1/Acsl3/Fads2/Plin2/Cyp7a1/Cyp8b1/Me1/Hmgcs1/Me3/Scd	20
	rno03008	Ribosome biogenesis in eukaryotes	2	19/466	73/5789	2.97507e-06	0.000449235	0.000424338	Gar1/Gnl3/Mphosph10/Wdr43/Gtpbp4/Nop56/Mdn1/Nat10/Pwp2/Nop58/Nmd3/Gnl2/Spata5/Nob1/Wdr3/Rbm28/Utp14a/Nol6/LOC102551819	19
	rno04920	Adipocytokine signaling pathway	3	15/466	62/5789	8.30701e-05	0.00836239	0.00789894	Ppargc1a/Acsbg1/Slc2a1/Ppara/Nfkbia/Cpt1a/Pck1/Acsl4/Mapk9/Acacb/Acsl1/Acsl3/Adipor2/Tnfrsf1b/Irs3	15
	rno00100	Steroid biosynthesis	4	7/466	16/5789	0.000126088	0.00951968	0.00899209	Tm7sf2/Nsdhl/Cyp51/Lss/Dhcr7/Fdft1/Msmo1	7
	rno00220	Arginine biosynthesis	5	7/466	18/5789	0.000304195	0.0183734	0.0173551	Got1/Arg1/Asl/Ass1/Cps1/Gpt/Gpt2	7
	rno00061	Fatty acid biosynthesis	5	6/466	15/5789	0.000702761	0.0353723	0.033412	Acsbg1/Acsl4/Acacb/Acsl1/Acsl3/Fasn	6
	rno01212	Fatty acid metabolism	6	12/466	54/5789	0.000966148	0.0416824	0.0393723	Acsbg1/Cpt1a/Cpt2/Acsl4/Elovl5/Acsl1/Acsl3/Fads2/Acat2/Fads1/Fasn/Scd	12
			REACTOME
	R-RNO-556833	Metabolism of lipids	1	74/445	455/5730	2.0074e-10	1.4654e-07	1.4411e-07	Mfsd2a/Etnppl/Gpat3/Cyp17a1/Pla2g12a/Hacl1/Acsbg1/Acer2/Ppara/Pik3r1/Gpd1l/Cyp4b1/Cpt1a/Pcyt1a/Phyh/Sgms1/Kdsr/Gpat4/B4galnt1/Cpt2/Acsl4/Cyp27a1/Acot12/Pla2g15/Inpp4a/Baat/Abcd1/Elovl5/Gk/Ptpn13/Acsl1/Lpcat3/Lrp2/Mgll/Inpp5f/Tm7sf2/Nr1h4/Acsl3/Fads2/Pmvk/Nsdhl/Cyp4f39/Gpd1/Cers6/Cyp51/Akr1c3/Hao2/Akr1c19/Idi1/Cyp7a1/Fdps/Pld1/Akr1c12/Cyp2u1/Fads1/Lss/Gpam/Sgpl1/Dhcr7/Fdft1/Ddhd1/Srebf1/Ltc4s/Tnfa…	74
	R-RNO-191273	Cholesterol biosynthesis	2	12/445	21/5730	6.42469e-09	2.34501e-06	2.30613e-06	Tm7sf2/Pmvk/Nsdhl/Cyp51/Idi1/Fdps/Lss/Dhcr7/Fdft1/Hmgcs1/Mvd/Msmo1	12
	R-RNO-8957322	Metabolism of steroids	3	23/445	94/5730	4.67251e-07	0.000113698	0.000111812	Cyp17a1/Cyp27a1/Baat/Lrp2/Tm7sf2/Nr1h4/Pmvk/Nsdhl/Cyp51/Akr1c3/Akr1c19/Idi1/Cyp7a1/Fdps/Akr1c12/Lss/Dhcr7/Fdft1/Srebf1/Hmgcs1/Mvd/Msmo1/Slc10a2	23
	R-RNO-8978868	Fatty acid metabolism	4	22/445	117/5730	7.50564e-05	0.0136978	0.0134706	Hacl1/Acsbg1/Cyp4b1/Cpt1a/Phyh/Cpt2/Acsl4/Acot12/Abcd1/Elovl5/Acsl1/Acsl3/Fads2/Cyp4f39/Hao2/Cyp2u1/Fads1/Ltc4s/Acly/Fasn/Mid1ip1/Scd	22
	R-RNO-383280	Nuclear Receptor transcription pathway	5	10/445	36/5730	0.000290316	0.0280089	0.0275445	Ppara/Nr1i2/Nr1i3/Nr1d1/Nrbf2/Nr1d2/Rara/Nr1h4/Rarb/Hnf4g	10
	R-RNO-6791226	Major pathway of rRNA processing in the nucleolus and cytosol	5	23/445	137/5730	0.000306947	0.0280089	0.0275445	Dcaf13/Gnl3/Mphosph10/Wdr43/Wdr12/Bysl/Utp20/Ddx21/Ftsj3/Nop56/Pwp2/Rrp9/Nip7/Nop58/Tsr1/Rps16/Nob1/Wdr3/Utp25/Pes1/Bop1/Nol6/Utp3	23
	R-RNO-72312	rRNA processing	6	23/445	137/5730	0.000306947	0.0280089	0.0275445	Dcaf13/Gnl3/Mphosph10/Wdr43/Wdr12/Bysl/Utp20/Ddx21/Ftsj3/Nop56/Pwp2/Rrp9/Nip7/Nop58/Tsr1/Rps16/Nob1/Wdr3/Utp25/Pes1/Bop1/Nol6/Utp3	23
	R-RNO-8868773	rRNA processing in the nucleus and cytosol	7	23/445	137/5730	0.000306947	0.0280089	0.0275445	Dcaf13/Gnl3/Mphosph10/Wdr43/Wdr12/Bysl/Utp20/Ddx21/Ftsj3/Nop56/Pwp2/Rrp9/Nip7/Nop58/Tsr1/Rps16/Nob1/Wdr3/Utp25/Pes1/Bop1/Nol6/Utp3	23
	R-RNO-75105	Fatty acyl-CoA biosynthesis	8	8/445	25/5730	0.000411918	0.0334111	0.0328571	Acsbg1/Acsl4/Elovl5/Acsl1/Acsl3/Acly/Fasn/Scd	8
	R-RNO-197264	Nicotinamide salvaging	9	5/445	5/445	0.000501429	0.0352315	0.0346473	Nampt/Nnmt/Parp9/Parp14/Parp16	5
	R-RNO-1483166	Synthesis of PA	10	8/445	26/5730	0.000555185	0.0352315	0.0346473	Gpat3/Pla2g12a/Gpd1l/Gpat4/Gpd1/Pld1/Gpam/Ddhd1	8
	R-RNO-193807	Synthesis of bile acids and bile salts via 27-hydroxycholesterol	11	6/445	15/5730	0.000579148	0.0352315	0.0346473	Cyp27a1/Nr1h4/Akr1c3/Akr1c19/Cyp7a1/Akr1c12	6
	R-RNO-193368	Synthesis of bile acids and bile salts via 7alpha-hydroxycholesterol	12	7/445	21/5730	0.00072355	0.0392812	0.0386298	Cyp27a1/Baat/Nr1h4/Akr1c3/Akr1c19/Cyp7a1/Akr1c12	7
	R-RNO-196854	Metabolism of vitamins and cofactors	13	22/445	137/5730	0.000774793	0.0392812	0.0386298	Slc25a32/Sdc4/Nampt/Slc2a1/Ppcs/Cd320/Nnmt/Flad1/Apoa1/Slc23a1/Mocos/Parp9/Lrp2/Mmab/Apoa4/Nmnat3/Akr1c3/Akr1c19/Akr1c12/Parp14/Parp16/Fasn	22
	R-RNO-2046104	alpha-linolenic (omega3) and linoleic (omega6) acid metabolism	14	5/445	5/445	0.000860958	0.0392812	0.0386298	Abcd1/Elovl5/Acsl1/Fads2/Fads1	5
	R-RNO-2046106	alpha-linolenic acid (ALA) metabolism	15	5/445	5/445	0.000860958	0.0392812	0.0386298	Abcd1/Elovl5/Acsl1/Fads2/Fads1	5
			WIKI PATHWAYS
	WP461	Cholesterol Biosynthesis	1	11/231	15/2543	2.73103e-09	2.75834e-07	2.44356e-07	Pmvk/Nsdhl/Cyp51/Idi1/Fdps/Lss/Dhcr7/Fdft1/Hmgcs1/Mvd/Msmo1	11
	WP632	Cholesterol metabolism	2	11/231	23/2543	1.39459e-06	7.04265e-05	6.23893e-05	Nsdhl/Idi1/Fdps/Lss/Dhcr7/Fdft1/Ldlr/Srebf1/Hmgcs1/Mvd/Msmo1	11
	WP155	Adipogenesis	3	22/231	101/2543	6.1638e-05	0.00192445	0.00170483	Lpin1/Ppargc1a/Cdkn1a/Gadd45b/Klf15/Nampt/Foxo1/Ppara/Cebpb/Il6st/Pck1/Stat1/Rara/Gata4/Plin2/Fas/Nrip1/Rb1/Id3/Srebf1/Pnpla3/Scd	22
	WP504	Fatty Acid Biosynthesis	4	8/231	18/2543	8.06103e-05	0.00192445	0.00170483	Acsl4/Acacb/Acsl1/Acsl3/Acss2/Acly/Fasn/Scd	8
	WP139	Nuclear receptors in lipid metabolism and toxicity	5	10/231	28/2543	9.527e-05	0.00192445	0.00170483	Ppara/Nr1i2/Nr1i3/Cyp4b1/Cyp2c11/Rara/Nr1h4/Rarb/Cyp7a1/Cyp8b1	10
	WP1286	Metapathway biotransformation	5	20/231	99/2543	0.000398053	0.00670056	0.00593588	Fmo2/Cyp17a1/Chst3/Fmo3/Fmo1/Nat10/Nnmt/Hs3st3b1/Sult1b1/Fmo4/Cyp27a1/Baat/Nat1/Cyp4f39/Ndst1/Cyp51/Cyp7a1/Cyp8b1/Cyp2u1/Comt	20
	WP3901	Lipid Droplet Metabolism	6	7/231	23/2543	0.00321252	0.0463521	0.0410623	Lpin1/Acsl4/Gk/Acsl1/Acsl3/Gpd1/Plin2	7
